# Supplementary material for: Identification and tentative removal of collagen glue in Palaeolithic worked bone objects: implications for ZooMS and radiocarbon dating
Source: Sci Rep. 2023 Dec 13;13:22119. doi: 10.1038/s41598-023-49242-7 (PMC10719399; doi:10.1038/s41598-023-49242-7)
Supplement: Supplementary file 1 — Supplementary Information 1. [file 41598_2023_49242_MOESM1_ESM.zip]

Archive with 30 entries (30 files):
- 2019-0747-V-ATR-630-IST.0
- 2019-0748-V-ATR-634-IST.0
- 2019-0749-V-ATR-637-IST.0
- 2019-0750-V-ATR-749-IST.0
- 2019-0751-V-ATR-780-IST.0
- 2020-000084-V-ATR-2-IST-EW-1920.0
- 2020-000087-V-ATR-7-IST-SI-1929.0
- 2020-000088-V-ATR-10-IST-11-1931.0
- 2020-000091-V-ATR-14-IST-11-1932.0
- 2020-000093-V-ATR-19-IST-SI-1929.0
- 2020-000095-V-ATR-38-IST-11-1934.0
- 2020-000096-V-ATR-39-IST-11-1937.0
- 2020-000100-V-ATR-341-IST-SI-1929.0
- 2021-000058-Hollis.0
- 2021-000070-20026-38-2.0
- 2021-000071-20026-39-2.0
- 2021-000072-20026-40-2.0
- 2021-000073-20026-41-2.0
- 2021-000074-20026-42-2.0
- 2021-000075-20026-43-2.0
- 2021-000077-20026-44-2.0
- 2021-000078-20026-45-2.0
- 2021-000079-20026-46-2.0
- 2021-000080-20026-47-2.0
- 2021-000081-20026-48-2.0
- 2021-000082-20026-49-2.0
- 2021-000085-bone-glue.0
- 2021-000086-skin-glue.0
- 2021-000087-old-glue.0
- B100-verif-22percent-.0
