# Supplementary material for: Identification and tentative removal of collagen glue in Palaeolithic worked bone objects: implications for ZooMS and radiocarbon dating
Source: Sci Rep. 2023 Dec 13;13:22119. doi: 10.1038/s41598-023-49242-7 (PMC10719399; doi:10.1038/s41598-023-49242-7)
Supplement: Supplementary file 2 — Supplementary Information 2. [file 41598_2023_49242_MOESM2_ESM.zip]

Archive with 85 entries (85 files):
- maldi raw files/10 IST_modified_1.txt
- maldi raw files/10 IST_modified_2.txt
- maldi raw files/14 IST_modified_1.txt
- maldi raw files/14 IST_modified_2.txt
- maldi raw files/14 IST_original_1.txt
- maldi raw files/14 IST_original_2.txt
- maldi raw files/14 IST_original_3.txt
- maldi raw files/19 IST_modified_1.txt
- maldi raw files/19 IST_modified_2.txt
- maldi raw files/2 IST modified_2.txt
- maldi raw files/2 IST_modified_1.txt
- maldi raw files/2 IST_rc clean_1.txt
- maldi raw files/2 IST_rc clean_2.txt
- maldi raw files/2 IST_rc clean_3.txt
- maldi raw files/341 IST_modified_1.txt
- maldi raw files/341 IST_modified_2.txt
- maldi raw files/38 IST_modified_1.txt
- maldi raw files/38 IST_modified_2.txt
- maldi raw files/38 IST_original_1.txt
- maldi raw files/38 IST_original_2.txt
- maldi raw files/38 IST_original_3.txt
- maldi raw files/38 IST_rc clean_1.txt
- maldi raw files/38 IST_rc clean_2.txt
- maldi raw files/38 IST_rc clean_3.txt
- maldi raw files/39 IST_modified_1.txt
- maldi raw files/39 IST_modified_2.txt
- maldi raw files/39 IST_original_1.txt
- maldi raw files/39 IST_original_2.txt
- maldi raw files/39 IST_original_3.txt
- maldi raw files/630 IST_modified_1.txt
- maldi raw files/630 IST_modified_2.txt
- maldi raw files/630 IST_modified_3.txt
- maldi raw files/630 IST_original_1.txt
- maldi raw files/630 IST_original_2.txt
- maldi raw files/630 IST_original_3.txt
- maldi raw files/634 IST_modified_1.txt
- maldi raw files/634 IST_modified_2.txt
- maldi raw files/634 IST_modified_3.txt
- maldi raw files/634 IST_original_1.txt
- maldi raw files/634 IST_original_2.txt
- maldi raw files/634 IST_original_3.txt
- maldi raw files/637 IST_modified_1.txt
- maldi raw files/637 IST_modified_2.txt
- maldi raw files/637 IST_modified_3.txt
- maldi raw files/637 IST_original_1.txt
- maldi raw files/637 IST_original_2.txt
- maldi raw files/637 IST_original_3.txt
- maldi raw files/7 IST_modified_1.txt
- maldi raw files/7 IST_modified_2.txt
- maldi raw files/749 IST_modified_1.txt
- maldi raw files/749 IST_modified_2.txt
- maldi raw files/749 IST_modified_3.txt
- maldi raw files/749 IST_original_1.txt
- maldi raw files/749 IST_original_2.txt
- maldi raw files/749 IST_original_3.txt
- maldi raw files/780 IST_method 1_1st gelat_A.txt
- maldi raw files/780 IST_method 1_1st gelat_B.txt
- maldi raw files/780 IST_method 1_1st gelat_C.txt
- maldi raw files/780 IST_method 1_2nd gelat_A.txt
- maldi raw files/780 IST_method 1_2nd gelat_B.txt
- maldi raw files/780 IST_method 1_2nd gelat_C.txt
- maldi raw files/780 IST_method 2_1st gelat_A.txt
- maldi raw files/780 IST_method 2_1st gelat_B.txt
- maldi raw files/780 IST_method 2_1st gelat_C.txt
- maldi raw files/780 IST_method 2_2nd gelat_A.txt
- maldi raw files/780 IST_method 2_2nd gelat_B.txt
- maldi raw files/780 IST_method 2_2nd gelat_C.txt
- maldi raw files/780 IST_standard ext_A.txt
- maldi raw files/780 IST_standard ext_B.txt
- maldi raw files/780 IST_standard ext_C.txt
- maldi raw files/MUSE20026.40-41_ABA_rc clean_1.txt
- maldi raw files/MUSE20026.40-41_ABA_rc clean_2.txt
- maldi raw files/MUSE20026.40-41_ABA_rc clean_3.txt
- maldi raw files/MUSE20026.41_rc clean_1.txt
- maldi raw files/MUSE20026.41_rc clean_2.txt
- maldi raw files/MUSE20026.41_rc clean_3.txt
- maldi raw files/MUSE20026.48_rc clean_1.txt
- maldi raw files/MUSE20026.48_rc clean_2.txt
- maldi raw files/MUSE20026.48_rc clean_3.txt
- maldi raw files/MUSE20026.48-49_ABA_rc clean_1.txt
- maldi raw files/MUSE20026.48-49_ABA_rc clean_2.txt
- maldi raw files/MUSE20026.48-49_ABA_rc clean_3.txt
- maldi raw files/MUSE20026.49_rc clean_1.txt
- maldi raw files/MUSE20026.49_rc clean_2.txt
- maldi raw files/MUSE20026.49_rc clean_3.txt
