# Supplementary material for: Identification and tentative removal of collagen glue in Palaeolithic worked bone objects: implications for ZooMS and radiocarbon dating
Source: Sci Rep. 2023 Dec 13;13:22119. doi: 10.1038/s41598-023-49242-7 (PMC10719399; doi:10.1038/s41598-023-49242-7)
Supplement: Supplementary file 2 — Supplementary Information 2. [file 41598_2023_49242_MOESM2_ESM.zip › maldi raw files/10 IST_modified_1.txt]

699.898718	170.000000
699.905469	75.000000
699.912221	92.000000
699.918973	140.000000
699.925724	109.000000
699.932476	161.000000
699.939228	213.000000
699.945980	170.000000
699.952732	144.000000
699.959484	116.000000
699.966236	89.000000
699.972988	139.000000
699.979740	203.000000
699.986492	182.000000
699.993244	164.000000
699.999996	204.000000
700.006748	193.000000
700.013500	186.000000
700.020253	214.000000
700.027005	189.000000
700.033757	245.000000
700.040509	342.000000
700.047262	300.000000
700.054014	175.000000
700.060767	92.000000
700.067519	94.000000
700.074271	189.000000
700.081024	283.000000
700.087777	213.000000
700.094529	132.000000
700.101282	92.000000
700.108034	55.000000
700.114787	75.000000
700.121540	159.000000
700.128293	227.000000
700.135045	177.000000
700.141798	78.000000
700.148551	92.000000
700.155304	205.000000
700.162057	266.000000
700.168810	276.000000
700.175563	237.000000
700.182316	223.000000
700.189069	273.000000
700.195822	262.000000
700.202575	297.000000
700.209328	358.000000
700.216081	296.000000
700.222834	162.000000
700.229588	137.000000
700.236341	166.000000
700.243094	219.000000
700.249848	202.000000
700.256601	191.000000
700.263354	254.000000
700.270108	265.000000
700.276861	232.000000
700.283615	207.000000
700.290368	146.000000
700.297122	227.000000
700.303875	372.000000
700.310629	321.000000
700.317383	302.000000
700.324136	450.000000
700.330890	446.000000
700.337644	306.000000
700.344398	220.000000
700.351152	203.000000
700.357905	157.000000
700.364659	225.000000
700.371413	385.000000
700.378167	453.000000
700.384921	466.000000
700.391675	503.000000
700.398429	446.000000
700.405183	504.000000
700.411938	621.000000
700.418692	518.000000
700.425446	470.000000
700.432200	512.000000
700.438954	552.000000
700.445709	642.000000
700.452463	634.000000
700.459217	490.000000
700.465972	465.000000
700.472726	418.000000
700.479481	368.000000
700.486235	402.000000
700.492990	385.000000
700.499744	371.000000
700.506499	357.000000
700.513253	336.000000
700.520008	327.000000
700.526763	183.000000
700.533517	100.000000
700.540272	128.000000
700.547027	219.000000
700.553782	236.000000
700.560537	222.000000
700.567291	194.000000
700.574046	226.000000
700.580801	282.000000
700.587556	305.000000
700.594311	261.000000
700.601066	205.000000
700.607821	217.000000
700.614577	288.000000
700.621332	258.000000
700.628087	183.000000
700.634842	168.000000
700.641597	212.000000
700.648353	249.000000
700.655108	147.000000
700.661863	144.000000
700.668619	210.000000
700.675374	242.000000
700.682129	289.000000
700.688885	260.000000
700.695640	229.000000
700.702396	277.000000
700.709152	273.000000
700.715907	227.000000
700.722663	118.000000
700.729419	80.000000
700.736174	161.000000
700.742930	246.000000
700.749686	248.000000
700.756442	216.000000
700.763197	217.000000
700.769953	225.000000
700.776709	314.000000
700.783465	329.000000
700.790221	313.000000
700.796977	251.000000
700.803733	170.000000
700.810489	177.000000
700.817245	160.000000
700.824001	103.000000
700.830758	148.000000
700.837514	192.000000
700.844270	200.000000
700.851026	161.000000
700.857782	82.000000
700.864539	68.000000
700.871295	119.000000
700.878052	201.000000
700.884808	236.000000
700.891564	171.000000
700.898321	166.000000
700.905077	185.000000
700.911834	190.000000
700.918591	210.000000
700.925347	187.000000
700.932104	210.000000
700.938861	257.000000
700.945617	156.000000
700.952374	150.000000
700.959131	193.000000
700.965888	147.000000
700.972645	96.000000
700.979401	157.000000
700.986158	253.000000
700.992915	240.000000
700.999672	283.000000
701.006429	297.000000
701.013186	192.000000
701.019943	123.000000
701.026701	113.000000
701.033458	141.000000
701.040215	152.000000
701.046972	160.000000
701.053729	202.000000
701.060487	217.000000
701.067244	179.000000
701.074001	153.000000
701.080759	138.000000
701.087516	102.000000
701.094273	152.000000
701.101031	184.000000
701.107788	168.000000
701.114546	91.000000
701.121304	81.000000
701.128061	122.000000
701.134819	145.000000
701.141577	105.000000
701.148334	126.000000
701.155092	152.000000
701.161850	163.000000
701.168608	185.000000
701.175365	233.000000
701.182123	194.000000
701.188881	170.000000
701.195639	141.000000
701.202397	129.000000
701.209155	208.000000
701.215913	220.000000
701.222671	211.000000
701.229429	246.000000
701.236187	283.000000
701.242946	283.000000
701.249704	236.000000
701.256462	176.000000
701.263220	173.000000
701.269979	204.000000
701.276737	283.000000
701.283495	398.000000
701.290254	492.000000
701.297012	470.000000
701.303771	369.000000
701.310529	330.000000
701.317288	348.000000
701.324046	331.000000
701.330805	260.000000
701.337563	254.000000
701.344322	265.000000
701.351081	207.000000
701.357839	263.000000
701.364598	348.000000
701.371357	356.000000
701.378116	432.000000
701.384875	480.000000
701.391634	495.000000
701.398393	533.000000
701.405151	434.000000
701.411910	428.000000
701.418669	482.000000
701.425429	442.000000
701.432188	421.000000
701.438947	522.000000
701.445706	540.000000
701.452465	503.000000
701.459224	440.000000
701.465984	393.000000
701.472743	414.000000
701.479502	433.000000
701.486262	416.000000
701.493021	397.000000
701.499780	393.000000
701.506540	343.000000
701.513299	255.000000
701.520059	247.000000
701.526818	341.000000
701.533578	409.000000
701.540337	347.000000
701.547097	240.000000
701.553857	327.000000
701.560617	350.000000
701.567376	287.000000
701.574136	291.000000
701.580896	309.000000
701.587656	303.000000
701.594416	275.000000
701.601175	199.000000
701.607935	84.000000
701.614695	83.000000
701.621455	72.000000
701.628215	114.000000
701.634976	211.000000
701.641736	232.000000
701.648496	237.000000
701.655256	330.000000
701.662016	318.000000
701.668776	279.000000
701.675537	287.000000
701.682297	255.000000
701.689057	223.000000
701.695818	199.000000
701.702578	130.000000
701.709338	136.000000
701.716099	142.000000
701.722859	138.000000
701.729620	130.000000
701.736381	150.000000
701.743141	165.000000
701.749902	143.000000
701.756662	170.000000
701.763423	253.000000
701.770184	272.000000
701.776945	200.000000
701.783705	141.000000
701.790466	109.000000
701.797227	116.000000
701.803988	170.000000
701.810749	198.000000
701.817510	245.000000
701.824271	268.000000
701.831032	267.000000
701.837793	279.000000
701.844554	248.000000
701.851315	166.000000
701.858076	127.000000
701.864838	133.000000
701.871599	186.000000
701.878360	236.000000
701.885121	224.000000
701.891883	186.000000
701.898644	183.000000
701.905405	233.000000
701.912167	219.000000
701.918928	170.000000
701.925690	231.000000
701.932451	243.000000
701.939213	181.000000
701.945974	160.000000
701.952736	127.000000
701.959498	160.000000
701.966259	236.000000
701.973021	231.000000
701.979783	246.000000
701.986545	246.000000
701.993306	192.000000
702.000068	223.000000
702.006830	256.000000
702.013592	204.000000
702.020354	173.000000
702.027116	173.000000
702.033878	191.000000
702.040640	254.000000
702.047402	263.000000
702.054164	217.000000
702.060926	153.000000
702.067689	81.000000
702.074451	140.000000
702.081213	300.000000
702.087975	304.000000
702.094738	257.000000
702.101500	177.000000
702.108262	125.000000
702.115025	184.000000
702.121787	251.000000
702.128550	262.000000
702.135312	189.000000
702.142075	141.000000
702.148837	101.000000
702.155600	60.000000
702.162362	111.000000
702.169125	241.000000
702.175888	240.000000
702.182651	155.000000
702.189413	150.000000
702.196176	163.000000
702.202939	164.000000
702.209702	179.000000
702.216465	133.000000
702.223228	113.000000
702.229991	188.000000
702.236754	238.000000
702.243517	171.000000
702.250280	121.000000
702.257043	186.000000
702.263806	242.000000
702.270569	249.000000
702.277332	225.000000
702.284096	224.000000
702.290859	266.000000
702.297622	337.000000
702.304385	360.000000
702.311149	353.000000
702.317912	229.000000
702.324676	235.000000
702.331439	245.000000
702.338203	256.000000
702.344966	310.000000
702.351730	300.000000
702.358493	342.000000
702.365257	354.000000
702.372020	268.000000
702.378784	230.000000
702.385548	301.000000
702.392312	335.000000
702.399075	295.000000
702.405839	235.000000
702.412603	289.000000
702.419367	347.000000
702.426131	326.000000
702.432895	432.000000
702.439659	488.000000
702.446423	494.000000
702.453187	458.000000
702.459951	374.000000
702.466715	397.000000
702.473479	453.000000
702.480243	465.000000
702.487008	454.000000
702.493772	375.000000
702.500536	366.000000
702.507300	308.000000
702.514065	221.000000
702.520829	248.000000
702.527594	192.000000
702.534358	180.000000
702.541123	244.000000
702.547887	240.000000
702.554652	205.000000
702.561416	197.000000
702.568181	214.000000
702.574945	182.000000
702.581710	147.000000
702.588475	211.000000
702.595240	308.000000
702.602004	244.000000
702.608769	231.000000
702.615534	272.000000
702.622299	303.000000
702.629064	323.000000
702.635829	357.000000
702.642594	296.000000
702.649359	167.000000
702.656124	147.000000
702.662889	132.000000
702.669654	108.000000
702.676419	124.000000
702.683184	137.000000
702.689949	100.000000
702.696715	87.000000
702.703480	107.000000
702.710245	142.000000
702.717010	139.000000
702.723776	151.000000
702.730541	200.000000
702.737307	194.000000
702.744072	134.000000
702.750838	178.000000
702.757603	240.000000
702.764369	233.000000
702.771134	227.000000
702.777900	233.000000
702.784666	177.000000
702.791431	137.000000
702.798197	180.000000
702.804963	203.000000
702.811728	149.000000
702.818494	121.000000
702.825260	159.000000
702.832026	104.000000
702.838792	69.000000
702.845558	126.000000
702.852324	205.000000
702.859090	197.000000
702.865856	154.000000
702.872622	101.000000
702.879388	82.000000
702.886154	110.000000
702.892921	88.000000
702.899687	50.000000
702.906453	111.000000
702.913219	221.000000
702.919986	293.000000
702.926752	322.000000
702.933518	284.000000
702.940285	211.000000
702.947051	236.000000
702.953818	237.000000
702.960584	221.000000
702.967351	169.000000
702.974117	139.000000
702.980884	127.000000
702.987651	202.000000
702.994417	261.000000
703.001184	284.000000
703.007951	244.000000
703.014717	109.000000
703.021484	101.000000
703.028251	158.000000
703.035018	156.000000
703.041785	162.000000
703.048552	149.000000
703.055319	131.000000
703.062086	111.000000
703.068853	102.000000
703.075620	105.000000
703.082387	61.000000
703.089154	128.000000
703.095921	231.000000
703.102689	191.000000
703.109456	203.000000
703.116223	264.000000
703.122990	299.000000
703.129758	156.000000
703.136525	128.000000
703.143292	283.000000
703.150060	302.000000
703.156827	191.000000
703.163595	127.000000
703.170362	145.000000
703.177130	178.000000
703.183898	175.000000
703.190665	151.000000
703.197433	198.000000
703.204201	240.000000
703.210968	227.000000
703.217736	180.000000
703.224504	116.000000
703.231272	102.000000
703.238040	170.000000
703.244807	251.000000
703.251575	349.000000
703.258343	322.000000
703.265111	239.000000
703.271879	211.000000
703.278647	200.000000
703.285415	283.000000
703.292184	316.000000
703.298952	315.000000
703.305720	305.000000
703.312488	254.000000
703.319256	305.000000
703.326025	311.000000
703.332793	345.000000
703.339561	418.000000
703.346330	445.000000
703.353098	406.000000
703.359867	430.000000
703.366635	487.000000
703.373404	425.000000
703.380172	431.000000
703.386941	538.000000
703.393709	511.000000
703.400478	367.000000
703.407247	417.000000
703.414015	494.000000
703.420784	403.000000
703.427553	298.000000
703.434322	338.000000
703.441091	494.000000
703.447859	612.000000
703.454628	450.000000
703.461397	250.000000
703.468166	320.000000
703.474935	411.000000
703.481704	255.000000
703.488473	251.000000
703.495243	351.000000
703.502012	405.000000
703.508781	449.000000
703.515550	365.000000
703.522319	303.000000
703.529089	243.000000
703.535858	172.000000
703.542627	175.000000
703.549397	232.000000
703.556166	385.000000
703.562935	363.000000
703.569705	214.000000
703.576474	177.000000
703.583244	213.000000
703.590014	219.000000
703.596783	176.000000
703.603553	141.000000
703.610322	137.000000
703.617092	167.000000
703.623862	196.000000
703.630632	225.000000
703.637401	191.000000
703.644171	209.000000
703.650941	242.000000
703.657711	222.000000
703.664481	243.000000
703.671251	196.000000
703.678021	181.000000
703.684791	142.000000
703.691561	86.000000
703.698331	77.000000
703.705101	127.000000
703.711871	208.000000
703.718642	223.000000
703.725412	233.000000
703.732182	251.000000
703.738952	201.000000
703.745723	226.000000
703.752493	235.000000
703.759263	167.000000
703.766034	164.000000
703.772804	205.000000
703.779575	200.000000
703.786345	152.000000
703.793116	134.000000
703.799886	142.000000
703.806657	145.000000
703.813428	177.000000
703.820198	159.000000
703.826969	119.000000
703.833740	168.000000
703.840511	149.000000
703.847281	98.000000
703.854052	65.000000
703.860823	103.000000
703.867594	193.000000
703.874365	269.000000
703.881136	246.000000
703.887907	180.000000
703.894678	140.000000
703.901449	127.000000
703.908220	176.000000
703.914991	209.000000
703.921763	171.000000
703.928534	177.000000
703.935305	227.000000
703.942076	258.000000
703.948848	257.000000
703.955619	244.000000
703.962390	228.000000
703.969162	188.000000
703.975933	190.000000
703.982705	207.000000
703.989476	188.000000
703.996248	193.000000
704.003019	225.000000
704.009791	205.000000
704.016563	152.000000
704.023334	122.000000
704.030106	135.000000
704.036878	208.000000
704.043649	227.000000
704.050421	277.000000
704.057193	291.000000
704.063965	254.000000
704.070737	214.000000
704.077509	252.000000
704.084281	235.000000
704.091053	209.000000
704.097825	249.000000
704.104597	248.000000
704.111369	131.000000
704.118141	124.000000
704.124913	191.000000
704.131685	205.000000
704.138458	212.000000
704.145230	170.000000
704.152002	163.000000
704.158775	136.000000
704.165547	190.000000
704.172319	289.000000
704.179092	231.000000
704.185864	161.000000
704.192637	169.000000
704.199409	161.000000
704.206182	150.000000
704.212954	178.000000
704.219727	266.000000
704.226500	256.000000
704.233272	183.000000
704.240045	133.000000
704.246818	100.000000
704.253591	166.000000
704.260363	282.000000
704.267136	243.000000
704.273909	187.000000
704.280682	207.000000
704.287455	290.000000
704.294228	343.000000
704.301001	272.000000
704.307774	243.000000
704.314547	282.000000
704.321320	219.000000
704.328093	215.000000
704.334867	245.000000
704.341640	314.000000
704.348413	348.000000
704.355186	310.000000
704.361960	304.000000
704.368733	197.000000
704.375506	278.000000
704.382280	575.000000
704.389053	576.000000
704.395827	487.000000
704.402600	512.000000
704.409374	444.000000
704.416147	308.000000
704.422921	301.000000
704.429695	395.000000
704.436468	562.000000
704.443242	578.000000
704.450016	449.000000
704.456790	356.000000
704.463563	402.000000
704.470337	383.000000
704.477111	270.000000
704.483885	247.000000
704.490659	275.000000
704.497433	289.000000
704.504207	220.000000
704.510981	192.000000
704.517755	235.000000
704.524529	277.000000
704.531303	250.000000
704.538077	227.000000
704.544852	196.000000
704.551626	268.000000
704.558400	394.000000
704.565174	330.000000
704.571949	245.000000
704.578723	313.000000
704.585497	373.000000
704.592272	350.000000
704.599046	292.000000
704.605821	197.000000
704.612595	150.000000
704.619370	151.000000
704.626145	187.000000
704.632919	176.000000
704.639694	221.000000
704.646469	201.000000
704.653243	161.000000
704.660018	181.000000
704.666793	198.000000
704.673568	187.000000
704.680343	202.000000
704.687117	267.000000
704.693892	217.000000
704.700667	119.000000
704.707442	100.000000
704.714217	113.000000
704.720992	213.000000
704.727767	281.000000
704.734543	271.000000
704.741318	276.000000
704.748093	256.000000
704.754868	192.000000
704.761643	229.000000
704.768419	270.000000
704.775194	144.000000
704.781969	85.000000
704.788745	116.000000
704.795520	160.000000
704.802296	164.000000
704.809071	176.000000
704.815847	198.000000
704.822622	205.000000
704.829398	168.000000
704.836173	154.000000
704.842949	174.000000
704.849725	169.000000
704.856500	188.000000
704.863276	206.000000
704.870052	201.000000
704.876828	169.000000
704.883604	152.000000
704.890379	207.000000
704.897155	333.000000
704.903931	276.000000
704.910707	175.000000
704.917483	218.000000
704.924259	274.000000
704.931035	252.000000
704.937811	226.000000
704.944588	241.000000
704.951364	224.000000
704.958140	186.000000
704.964916	173.000000
704.971693	165.000000
704.978469	144.000000
704.985245	128.000000
704.992022	266.000000
704.998798	327.000000
705.005574	194.000000
705.012351	116.000000
705.019127	141.000000
705.025904	135.000000
705.032680	95.000000
705.039457	81.000000
705.046234	167.000000
705.053010	222.000000
705.059787	225.000000
705.066564	268.000000
705.073341	199.000000
705.080117	117.000000
705.086894	79.000000
705.093671	74.000000
705.100448	147.000000
705.107225	242.000000
705.114002	290.000000
705.120779	255.000000
705.127556	131.000000
705.134333	101.000000
705.141110	147.000000
705.147887	164.000000
705.154664	148.000000
705.161441	151.000000
705.168219	148.000000
705.174996	188.000000
705.181773	220.000000
705.188551	275.000000
705.195328	255.000000
705.202105	172.000000
705.208883	158.000000
705.215660	189.000000
705.222438	159.000000
705.229215	215.000000
705.235993	245.000000
705.242770	211.000000
705.249548	144.000000
705.256326	154.000000
705.263103	230.000000
705.269881	202.000000
705.276659	232.000000
705.283437	226.000000
705.290214	206.000000
705.296992	184.000000
705.303770	180.000000
705.310548	225.000000
705.317326	219.000000
705.324104	190.000000
705.330882	300.000000
705.337660	463.000000
705.344438	450.000000
705.351216	436.000000
705.357994	539.000000
705.364772	517.000000
705.371551	386.000000
705.378329	339.000000
705.385107	364.000000
705.391885	415.000000
705.398664	419.000000
705.405442	414.000000
705.412221	437.000000
705.418999	649.000000
705.425778	599.000000
705.432556	416.000000
705.439335	433.000000
705.446113	490.000000
705.452892	427.000000
705.459670	434.000000
705.466449	628.000000
705.473228	708.000000
705.480006	585.000000
705.486785	517.000000
705.493564	439.000000
705.500343	336.000000
705.507122	286.000000
705.513901	358.000000
705.520680	443.000000
705.527459	421.000000
705.534238	460.000000
705.541017	411.000000
705.547796	305.000000
705.554575	280.000000
705.561354	225.000000
705.568133	181.000000
705.574912	151.000000
705.581691	142.000000
705.588471	188.000000
705.595250	207.000000
705.602029	188.000000
705.608809	231.000000
705.615588	241.000000
705.622368	154.000000
705.629147	109.000000
705.635926	156.000000
705.642706	167.000000
705.649486	216.000000
705.656265	326.000000
705.663045	257.000000
705.669824	202.000000
705.676604	177.000000
705.683384	185.000000
705.690164	127.000000
705.696943	135.000000
705.703723	158.000000
705.710503	190.000000
705.717283	288.000000
705.724063	322.000000
705.730843	230.000000
705.737623	108.000000
705.744403	65.000000
705.751183	110.000000
705.757963	168.000000
705.764743	169.000000
705.771523	146.000000
705.778303	143.000000
705.785084	193.000000
705.791864	192.000000
705.798644	143.000000
705.805424	148.000000
705.812205	191.000000
705.818985	185.000000
705.825766	134.000000
705.832546	116.000000
705.839326	173.000000
705.846107	214.000000
705.852888	182.000000
705.859668	142.000000
705.866449	139.000000
705.873229	226.000000
705.880010	244.000000
705.886791	247.000000
705.893571	260.000000
705.900352	219.000000
705.907133	207.000000
705.913914	174.000000
705.920695	100.000000
705.927476	68.000000
705.934257	109.000000
705.941038	163.000000
705.947819	205.000000
705.954600	211.000000
705.961381	243.000000
705.968162	199.000000
705.974943	143.000000
705.981724	113.000000
705.988505	103.000000
705.995287	117.000000
706.002068	116.000000
706.008849	116.000000
706.015630	110.000000
706.022412	117.000000
706.029193	87.000000
706.035975	113.000000
706.042756	143.000000
706.049538	172.000000
706.056319	277.000000
706.063101	355.000000
706.069882	265.000000
706.076664	98.000000
706.083446	67.000000
706.090227	147.000000
706.097009	211.000000
706.103791	274.000000
706.110572	303.000000
706.117354	229.000000
706.124136	170.000000
706.130918	214.000000
706.137700	280.000000
706.144482	254.000000
706.151264	230.000000
706.158046	233.000000
706.164828	160.000000
706.171610	94.000000
706.178392	132.000000
706.185174	195.000000
706.191957	212.000000
706.198739	177.000000
706.205521	104.000000
706.212303	109.000000
706.219086	214.000000
706.225868	362.000000
706.232650	343.000000
706.239433	274.000000
706.246215	219.000000
706.252998	200.000000
706.259780	241.000000
706.266563	291.000000
706.273345	299.000000
706.280128	299.000000
706.286911	289.000000
706.293693	180.000000
706.300476	199.000000
706.307259	306.000000
706.314041	413.000000
706.320824	377.000000
706.327607	287.000000
706.334390	171.000000
706.341173	217.000000
706.347956	296.000000
706.354739	462.000000
706.361522	474.000000
706.368305	353.000000
706.375088	441.000000
706.381871	493.000000
706.388654	369.000000
706.395437	334.000000
706.402221	401.000000
706.409004	469.000000
706.415787	432.000000
706.422570	426.000000
706.429354	460.000000
706.436137	533.000000
706.442920	489.000000
706.449704	445.000000
706.456487	464.000000
706.463271	374.000000
706.470054	361.000000
706.476838	409.000000
706.483622	346.000000
706.490405	259.000000
706.497189	320.000000
706.503973	373.000000
706.510756	307.000000
706.517540	226.000000
706.524324	198.000000
706.531108	135.000000
706.537892	185.000000
706.544675	228.000000
706.551459	249.000000
706.558243	247.000000
706.565027	220.000000
706.571811	161.000000
706.578595	158.000000
706.585380	149.000000
706.592164	233.000000
706.598948	351.000000
706.605732	322.000000
706.612516	244.000000
706.619300	251.000000
706.626085	293.000000
706.632869	301.000000
706.639653	227.000000
706.646438	136.000000
706.653222	160.000000
706.660007	242.000000
706.666791	263.000000
706.673576	317.000000
706.680360	388.000000
706.687145	326.000000
706.693929	226.000000
706.700714	216.000000
706.707499	276.000000
706.714283	274.000000
706.721068	192.000000
706.727853	146.000000
706.734638	169.000000
706.741423	240.000000
706.748208	255.000000
706.754992	237.000000
706.761777	181.000000
706.768562	51.000000
706.775347	85.000000
706.782132	184.000000
706.788918	187.000000
706.795703	129.000000
706.802488	129.000000
706.809273	183.000000
706.816058	262.000000
706.822843	272.000000
706.829629	227.000000
706.836414	195.000000
706.843199	167.000000
706.849985	148.000000
706.856770	97.000000
706.863556	110.000000
706.870341	211.000000
706.877126	272.000000
706.883912	259.000000
706.890698	192.000000
706.897483	236.000000
706.904269	228.000000
706.911054	190.000000
706.917840	240.000000
706.924626	209.000000
706.931412	214.000000
706.938197	269.000000
706.944983	245.000000
706.951769	189.000000
706.958555	260.000000
706.965341	209.000000
706.972127	106.000000
706.978913	96.000000
706.985699	97.000000
706.992485	124.000000
706.999271	197.000000
707.006057	178.000000
707.012843	129.000000
707.019630	171.000000
707.026416	227.000000
707.033202	164.000000
707.039988	49.000000
707.046775	42.000000
707.053561	82.000000
707.060348	106.000000
707.067134	105.000000
707.073920	159.000000
707.080707	205.000000
707.087493	156.000000
707.094280	70.000000
707.101067	102.000000
707.107853	147.000000
707.114640	113.000000
707.121426	85.000000
707.128213	57.000000
707.135000	61.000000
707.141787	121.000000
707.148574	155.000000
707.155360	169.000000
707.162147	170.000000
707.168934	143.000000
707.175721	93.000000
707.182508	71.000000
707.189295	82.000000
707.196082	153.000000
707.202869	228.000000
707.209656	191.000000
707.216444	171.000000
707.223231	144.000000
707.230018	114.000000
707.236805	104.000000
707.243592	91.000000
707.250380	76.000000
707.257167	100.000000
707.263954	176.000000
707.270742	213.000000
707.277529	179.000000
707.284317	131.000000
707.291104	90.000000
707.297892	212.000000
707.304679	318.000000
707.311467	290.000000
707.318255	275.000000
707.325042	325.000000
707.331830	306.000000
707.338618	229.000000
707.345406	288.000000
707.352193	387.000000
707.358981	442.000000
707.365769	365.000000
707.372557	217.000000
707.379345	234.000000
707.386133	333.000000
707.392921	344.000000
707.399709	367.000000
707.406497	362.000000
707.413285	319.000000
707.420073	357.000000
707.426861	424.000000
707.433650	513.000000
707.440438	586.000000
707.447226	572.000000
707.454014	454.000000
707.460803	417.000000
707.467591	451.000000
707.474379	397.000000
707.481168	315.000000
707.487956	252.000000
707.494745	302.000000
707.501533	415.000000
707.508322	375.000000
707.515111	302.000000
707.521899	267.000000
707.528688	268.000000
707.535476	224.000000
707.542265	222.000000
707.549054	273.000000
707.555843	263.000000
707.562632	256.000000
707.569420	222.000000
707.576209	172.000000
707.582998	161.000000
707.589787	85.000000
707.596576	57.000000
707.603365	176.000000
707.610154	202.000000
707.616943	140.000000
707.623732	109.000000
707.630522	169.000000
707.637311	291.000000
707.644100	269.000000
707.650889	139.000000
707.657679	141.000000
707.664468	145.000000
707.671257	196.000000
707.678047	255.000000
707.684836	212.000000
707.691625	254.000000
707.698415	278.000000
707.705204	248.000000
707.711994	287.000000
707.718784	270.000000
707.725573	153.000000
707.732363	128.000000
707.739152	199.000000
707.745942	226.000000
707.752732	124.000000
707.759522	124.000000
707.766312	180.000000
707.773101	171.000000
707.779891	265.000000
707.786681	310.000000
707.793471	282.000000
707.800261	164.000000
707.807051	47.000000
707.813841	85.000000
707.820631	140.000000
707.827421	138.000000
707.834211	178.000000
707.841002	198.000000
707.847792	124.000000
707.854582	64.000000
707.861372	76.000000
707.868163	158.000000
707.874953	205.000000
707.881743	164.000000
707.888534	163.000000
707.895324	190.000000
707.902115	233.000000
707.908905	276.000000
707.915696	200.000000
707.922486	144.000000
707.929277	223.000000
707.936067	288.000000
707.942858	225.000000
707.949649	161.000000
707.956439	199.000000
707.963230	201.000000
707.970021	215.000000
707.976812	221.000000
707.983603	215.000000
707.990394	153.000000
707.997185	114.000000
708.003975	208.000000
708.010766	329.000000
708.017557	331.000000
708.024349	260.000000
708.031140	253.000000
708.037931	234.000000
708.044722	236.000000
708.051513	247.000000
708.058304	176.000000
708.065096	119.000000
708.071887	103.000000
708.078678	75.000000
708.085470	85.000000
708.092261	115.000000
708.099052	210.000000
708.105844	228.000000
708.112635	168.000000
708.119427	154.000000
708.126218	182.000000
708.133010	209.000000
708.139802	205.000000
708.146593	226.000000
708.153385	184.000000
708.160177	171.000000
708.166968	216.000000
708.173760	181.000000
708.180552	88.000000
708.187344	56.000000
708.194136	145.000000
708.200928	233.000000
708.207719	155.000000
708.214511	132.000000
708.221303	197.000000
708.228096	250.000000
708.234888	231.000000
708.241680	232.000000
708.248472	242.000000
708.255264	225.000000
708.262056	207.000000
708.268848	159.000000
708.275641	130.000000
708.282433	241.000000
708.289225	352.000000
708.296018	356.000000
708.302810	320.000000
708.309603	382.000000
708.316395	363.000000
708.323188	273.000000
708.329980	293.000000
708.336773	305.000000
708.343565	312.000000
708.350358	310.000000
708.357151	265.000000
708.363943	298.000000
708.370736	377.000000
708.377529	450.000000
708.384322	493.000000
708.391114	478.000000
708.397907	422.000000
708.404700	380.000000
708.411493	335.000000
708.418286	399.000000
708.425079	486.000000
708.431872	446.000000
708.438665	436.000000
708.445458	411.000000
708.452251	356.000000
708.459044	464.000000
708.465838	560.000000
708.472631	510.000000
708.479424	464.000000
708.486217	439.000000
708.493011	346.000000
708.499804	237.000000
708.506598	259.000000
708.513391	239.000000
708.520184	203.000000
708.526978	199.000000
708.533771	180.000000
708.540565	159.000000
708.547359	245.000000
708.554152	336.000000
708.560946	286.000000
708.567739	234.000000
708.574533	259.000000
708.581327	251.000000
708.588121	224.000000
708.594915	187.000000
708.601708	227.000000
708.608502	299.000000
708.615296	298.000000
708.622090	200.000000
708.628884	143.000000
708.635678	214.000000
708.642472	264.000000
708.649266	217.000000
708.656060	120.000000
708.662855	102.000000
708.669649	205.000000
708.676443	282.000000
708.683237	182.000000
708.690031	143.000000
708.696826	148.000000
708.703620	136.000000
708.710414	174.000000
708.717209	188.000000
708.724003	173.000000
708.730798	125.000000
708.737592	106.000000
708.744387	147.000000
708.751181	154.000000
708.757976	149.000000
708.764771	203.000000
708.771565	222.000000
708.778360	199.000000
708.785155	240.000000
708.791950	271.000000
708.798744	209.000000
708.805539	103.000000
708.812334	145.000000
708.819129	216.000000
708.825924	252.000000
708.832719	233.000000
708.839514	177.000000
708.846309	160.000000
708.853104	205.000000
708.859899	201.000000
708.866694	183.000000
708.873489	206.000000
708.880284	220.000000
708.887080	183.000000
708.893875	161.000000
708.900670	158.000000
708.907466	127.000000
708.914261	151.000000
708.921056	207.000000
708.927852	236.000000
708.934647	200.000000
708.941443	141.000000
708.948238	145.000000
708.955034	138.000000
708.961829	84.000000
708.968625	65.000000
708.975421	110.000000
708.982216	169.000000
708.989012	206.000000
708.995808	208.000000
709.002604	214.000000
709.009399	211.000000
709.016195	183.000000
709.022991	149.000000
709.029787	161.000000
709.036583	165.000000
709.043379	177.000000
709.050175	245.000000
709.056971	227.000000
709.063767	200.000000
709.070563	175.000000
709.077359	177.000000
709.084156	197.000000
709.090952	131.000000
709.097748	118.000000
709.104544	168.000000
709.111341	235.000000
709.118137	205.000000
709.124933	162.000000
709.131730	181.000000
709.138526	245.000000
709.145323	230.000000
709.152119	209.000000
709.158916	196.000000
709.165712	167.000000
709.172509	149.000000
709.179306	131.000000
709.186102	110.000000
709.192899	157.000000
709.199696	182.000000
709.206493	141.000000
709.213289	171.000000
709.220086	214.000000
709.226883	148.000000
709.233680	57.000000
709.240477	72.000000
709.247274	179.000000
709.254071	253.000000
709.260868	256.000000
709.267665	268.000000
709.274462	192.000000
709.281259	115.000000
709.288056	164.000000
709.294854	239.000000
709.301651	209.000000
709.308448	121.000000
709.315245	136.000000
709.322043	158.000000
709.328840	211.000000
709.335637	292.000000
709.342435	410.000000
709.349232	441.000000
709.356030	368.000000
709.362827	311.000000
709.369625	337.000000
709.376423	377.000000
709.383220	346.000000
709.390018	388.000000
709.396816	549.000000
709.403613	562.000000
709.410411	464.000000
709.417209	336.000000
709.424007	334.000000
709.430804	402.000000
709.437602	405.000000
709.444400	416.000000
709.451198	442.000000
709.457996	483.000000
709.464794	382.000000
709.471592	336.000000
709.478390	356.000000
709.485189	322.000000
709.491987	371.000000
709.498785	440.000000
709.505583	367.000000
709.512381	321.000000
709.519180	369.000000
709.525978	402.000000
709.532776	338.000000
709.539575	271.000000
709.546373	269.000000
709.553172	301.000000
709.559970	308.000000
709.566769	211.000000
709.573567	172.000000
709.580366	232.000000
709.587164	296.000000
709.593963	218.000000
709.600762	181.000000
709.607560	171.000000
709.614359	186.000000
709.621158	200.000000
709.627957	212.000000
709.634755	277.000000
709.641554	219.000000
709.648353	112.000000
709.655152	110.000000
709.661951	201.000000
709.668750	226.000000
709.675549	151.000000
709.682348	106.000000
709.689147	136.000000
709.695947	188.000000
709.702746	160.000000
709.709545	119.000000
709.716344	175.000000
709.723143	251.000000
709.729943	314.000000
709.736742	327.000000
709.743541	291.000000
709.750341	233.000000
709.757140	173.000000
709.763940	114.000000
709.770739	141.000000
709.777539	180.000000
709.784338	124.000000
709.791138	70.000000
709.797938	101.000000
709.804737	92.000000
709.811537	62.000000
709.818337	159.000000
709.825136	268.000000
709.831936	231.000000
709.838736	147.000000
709.845536	102.000000
709.852336	107.000000
709.859136	142.000000
709.865936	169.000000
709.872736	144.000000
709.879536	128.000000
709.886336	143.000000
709.893136	111.000000
709.899936	130.000000
709.906736	177.000000
709.913536	170.000000
709.920337	146.000000
709.927137	108.000000
709.933937	67.000000
709.940737	82.000000
709.947538	144.000000
709.954338	188.000000
709.961139	217.000000
709.967939	229.000000
709.974739	167.000000
709.981540	151.000000
709.988341	195.000000
709.995141	253.000000
710.001942	278.000000
710.008742	256.000000
710.015543	227.000000
710.022344	228.000000
710.029145	149.000000
710.035945	113.000000
710.042746	155.000000
710.049547	186.000000
710.056348	162.000000
710.063149	98.000000
710.069950	146.000000
710.076751	217.000000
710.083552	322.000000
710.090353	319.000000
710.097154	193.000000
710.103955	124.000000
710.110756	150.000000
710.117557	189.000000
710.124358	247.000000
710.131160	246.000000
710.137961	211.000000
710.144762	190.000000
710.151564	178.000000
710.158365	122.000000
710.165166	128.000000
710.171968	162.000000
710.178769	137.000000
710.185571	146.000000
710.192372	257.000000
710.199174	305.000000
710.205976	251.000000
710.212777	110.000000
710.219579	65.000000
710.226381	130.000000
710.233182	159.000000
710.239984	187.000000
710.246786	167.000000
710.253588	243.000000
710.260390	300.000000
710.267191	269.000000
710.273993	262.000000
710.280795	215.000000
710.287597	208.000000
710.294399	257.000000
710.301201	246.000000
710.308004	333.000000
710.314806	439.000000
710.321608	357.000000
710.328410	281.000000
710.335212	321.000000
710.342014	305.000000
710.348817	251.000000
710.355619	207.000000
710.362421	168.000000
710.369224	210.000000
710.376026	323.000000
710.382829	509.000000
710.389631	639.000000
710.396434	462.000000
710.403236	380.000000
710.410039	475.000000
710.416842	546.000000
710.423644	465.000000
710.430447	369.000000
710.437250	385.000000
710.444052	378.000000
710.450855	357.000000
710.457658	461.000000
710.464461	621.000000
710.471264	691.000000
710.478067	471.000000
710.484870	304.000000
710.491673	252.000000
710.498476	221.000000
710.505279	208.000000
710.512082	220.000000
710.518885	310.000000
710.525688	359.000000
710.532491	269.000000
710.539294	246.000000
710.546098	247.000000
710.552901	214.000000
710.559704	198.000000
710.566507	253.000000
710.573311	293.000000
710.580114	322.000000
710.586918	304.000000
710.593721	273.000000
710.600525	265.000000
710.607328	186.000000
710.614132	141.000000
710.620935	216.000000
710.627739	248.000000
710.634543	302.000000
710.641346	312.000000
710.648150	274.000000
710.654954	228.000000
710.661758	227.000000
710.668562	200.000000
710.675365	124.000000
710.682169	136.000000
710.688973	172.000000
710.695777	218.000000
710.702581	233.000000
710.709385	314.000000
710.716189	379.000000
710.722993	291.000000
710.729798	168.000000
710.736602	148.000000
710.743406	172.000000
710.750210	229.000000
710.757014	241.000000
710.763819	190.000000
710.770623	200.000000
710.777427	207.000000
710.784232	185.000000
710.791036	154.000000
710.797841	138.000000
710.804645	209.000000
710.811450	220.000000
710.818254	186.000000
710.825059	170.000000
710.831864	203.000000
710.838668	213.000000
710.845473	224.000000
710.852278	220.000000
710.859082	189.000000
710.865887	154.000000
710.872692	126.000000
710.879497	125.000000
710.886302	141.000000
710.893107	134.000000
710.899912	122.000000
710.906717	123.000000
710.913522	135.000000
710.920327	168.000000
710.927132	182.000000
710.933937	246.000000
710.940742	247.000000
710.947547	205.000000
710.954352	131.000000
710.961158	136.000000
710.967963	231.000000
710.974768	287.000000
710.981574	263.000000
710.988379	300.000000
710.995184	260.000000
711.001990	177.000000
711.008795	147.000000
711.015601	170.000000
711.022406	186.000000
711.029212	151.000000
711.036018	110.000000
711.042823	133.000000
711.049629	181.000000
711.056435	151.000000
711.063240	148.000000
711.070046	173.000000
711.076852	204.000000
711.083658	227.000000
711.090464	262.000000
711.097270	229.000000
711.104075	185.000000
711.110881	187.000000
711.117687	208.000000
711.124493	156.000000
711.131300	159.000000
711.138106	243.000000
711.144912	292.000000
711.151718	298.000000
711.158524	232.000000
711.165330	176.000000
711.172137	229.000000
711.178943	213.000000
711.185749	152.000000
711.192556	162.000000
711.199362	147.000000
711.206169	139.000000
711.212975	136.000000
711.219781	159.000000
711.226588	194.000000
711.233395	201.000000
711.240201	272.000000
711.247008	326.000000
711.253814	282.000000
711.260621	202.000000
711.267428	205.000000
711.274235	258.000000
711.281041	200.000000
711.287848	192.000000
711.294655	253.000000
711.301462	246.000000
711.308269	253.000000
711.315076	329.000000
711.321883	310.000000
711.328690	272.000000
711.335497	318.000000
711.342304	360.000000
711.349111	271.000000
711.355918	225.000000
711.362726	326.000000
711.369533	501.000000
711.376340	545.000000
711.383147	397.000000
711.389955	431.000000
711.396762	567.000000
711.403569	549.000000
711.410377	457.000000
711.417184	332.000000
711.423992	437.000000
711.430799	522.000000
711.437607	428.000000
711.444414	469.000000
711.451222	497.000000
711.458030	450.000000
711.464837	452.000000
711.471645	387.000000
711.478453	356.000000
711.485261	283.000000
711.492068	293.000000
711.498876	352.000000
711.505684	333.000000
711.512492	316.000000
711.519300	232.000000
711.526108	160.000000
711.532916	171.000000
711.539724	223.000000
711.546532	262.000000
711.553340	310.000000
711.560148	327.000000
711.566956	388.000000
711.573765	402.000000
711.580573	306.000000
711.587381	203.000000
711.594189	164.000000
711.600998	228.000000
711.607806	318.000000
711.614615	327.000000
711.621423	225.000000
711.628231	118.000000
711.635040	85.000000
711.641849	93.000000
711.648657	127.000000
711.655466	157.000000
711.662274	228.000000
711.669083	235.000000
711.675892	153.000000
711.682700	137.000000
711.689509	113.000000
711.696318	99.000000
711.703127	99.000000
711.709936	120.000000
711.716745	201.000000
711.723553	207.000000
711.730362	179.000000
711.737171	138.000000
711.743980	148.000000
711.750790	158.000000
711.757599	198.000000
711.764408	293.000000
711.771217	286.000000
711.778026	272.000000
711.784835	243.000000
711.791645	255.000000
711.798454	219.000000
711.805263	149.000000
711.812073	125.000000
711.818882	150.000000
711.825691	160.000000
711.832501	240.000000
711.839310	276.000000
711.846120	242.000000
711.852929	261.000000
711.859739	276.000000
711.866549	205.000000
711.873358	174.000000
711.880168	120.000000
711.886978	89.000000
711.893787	212.000000
711.900597	228.000000
711.907407	172.000000
711.914217	256.000000
711.921027	274.000000
711.927837	210.000000
711.934647	222.000000
711.941457	228.000000
711.948267	140.000000
711.955077	109.000000
711.961887	169.000000
711.968697	212.000000
711.975507	188.000000
711.982317	119.000000
711.989127	140.000000
711.995938	153.000000
712.002748	219.000000
712.009558	270.000000
712.016369	242.000000
712.023179	221.000000
712.029989	168.000000
712.036800	116.000000
712.043610	150.000000
712.050421	198.000000
712.057231	161.000000
712.064042	188.000000
712.070852	366.000000
712.077663	438.000000
712.084474	299.000000
712.091284	209.000000
712.098095	226.000000
712.104906	181.000000
712.111717	171.000000
712.118528	185.000000
712.125338	128.000000
712.132149	80.000000
712.138960	134.000000
712.145771	210.000000
712.152582	305.000000
712.159393	278.000000
712.166204	195.000000
712.173015	153.000000
712.179827	230.000000
712.186638	257.000000
712.193449	228.000000
712.200260	289.000000
712.207071	316.000000
712.213883	243.000000
712.220694	173.000000
712.227505	240.000000
712.234317	296.000000
712.241128	271.000000
712.247940	304.000000
712.254751	337.000000
712.261563	332.000000
712.268374	272.000000
712.275186	239.000000
712.281997	242.000000
712.288809	187.000000
712.295621	184.000000
712.302433	276.000000
712.309244	288.000000
712.316056	282.000000
712.322868	431.000000
712.329680	543.000000
712.336492	486.000000
712.343304	369.000000
712.350116	328.000000
712.356928	354.000000
712.363740	397.000000
712.370552	425.000000
712.377364	400.000000
712.384176	391.000000
712.390988	368.000000
712.397800	322.000000
712.404612	415.000000
712.411425	598.000000
712.418237	645.000000
712.425049	624.000000
712.431862	708.000000
712.438674	722.000000
712.445486	577.000000
712.452299	403.000000
712.459111	490.000000
712.465924	604.000000
712.472736	602.000000
712.479549	494.000000
712.486361	379.000000
712.493174	332.000000
712.499987	397.000000
712.506799	417.000000
712.513612	422.000000
712.520425	472.000000
712.527238	494.000000
712.534051	496.000000
712.540864	432.000000
712.547676	259.000000
712.554489	218.000000
712.561302	242.000000
712.568115	259.000000
712.574928	248.000000
712.581741	226.000000
712.588555	294.000000
712.595368	289.000000
712.602181	228.000000
712.608994	249.000000
712.615807	227.000000
712.622621	240.000000
712.629434	325.000000
712.636247	379.000000
712.643061	241.000000
712.649874	182.000000
712.656687	153.000000
712.663501	104.000000
712.670314	121.000000
712.677128	186.000000
712.683941	176.000000
712.690755	148.000000
712.697569	161.000000
712.704382	229.000000
712.711196	261.000000
712.718010	181.000000
712.724823	105.000000
712.731637	144.000000
712.738451	211.000000
712.745265	185.000000
712.752079	126.000000
712.758893	102.000000
712.765707	121.000000
712.772521	234.000000
712.779335	317.000000
712.786149	286.000000
712.792963	206.000000
712.799777	218.000000
712.806591	303.000000
712.813405	228.000000
712.820220	91.000000
712.827034	155.000000
712.833848	173.000000
712.840662	104.000000
712.847477	65.000000
712.854291	88.000000
712.861106	142.000000
712.867920	189.000000
712.874734	173.000000
712.881549	109.000000
712.888364	140.000000
712.895178	147.000000
712.901993	146.000000
712.908807	158.000000
712.915622	205.000000
712.922437	249.000000
712.929251	221.000000
712.936066	215.000000
712.942881	178.000000
712.949696	120.000000
712.956511	116.000000
712.963326	176.000000
712.970141	222.000000
712.976956	205.000000
712.983771	172.000000
712.990586	153.000000
712.997401	163.000000
713.004216	203.000000
713.011031	209.000000
713.017846	131.000000
713.024661	108.000000
713.031477	206.000000
713.038292	265.000000
713.045107	236.000000
713.051923	233.000000
713.058738	231.000000
713.065553	271.000000
713.072369	248.000000
713.079184	160.000000
713.086000	200.000000
713.092815	200.000000
713.099631	129.000000
713.106446	76.000000
713.113262	106.000000
713.120078	114.000000
713.126893	95.000000
713.133709	66.000000
713.140525	97.000000
713.147341	191.000000
713.154156	245.000000
713.160972	303.000000
713.167788	339.000000
713.174604	229.000000
713.181420	132.000000
713.188236	147.000000
713.195052	251.000000
713.201868	298.000000
713.208684	280.000000
713.215500	253.000000
713.222317	192.000000
713.229133	215.000000
713.235949	236.000000
713.242765	237.000000
713.249582	251.000000
713.256398	238.000000
713.263214	192.000000
713.270031	250.000000
713.276847	329.000000
713.283663	300.000000
713.290480	331.000000
713.297296	344.000000
713.304113	368.000000
713.310930	335.000000
713.317746	296.000000
713.324563	282.000000
713.331380	367.000000
713.338196	436.000000
713.345013	456.000000
713.351830	425.000000
713.358647	448.000000
713.365463	592.000000
713.372280	632.000000
713.379097	529.000000
713.385914	415.000000
713.392731	384.000000
713.399548	360.000000
713.406365	348.000000
713.413182	430.000000
713.419999	452.000000
713.426817	399.000000
713.433634	387.000000
713.440451	363.000000
713.447268	378.000000
713.454085	495.000000
713.460903	539.000000
[truncated: 253,658 more rows]
