# Supplementary material for: Identification and tentative removal of collagen glue in Palaeolithic worked bone objects: implications for ZooMS and radiocarbon dating
Source: Sci Rep. 2023 Dec 13;13:22119. doi: 10.1038/s41598-023-49242-7 (PMC10719399; doi:10.1038/s41598-023-49242-7)
Supplement: Supplementary file 2 — Supplementary Information 2. [file 41598_2023_49242_MOESM2_ESM.zip › maldi raw files/10 IST_modified_2.txt]

699.898718	149.000000
699.905469	100.000000
699.912221	120.000000
699.918973	162.000000
699.925724	149.000000
699.932476	152.000000
699.939228	183.000000
699.945980	129.000000
699.952732	89.000000
699.959484	42.000000
699.966236	90.000000
699.972988	179.000000
699.979740	143.000000
699.986492	70.000000
699.993244	57.000000
699.999996	91.000000
700.006748	86.000000
700.013500	40.000000
700.020253	63.000000
700.027005	119.000000
700.033757	132.000000
700.040509	160.000000
700.047262	213.000000
700.054014	192.000000
700.060767	174.000000
700.067519	151.000000
700.074271	137.000000
700.081024	170.000000
700.087777	156.000000
700.094529	159.000000
700.101282	159.000000
700.108034	105.000000
700.114787	133.000000
700.121540	149.000000
700.128293	125.000000
700.135045	164.000000
700.141798	259.000000
700.148551	235.000000
700.155304	128.000000
700.162057	81.000000
700.168810	69.000000
700.175563	80.000000
700.182316	141.000000
700.189069	180.000000
700.195822	176.000000
700.202575	175.000000
700.209328	155.000000
700.216081	111.000000
700.222834	80.000000
700.229588	129.000000
700.236341	192.000000
700.243094	212.000000
700.249848	230.000000
700.256601	193.000000
700.263354	147.000000
700.270108	177.000000
700.276861	218.000000
700.283615	200.000000
700.290368	212.000000
700.297122	273.000000
700.303875	239.000000
700.310629	189.000000
700.317383	300.000000
700.324136	323.000000
700.330890	238.000000
700.337644	195.000000
700.344398	280.000000
700.351152	304.000000
700.357905	207.000000
700.364659	280.000000
700.371413	366.000000
700.378167	344.000000
700.384921	310.000000
700.391675	323.000000
700.398429	369.000000
700.405183	328.000000
700.411938	257.000000
700.418692	293.000000
700.425446	477.000000
700.432200	601.000000
700.438954	516.000000
700.445709	354.000000
700.452463	384.000000
700.459217	442.000000
700.465972	342.000000
700.472726	251.000000
700.479481	162.000000
700.486235	203.000000
700.492990	229.000000
700.499744	209.000000
700.506499	172.000000
700.513253	170.000000
700.520008	255.000000
700.526763	276.000000
700.533517	297.000000
700.540272	244.000000
700.547027	141.000000
700.553782	135.000000
700.560537	215.000000
700.567291	151.000000
700.574046	82.000000
700.580801	74.000000
700.587556	136.000000
700.594311	123.000000
700.601066	94.000000
700.607821	137.000000
700.614577	184.000000
700.621332	181.000000
700.628087	135.000000
700.634842	75.000000
700.641597	76.000000
700.648353	133.000000
700.655108	230.000000
700.661863	221.000000
700.668619	188.000000
700.675374	122.000000
700.682129	155.000000
700.688885	199.000000
700.695640	121.000000
700.702396	104.000000
700.709152	138.000000
700.715907	136.000000
700.722663	141.000000
700.729419	129.000000
700.736174	187.000000
700.742930	157.000000
700.749686	95.000000
700.756442	101.000000
700.763197	172.000000
700.769953	185.000000
700.776709	148.000000
700.783465	69.000000
700.790221	36.000000
700.796977	106.000000
700.803733	171.000000
700.810489	134.000000
700.817245	107.000000
700.824001	166.000000
700.830758	174.000000
700.837514	116.000000
700.844270	56.000000
700.851026	93.000000
700.857782	90.000000
700.864539	110.000000
700.871295	232.000000
700.878052	269.000000
700.884808	218.000000
700.891564	133.000000
700.898321	80.000000
700.905077	101.000000
700.911834	156.000000
700.918591	211.000000
700.925347	210.000000
700.932104	103.000000
700.938861	69.000000
700.945617	115.000000
700.952374	122.000000
700.959131	117.000000
700.965888	151.000000
700.972645	93.000000
700.979401	59.000000
700.986158	131.000000
700.992915	163.000000
700.999672	122.000000
701.006429	104.000000
701.013186	100.000000
701.019943	111.000000
701.026701	102.000000
701.033458	81.000000
701.040215	99.000000
701.046972	101.000000
701.053729	113.000000
701.060487	159.000000
701.067244	144.000000
701.074001	142.000000
701.080759	142.000000
701.087516	115.000000
701.094273	62.000000
701.101031	72.000000
701.107788	103.000000
701.114546	91.000000
701.121304	99.000000
701.128061	117.000000
701.134819	106.000000
701.141577	117.000000
701.148334	153.000000
701.155092	176.000000
701.161850	185.000000
701.168608	134.000000
701.175365	126.000000
701.182123	85.000000
701.188881	49.000000
701.195639	124.000000
701.202397	179.000000
701.209155	270.000000
701.215913	307.000000
701.222671	268.000000
701.229429	212.000000
701.236187	251.000000
701.242946	299.000000
701.249704	225.000000
701.256462	178.000000
701.263220	121.000000
701.269979	118.000000
701.276737	183.000000
701.283495	209.000000
701.290254	250.000000
701.297012	217.000000
701.303771	257.000000
701.310529	423.000000
701.317288	422.000000
701.324046	282.000000
701.330805	246.000000
701.337563	248.000000
701.344322	267.000000
701.351081	368.000000
701.357839	371.000000
701.364598	369.000000
701.371357	331.000000
701.378116	304.000000
701.384875	364.000000
701.391634	457.000000
701.398393	498.000000
701.405151	366.000000
701.411910	189.000000
701.418669	199.000000
701.425429	296.000000
701.432188	225.000000
701.438947	217.000000
701.445706	346.000000
701.452465	487.000000
701.459224	473.000000
701.465984	357.000000
701.472743	236.000000
701.479502	235.000000
701.486262	371.000000
701.493021	376.000000
701.499780	238.000000
701.506540	219.000000
701.513299	194.000000
701.520059	172.000000
701.526818	155.000000
701.533578	119.000000
701.540337	169.000000
701.547097	270.000000
701.553857	259.000000
701.560617	208.000000
701.567376	161.000000
701.574136	115.000000
701.580896	192.000000
701.587656	267.000000
701.594416	264.000000
701.601175	286.000000
701.607935	308.000000
701.614695	269.000000
701.621455	219.000000
701.628215	115.000000
701.634976	141.000000
701.641736	172.000000
701.648496	171.000000
701.655256	161.000000
701.662016	98.000000
701.668776	70.000000
701.675537	112.000000
701.682297	187.000000
701.689057	210.000000
701.695818	188.000000
701.702578	139.000000
701.709338	101.000000
701.716099	110.000000
701.722859	169.000000
701.729620	157.000000
701.736381	158.000000
701.743141	159.000000
701.749902	110.000000
701.756662	69.000000
701.763423	60.000000
701.770184	53.000000
701.776945	104.000000
701.783705	135.000000
701.790466	153.000000
701.797227	174.000000
701.803988	220.000000
701.810749	257.000000
701.817510	291.000000
701.824271	254.000000
701.831032	175.000000
701.837793	98.000000
701.844554	94.000000
701.851315	154.000000
701.858076	187.000000
701.864838	157.000000
701.871599	149.000000
701.878360	139.000000
701.885121	118.000000
701.891883	44.000000
701.898644	64.000000
701.905405	147.000000
701.912167	150.000000
701.918928	77.000000
701.925690	73.000000
701.932451	132.000000
701.939213	196.000000
701.945974	177.000000
701.952736	114.000000
701.959498	97.000000
701.966259	155.000000
701.973021	213.000000
701.979783	243.000000
701.986545	210.000000
701.993306	233.000000
702.000068	272.000000
702.006830	202.000000
702.013592	126.000000
702.020354	152.000000
702.027116	169.000000
702.033878	139.000000
702.040640	170.000000
702.047402	215.000000
702.054164	156.000000
702.060926	125.000000
702.067689	152.000000
702.074451	169.000000
702.081213	141.000000
702.087975	165.000000
702.094738	265.000000
702.101500	309.000000
702.108262	224.000000
702.115025	168.000000
702.121787	198.000000
702.128550	245.000000
702.135312	249.000000
702.142075	203.000000
702.148837	136.000000
702.155600	112.000000
702.162362	133.000000
702.169125	151.000000
702.175888	101.000000
702.182651	77.000000
702.189413	129.000000
702.196176	131.000000
702.202939	102.000000
702.209702	110.000000
702.216465	137.000000
702.223228	111.000000
702.229991	61.000000
702.236754	121.000000
702.243517	192.000000
702.250280	161.000000
702.257043	94.000000
702.263806	67.000000
702.270569	171.000000
702.277332	318.000000
702.284096	333.000000
702.290859	317.000000
702.297622	221.000000
702.304385	244.000000
702.311149	309.000000
702.317912	390.000000
702.324676	454.000000
702.331439	426.000000
702.338203	409.000000
702.344966	461.000000
702.351730	340.000000
702.358493	239.000000
702.365257	328.000000
702.372020	413.000000
702.378784	353.000000
702.385548	310.000000
702.392312	308.000000
702.399075	322.000000
702.405839	363.000000
702.412603	411.000000
702.419367	511.000000
702.426131	474.000000
702.432895	340.000000
702.439659	262.000000
702.446423	228.000000
702.453187	209.000000
702.459951	180.000000
702.466715	240.000000
702.473479	237.000000
702.480243	242.000000
702.487008	244.000000
702.493772	156.000000
702.500536	121.000000
702.507300	229.000000
702.514065	312.000000
702.520829	279.000000
702.527594	233.000000
702.534358	183.000000
702.541123	152.000000
702.547887	138.000000
702.554652	129.000000
702.561416	154.000000
702.568181	176.000000
702.574945	160.000000
702.581710	141.000000
702.588475	154.000000
702.595240	110.000000
702.602004	107.000000
702.608769	204.000000
702.615534	190.000000
702.622299	123.000000
702.629064	97.000000
702.635829	105.000000
702.642594	72.000000
702.649359	105.000000
702.656124	148.000000
702.662889	166.000000
702.669654	180.000000
702.676419	154.000000
702.683184	88.000000
702.689949	88.000000
702.696715	80.000000
702.703480	114.000000
702.710245	127.000000
702.717010	102.000000
702.723776	131.000000
702.730541	171.000000
702.737307	187.000000
702.744072	138.000000
702.750838	110.000000
702.757603	129.000000
702.764369	122.000000
702.771134	84.000000
702.777900	67.000000
702.784666	27.000000
702.791431	88.000000
702.798197	146.000000
702.804963	122.000000
702.811728	87.000000
702.818494	96.000000
702.825260	115.000000
702.832026	123.000000
702.838792	133.000000
702.845558	126.000000
702.852324	115.000000
702.859090	97.000000
702.865856	42.000000
702.872622	37.000000
702.879388	110.000000
702.886154	156.000000
702.892921	158.000000
702.899687	159.000000
702.906453	125.000000
702.913219	88.000000
702.919986	89.000000
702.926752	94.000000
702.933518	114.000000
702.940285	151.000000
702.947051	154.000000
702.953818	142.000000
702.960584	112.000000
702.967351	125.000000
702.974117	146.000000
702.980884	172.000000
702.987651	175.000000
702.994417	167.000000
703.001184	119.000000
703.007951	66.000000
703.014717	57.000000
703.021484	104.000000
703.028251	206.000000
703.035018	220.000000
703.041785	168.000000
703.048552	142.000000
703.055319	144.000000
703.062086	121.000000
703.068853	167.000000
703.075620	144.000000
703.082387	63.000000
703.089154	119.000000
703.095921	149.000000
703.102689	130.000000
703.109456	105.000000
703.116223	71.000000
703.122990	74.000000
703.129758	130.000000
703.136525	179.000000
703.143292	165.000000
703.150060	115.000000
703.156827	82.000000
703.163595	94.000000
703.170362	68.000000
703.177130	75.000000
703.183898	67.000000
703.190665	96.000000
703.197433	194.000000
703.204201	195.000000
703.210968	190.000000
703.217736	193.000000
703.224504	173.000000
703.231272	153.000000
703.238040	165.000000
703.244807	243.000000
703.251575	193.000000
703.258343	157.000000
703.265111	229.000000
703.271879	290.000000
703.278647	291.000000
703.285415	243.000000
703.292184	308.000000
703.298952	432.000000
703.305720	376.000000
703.312488	237.000000
703.319256	211.000000
703.326025	296.000000
703.332793	275.000000
703.339561	293.000000
703.346330	256.000000
703.353098	176.000000
703.359867	181.000000
703.366635	272.000000
703.373404	289.000000
703.380172	233.000000
703.386941	147.000000
703.393709	135.000000
703.400478	185.000000
703.407247	282.000000
703.414015	376.000000
703.420784	436.000000
703.427553	450.000000
703.434322	387.000000
703.441091	314.000000
703.447859	306.000000
703.454628	345.000000
703.461397	384.000000
703.468166	382.000000
703.474935	277.000000
703.481704	218.000000
703.488473	244.000000
703.495243	262.000000
703.502012	200.000000
703.508781	214.000000
703.515550	194.000000
703.522319	205.000000
703.529089	190.000000
703.535858	148.000000
703.542627	224.000000
703.549397	285.000000
703.556166	196.000000
703.562935	129.000000
703.569705	172.000000
703.576474	235.000000
703.583244	263.000000
703.590014	206.000000
703.596783	109.000000
703.603553	164.000000
703.610322	185.000000
703.617092	142.000000
703.623862	107.000000
703.630632	119.000000
703.637401	141.000000
703.644171	189.000000
703.650941	203.000000
703.657711	202.000000
703.664481	166.000000
703.671251	125.000000
703.678021	119.000000
703.684791	69.000000
703.691561	84.000000
703.698331	176.000000
703.705101	264.000000
703.711871	192.000000
703.718642	79.000000
703.725412	81.000000
703.732182	153.000000
703.738952	143.000000
703.745723	176.000000
703.752493	197.000000
703.759263	166.000000
703.766034	140.000000
703.772804	156.000000
703.779575	186.000000
703.786345	153.000000
703.793116	114.000000
703.799886	117.000000
703.806657	176.000000
703.813428	209.000000
703.820198	148.000000
703.826969	136.000000
703.833740	117.000000
703.840511	79.000000
703.847281	65.000000
703.854052	96.000000
703.860823	108.000000
703.867594	92.000000
703.874365	107.000000
703.881136	83.000000
703.887907	99.000000
703.894678	113.000000
703.901449	91.000000
703.908220	87.000000
703.914991	103.000000
703.921763	94.000000
703.928534	97.000000
703.935305	82.000000
703.942076	72.000000
703.948848	124.000000
703.955619	149.000000
703.962390	83.000000
703.969162	55.000000
703.975933	64.000000
703.982705	159.000000
703.989476	212.000000
703.996248	192.000000
704.003019	160.000000
704.009791	126.000000
704.016563	117.000000
704.023334	117.000000
704.030106	109.000000
704.036878	133.000000
704.043649	146.000000
704.050421	169.000000
704.057193	198.000000
704.063965	182.000000
704.070737	166.000000
704.077509	141.000000
704.084281	136.000000
704.091053	124.000000
704.097825	143.000000
704.104597	153.000000
704.111369	162.000000
704.118141	142.000000
704.124913	115.000000
704.131685	94.000000
704.138458	103.000000
704.145230	118.000000
704.152002	117.000000
704.158775	123.000000
704.165547	96.000000
704.172319	146.000000
704.179092	142.000000
704.185864	75.000000
704.192637	87.000000
704.199409	109.000000
704.206182	139.000000
704.212954	156.000000
704.219727	205.000000
704.226500	188.000000
704.233272	187.000000
704.240045	172.000000
704.246818	188.000000
704.253591	193.000000
704.260363	146.000000
704.267136	140.000000
704.273909	206.000000
704.280682	219.000000
704.287455	190.000000
704.294228	229.000000
704.301001	233.000000
704.307774	208.000000
704.314547	246.000000
704.321320	216.000000
704.328093	177.000000
704.334867	278.000000
704.341640	399.000000
704.348413	431.000000
704.355186	375.000000
704.361960	315.000000
704.368733	331.000000
704.375506	273.000000
704.382280	192.000000
704.389053	188.000000
704.395827	310.000000
704.402600	337.000000
704.409374	240.000000
704.416147	213.000000
704.422921	369.000000
704.429695	453.000000
704.436468	404.000000
704.443242	334.000000
704.450016	319.000000
704.456790	311.000000
704.463563	349.000000
704.470337	319.000000
704.477111	359.000000
704.483885	466.000000
704.490659	413.000000
704.497433	323.000000
704.504207	261.000000
704.510981	171.000000
704.517755	157.000000
704.524529	248.000000
704.531303	255.000000
704.538077	175.000000
704.544852	171.000000
704.551626	176.000000
704.558400	180.000000
704.565174	251.000000
704.571949	314.000000
704.578723	221.000000
704.585497	178.000000
704.592272	188.000000
704.599046	210.000000
704.605821	183.000000
704.612595	135.000000
704.619370	134.000000
704.626145	148.000000
704.632919	125.000000
704.639694	160.000000
704.646469	209.000000
704.653243	199.000000
704.660018	131.000000
704.666793	102.000000
704.673568	144.000000
704.680343	227.000000
704.687117	234.000000
704.693892	224.000000
704.700667	260.000000
704.707442	219.000000
704.714217	99.000000
704.720992	58.000000
704.727767	153.000000
704.734543	199.000000
704.741318	124.000000
704.748093	106.000000
704.754868	175.000000
704.761643	234.000000
704.768419	173.000000
704.775194	164.000000
704.781969	165.000000
704.788745	172.000000
704.795520	142.000000
704.802296	84.000000
704.809071	101.000000
704.815847	135.000000
704.822622	83.000000
704.829398	75.000000
704.836173	125.000000
704.842949	155.000000
704.849725	134.000000
704.856500	88.000000
704.863276	75.000000
704.870052	83.000000
704.876828	115.000000
704.883604	175.000000
704.890379	149.000000
704.897155	66.000000
704.903931	35.000000
704.910707	67.000000
704.917483	114.000000
704.924259	95.000000
704.931035	57.000000
704.937811	113.000000
704.944588	176.000000
704.951364	168.000000
704.958140	174.000000
704.964916	119.000000
704.971693	74.000000
704.978469	69.000000
704.985245	139.000000
704.992022	150.000000
704.998798	137.000000
705.005574	89.000000
705.012351	59.000000
705.019127	99.000000
705.025904	132.000000
705.032680	101.000000
705.039457	104.000000
705.046234	110.000000
705.053010	68.000000
705.059787	114.000000
705.066564	165.000000
705.073341	194.000000
705.080117	219.000000
705.086894	159.000000
705.093671	131.000000
705.100448	133.000000
705.107225	103.000000
705.114002	119.000000
705.120779	176.000000
705.127556	168.000000
705.134333	145.000000
705.141110	111.000000
705.147887	136.000000
705.154664	196.000000
705.161441	175.000000
705.168219	131.000000
705.174996	107.000000
705.181773	127.000000
705.188551	160.000000
705.195328	148.000000
705.202105	125.000000
705.208883	123.000000
705.215660	122.000000
705.222438	150.000000
705.229215	146.000000
705.235993	150.000000
705.242770	179.000000
705.249548	196.000000
705.256326	134.000000
705.263103	87.000000
705.269881	125.000000
705.276659	203.000000
705.283437	218.000000
705.290214	293.000000
705.296992	318.000000
705.303770	291.000000
705.310548	294.000000
705.317326	402.000000
705.324104	436.000000
705.330882	455.000000
705.337660	435.000000
705.344438	402.000000
705.351216	399.000000
705.357994	324.000000
705.364772	258.000000
705.371551	319.000000
705.378329	415.000000
705.385107	377.000000
705.391885	313.000000
705.398664	292.000000
705.405442	323.000000
705.412221	314.000000
705.418999	342.000000
705.425778	317.000000
705.432556	344.000000
705.439335	396.000000
705.446113	357.000000
705.452892	311.000000
705.459670	255.000000
705.466449	189.000000
705.473228	237.000000
705.480006	334.000000
705.486785	414.000000
705.493564	470.000000
705.500343	394.000000
705.507122	265.000000
705.513901	184.000000
705.520680	164.000000
705.527459	179.000000
705.534238	144.000000
705.541017	135.000000
705.547796	95.000000
705.554575	115.000000
705.561354	149.000000
705.568133	105.000000
705.574912	130.000000
705.581691	233.000000
705.588471	273.000000
705.595250	230.000000
705.602029	187.000000
705.608809	124.000000
705.615588	133.000000
705.622368	184.000000
705.629147	227.000000
705.635926	180.000000
705.642706	101.000000
705.649486	82.000000
705.656265	164.000000
705.663045	294.000000
705.669824	245.000000
705.676604	137.000000
705.683384	178.000000
705.690164	278.000000
705.696943	221.000000
705.703723	120.000000
705.710503	91.000000
705.717283	154.000000
705.724063	198.000000
705.730843	178.000000
705.737623	195.000000
705.744403	214.000000
705.751183	239.000000
705.757963	293.000000
705.764743	228.000000
705.771523	128.000000
705.778303	83.000000
705.785084	73.000000
705.791864	104.000000
705.798644	107.000000
705.805424	107.000000
705.812205	116.000000
705.818985	140.000000
705.825766	121.000000
705.832546	90.000000
705.839326	99.000000
705.846107	138.000000
705.852888	157.000000
705.859668	157.000000
705.866449	129.000000
705.873229	131.000000
705.880010	145.000000
705.886791	129.000000
705.893571	155.000000
705.900352	192.000000
705.907133	228.000000
705.913914	178.000000
705.920695	95.000000
705.927476	97.000000
705.934257	102.000000
705.941038	118.000000
705.947819	129.000000
705.954600	84.000000
705.961381	65.000000
705.968162	84.000000
705.974943	105.000000
705.981724	114.000000
705.988505	100.000000
705.995287	130.000000
706.002068	246.000000
706.008849	226.000000
706.015630	187.000000
706.022412	204.000000
706.029193	123.000000
706.035975	58.000000
706.042756	70.000000
706.049538	138.000000
706.056319	151.000000
706.063101	104.000000
706.069882	65.000000
706.076664	109.000000
706.083446	176.000000
706.090227	198.000000
706.097009	209.000000
706.103791	188.000000
706.110572	174.000000
706.117354	179.000000
706.124136	196.000000
706.130918	225.000000
706.137700	228.000000
706.144482	198.000000
706.151264	161.000000
706.158046	103.000000
706.164828	96.000000
706.171610	99.000000
706.178392	181.000000
706.185174	225.000000
706.191957	163.000000
706.198739	94.000000
706.205521	95.000000
706.212303	104.000000
706.219086	99.000000
706.225868	85.000000
706.232650	94.000000
706.239433	92.000000
706.246215	84.000000
706.252998	91.000000
706.259780	135.000000
706.266563	113.000000
706.273345	96.000000
706.280128	116.000000
706.286911	137.000000
706.293693	148.000000
706.300476	139.000000
706.307259	163.000000
706.314041	233.000000
706.320824	270.000000
706.327607	273.000000
706.334390	250.000000
706.341173	271.000000
706.347956	311.000000
706.354739	343.000000
706.361522	385.000000
706.368305	464.000000
706.375088	417.000000
706.381871	288.000000
706.388654	262.000000
706.395437	330.000000
706.402221	309.000000
706.409004	281.000000
706.415787	247.000000
706.422570	201.000000
706.429354	174.000000
706.436137	303.000000
706.442920	366.000000
706.449704	341.000000
706.456487	288.000000
706.463271	237.000000
706.470054	215.000000
706.476838	205.000000
706.483622	193.000000
706.490405	211.000000
706.497189	235.000000
706.503973	319.000000
706.510756	265.000000
706.517540	225.000000
706.524324	316.000000
706.531108	309.000000
706.537892	214.000000
706.544675	170.000000
706.551459	129.000000
706.558243	154.000000
706.565027	175.000000
706.571811	172.000000
706.578595	208.000000
706.585380	215.000000
706.592164	209.000000
706.598948	189.000000
706.605732	170.000000
706.612516	143.000000
706.619300	137.000000
706.626085	171.000000
706.632869	185.000000
706.639653	128.000000
706.646438	188.000000
706.653222	221.000000
706.660007	138.000000
706.666791	75.000000
706.673576	54.000000
706.680360	78.000000
706.687145	222.000000
706.693929	231.000000
706.700714	171.000000
706.707499	157.000000
706.714283	119.000000
706.721068	76.000000
706.727853	67.000000
706.734638	46.000000
706.741423	44.000000
706.748208	126.000000
706.754992	182.000000
706.761777	145.000000
706.768562	126.000000
706.775347	119.000000
706.782132	104.000000
706.788918	94.000000
706.795703	136.000000
706.802488	155.000000
706.809273	119.000000
706.816058	75.000000
706.822843	45.000000
706.829629	62.000000
706.836414	86.000000
706.843199	126.000000
706.849985	119.000000
706.856770	113.000000
706.863556	107.000000
706.870341	103.000000
706.877126	75.000000
706.883912	95.000000
706.890698	101.000000
706.897483	105.000000
706.904269	185.000000
706.911054	142.000000
706.917840	73.000000
706.924626	53.000000
706.931412	122.000000
706.938197	119.000000
706.944983	85.000000
706.951769	80.000000
706.958555	157.000000
706.965341	195.000000
706.972127	112.000000
706.978913	111.000000
706.985699	143.000000
706.992485	143.000000
706.999271	172.000000
707.006057	169.000000
707.012843	155.000000
707.019630	210.000000
707.026416	226.000000
707.033202	176.000000
707.039988	103.000000
707.046775	137.000000
707.053561	185.000000
707.060348	168.000000
707.067134	121.000000
707.073920	70.000000
707.080707	47.000000
707.087493	100.000000
707.094280	127.000000
707.101067	101.000000
707.107853	99.000000
707.114640	115.000000
707.121426	113.000000
707.128213	101.000000
707.135000	105.000000
707.141787	124.000000
707.148574	159.000000
707.155360	198.000000
707.162147	163.000000
707.168934	161.000000
707.175721	219.000000
707.182508	273.000000
707.189295	232.000000
707.196082	113.000000
707.202869	65.000000
707.209656	129.000000
707.216444	171.000000
707.223231	193.000000
707.230018	197.000000
707.236805	176.000000
707.243592	149.000000
707.250380	125.000000
707.257167	95.000000
707.263954	70.000000
707.270742	156.000000
707.277529	264.000000
707.284317	199.000000
707.291104	111.000000
707.297892	111.000000
707.304679	183.000000
707.311467	246.000000
707.318255	322.000000
707.325042	367.000000
707.331830	368.000000
707.338618	366.000000
707.345406	292.000000
707.352193	157.000000
707.358981	122.000000
707.365769	225.000000
707.372557	276.000000
707.379345	269.000000
707.386133	306.000000
707.392921	293.000000
707.399709	341.000000
707.406497	506.000000
707.413285	504.000000
707.420073	458.000000
707.426861	511.000000
707.433650	480.000000
707.440438	388.000000
707.447226	381.000000
707.454014	410.000000
707.460803	448.000000
707.467591	379.000000
707.474379	313.000000
707.481168	236.000000
707.487956	256.000000
707.494745	289.000000
707.501533	264.000000
707.508322	255.000000
707.515111	328.000000
707.521899	388.000000
707.528688	388.000000
707.535476	395.000000
707.542265	296.000000
707.549054	139.000000
707.555843	131.000000
707.562632	100.000000
707.569420	122.000000
707.576209	166.000000
707.582998	157.000000
707.589787	193.000000
707.596576	187.000000
707.603365	203.000000
707.610154	172.000000
707.616943	114.000000
707.623732	105.000000
707.630522	108.000000
707.637311	101.000000
707.644100	115.000000
707.650889	122.000000
707.657679	147.000000
707.664468	165.000000
707.671257	155.000000
707.678047	106.000000
707.684836	77.000000
707.691625	56.000000
707.698415	90.000000
707.705204	137.000000
707.711994	97.000000
707.718784	75.000000
707.725573	115.000000
707.732363	176.000000
707.739152	149.000000
707.745942	85.000000
707.752732	79.000000
707.759522	158.000000
707.766312	177.000000
707.773101	129.000000
707.779891	211.000000
707.786681	293.000000
707.793471	202.000000
707.800261	202.000000
707.807051	205.000000
707.813841	104.000000
707.820631	145.000000
707.827421	210.000000
707.834211	146.000000
707.841002	141.000000
707.847792	190.000000
707.854582	211.000000
707.861372	140.000000
707.868163	38.000000
707.874953	40.000000
707.881743	46.000000
707.888534	65.000000
707.895324	131.000000
707.902115	148.000000
707.908905	106.000000
707.915696	67.000000
707.922486	49.000000
707.929277	106.000000
707.936067	165.000000
707.942858	134.000000
707.949649	134.000000
707.956439	148.000000
707.963230	135.000000
707.970021	100.000000
707.976812	116.000000
707.983603	130.000000
707.990394	80.000000
707.997185	75.000000
708.003975	104.000000
708.010766	105.000000
708.017557	113.000000
708.024349	149.000000
708.031140	153.000000
708.037931	156.000000
708.044722	114.000000
708.051513	48.000000
708.058304	90.000000
708.065096	159.000000
708.071887	129.000000
708.078678	72.000000
708.085470	57.000000
708.092261	59.000000
708.099052	124.000000
708.105844	175.000000
708.112635	162.000000
708.119427	86.000000
708.126218	44.000000
708.133010	48.000000
708.139802	68.000000
708.146593	73.000000
708.153385	80.000000
708.160177	90.000000
708.166968	146.000000
708.173760	196.000000
708.180552	178.000000
708.187344	130.000000
708.194136	160.000000
708.200928	138.000000
708.207719	163.000000
708.214511	157.000000
708.221303	102.000000
708.228096	114.000000
708.234888	160.000000
708.241680	236.000000
708.248472	300.000000
708.255264	278.000000
708.262056	191.000000
708.268848	110.000000
708.275641	67.000000
708.282433	63.000000
708.289225	172.000000
708.296018	235.000000
708.302810	251.000000
708.309603	280.000000
708.316395	222.000000
708.323188	311.000000
708.329980	365.000000
708.336773	326.000000
708.343565	276.000000
708.350358	225.000000
708.357151	222.000000
708.363943	224.000000
708.370736	224.000000
708.377529	304.000000
708.384322	343.000000
708.391114	395.000000
708.397907	513.000000
708.404700	512.000000
708.411493	486.000000
708.418286	426.000000
708.425079	400.000000
708.431872	367.000000
708.438665	324.000000
708.445458	373.000000
708.452251	389.000000
708.459044	321.000000
708.465838	270.000000
708.472631	293.000000
708.479424	372.000000
708.486217	374.000000
708.493011	232.000000
708.499804	215.000000
708.506598	236.000000
708.513391	215.000000
708.520184	318.000000
708.526978	465.000000
708.533771	373.000000
708.540565	214.000000
708.547359	230.000000
708.554152	270.000000
708.560946	247.000000
708.567739	162.000000
708.574533	173.000000
708.581327	212.000000
708.588121	222.000000
708.594915	209.000000
708.601708	186.000000
708.608502	184.000000
708.615296	186.000000
708.622090	192.000000
708.628884	166.000000
708.635678	149.000000
708.642472	168.000000
708.649266	181.000000
708.656060	134.000000
708.662855	108.000000
708.669649	117.000000
708.676443	122.000000
708.683237	194.000000
708.690031	226.000000
708.696826	125.000000
708.703620	93.000000
708.710414	130.000000
708.717209	122.000000
708.724003	124.000000
708.730798	222.000000
708.737592	217.000000
708.744387	172.000000
708.751181	194.000000
708.757976	158.000000
708.764771	182.000000
708.771565	177.000000
708.778360	195.000000
708.785155	178.000000
708.791950	149.000000
708.798744	130.000000
708.805539	91.000000
708.812334	101.000000
708.819129	109.000000
708.825924	92.000000
708.832719	97.000000
708.839514	109.000000
708.846309	123.000000
708.853104	94.000000
708.859899	71.000000
708.866694	163.000000
708.873489	236.000000
708.880284	177.000000
708.887080	112.000000
708.893875	90.000000
708.900670	107.000000
708.907466	102.000000
708.914261	89.000000
708.921056	116.000000
708.927852	173.000000
708.934647	216.000000
708.941443	271.000000
708.948238	231.000000
708.955034	175.000000
708.961829	177.000000
708.968625	179.000000
708.975421	93.000000
708.982216	34.000000
708.989012	75.000000
708.995808	102.000000
709.002604	128.000000
709.009399	182.000000
709.016195	182.000000
709.022991	205.000000
709.029787	127.000000
709.036583	88.000000
709.043379	68.000000
709.050175	41.000000
709.056971	78.000000
709.063767	96.000000
709.070563	70.000000
709.077359	69.000000
709.084156	102.000000
709.090952	111.000000
709.097748	131.000000
709.104544	155.000000
709.111341	138.000000
709.118137	91.000000
709.124933	121.000000
709.131730	185.000000
709.138526	202.000000
709.145323	128.000000
709.152119	100.000000
709.158916	92.000000
709.165712	95.000000
709.172509	121.000000
709.179306	100.000000
709.186102	115.000000
709.192899	150.000000
709.199696	145.000000
709.206493	149.000000
709.213289	149.000000
709.220086	184.000000
709.226883	163.000000
709.233680	123.000000
709.240477	118.000000
709.247274	137.000000
709.254071	243.000000
709.260868	292.000000
709.267665	268.000000
709.274462	204.000000
709.281259	210.000000
709.288056	236.000000
709.294854	177.000000
709.301651	170.000000
709.308448	226.000000
709.315245	256.000000
709.322043	200.000000
709.328840	136.000000
709.335637	211.000000
709.342435	287.000000
709.349232	285.000000
709.356030	294.000000
709.362827	330.000000
709.369625	419.000000
709.376423	509.000000
709.383220	492.000000
709.390018	404.000000
709.396816	350.000000
709.403613	307.000000
709.410411	330.000000
709.417209	426.000000
709.424007	582.000000
709.430804	562.000000
709.437602	315.000000
709.444400	239.000000
709.451198	333.000000
709.457996	306.000000
709.464794	263.000000
709.471592	270.000000
709.478390	247.000000
709.485189	216.000000
709.491987	205.000000
709.498785	226.000000
709.505583	245.000000
709.512381	216.000000
709.519180	227.000000
709.525978	382.000000
709.532776	421.000000
709.539575	273.000000
709.546373	231.000000
709.553172	215.000000
709.559970	201.000000
709.566769	235.000000
709.573567	233.000000
709.580366	217.000000
709.587164	211.000000
709.593963	260.000000
709.600762	269.000000
709.607560	230.000000
709.614359	163.000000
709.621158	147.000000
709.627957	131.000000
709.634755	101.000000
709.641554	130.000000
709.648353	207.000000
709.655152	192.000000
709.661951	92.000000
709.668750	90.000000
709.675549	173.000000
709.682348	241.000000
709.689147	250.000000
709.695947	204.000000
709.702746	172.000000
709.709545	223.000000
709.716344	222.000000
709.723143	136.000000
709.729943	159.000000
709.736742	134.000000
709.743541	66.000000
709.750341	89.000000
709.757140	101.000000
709.763940	115.000000
709.770739	165.000000
709.777539	145.000000
709.784338	125.000000
709.791138	151.000000
709.797938	130.000000
709.804737	142.000000
709.811537	141.000000
709.818337	101.000000
709.825136	110.000000
709.831936	175.000000
709.838736	138.000000
709.845536	98.000000
709.852336	172.000000
709.859136	260.000000
709.865936	186.000000
709.872736	101.000000
709.879536	91.000000
709.886336	89.000000
709.893136	128.000000
709.899936	184.000000
709.906736	156.000000
709.913536	96.000000
709.920337	126.000000
709.927137	178.000000
709.933937	206.000000
709.940737	221.000000
709.947538	166.000000
709.954338	169.000000
709.961139	188.000000
709.967939	114.000000
709.974739	85.000000
709.981540	104.000000
709.988341	91.000000
709.995141	50.000000
710.001942	110.000000
710.008742	177.000000
710.015543	181.000000
710.022344	130.000000
710.029145	87.000000
710.035945	68.000000
710.042746	45.000000
710.049547	91.000000
710.056348	118.000000
710.063149	111.000000
710.069950	140.000000
710.076751	143.000000
710.083552	115.000000
710.090353	166.000000
710.097154	171.000000
710.103955	135.000000
710.110756	204.000000
710.117557	314.000000
710.124358	260.000000
710.131160	171.000000
710.137961	166.000000
710.144762	182.000000
710.151564	217.000000
710.158365	210.000000
710.165166	144.000000
710.171968	213.000000
710.178769	240.000000
710.185571	127.000000
710.192372	103.000000
710.199174	126.000000
710.205976	164.000000
710.212777	208.000000
710.219579	227.000000
710.226381	195.000000
710.233182	180.000000
710.239984	186.000000
710.246786	204.000000
710.253588	244.000000
710.260390	200.000000
710.267191	198.000000
710.273993	160.000000
710.280795	160.000000
710.287597	228.000000
710.294399	251.000000
710.301201	264.000000
710.308004	309.000000
710.314806	284.000000
710.321608	226.000000
710.328410	207.000000
710.335212	191.000000
710.342014	165.000000
710.348817	191.000000
710.355619	262.000000
710.362421	331.000000
710.369224	403.000000
710.376026	412.000000
710.382829	454.000000
710.389631	526.000000
710.396434	457.000000
710.403236	314.000000
710.410039	246.000000
710.416842	199.000000
710.423644	182.000000
710.430447	247.000000
710.437250	386.000000
710.444052	460.000000
710.450855	382.000000
710.457658	262.000000
710.464461	275.000000
710.471264	366.000000
710.478067	338.000000
710.484870	232.000000
710.491673	242.000000
710.498476	292.000000
710.505279	319.000000
710.512082	309.000000
710.518885	252.000000
710.525688	219.000000
710.532491	225.000000
710.539294	197.000000
710.546098	161.000000
710.552901	260.000000
710.559704	403.000000
710.566507	369.000000
710.573311	255.000000
710.580114	248.000000
710.586918	144.000000
710.593721	63.000000
710.600525	152.000000
710.607328	245.000000
710.614132	248.000000
710.620935	201.000000
710.627739	132.000000
710.634543	117.000000
710.641346	160.000000
710.648150	207.000000
710.654954	205.000000
710.661758	106.000000
710.668562	105.000000
710.675365	197.000000
710.682169	209.000000
710.688973	135.000000
710.695777	152.000000
710.702581	162.000000
710.709385	121.000000
710.716189	162.000000
710.722993	329.000000
710.729798	375.000000
710.736602	198.000000
710.743406	50.000000
710.750210	61.000000
710.757014	91.000000
710.763819	125.000000
710.770623	140.000000
710.777427	83.000000
710.784232	98.000000
710.791036	112.000000
710.797841	75.000000
710.804645	22.000000
710.811450	37.000000
710.818254	63.000000
710.825059	90.000000
710.831864	108.000000
710.838668	93.000000
710.845473	42.000000
710.852278	57.000000
710.859082	114.000000
710.865887	144.000000
710.872692	167.000000
710.879497	186.000000
710.886302	201.000000
710.893107	152.000000
710.899912	90.000000
710.906717	48.000000
710.913522	125.000000
710.920327	169.000000
710.927132	103.000000
710.933937	44.000000
710.940742	47.000000
710.947547	113.000000
710.954352	167.000000
710.961158	156.000000
710.967963	159.000000
710.974768	126.000000
710.981574	64.000000
710.988379	54.000000
710.995184	129.000000
711.001990	168.000000
711.008795	159.000000
711.015601	149.000000
711.022406	150.000000
711.029212	125.000000
711.036018	168.000000
711.042823	196.000000
711.049629	177.000000
711.056435	206.000000
711.063240	192.000000
711.070046	160.000000
711.076852	207.000000
711.083658	260.000000
711.090464	274.000000
711.097270	322.000000
711.104075	294.000000
711.110881	156.000000
711.117687	108.000000
711.124493	147.000000
711.131300	142.000000
711.138106	144.000000
711.144912	143.000000
711.151718	206.000000
711.158524	200.000000
711.165330	206.000000
711.172137	154.000000
711.178943	149.000000
711.185749	203.000000
711.192556	186.000000
711.199362	188.000000
711.206169	252.000000
711.212975	211.000000
711.219781	162.000000
711.226588	215.000000
711.233395	192.000000
711.240201	159.000000
711.247008	129.000000
711.253814	138.000000
711.260621	161.000000
711.267428	158.000000
711.274235	200.000000
711.281041	208.000000
711.287848	230.000000
711.294655	213.000000
711.301462	239.000000
711.308269	331.000000
711.315076	439.000000
711.321883	471.000000
711.328690	442.000000
711.335497	348.000000
711.342304	271.000000
711.349111	282.000000
711.355918	261.000000
711.362726	275.000000
711.369533	352.000000
711.376340	355.000000
711.383147	391.000000
711.389955	393.000000
711.396762	364.000000
711.403569	373.000000
711.410377	316.000000
711.417184	250.000000
711.423992	304.000000
711.430799	396.000000
711.437607	438.000000
711.444414	336.000000
711.451222	293.000000
711.458030	389.000000
711.464837	532.000000
711.471645	532.000000
711.478453	386.000000
711.485261	278.000000
711.492068	290.000000
711.498876	385.000000
711.505684	390.000000
711.512492	348.000000
711.519300	238.000000
711.526108	245.000000
711.532916	299.000000
711.539724	260.000000
711.546532	151.000000
711.553340	106.000000
711.560148	97.000000
711.566956	79.000000
711.573765	82.000000
711.580573	137.000000
711.587381	182.000000
711.594189	135.000000
711.600998	86.000000
711.607806	161.000000
711.614615	288.000000
711.621423	324.000000
711.628231	251.000000
711.635040	136.000000
711.641849	142.000000
711.648657	203.000000
711.655466	182.000000
711.662274	133.000000
711.669083	119.000000
711.675892	161.000000
711.682700	168.000000
711.689509	133.000000
711.696318	152.000000
711.703127	195.000000
711.709936	164.000000
711.716745	130.000000
711.723553	92.000000
711.730362	123.000000
711.737171	218.000000
711.743980	196.000000
711.750790	130.000000
711.757599	138.000000
711.764408	145.000000
711.771217	185.000000
711.778026	177.000000
711.784835	181.000000
711.791645	144.000000
711.798454	125.000000
711.805263	176.000000
711.812073	187.000000
711.818882	225.000000
711.825691	229.000000
711.832501	132.000000
711.839310	78.000000
711.846120	178.000000
711.852929	176.000000
711.859739	105.000000
711.866549	93.000000
711.873358	93.000000
711.880168	84.000000
711.886978	121.000000
711.893787	165.000000
711.900597	125.000000
711.907407	148.000000
711.914217	241.000000
711.921027	233.000000
711.927837	129.000000
711.934647	140.000000
711.941457	130.000000
711.948267	75.000000
711.955077	57.000000
711.961887	53.000000
711.968697	98.000000
711.975507	103.000000
711.982317	82.000000
711.989127	86.000000
711.995938	87.000000
712.002748	171.000000
712.009558	238.000000
712.016369	244.000000
712.023179	290.000000
712.029989	242.000000
712.036800	162.000000
712.043610	142.000000
712.050421	187.000000
712.057231	222.000000
712.064042	183.000000
712.070852	170.000000
712.077663	163.000000
712.084474	100.000000
712.091284	60.000000
712.098095	64.000000
712.104906	139.000000
712.111717	242.000000
712.118528	252.000000
712.125338	181.000000
712.132149	107.000000
712.138960	108.000000
712.145771	108.000000
712.152582	117.000000
712.159393	178.000000
712.166204	234.000000
712.173015	229.000000
712.179827	210.000000
712.186638	153.000000
712.193449	160.000000
712.200260	157.000000
712.207071	122.000000
712.213883	70.000000
712.220694	77.000000
712.227505	110.000000
712.234317	83.000000
712.241128	89.000000
712.247940	77.000000
712.254751	87.000000
712.261563	109.000000
712.268374	140.000000
712.275186	162.000000
712.281997	156.000000
712.288809	154.000000
712.295621	176.000000
712.302433	147.000000
712.309244	158.000000
712.316056	145.000000
712.322868	191.000000
712.329680	241.000000
712.336492	343.000000
712.343304	431.000000
712.350116	311.000000
712.356928	300.000000
712.363740	287.000000
712.370552	243.000000
712.377364	376.000000
712.384176	581.000000
712.390988	525.000000
712.397800	347.000000
712.404612	436.000000
712.411425	541.000000
712.418237	609.000000
712.425049	691.000000
712.431862	598.000000
712.438674	399.000000
712.445486	367.000000
712.452299	395.000000
712.459111	392.000000
712.465924	337.000000
712.472736	239.000000
712.479549	177.000000
712.486361	227.000000
712.493174	246.000000
712.499987	214.000000
712.506799	259.000000
712.513612	240.000000
712.520425	182.000000
712.527238	245.000000
712.534051	305.000000
712.540864	276.000000
712.547676	194.000000
712.554489	219.000000
712.561302	219.000000
712.568115	256.000000
712.574928	294.000000
712.581741	284.000000
712.588555	240.000000
712.595368	200.000000
712.602181	146.000000
712.608994	117.000000
712.615807	146.000000
712.622621	177.000000
712.629434	163.000000
712.636247	131.000000
712.643061	272.000000
712.649874	369.000000
712.656687	264.000000
712.663501	182.000000
712.670314	170.000000
712.677128	192.000000
712.683941	271.000000
712.690755	280.000000
712.697569	238.000000
712.704382	185.000000
712.711196	154.000000
712.718010	91.000000
712.724823	85.000000
712.731637	81.000000
712.738451	55.000000
712.745265	105.000000
712.752079	171.000000
712.758893	286.000000
712.765707	322.000000
712.772521	177.000000
712.779335	126.000000
712.786149	164.000000
712.792963	154.000000
712.799777	79.000000
712.806591	53.000000
712.813405	67.000000
712.820220	49.000000
712.827034	61.000000
712.833848	78.000000
712.840662	84.000000
712.847477	109.000000
712.854291	192.000000
712.861106	268.000000
712.867920	250.000000
712.874734	141.000000
712.881549	144.000000
712.888364	116.000000
712.895178	65.000000
712.901993	117.000000
712.908807	179.000000
712.915622	151.000000
712.922437	103.000000
712.929251	77.000000
712.936066	124.000000
712.942881	196.000000
712.949696	219.000000
712.956511	189.000000
712.963326	238.000000
712.970141	227.000000
712.976956	187.000000
712.983771	106.000000
712.990586	67.000000
712.997401	56.000000
713.004216	130.000000
713.011031	197.000000
713.017846	128.000000
713.024661	72.000000
713.031477	57.000000
713.038292	45.000000
713.045107	107.000000
713.051923	144.000000
713.058738	132.000000
713.065553	115.000000
713.072369	97.000000
713.079184	105.000000
713.086000	148.000000
713.092815	180.000000
713.099631	166.000000
713.106446	154.000000
713.113262	153.000000
713.120078	163.000000
713.126893	178.000000
713.133709	211.000000
713.140525	188.000000
713.147341	133.000000
713.154156	150.000000
713.160972	136.000000
713.167788	121.000000
713.174604	72.000000
713.181420	112.000000
713.188236	220.000000
713.195052	262.000000
713.201868	187.000000
713.208684	124.000000
713.215500	147.000000
713.222317	171.000000
713.229133	186.000000
713.235949	255.000000
713.242765	283.000000
713.249582	198.000000
713.256398	117.000000
713.263214	194.000000
713.270031	258.000000
713.276847	235.000000
713.283663	211.000000
713.290480	226.000000
713.297296	276.000000
713.304113	267.000000
713.310930	234.000000
713.317746	241.000000
713.324563	240.000000
713.331380	260.000000
713.338196	253.000000
713.345013	167.000000
713.351830	229.000000
713.358647	335.000000
713.365463	344.000000
713.372280	376.000000
713.379097	498.000000
713.385914	457.000000
713.392731	392.000000
713.399548	435.000000
713.406365	399.000000
713.413182	426.000000
713.419999	470.000000
713.426817	437.000000
713.433634	346.000000
713.440451	309.000000
713.447268	291.000000
713.454085	311.000000
713.460903	338.000000
[truncated: 253,658 more rows]
