# Supplementary material for: Identification and tentative removal of collagen glue in Palaeolithic worked bone objects: implications for ZooMS and radiocarbon dating
Source: Sci Rep. 2023 Dec 13;13:22119. doi: 10.1038/s41598-023-49242-7 (PMC10719399; doi:10.1038/s41598-023-49242-7)
Supplement: Supplementary file 2 — Supplementary Information 2. [file 41598_2023_49242_MOESM2_ESM.zip › maldi raw files/14 IST_modified_1.txt]

699.898718	32.000000
699.905469	39.000000
699.912221	84.000000
699.918973	91.000000
699.925724	39.000000
699.932476	5.000000
699.939228	19.000000
699.945980	32.000000
699.952732	43.000000
699.959484	42.000000
699.966236	13.000000
699.972988	1.000000
699.979740	14.000000
699.986492	28.000000
699.993244	25.000000
699.999996	22.000000
700.006748	16.000000
700.013500	1.000000
700.020253	12.000000
700.027005	16.000000
700.033757	26.000000
700.040509	4.000000
700.047262	13.000000
700.054014	12.000000
700.060767	2.000000
700.067519	2.000000
700.074271	15.000000
700.081024	22.000000
700.087777	18.000000
700.094529	34.000000
700.101282	40.000000
700.108034	35.000000
700.114787	97.000000
700.121540	126.000000
700.128293	128.000000
700.135045	85.000000
700.141798	39.000000
700.148551	42.000000
700.155304	110.000000
700.162057	137.000000
700.168810	64.000000
700.175563	34.000000
700.182316	49.000000
700.189069	44.000000
700.195822	24.000000
700.202575	20.000000
700.209328	86.000000
700.216081	100.000000
700.222834	52.000000
700.229588	18.000000
700.236341	16.000000
700.243094	48.000000
700.249848	71.000000
700.256601	50.000000
700.263354	20.000000
700.270108	21.000000
700.276861	42.000000
700.283615	30.000000
700.290368	4.000000
700.297122	27.000000
700.303875	70.000000
700.310629	72.000000
700.317383	92.000000
700.324136	132.000000
700.330890	158.000000
700.337644	172.000000
700.344398	111.000000
700.351152	60.000000
700.357905	62.000000
700.364659	62.000000
700.371413	36.000000
700.378167	92.000000
700.384921	151.000000
700.391675	121.000000
700.398429	151.000000
700.405183	130.000000
700.411938	95.000000
700.418692	82.000000
700.425446	61.000000
700.432200	96.000000
700.438954	67.000000
700.445709	35.000000
700.452463	54.000000
700.459217	68.000000
700.465972	102.000000
700.472726	121.000000
700.479481	90.000000
700.486235	76.000000
700.492990	31.000000
700.499744	20.000000
700.506499	49.000000
700.513253	47.000000
700.520008	128.000000
700.526763	219.000000
700.533517	151.000000
700.540272	36.000000
700.547027	29.000000
700.553782	58.000000
700.560537	101.000000
700.567291	91.000000
700.574046	48.000000
700.580801	74.000000
700.587556	94.000000
700.594311	42.000000
700.601066	53.000000
700.607821	81.000000
700.614577	75.000000
700.621332	37.000000
700.628087	41.000000
700.634842	31.000000
700.641597	8.000000
700.648353	5.000000
700.655108	5.000000
700.661863	24.000000
700.668619	50.000000
700.675374	47.000000
700.682129	62.000000
700.688885	86.000000
700.695640	108.000000
700.702396	91.000000
700.709152	46.000000
700.715907	2.000000
700.722663	22.000000
700.729419	44.000000
700.736174	61.000000
700.742930	45.000000
700.749686	36.000000
700.756442	40.000000
700.763197	50.000000
700.769953	49.000000
700.776709	61.000000
700.783465	92.000000
700.790221	97.000000
700.796977	107.000000
700.803733	135.000000
700.810489	141.000000
700.817245	85.000000
700.824001	40.000000
700.830758	15.000000
700.837514	0.000000
700.844270	0.000000
700.851026	2.000000
700.857782	12.000000
700.864539	17.000000
700.871295	49.000000
700.878052	73.000000
700.884808	52.000000
700.891564	54.000000
700.898321	49.000000
700.905077	21.000000
700.911834	24.000000
700.918591	69.000000
700.925347	87.000000
700.932104	82.000000
700.938861	87.000000
700.945617	76.000000
700.952374	37.000000
700.959131	33.000000
700.965888	73.000000
700.972645	112.000000
700.979401	80.000000
700.986158	32.000000
700.992915	22.000000
700.999672	31.000000
701.006429	36.000000
701.013186	35.000000
701.019943	39.000000
701.026701	34.000000
701.033458	81.000000
701.040215	134.000000
701.046972	119.000000
701.053729	90.000000
701.060487	51.000000
701.067244	41.000000
701.074001	30.000000
701.080759	46.000000
701.087516	57.000000
701.094273	36.000000
701.101031	22.000000
701.107788	14.000000
701.114546	26.000000
701.121304	37.000000
701.128061	44.000000
701.134819	55.000000
701.141577	41.000000
701.148334	22.000000
701.155092	52.000000
701.161850	46.000000
701.168608	15.000000
701.175365	48.000000
701.182123	37.000000
701.188881	39.000000
701.195639	40.000000
701.202397	12.000000
701.209155	11.000000
701.215913	52.000000
701.222671	52.000000
701.229429	35.000000
701.236187	46.000000
701.242946	64.000000
701.249704	50.000000
701.256462	48.000000
701.263220	72.000000
701.269979	134.000000
701.276737	144.000000
701.283495	77.000000
701.290254	54.000000
701.297012	66.000000
701.303771	33.000000
701.310529	5.000000
701.317288	28.000000
701.324046	85.000000
701.330805	104.000000
701.337563	51.000000
701.344322	45.000000
701.351081	65.000000
701.357839	84.000000
701.364598	97.000000
701.371357	95.000000
701.378116	126.000000
701.384875	221.000000
701.391634	241.000000
701.398393	182.000000
701.405151	99.000000
701.411910	67.000000
701.418669	99.000000
701.425429	129.000000
701.432188	79.000000
701.438947	55.000000
701.445706	69.000000
701.452465	88.000000
701.459224	93.000000
701.465984	98.000000
701.472743	78.000000
701.479502	50.000000
701.486262	28.000000
701.493021	53.000000
701.499780	110.000000
701.506540	107.000000
701.513299	69.000000
701.520059	85.000000
701.526818	101.000000
701.533578	106.000000
701.540337	79.000000
701.547097	51.000000
701.553857	82.000000
701.560617	182.000000
701.567376	183.000000
701.574136	75.000000
701.580896	37.000000
701.587656	48.000000
701.594416	37.000000
701.601175	63.000000
701.607935	87.000000
701.614695	60.000000
701.621455	41.000000
701.628215	8.000000
701.634976	7.000000
701.641736	21.000000
701.648496	41.000000
701.655256	50.000000
701.662016	44.000000
701.668776	43.000000
701.675537	47.000000
701.682297	57.000000
701.689057	85.000000
701.695818	84.000000
701.702578	78.000000
701.709338	67.000000
701.716099	102.000000
701.722859	120.000000
701.729620	76.000000
701.736381	43.000000
701.743141	26.000000
701.749902	21.000000
701.756662	47.000000
701.763423	47.000000
701.770184	9.000000
701.776945	16.000000
701.783705	30.000000
701.790466	43.000000
701.797227	59.000000
701.803988	89.000000
701.810749	95.000000
701.817510	78.000000
701.824271	22.000000
701.831032	0.000000
701.837793	17.000000
701.844554	50.000000
701.851315	66.000000
701.858076	30.000000
701.864838	7.000000
701.871599	8.000000
701.878360	12.000000
701.885121	8.000000
701.891883	12.000000
701.898644	26.000000
701.905405	31.000000
701.912167	18.000000
701.918928	27.000000
701.925690	32.000000
701.932451	35.000000
701.939213	69.000000
701.945974	82.000000
701.952736	87.000000
701.959498	55.000000
701.966259	72.000000
701.973021	79.000000
701.979783	64.000000
701.986545	21.000000
701.993306	32.000000
702.000068	67.000000
702.006830	68.000000
702.013592	46.000000
702.020354	72.000000
702.027116	62.000000
702.033878	23.000000
702.040640	43.000000
702.047402	35.000000
702.054164	14.000000
702.060926	43.000000
702.067689	62.000000
702.074451	38.000000
702.081213	17.000000
702.087975	9.000000
702.094738	27.000000
702.101500	39.000000
702.108262	41.000000
702.115025	26.000000
702.121787	35.000000
702.128550	51.000000
702.135312	35.000000
702.142075	21.000000
702.148837	55.000000
702.155600	49.000000
702.162362	17.000000
702.169125	1.000000
702.175888	4.000000
702.182651	7.000000
702.189413	36.000000
702.196176	51.000000
702.202939	49.000000
702.209702	36.000000
702.216465	23.000000
702.223228	31.000000
702.229991	44.000000
702.236754	31.000000
702.243517	23.000000
702.250280	17.000000
702.257043	39.000000
702.263806	66.000000
702.270569	25.000000
702.277332	40.000000
702.284096	94.000000
702.290859	127.000000
702.297622	144.000000
702.304385	93.000000
702.311149	36.000000
702.317912	48.000000
702.324676	53.000000
702.331439	34.000000
702.338203	45.000000
702.344966	85.000000
702.351730	68.000000
702.358493	34.000000
702.365257	24.000000
702.372020	28.000000
702.378784	43.000000
702.385548	30.000000
702.392312	64.000000
702.399075	64.000000
702.405839	43.000000
702.412603	102.000000
702.419367	145.000000
702.426131	144.000000
702.432895	111.000000
702.439659	64.000000
702.446423	98.000000
702.453187	132.000000
702.459951	149.000000
702.466715	172.000000
702.473479	141.000000
702.480243	109.000000
702.487008	82.000000
702.493772	51.000000
702.500536	31.000000
702.507300	83.000000
702.514065	115.000000
702.520829	80.000000
702.527594	43.000000
702.534358	48.000000
702.541123	83.000000
702.547887	80.000000
702.554652	81.000000
702.561416	72.000000
702.568181	45.000000
702.574945	17.000000
702.581710	64.000000
702.588475	125.000000
702.595240	102.000000
702.602004	47.000000
702.608769	16.000000
702.615534	32.000000
702.622299	41.000000
702.629064	36.000000
702.635829	34.000000
702.642594	9.000000
702.649359	3.000000
702.656124	23.000000
702.662889	58.000000
702.669654	100.000000
702.676419	96.000000
702.683184	33.000000
702.689949	33.000000
702.696715	55.000000
702.703480	60.000000
702.710245	72.000000
702.717010	68.000000
702.723776	36.000000
702.730541	38.000000
702.737307	68.000000
702.744072	78.000000
702.750838	50.000000
702.757603	34.000000
702.764369	68.000000
702.771134	72.000000
702.777900	38.000000
702.784666	30.000000
702.791431	6.000000
702.798197	1.000000
702.804963	24.000000
702.811728	52.000000
702.818494	53.000000
702.825260	26.000000
702.832026	28.000000
702.838792	49.000000
702.845558	42.000000
702.852324	32.000000
702.859090	46.000000
702.865856	63.000000
702.872622	88.000000
702.879388	87.000000
702.886154	102.000000
702.892921	114.000000
702.899687	85.000000
702.906453	61.000000
702.913219	38.000000
702.919986	18.000000
702.926752	16.000000
702.933518	10.000000
702.940285	15.000000
702.947051	35.000000
702.953818	52.000000
702.960584	69.000000
702.967351	62.000000
702.974117	59.000000
702.980884	29.000000
702.987651	1.000000
702.994417	3.000000
703.001184	3.000000
703.007951	17.000000
703.014717	28.000000
703.021484	9.000000
703.028251	13.000000
703.035018	15.000000
703.041785	14.000000
703.048552	54.000000
703.055319	89.000000
703.062086	110.000000
703.068853	88.000000
703.075620	44.000000
703.082387	52.000000
703.089154	50.000000
703.095921	47.000000
703.102689	35.000000
703.109456	16.000000
703.116223	8.000000
703.122990	8.000000
703.129758	22.000000
703.136525	33.000000
703.143292	47.000000
703.150060	42.000000
703.156827	21.000000
703.163595	22.000000
703.170362	28.000000
703.177130	31.000000
703.183898	44.000000
703.190665	68.000000
703.197433	104.000000
703.204201	80.000000
703.210968	58.000000
703.217736	36.000000
703.224504	15.000000
703.231272	6.000000
703.238040	20.000000
703.244807	33.000000
703.251575	60.000000
703.258343	121.000000
703.265111	136.000000
703.271879	93.000000
703.278647	27.000000
703.285415	38.000000
703.292184	91.000000
703.298952	98.000000
703.305720	45.000000
703.312488	58.000000
703.319256	79.000000
703.326025	35.000000
703.332793	55.000000
703.339561	89.000000
703.346330	97.000000
703.353098	106.000000
703.359867	67.000000
703.366635	43.000000
703.373404	38.000000
703.380172	60.000000
703.386941	64.000000
703.393709	37.000000
703.400478	70.000000
703.407247	73.000000
703.414015	28.000000
703.420784	8.000000
703.427553	19.000000
703.434322	22.000000
703.441091	27.000000
703.447859	100.000000
703.454628	127.000000
703.461397	76.000000
703.468166	44.000000
703.474935	62.000000
703.481704	67.000000
703.488473	104.000000
703.495243	134.000000
703.502012	107.000000
703.508781	83.000000
703.515550	43.000000
703.522319	29.000000
703.529089	23.000000
703.535858	28.000000
703.542627	49.000000
703.549397	28.000000
703.556166	30.000000
703.562935	49.000000
703.569705	29.000000
703.576474	16.000000
703.583244	49.000000
703.590014	118.000000
703.596783	73.000000
703.603553	25.000000
703.610322	31.000000
703.617092	11.000000
703.623862	13.000000
703.630632	28.000000
703.637401	40.000000
703.644171	42.000000
703.650941	102.000000
703.657711	105.000000
703.664481	48.000000
703.671251	16.000000
703.678021	26.000000
703.684791	55.000000
703.691561	45.000000
703.698331	8.000000
703.705101	8.000000
703.711871	11.000000
703.718642	42.000000
703.725412	41.000000
703.732182	5.000000
703.738952	12.000000
703.745723	23.000000
703.752493	40.000000
703.759263	46.000000
703.766034	21.000000
703.772804	9.000000
703.779575	9.000000
703.786345	10.000000
703.793116	45.000000
703.799886	83.000000
703.806657	154.000000
703.813428	190.000000
703.820198	116.000000
703.826969	20.000000
703.833740	2.000000
703.840511	11.000000
703.847281	33.000000
703.854052	43.000000
703.860823	31.000000
703.867594	13.000000
703.874365	19.000000
703.881136	40.000000
703.887907	50.000000
703.894678	43.000000
703.901449	24.000000
703.908220	9.000000
703.914991	0.000000
703.921763	12.000000
703.928534	45.000000
703.935305	64.000000
703.942076	53.000000
703.948848	32.000000
703.955619	27.000000
703.962390	26.000000
703.969162	27.000000
703.975933	33.000000
703.982705	33.000000
703.989476	25.000000
703.996248	15.000000
704.003019	20.000000
704.009791	4.000000
704.016563	3.000000
704.023334	0.000000
704.030106	2.000000
704.036878	17.000000
704.043649	17.000000
704.050421	53.000000
704.057193	62.000000
704.063965	57.000000
704.070737	19.000000
704.077509	5.000000
704.084281	2.000000
704.091053	1.000000
704.097825	15.000000
704.104597	9.000000
704.111369	12.000000
704.118141	17.000000
704.124913	2.000000
704.131685	8.000000
704.138458	41.000000
704.145230	69.000000
704.152002	41.000000
704.158775	13.000000
704.165547	7.000000
704.172319	18.000000
704.179092	7.000000
704.185864	20.000000
704.192637	43.000000
704.199409	53.000000
704.206182	78.000000
704.212954	141.000000
704.219727	150.000000
704.226500	105.000000
704.233272	49.000000
704.240045	28.000000
704.246818	22.000000
704.253591	26.000000
704.260363	21.000000
704.267136	23.000000
704.273909	24.000000
704.280682	19.000000
704.287455	47.000000
704.294228	57.000000
704.301001	62.000000
704.307774	29.000000
704.314547	24.000000
704.321320	58.000000
704.328093	66.000000
704.334867	62.000000
704.341640	73.000000
704.348413	73.000000
704.355186	53.000000
704.361960	51.000000
704.368733	133.000000
704.375506	138.000000
704.382280	67.000000
704.389053	17.000000
704.395827	9.000000
704.402600	20.000000
704.409374	36.000000
704.416147	53.000000
704.422921	78.000000
704.429695	102.000000
704.436468	98.000000
704.443242	72.000000
704.450016	70.000000
704.456790	55.000000
704.463563	40.000000
704.470337	61.000000
704.477111	76.000000
704.483885	47.000000
704.490659	13.000000
704.497433	4.000000
704.504207	6.000000
704.510981	32.000000
704.517755	53.000000
704.524529	30.000000
704.531303	17.000000
704.538077	25.000000
704.544852	23.000000
704.551626	42.000000
704.558400	66.000000
704.565174	61.000000
704.571949	75.000000
704.578723	95.000000
704.585497	64.000000
704.592272	21.000000
704.599046	0.000000
704.605821	1.000000
704.612595	19.000000
704.619370	53.000000
704.626145	62.000000
704.632919	40.000000
704.639694	24.000000
704.646469	29.000000
704.653243	91.000000
704.660018	69.000000
704.666793	54.000000
704.673568	69.000000
704.680343	51.000000
704.687117	36.000000
704.693892	73.000000
704.700667	97.000000
704.707442	87.000000
704.714217	50.000000
704.720992	13.000000
704.727767	4.000000
704.734543	1.000000
704.741318	23.000000
704.748093	99.000000
704.754868	113.000000
704.761643	71.000000
704.768419	39.000000
704.775194	23.000000
704.781969	24.000000
704.788745	84.000000
704.795520	104.000000
704.802296	68.000000
704.809071	46.000000
704.815847	56.000000
704.822622	66.000000
704.829398	73.000000
704.836173	66.000000
704.842949	55.000000
704.849725	45.000000
704.856500	43.000000
704.863276	58.000000
704.870052	57.000000
704.876828	42.000000
704.883604	21.000000
704.890379	2.000000
704.897155	1.000000
704.903931	5.000000
704.910707	46.000000
704.917483	58.000000
704.924259	31.000000
704.931035	28.000000
704.937811	39.000000
704.944588	41.000000
704.951364	25.000000
704.958140	19.000000
704.964916	47.000000
704.971693	52.000000
704.978469	35.000000
704.985245	51.000000
704.992022	63.000000
704.998798	37.000000
705.005574	20.000000
705.012351	28.000000
705.019127	28.000000
705.025904	17.000000
705.032680	10.000000
705.039457	8.000000
705.046234	29.000000
705.053010	36.000000
705.059787	61.000000
705.066564	73.000000
705.073341	30.000000
705.080117	3.000000
705.086894	1.000000
705.093671	10.000000
705.100448	19.000000
705.107225	37.000000
705.114002	34.000000
705.120779	16.000000
705.127556	5.000000
705.134333	27.000000
705.141110	84.000000
705.147887	92.000000
705.154664	81.000000
705.161441	104.000000
705.168219	87.000000
705.174996	53.000000
705.181773	66.000000
705.188551	79.000000
705.195328	103.000000
705.202105	116.000000
705.208883	67.000000
705.215660	34.000000
705.222438	36.000000
705.229215	14.000000
705.235993	9.000000
705.242770	9.000000
705.249548	35.000000
705.256326	35.000000
705.263103	28.000000
705.269881	67.000000
705.276659	102.000000
705.283437	79.000000
705.290214	44.000000
705.296992	85.000000
705.303770	134.000000
705.310548	80.000000
705.317326	45.000000
705.324104	52.000000
705.330882	39.000000
705.337660	35.000000
705.344438	82.000000
705.351216	91.000000
705.357994	64.000000
705.364772	41.000000
705.371551	90.000000
705.378329	120.000000
705.385107	66.000000
705.391885	51.000000
705.398664	46.000000
705.405442	29.000000
705.412221	12.000000
705.418999	22.000000
705.425778	40.000000
705.432556	51.000000
705.439335	91.000000
705.446113	78.000000
705.452892	34.000000
705.459670	61.000000
705.466449	97.000000
705.473228	74.000000
705.480006	40.000000
705.486785	23.000000
705.493564	0.000000
705.500343	37.000000
705.507122	110.000000
705.513901	158.000000
705.520680	144.000000
705.527459	144.000000
705.534238	158.000000
705.541017	104.000000
705.547796	59.000000
705.554575	59.000000
705.561354	69.000000
705.568133	46.000000
705.574912	45.000000
705.581691	83.000000
705.588471	83.000000
705.595250	37.000000
705.602029	18.000000
705.608809	49.000000
705.615588	46.000000
705.622368	21.000000
705.629147	27.000000
705.635926	28.000000
705.642706	23.000000
705.649486	37.000000
705.656265	43.000000
705.663045	22.000000
705.669824	3.000000
705.676604	2.000000
705.683384	14.000000
705.690164	14.000000
705.696943	39.000000
705.703723	40.000000
705.710503	32.000000
705.717283	53.000000
705.724063	67.000000
705.730843	38.000000
705.737623	22.000000
705.744403	58.000000
705.751183	107.000000
705.757963	86.000000
705.764743	16.000000
705.771523	4.000000
705.778303	30.000000
705.785084	44.000000
705.791864	18.000000
705.798644	16.000000
705.805424	65.000000
705.812205	104.000000
705.818985	91.000000
705.825766	83.000000
705.832546	104.000000
705.839326	80.000000
705.846107	57.000000
705.852888	53.000000
705.859668	46.000000
705.866449	13.000000
705.873229	11.000000
705.880010	38.000000
705.886791	61.000000
705.893571	68.000000
705.900352	43.000000
705.907133	30.000000
705.913914	27.000000
705.920695	9.000000
705.927476	2.000000
705.934257	0.000000
705.941038	2.000000
705.947819	9.000000
705.954600	4.000000
705.961381	22.000000
705.968162	59.000000
705.974943	96.000000
705.981724	102.000000
705.988505	95.000000
705.995287	49.000000
706.002068	28.000000
706.008849	27.000000
706.015630	37.000000
706.022412	48.000000
706.029193	54.000000
706.035975	51.000000
706.042756	28.000000
706.049538	41.000000
706.056319	42.000000
706.063101	30.000000
706.069882	47.000000
706.076664	53.000000
706.083446	46.000000
706.090227	23.000000
706.097009	8.000000
706.103791	6.000000
706.110572	12.000000
706.117354	16.000000
706.124136	20.000000
706.130918	29.000000
706.137700	26.000000
706.144482	17.000000
706.151264	30.000000
706.158046	20.000000
706.164828	5.000000
706.171610	7.000000
706.178392	38.000000
706.185174	83.000000
706.191957	76.000000
706.198739	21.000000
706.205521	28.000000
706.212303	39.000000
706.219086	24.000000
706.225868	37.000000
706.232650	64.000000
706.239433	63.000000
706.246215	39.000000
706.252998	42.000000
706.259780	43.000000
706.266563	32.000000
706.273345	35.000000
706.280128	69.000000
706.286911	113.000000
706.293693	115.000000
706.300476	142.000000
706.307259	143.000000
706.314041	127.000000
706.320824	114.000000
706.327607	78.000000
706.334390	79.000000
706.341173	63.000000
706.347956	24.000000
706.354739	7.000000
706.361522	24.000000
706.368305	59.000000
706.375088	90.000000
706.381871	85.000000
706.388654	56.000000
706.395437	57.000000
706.402221	33.000000
706.409004	37.000000
706.415787	71.000000
706.422570	89.000000
706.429354	122.000000
706.436137	113.000000
706.442920	93.000000
706.449704	81.000000
706.456487	56.000000
706.463271	43.000000
706.470054	54.000000
706.476838	66.000000
706.483622	70.000000
706.490405	119.000000
706.497189	162.000000
706.503973	101.000000
706.510756	36.000000
706.517540	30.000000
706.524324	35.000000
706.531108	51.000000
706.537892	61.000000
706.544675	59.000000
706.551459	43.000000
706.558243	20.000000
706.565027	43.000000
706.571811	78.000000
706.578595	88.000000
706.585380	95.000000
706.592164	118.000000
706.598948	122.000000
706.605732	63.000000
706.612516	54.000000
706.619300	66.000000
706.626085	64.000000
706.632869	29.000000
706.639653	14.000000
706.646438	32.000000
706.653222	65.000000
706.660007	95.000000
706.666791	58.000000
706.673576	17.000000
706.680360	50.000000
706.687145	76.000000
706.693929	40.000000
706.700714	69.000000
706.707499	103.000000
706.714283	44.000000
706.721068	45.000000
706.727853	71.000000
706.734638	27.000000
706.741423	19.000000
706.748208	34.000000
706.754992	41.000000
706.761777	21.000000
706.768562	9.000000
706.775347	47.000000
706.782132	84.000000
706.788918	53.000000
706.795703	7.000000
706.802488	12.000000
706.809273	10.000000
706.816058	10.000000
706.822843	7.000000
706.829629	9.000000
706.836414	42.000000
706.843199	95.000000
706.849985	83.000000
706.856770	33.000000
706.863556	33.000000
706.870341	27.000000
706.877126	33.000000
706.883912	29.000000
706.890698	22.000000
706.897483	42.000000
706.904269	23.000000
706.911054	2.000000
706.917840	1.000000
706.924626	23.000000
706.931412	60.000000
706.938197	53.000000
706.944983	20.000000
706.951769	6.000000
706.958555	18.000000
706.965341	29.000000
706.972127	50.000000
706.978913	77.000000
706.985699	72.000000
706.992485	39.000000
706.999271	28.000000
707.006057	25.000000
707.012843	34.000000
707.019630	60.000000
707.026416	71.000000
707.033202	86.000000
707.039988	70.000000
707.046775	38.000000
707.053561	44.000000
707.060348	71.000000
707.067134	53.000000
707.073920	57.000000
707.080707	24.000000
707.087493	7.000000
707.094280	3.000000
707.101067	6.000000
707.107853	24.000000
707.114640	16.000000
707.121426	16.000000
707.128213	36.000000
707.135000	35.000000
707.141787	49.000000
707.148574	70.000000
707.155360	84.000000
707.162147	94.000000
707.168934	70.000000
707.175721	56.000000
707.182508	62.000000
707.189295	73.000000
707.196082	87.000000
707.202869	36.000000
707.209656	3.000000
707.216444	4.000000
707.223231	17.000000
707.230018	44.000000
707.236805	52.000000
707.243592	53.000000
707.250380	43.000000
707.257167	18.000000
707.263954	23.000000
707.270742	27.000000
707.277529	10.000000
707.284317	0.000000
707.291104	8.000000
707.297892	1.000000
707.304679	3.000000
707.311467	18.000000
707.318255	28.000000
707.325042	68.000000
707.331830	123.000000
707.338618	93.000000
707.345406	39.000000
707.352193	22.000000
707.358981	14.000000
707.365769	7.000000
707.372557	8.000000
707.379345	4.000000
707.386133	29.000000
707.392921	72.000000
707.399709	96.000000
707.406497	84.000000
707.413285	79.000000
707.420073	116.000000
707.426861	106.000000
707.433650	61.000000
707.440438	45.000000
707.447226	34.000000
707.454014	45.000000
707.460803	43.000000
707.467591	29.000000
707.474379	40.000000
707.481168	49.000000
707.487956	22.000000
707.494745	8.000000
707.501533	34.000000
707.508322	40.000000
707.515111	49.000000
707.521899	40.000000
707.528688	25.000000
707.535476	62.000000
707.542265	84.000000
707.549054	54.000000
707.555843	40.000000
707.562632	48.000000
707.569420	81.000000
707.576209	98.000000
707.582998	59.000000
707.589787	32.000000
707.596576	17.000000
707.603365	57.000000
707.610154	90.000000
707.616943	70.000000
707.623732	38.000000
707.630522	39.000000
707.637311	24.000000
707.644100	58.000000
707.650889	84.000000
707.657679	81.000000
707.664468	55.000000
707.671257	24.000000
707.678047	35.000000
707.684836	53.000000
707.691625	30.000000
707.698415	15.000000
707.705204	40.000000
707.711994	91.000000
707.718784	80.000000
707.725573	27.000000
707.732363	43.000000
707.739152	73.000000
707.745942	39.000000
707.752732	4.000000
707.759522	8.000000
707.766312	17.000000
707.773101	13.000000
707.779891	19.000000
707.786681	23.000000
707.793471	29.000000
707.800261	52.000000
707.807051	51.000000
707.813841	41.000000
707.820631	45.000000
707.827421	20.000000
707.834211	24.000000
707.841002	38.000000
707.847792	34.000000
707.854582	33.000000
707.861372	22.000000
707.868163	14.000000
707.874953	25.000000
707.881743	30.000000
707.888534	22.000000
707.895324	21.000000
707.902115	14.000000
707.908905	29.000000
707.915696	43.000000
707.922486	26.000000
707.929277	25.000000
707.936067	19.000000
707.942858	13.000000
707.949649	14.000000
707.956439	47.000000
707.963230	83.000000
707.970021	106.000000
707.976812	114.000000
707.983603	96.000000
707.990394	51.000000
707.997185	28.000000
708.003975	30.000000
708.010766	51.000000
708.017557	93.000000
708.024349	76.000000
708.031140	33.000000
708.037931	26.000000
708.044722	55.000000
708.051513	73.000000
708.058304	75.000000
708.065096	45.000000
708.071887	24.000000
708.078678	13.000000
708.085470	19.000000
708.092261	58.000000
708.099052	63.000000
708.105844	71.000000
708.112635	87.000000
708.119427	69.000000
708.126218	41.000000
708.133010	36.000000
708.139802	55.000000
708.146593	68.000000
708.153385	44.000000
708.160177	20.000000
708.166968	28.000000
708.173760	41.000000
708.180552	51.000000
708.187344	44.000000
708.194136	13.000000
708.200928	27.000000
708.207719	52.000000
708.214511	56.000000
708.221303	29.000000
708.228096	4.000000
708.234888	0.000000
708.241680	0.000000
708.248472	3.000000
708.255264	27.000000
708.262056	74.000000
708.268848	70.000000
708.275641	37.000000
708.282433	54.000000
708.289225	108.000000
708.296018	93.000000
708.302810	60.000000
708.309603	90.000000
708.316395	108.000000
708.323188	85.000000
708.329980	89.000000
708.336773	140.000000
708.343565	150.000000
708.350358	112.000000
708.357151	66.000000
708.363943	79.000000
708.370736	108.000000
708.377529	85.000000
708.384322	63.000000
708.391114	74.000000
708.397907	78.000000
708.404700	62.000000
708.411493	69.000000
708.418286	63.000000
708.425079	29.000000
708.431872	35.000000
708.438665	44.000000
708.445458	45.000000
708.452251	111.000000
708.459044	140.000000
708.465838	107.000000
708.472631	120.000000
708.479424	146.000000
708.486217	117.000000
708.493011	88.000000
708.499804	53.000000
708.506598	16.000000
708.513391	37.000000
708.520184	33.000000
708.526978	18.000000
708.533771	28.000000
708.540565	28.000000
708.547359	33.000000
708.554152	15.000000
708.560946	8.000000
708.567739	23.000000
708.574533	41.000000
708.581327	48.000000
708.588121	43.000000
708.594915	22.000000
708.601708	15.000000
708.608502	36.000000
708.615296	50.000000
708.622090	49.000000
708.628884	102.000000
708.635678	117.000000
708.642472	66.000000
708.649266	36.000000
708.656060	23.000000
708.662855	19.000000
708.669649	46.000000
708.676443	68.000000
708.683237	97.000000
708.690031	110.000000
708.696826	49.000000
708.703620	38.000000
708.710414	33.000000
708.717209	23.000000
708.724003	27.000000
708.730798	25.000000
708.737592	19.000000
708.744387	23.000000
708.751181	36.000000
708.757976	56.000000
708.764771	50.000000
708.771565	26.000000
708.778360	13.000000
708.785155	11.000000
708.791950	24.000000
708.798744	36.000000
708.805539	60.000000
708.812334	75.000000
708.819129	79.000000
708.825924	86.000000
708.832719	64.000000
708.839514	25.000000
708.846309	0.000000
708.853104	8.000000
708.859899	23.000000
708.866694	19.000000
708.873489	22.000000
708.880284	13.000000
708.887080	11.000000
708.893875	2.000000
708.900670	9.000000
708.907466	10.000000
708.914261	30.000000
708.921056	29.000000
708.927852	38.000000
708.934647	49.000000
708.941443	59.000000
708.948238	47.000000
708.955034	21.000000
708.961829	35.000000
708.968625	36.000000
708.975421	15.000000
708.982216	17.000000
708.989012	36.000000
708.995808	25.000000
709.002604	21.000000
709.009399	39.000000
709.016195	30.000000
709.022991	27.000000
709.029787	61.000000
709.036583	110.000000
709.043379	60.000000
709.050175	26.000000
709.056971	55.000000
709.063767	109.000000
709.070563	113.000000
709.077359	65.000000
709.084156	33.000000
709.090952	32.000000
709.097748	29.000000
709.104544	47.000000
709.111341	65.000000
709.118137	48.000000
709.124933	47.000000
709.131730	42.000000
709.138526	12.000000
709.145323	1.000000
709.152119	10.000000
709.158916	24.000000
709.165712	34.000000
709.172509	32.000000
709.179306	27.000000
709.186102	64.000000
709.192899	100.000000
709.199696	62.000000
709.206493	23.000000
709.213289	28.000000
709.220086	45.000000
709.226883	59.000000
709.233680	61.000000
709.240477	48.000000
709.247274	63.000000
709.254071	56.000000
709.260868	18.000000
709.267665	30.000000
709.274462	52.000000
709.281259	56.000000
709.288056	48.000000
709.294854	54.000000
709.301651	55.000000
709.308448	72.000000
709.315245	118.000000
709.322043	114.000000
709.328840	107.000000
709.335637	102.000000
709.342435	69.000000
709.349232	43.000000
709.356030	36.000000
709.362827	29.000000
709.369625	42.000000
709.376423	88.000000
709.383220	133.000000
709.390018	119.000000
709.396816	104.000000
709.403613	138.000000
709.410411	176.000000
709.417209	114.000000
709.424007	72.000000
709.430804	94.000000
709.437602	125.000000
709.444400	134.000000
709.451198	133.000000
709.457996	84.000000
709.464794	55.000000
709.471592	92.000000
709.478390	72.000000
709.485189	39.000000
709.491987	53.000000
709.498785	41.000000
709.505583	27.000000
709.512381	31.000000
709.519180	51.000000
709.525978	60.000000
709.532776	40.000000
709.539575	80.000000
709.546373	114.000000
709.553172	117.000000
709.559970	104.000000
709.566769	56.000000
709.573567	15.000000
709.580366	4.000000
709.587164	2.000000
709.593963	33.000000
709.600762	56.000000
709.607560	44.000000
709.614359	36.000000
709.621158	43.000000
709.627957	32.000000
709.634755	10.000000
709.641554	16.000000
709.648353	33.000000
709.655152	36.000000
709.661951	22.000000
709.668750	43.000000
709.675549	50.000000
709.682348	12.000000
709.689147	6.000000
709.695947	20.000000
709.702746	30.000000
709.709545	64.000000
709.716344	79.000000
709.723143	52.000000
709.729943	28.000000
709.736742	29.000000
709.743541	40.000000
709.750341	117.000000
709.757140	137.000000
709.763940	48.000000
709.770739	32.000000
709.777539	67.000000
709.784338	63.000000
709.791138	53.000000
709.797938	43.000000
709.804737	23.000000
709.811537	58.000000
709.818337	106.000000
709.825136	77.000000
709.831936	67.000000
709.838736	66.000000
709.845536	42.000000
709.852336	56.000000
709.859136	75.000000
709.865936	99.000000
709.872736	81.000000
709.879536	58.000000
709.886336	43.000000
709.893136	62.000000
709.899936	72.000000
709.906736	53.000000
709.913536	57.000000
709.920337	51.000000
709.927137	38.000000
709.933937	17.000000
709.940737	50.000000
709.947538	78.000000
709.954338	70.000000
709.961139	30.000000
709.967939	12.000000
709.974739	24.000000
709.981540	31.000000
709.988341	24.000000
709.995141	20.000000
710.001942	35.000000
710.008742	57.000000
710.015543	85.000000
710.022344	94.000000
710.029145	49.000000
710.035945	19.000000
710.042746	24.000000
710.049547	27.000000
710.056348	36.000000
710.063149	62.000000
710.069950	57.000000
710.076751	68.000000
710.083552	84.000000
710.090353	33.000000
710.097154	24.000000
710.103955	40.000000
710.110756	67.000000
710.117557	85.000000
710.124358	100.000000
710.131160	100.000000
710.137961	86.000000
710.144762	52.000000
710.151564	56.000000
710.158365	57.000000
710.165166	29.000000
710.171968	55.000000
710.178769	100.000000
710.185571	77.000000
710.192372	43.000000
710.199174	6.000000
710.205976	15.000000
710.212777	45.000000
710.219579	89.000000
710.226381	93.000000
710.233182	32.000000
710.239984	26.000000
710.246786	36.000000
710.253588	32.000000
710.260390	47.000000
710.267191	60.000000
710.273993	48.000000
710.280795	39.000000
710.287597	109.000000
710.294399	92.000000
710.301201	46.000000
710.308004	44.000000
710.314806	46.000000
710.321608	61.000000
710.328410	43.000000
710.335212	28.000000
710.342014	47.000000
710.348817	35.000000
710.355619	4.000000
710.362421	0.000000
710.369224	6.000000
710.376026	36.000000
710.382829	70.000000
710.389631	59.000000
710.396434	79.000000
710.403236	138.000000
710.410039	259.000000
710.416842	219.000000
710.423644	88.000000
710.430447	92.000000
710.437250	105.000000
710.444052	129.000000
710.450855	129.000000
710.457658	56.000000
710.464461	56.000000
710.471264	119.000000
710.478067	142.000000
710.484870	119.000000
710.491673	70.000000
710.498476	56.000000
710.505279	65.000000
710.512082	44.000000
710.518885	68.000000
710.525688	87.000000
710.532491	46.000000
710.539294	14.000000
710.546098	0.000000
710.552901	18.000000
710.559704	51.000000
710.566507	67.000000
710.573311	68.000000
710.580114	78.000000
710.586918	41.000000
710.593721	9.000000
710.600525	0.000000
710.607328	6.000000
710.614132	19.000000
710.620935	40.000000
710.627739	41.000000
710.634543	36.000000
710.641346	40.000000
710.648150	51.000000
710.654954	68.000000
710.661758	75.000000
710.668562	64.000000
710.675365	55.000000
710.682169	46.000000
710.688973	59.000000
710.695777	87.000000
710.702581	88.000000
710.709385	77.000000
710.716189	50.000000
710.722993	10.000000
710.729798	0.000000
710.736602	2.000000
710.743406	36.000000
710.750210	74.000000
710.757014	61.000000
710.763819	18.000000
710.770623	2.000000
710.777427	7.000000
710.784232	17.000000
710.791036	16.000000
710.797841	15.000000
710.804645	25.000000
710.811450	49.000000
710.818254	77.000000
710.825059	86.000000
710.831864	103.000000
710.838668	97.000000
710.845473	54.000000
710.852278	37.000000
710.859082	36.000000
710.865887	58.000000
710.872692	53.000000
710.879497	67.000000
710.886302	75.000000
710.893107	38.000000
710.899912	19.000000
710.906717	41.000000
710.913522	70.000000
710.920327	86.000000
710.927132	73.000000
710.933937	65.000000
710.940742	39.000000
710.947547	10.000000
710.954352	10.000000
710.961158	7.000000
710.967963	23.000000
710.974768	49.000000
710.981574	77.000000
710.988379	71.000000
710.995184	47.000000
711.001990	61.000000
711.008795	67.000000
711.015601	79.000000
711.022406	72.000000
711.029212	51.000000
711.036018	44.000000
711.042823	54.000000
711.049629	29.000000
711.056435	6.000000
711.063240	25.000000
711.070046	70.000000
711.076852	60.000000
711.083658	34.000000
711.090464	24.000000
711.097270	26.000000
711.104075	36.000000
711.110881	41.000000
711.117687	81.000000
711.124493	147.000000
711.131300	122.000000
711.138106	41.000000
711.144912	5.000000
711.151718	1.000000
711.158524	7.000000
711.165330	31.000000
711.172137	31.000000
711.178943	48.000000
711.185749	98.000000
711.192556	68.000000
711.199362	55.000000
711.206169	63.000000
711.212975	59.000000
711.219781	30.000000
711.226588	9.000000
711.233395	17.000000
711.240201	63.000000
711.247008	83.000000
711.253814	72.000000
711.260621	55.000000
711.267428	52.000000
711.274235	38.000000
711.281041	24.000000
711.287848	36.000000
711.294655	76.000000
711.301462	109.000000
711.308269	112.000000
711.315076	90.000000
711.321883	115.000000
711.328690	106.000000
711.335497	48.000000
711.342304	23.000000
711.349111	16.000000
711.355918	46.000000
711.362726	56.000000
711.369533	53.000000
711.376340	73.000000
711.383147	94.000000
711.389955	68.000000
711.396762	55.000000
711.403569	71.000000
711.410377	98.000000
711.417184	131.000000
711.423992	109.000000
711.430799	93.000000
711.437607	85.000000
711.444414	52.000000
711.451222	60.000000
711.458030	97.000000
711.464837	102.000000
711.471645	69.000000
711.478453	46.000000
711.485261	72.000000
711.492068	102.000000
711.498876	97.000000
711.505684	92.000000
711.512492	113.000000
711.519300	96.000000
711.526108	92.000000
711.532916	143.000000
711.539724	109.000000
711.546532	46.000000
711.553340	60.000000
711.560148	66.000000
711.566956	41.000000
711.573765	15.000000
711.580573	19.000000
711.587381	27.000000
711.594189	30.000000
711.600998	29.000000
711.607806	17.000000
711.614615	19.000000
711.621423	9.000000
711.628231	43.000000
711.635040	80.000000
711.641849	82.000000
711.648657	118.000000
711.655466	82.000000
711.662274	77.000000
711.669083	75.000000
711.675892	74.000000
711.682700	93.000000
711.689509	63.000000
711.696318	43.000000
711.703127	30.000000
711.709936	23.000000
711.716745	48.000000
711.723553	79.000000
711.730362	43.000000
711.737171	20.000000
711.743980	36.000000
711.750790	40.000000
711.757599	34.000000
711.764408	58.000000
711.771217	64.000000
711.778026	39.000000
711.784835	28.000000
711.791645	41.000000
711.798454	58.000000
711.805263	41.000000
711.812073	52.000000
711.818882	70.000000
711.825691	59.000000
711.832501	21.000000
711.839310	0.000000
711.846120	11.000000
711.852929	38.000000
711.859739	52.000000
711.866549	78.000000
711.873358	56.000000
711.880168	35.000000
711.886978	22.000000
711.893787	5.000000
711.900597	12.000000
711.907407	16.000000
711.914217	23.000000
711.921027	10.000000
711.927837	21.000000
711.934647	31.000000
711.941457	41.000000
711.948267	25.000000
711.955077	4.000000
711.961887	7.000000
711.968697	24.000000
711.975507	31.000000
711.982317	38.000000
711.989127	61.000000
711.995938	101.000000
712.002748	72.000000
712.009558	24.000000
712.016369	25.000000
712.023179	31.000000
712.029989	10.000000
712.036800	0.000000
712.043610	0.000000
712.050421	16.000000
712.057231	45.000000
712.064042	44.000000
712.070852	14.000000
712.077663	62.000000
712.084474	116.000000
712.091284	91.000000
712.098095	47.000000
712.104906	46.000000
712.111717	35.000000
712.118528	41.000000
712.125338	47.000000
712.132149	30.000000
712.138960	17.000000
712.145771	7.000000
712.152582	8.000000
712.159393	22.000000
712.166204	18.000000
712.173015	6.000000
712.179827	21.000000
712.186638	16.000000
712.193449	25.000000
712.200260	33.000000
712.207071	17.000000
712.213883	1.000000
712.220694	6.000000
712.227505	25.000000
712.234317	39.000000
712.241128	23.000000
712.247940	19.000000
712.254751	9.000000
712.261563	31.000000
712.268374	61.000000
712.275186	59.000000
712.281997	86.000000
712.288809	130.000000
712.295621	95.000000
712.302433	101.000000
712.309244	102.000000
712.316056	43.000000
712.322868	38.000000
712.329680	68.000000
712.336492	67.000000
712.343304	50.000000
712.350116	78.000000
712.356928	119.000000
712.363740	69.000000
712.370552	29.000000
712.377364	57.000000
712.384176	126.000000
712.390988	135.000000
712.397800	72.000000
712.404612	30.000000
712.411425	123.000000
712.418237	156.000000
712.425049	102.000000
712.431862	98.000000
712.438674	124.000000
712.445486	132.000000
712.452299	126.000000
712.459111	167.000000
712.465924	125.000000
712.472736	61.000000
712.479549	62.000000
712.486361	94.000000
712.493174	105.000000
712.499987	93.000000
712.506799	62.000000
712.513612	69.000000
712.520425	70.000000
712.527238	77.000000
712.534051	110.000000
712.540864	98.000000
712.547676	87.000000
712.554489	84.000000
712.561302	96.000000
712.568115	76.000000
712.574928	37.000000
712.581741	18.000000
712.588555	17.000000
712.595368	24.000000
712.602181	49.000000
712.608994	48.000000
712.615807	57.000000
712.622621	46.000000
712.629434	40.000000
712.636247	72.000000
712.643061	66.000000
712.649874	50.000000
712.656687	33.000000
712.663501	10.000000
712.670314	3.000000
712.677128	7.000000
712.683941	40.000000
712.690755	58.000000
712.697569	59.000000
712.704382	82.000000
712.711196	83.000000
712.718010	55.000000
712.724823	16.000000
712.731637	20.000000
712.738451	60.000000
712.745265	77.000000
712.752079	79.000000
712.758893	51.000000
712.765707	17.000000
712.772521	3.000000
712.779335	1.000000
712.786149	1.000000
712.792963	13.000000
712.799777	27.000000
712.806591	14.000000
712.813405	29.000000
712.820220	61.000000
712.827034	75.000000
712.833848	110.000000
712.840662	104.000000
712.847477	74.000000
712.854291	25.000000
712.861106	45.000000
712.867920	65.000000
712.874734	128.000000
712.881549	121.000000
712.888364	61.000000
712.895178	33.000000
712.901993	45.000000
712.908807	67.000000
712.915622	63.000000
712.922437	37.000000
712.929251	23.000000
712.936066	35.000000
712.942881	37.000000
712.949696	10.000000
712.956511	2.000000
712.963326	32.000000
712.970141	30.000000
712.976956	47.000000
712.983771	81.000000
712.990586	76.000000
712.997401	52.000000
713.004216	39.000000
713.011031	33.000000
713.017846	5.000000
713.024661	15.000000
713.031477	3.000000
713.038292	1.000000
713.045107	10.000000
713.051923	17.000000
713.058738	0.000000
713.065553	9.000000
713.072369	26.000000
713.079184	26.000000
713.086000	10.000000
713.092815	1.000000
713.099631	2.000000
713.106446	15.000000
713.113262	21.000000
713.120078	14.000000
713.126893	40.000000
713.133709	32.000000
713.140525	24.000000
713.147341	21.000000
713.154156	23.000000
713.160972	39.000000
713.167788	31.000000
713.174604	23.000000
713.181420	27.000000
713.188236	20.000000
713.195052	25.000000
713.201868	40.000000
713.208684	38.000000
713.215500	48.000000
713.222317	58.000000
713.229133	60.000000
713.235949	97.000000
713.242765	135.000000
713.249582	75.000000
713.256398	19.000000
713.263214	43.000000
713.270031	56.000000
713.276847	26.000000
713.283663	23.000000
713.290480	60.000000
713.297296	60.000000
713.304113	27.000000
713.310930	47.000000
713.317746	97.000000
713.324563	112.000000
713.331380	95.000000
713.338196	92.000000
713.345013	94.000000
713.351830	80.000000
713.358647	87.000000
713.365463	131.000000
713.372280	171.000000
713.379097	113.000000
713.385914	66.000000
713.392731	139.000000
713.399548	181.000000
713.406365	211.000000
713.413182	205.000000
713.419999	165.000000
713.426817	148.000000
713.433634	114.000000
713.440451	70.000000
713.447268	135.000000
713.454085	208.000000
713.460903	188.000000
[truncated: 253,658 more rows]
