# Supplementary material for: Identification and tentative removal of collagen glue in Palaeolithic worked bone objects: implications for ZooMS and radiocarbon dating
Source: Sci Rep. 2023 Dec 13;13:22119. doi: 10.1038/s41598-023-49242-7 (PMC10719399; doi:10.1038/s41598-023-49242-7)
Supplement: Supplementary file 2 — Supplementary Information 2. [file 41598_2023_49242_MOESM2_ESM.zip › maldi raw files/14 IST_modified_2.txt]

699.898718	49.000000
699.905469	90.000000
699.912221	124.000000
699.918973	86.000000
699.925724	20.000000
699.932476	33.000000
699.939228	124.000000
699.945980	156.000000
699.952732	74.000000
699.959484	71.000000
699.966236	125.000000
699.972988	143.000000
699.979740	95.000000
699.986492	26.000000
699.993244	39.000000
699.999996	46.000000
700.006748	65.000000
700.013500	80.000000
700.020253	74.000000
700.027005	67.000000
700.033757	87.000000
700.040509	83.000000
700.047262	49.000000
700.054014	45.000000
700.060767	60.000000
700.067519	84.000000
700.074271	86.000000
700.081024	71.000000
700.087777	58.000000
700.094529	68.000000
700.101282	82.000000
700.108034	77.000000
700.114787	84.000000
700.121540	88.000000
700.128293	97.000000
700.135045	102.000000
700.141798	95.000000
700.148551	64.000000
700.155304	55.000000
700.162057	57.000000
700.168810	83.000000
700.175563	138.000000
700.182316	127.000000
700.189069	64.000000
700.195822	60.000000
700.202575	55.000000
700.209328	73.000000
700.216081	94.000000
700.222834	107.000000
700.229588	126.000000
700.236341	80.000000
700.243094	37.000000
700.249848	71.000000
700.256601	75.000000
700.263354	56.000000
700.270108	33.000000
700.276861	51.000000
700.283615	81.000000
700.290368	125.000000
700.297122	151.000000
700.303875	113.000000
700.310629	80.000000
700.317383	129.000000
700.324136	158.000000
700.330890	97.000000
700.337644	112.000000
700.344398	193.000000
700.351152	163.000000
700.357905	103.000000
700.364659	99.000000
700.371413	105.000000
700.378167	123.000000
700.384921	147.000000
700.391675	157.000000
700.398429	149.000000
700.405183	136.000000
700.411938	143.000000
700.418692	106.000000
700.425446	83.000000
700.432200	88.000000
700.438954	111.000000
700.445709	116.000000
700.452463	151.000000
700.459217	165.000000
700.465972	166.000000
700.472726	162.000000
700.479481	214.000000
700.486235	235.000000
700.492990	169.000000
700.499744	166.000000
700.506499	142.000000
700.513253	134.000000
700.520008	177.000000
700.526763	206.000000
700.533517	200.000000
700.540272	140.000000
700.547027	116.000000
700.553782	191.000000
700.560537	178.000000
700.567291	113.000000
700.574046	83.000000
700.580801	65.000000
700.587556	130.000000
700.594311	183.000000
700.601066	189.000000
700.607821	203.000000
700.614577	136.000000
700.621332	59.000000
700.628087	71.000000
700.634842	110.000000
700.641597	204.000000
700.648353	226.000000
700.655108	129.000000
700.661863	82.000000
700.668619	76.000000
700.675374	122.000000
700.682129	122.000000
700.688885	89.000000
700.695640	72.000000
700.702396	75.000000
700.709152	84.000000
700.715907	114.000000
700.722663	145.000000
700.729419	108.000000
700.736174	34.000000
700.742930	15.000000
700.749686	67.000000
700.756442	84.000000
700.763197	73.000000
700.769953	54.000000
700.776709	49.000000
700.783465	63.000000
700.790221	56.000000
700.796977	32.000000
700.803733	46.000000
700.810489	75.000000
700.817245	101.000000
700.824001	74.000000
700.830758	81.000000
700.837514	112.000000
700.844270	81.000000
700.851026	95.000000
700.857782	93.000000
700.864539	33.000000
700.871295	22.000000
700.878052	41.000000
700.884808	64.000000
700.891564	50.000000
700.898321	55.000000
700.905077	51.000000
700.911834	30.000000
700.918591	45.000000
700.925347	96.000000
700.932104	152.000000
700.938861	123.000000
700.945617	73.000000
700.952374	83.000000
700.959131	66.000000
700.965888	72.000000
700.972645	108.000000
700.979401	163.000000
700.986158	156.000000
700.992915	124.000000
700.999672	102.000000
701.006429	121.000000
701.013186	117.000000
701.019943	82.000000
701.026701	42.000000
701.033458	14.000000
701.040215	43.000000
701.046972	82.000000
701.053729	74.000000
701.060487	33.000000
701.067244	23.000000
701.074001	45.000000
701.080759	76.000000
701.087516	85.000000
701.094273	58.000000
701.101031	45.000000
701.107788	37.000000
701.114546	41.000000
701.121304	56.000000
701.128061	85.000000
701.134819	103.000000
701.141577	85.000000
701.148334	60.000000
701.155092	71.000000
701.161850	103.000000
701.168608	112.000000
701.175365	101.000000
701.182123	78.000000
701.188881	92.000000
701.195639	104.000000
701.202397	94.000000
701.209155	84.000000
701.215913	70.000000
701.222671	67.000000
701.229429	65.000000
701.236187	55.000000
701.242946	30.000000
701.249704	44.000000
701.256462	75.000000
701.263220	86.000000
701.269979	104.000000
701.276737	138.000000
701.283495	95.000000
701.290254	41.000000
701.297012	80.000000
701.303771	156.000000
701.310529	127.000000
701.317288	88.000000
701.324046	183.000000
701.330805	224.000000
701.337563	150.000000
701.344322	128.000000
701.351081	111.000000
701.357839	137.000000
701.364598	214.000000
701.371357	181.000000
701.378116	144.000000
701.384875	188.000000
701.391634	257.000000
701.398393	278.000000
701.405151	161.000000
701.411910	97.000000
701.418669	129.000000
701.425429	156.000000
701.432188	145.000000
701.438947	126.000000
701.445706	141.000000
701.452465	165.000000
701.459224	194.000000
701.465984	190.000000
701.472743	169.000000
701.479502	178.000000
701.486262	171.000000
701.493021	155.000000
701.499780	205.000000
701.506540	144.000000
701.513299	117.000000
701.520059	164.000000
701.526818	266.000000
701.533578	277.000000
701.540337	189.000000
701.547097	127.000000
701.553857	95.000000
701.560617	72.000000
701.567376	132.000000
701.574136	191.000000
701.580896	188.000000
701.587656	156.000000
701.594416	151.000000
701.601175	150.000000
701.607935	176.000000
701.614695	166.000000
701.621455	65.000000
701.628215	42.000000
701.634976	50.000000
701.641736	67.000000
701.648496	92.000000
701.655256	164.000000
701.662016	175.000000
701.668776	95.000000
701.675537	74.000000
701.682297	132.000000
701.689057	156.000000
701.695818	137.000000
701.702578	146.000000
701.709338	142.000000
701.716099	136.000000
701.722859	130.000000
701.729620	72.000000
701.736381	41.000000
701.743141	82.000000
701.749902	214.000000
701.756662	194.000000
701.763423	100.000000
701.770184	103.000000
701.776945	100.000000
701.783705	98.000000
701.790466	80.000000
701.797227	73.000000
701.803988	133.000000
701.810749	177.000000
701.817510	130.000000
701.824271	47.000000
701.831032	22.000000
701.837793	43.000000
701.844554	62.000000
701.851315	68.000000
701.858076	71.000000
701.864838	63.000000
701.871599	80.000000
701.878360	78.000000
701.885121	61.000000
701.891883	78.000000
701.898644	73.000000
701.905405	67.000000
701.912167	56.000000
701.918928	43.000000
701.925690	63.000000
701.932451	108.000000
701.939213	116.000000
701.945974	109.000000
701.952736	96.000000
701.959498	64.000000
701.966259	49.000000
701.973021	51.000000
701.979783	82.000000
701.986545	94.000000
701.993306	60.000000
702.000068	40.000000
702.006830	62.000000
702.013592	74.000000
702.020354	48.000000
702.027116	15.000000
702.033878	81.000000
702.040640	130.000000
702.047402	129.000000
702.054164	129.000000
702.060926	88.000000
702.067689	81.000000
702.074451	80.000000
702.081213	90.000000
702.087975	110.000000
702.094738	153.000000
702.101500	263.000000
702.108262	245.000000
702.115025	93.000000
702.121787	80.000000
702.128550	90.000000
702.135312	80.000000
702.142075	120.000000
702.148837	148.000000
702.155600	195.000000
702.162362	181.000000
702.169125	120.000000
702.175888	78.000000
702.182651	71.000000
702.189413	86.000000
702.196176	97.000000
702.202939	117.000000
702.209702	136.000000
702.216465	125.000000
702.223228	78.000000
702.229991	68.000000
702.236754	60.000000
702.243517	40.000000
702.250280	58.000000
702.257043	111.000000
702.263806	123.000000
702.270569	127.000000
702.277332	139.000000
702.284096	114.000000
702.290859	94.000000
702.297622	126.000000
702.304385	166.000000
702.311149	164.000000
702.317912	135.000000
702.324676	83.000000
702.331439	67.000000
702.338203	75.000000
702.344966	67.000000
702.351730	117.000000
702.358493	175.000000
702.365257	135.000000
702.372020	107.000000
702.378784	131.000000
702.385548	163.000000
702.392312	99.000000
702.399075	112.000000
702.405839	129.000000
702.412603	105.000000
702.419367	151.000000
702.426131	241.000000
702.432895	282.000000
702.439659	292.000000
702.446423	242.000000
702.453187	165.000000
702.459951	110.000000
702.466715	97.000000
702.473479	58.000000
702.480243	57.000000
702.487008	86.000000
702.493772	115.000000
702.500536	142.000000
702.507300	161.000000
702.514065	138.000000
702.520829	101.000000
702.527594	122.000000
702.534358	183.000000
702.541123	190.000000
702.547887	130.000000
702.554652	67.000000
702.561416	52.000000
702.568181	110.000000
702.574945	149.000000
702.581710	128.000000
702.588475	147.000000
702.595240	212.000000
702.602004	227.000000
702.608769	249.000000
702.615534	250.000000
702.622299	142.000000
702.629064	146.000000
702.635829	205.000000
702.642594	185.000000
702.649359	92.000000
702.656124	93.000000
702.662889	203.000000
702.669654	227.000000
702.676419	141.000000
702.683184	109.000000
702.689949	75.000000
702.696715	88.000000
702.703480	82.000000
702.710245	76.000000
702.717010	102.000000
702.723776	89.000000
702.730541	74.000000
702.737307	98.000000
702.744072	115.000000
702.750838	121.000000
702.757603	113.000000
702.764369	80.000000
702.771134	83.000000
702.777900	189.000000
702.784666	244.000000
702.791431	186.000000
702.798197	98.000000
702.804963	82.000000
702.811728	61.000000
702.818494	49.000000
702.825260	58.000000
702.832026	69.000000
702.838792	100.000000
702.845558	113.000000
702.852324	107.000000
702.859090	71.000000
702.865856	67.000000
702.872622	125.000000
702.879388	128.000000
702.886154	51.000000
702.892921	20.000000
702.899687	78.000000
702.906453	111.000000
702.913219	48.000000
702.919986	29.000000
702.926752	59.000000
702.933518	84.000000
702.940285	114.000000
702.947051	127.000000
702.953818	115.000000
702.960584	92.000000
702.967351	83.000000
702.974117	100.000000
702.980884	145.000000
702.987651	118.000000
702.994417	44.000000
703.001184	55.000000
703.007951	61.000000
703.014717	98.000000
703.021484	126.000000
703.028251	107.000000
703.035018	75.000000
703.041785	85.000000
703.048552	126.000000
703.055319	124.000000
703.062086	91.000000
703.068853	85.000000
703.075620	63.000000
703.082387	20.000000
703.089154	27.000000
703.095921	95.000000
703.102689	115.000000
703.109456	65.000000
703.116223	56.000000
703.122990	129.000000
703.129758	158.000000
703.136525	124.000000
703.143292	79.000000
703.150060	58.000000
703.156827	98.000000
703.163595	148.000000
703.170362	101.000000
703.177130	53.000000
703.183898	39.000000
703.190665	55.000000
703.197433	50.000000
703.204201	24.000000
703.210968	32.000000
703.217736	71.000000
703.224504	127.000000
703.231272	155.000000
703.238040	157.000000
703.244807	174.000000
703.251575	172.000000
703.258343	112.000000
703.265111	48.000000
703.271879	54.000000
703.278647	102.000000
703.285415	132.000000
703.292184	114.000000
703.298952	131.000000
703.305720	101.000000
703.312488	79.000000
703.319256	143.000000
703.326025	195.000000
703.332793	165.000000
703.339561	83.000000
703.346330	95.000000
703.353098	124.000000
703.359867	107.000000
703.366635	80.000000
703.373404	181.000000
703.380172	275.000000
703.386941	270.000000
703.393709	163.000000
703.400478	102.000000
703.407247	149.000000
703.414015	193.000000
703.420784	222.000000
703.427553	174.000000
703.434322	114.000000
703.441091	114.000000
703.447859	155.000000
703.454628	186.000000
703.461397	173.000000
703.468166	143.000000
703.474935	157.000000
703.481704	209.000000
703.488473	193.000000
703.495243	167.000000
703.502012	151.000000
703.508781	127.000000
703.515550	118.000000
703.522319	131.000000
703.529089	103.000000
703.535858	100.000000
703.542627	181.000000
703.549397	218.000000
703.556166	106.000000
703.562935	30.000000
703.569705	89.000000
703.576474	145.000000
703.583244	134.000000
703.590014	134.000000
703.596783	171.000000
703.603553	145.000000
703.610322	85.000000
703.617092	82.000000
703.623862	84.000000
703.630632	70.000000
703.637401	90.000000
703.644171	68.000000
703.650941	77.000000
703.657711	147.000000
703.664481	167.000000
703.671251	117.000000
703.678021	103.000000
703.684791	102.000000
703.691561	63.000000
703.698331	100.000000
703.705101	209.000000
703.711871	192.000000
703.718642	82.000000
703.725412	47.000000
703.732182	54.000000
703.738952	53.000000
703.745723	51.000000
703.752493	52.000000
703.759263	81.000000
703.766034	88.000000
703.772804	72.000000
703.779575	49.000000
703.786345	54.000000
703.793116	77.000000
703.799886	109.000000
703.806657	134.000000
703.813428	211.000000
703.820198	204.000000
703.826969	106.000000
703.833740	97.000000
703.840511	130.000000
703.847281	121.000000
703.854052	94.000000
703.860823	121.000000
703.867594	77.000000
703.874365	29.000000
703.881136	59.000000
703.887907	85.000000
703.894678	85.000000
703.901449	97.000000
703.908220	119.000000
703.914991	73.000000
703.921763	47.000000
703.928534	84.000000
703.935305	108.000000
703.942076	80.000000
703.948848	54.000000
703.955619	47.000000
703.962390	80.000000
703.969162	107.000000
703.975933	50.000000
703.982705	2.000000
703.989476	17.000000
703.996248	63.000000
704.003019	94.000000
704.009791	61.000000
704.016563	55.000000
704.023334	60.000000
704.030106	71.000000
704.036878	85.000000
704.043649	82.000000
704.050421	117.000000
704.057193	130.000000
704.063965	127.000000
704.070737	149.000000
704.077509	90.000000
704.084281	23.000000
704.091053	24.000000
704.097825	31.000000
704.104597	58.000000
704.111369	72.000000
704.118141	109.000000
704.124913	169.000000
704.131685	124.000000
704.138458	87.000000
704.145230	57.000000
704.152002	51.000000
704.158775	66.000000
704.165547	60.000000
704.172319	67.000000
704.179092	93.000000
704.185864	116.000000
704.192637	147.000000
704.199409	119.000000
704.206182	86.000000
704.212954	58.000000
704.219727	46.000000
704.226500	31.000000
704.233272	50.000000
704.240045	74.000000
704.246818	82.000000
704.253591	104.000000
704.260363	158.000000
704.267136	158.000000
704.273909	198.000000
704.280682	194.000000
704.287455	116.000000
704.294228	111.000000
704.301001	121.000000
704.307774	60.000000
704.314547	90.000000
704.321320	103.000000
704.328093	94.000000
704.334867	107.000000
704.341640	164.000000
704.348413	195.000000
704.355186	141.000000
704.361960	111.000000
704.368733	83.000000
704.375506	66.000000
704.382280	128.000000
704.389053	181.000000
704.395827	158.000000
704.402600	160.000000
704.409374	173.000000
704.416147	120.000000
704.422921	161.000000
704.429695	268.000000
704.436468	266.000000
704.443242	149.000000
704.450016	85.000000
704.456790	140.000000
704.463563	179.000000
704.470337	113.000000
704.477111	162.000000
704.483885	188.000000
704.490659	193.000000
704.497433	163.000000
704.504207	154.000000
704.510981	156.000000
704.517755	130.000000
704.524529	105.000000
704.531303	125.000000
704.538077	167.000000
704.544852	136.000000
704.551626	121.000000
704.558400	139.000000
704.565174	118.000000
704.571949	100.000000
704.578723	110.000000
704.585497	73.000000
704.592272	43.000000
704.599046	48.000000
704.605821	64.000000
704.612595	82.000000
704.619370	101.000000
704.626145	69.000000
704.632919	24.000000
704.639694	28.000000
704.646469	27.000000
704.653243	89.000000
704.660018	138.000000
704.666793	102.000000
704.673568	57.000000
704.680343	21.000000
704.687117	17.000000
704.693892	36.000000
704.700667	39.000000
704.707442	50.000000
704.714217	101.000000
704.720992	146.000000
704.727767	115.000000
704.734543	60.000000
704.741318	72.000000
704.748093	65.000000
704.754868	73.000000
704.761643	87.000000
704.768419	82.000000
704.775194	76.000000
704.781969	54.000000
704.788745	33.000000
704.795520	11.000000
704.802296	15.000000
704.809071	27.000000
704.815847	84.000000
704.822622	156.000000
704.829398	125.000000
704.836173	83.000000
704.842949	148.000000
704.849725	172.000000
704.856500	133.000000
704.863276	90.000000
704.870052	111.000000
704.876828	99.000000
704.883604	42.000000
704.890379	60.000000
704.897155	87.000000
704.903931	60.000000
704.910707	28.000000
704.917483	14.000000
704.924259	66.000000
704.931035	85.000000
704.937811	55.000000
704.944588	36.000000
704.951364	39.000000
704.958140	39.000000
704.964916	26.000000
704.971693	28.000000
704.978469	29.000000
704.985245	33.000000
704.992022	59.000000
704.998798	46.000000
705.005574	11.000000
705.012351	34.000000
705.019127	104.000000
705.025904	153.000000
705.032680	126.000000
705.039457	110.000000
705.046234	100.000000
705.053010	69.000000
705.059787	56.000000
705.066564	28.000000
705.073341	23.000000
705.080117	41.000000
705.086894	74.000000
705.093671	107.000000
705.100448	89.000000
705.107225	42.000000
705.114002	37.000000
705.120779	90.000000
705.127556	105.000000
705.134333	94.000000
705.141110	97.000000
705.147887	89.000000
705.154664	105.000000
705.161441	127.000000
705.168219	127.000000
705.174996	107.000000
705.181773	105.000000
705.188551	66.000000
705.195328	78.000000
705.202105	123.000000
705.208883	136.000000
705.215660	91.000000
705.222438	58.000000
705.229215	81.000000
705.235993	119.000000
705.242770	112.000000
705.249548	65.000000
705.256326	71.000000
705.263103	79.000000
705.269881	73.000000
705.276659	120.000000
705.283437	227.000000
705.290214	242.000000
705.296992	188.000000
705.303770	96.000000
705.310548	74.000000
705.317326	79.000000
705.324104	67.000000
705.330882	70.000000
705.337660	67.000000
705.344438	53.000000
705.351216	69.000000
705.357994	139.000000
705.364772	180.000000
705.371551	173.000000
705.378329	169.000000
705.385107	157.000000
705.391885	106.000000
705.398664	148.000000
705.405442	190.000000
705.412221	161.000000
705.418999	58.000000
705.425778	48.000000
705.432556	137.000000
705.439335	267.000000
705.446113	284.000000
705.452892	266.000000
705.459670	255.000000
705.466449	236.000000
705.473228	214.000000
705.480006	165.000000
705.486785	45.000000
705.493564	46.000000
705.500343	72.000000
705.507122	77.000000
705.513901	118.000000
705.520680	151.000000
705.527459	108.000000
705.534238	112.000000
705.541017	138.000000
705.547796	129.000000
705.554575	100.000000
705.561354	87.000000
705.568133	53.000000
705.574912	29.000000
705.581691	24.000000
705.588471	135.000000
705.595250	206.000000
705.602029	178.000000
705.608809	106.000000
705.615588	59.000000
705.622368	41.000000
705.629147	31.000000
705.635926	70.000000
705.642706	93.000000
705.649486	42.000000
705.656265	42.000000
705.663045	57.000000
705.669824	68.000000
705.676604	66.000000
705.683384	114.000000
705.690164	172.000000
705.696943	192.000000
705.703723	135.000000
705.710503	73.000000
705.717283	72.000000
705.724063	66.000000
705.730843	96.000000
705.737623	152.000000
705.744403	98.000000
705.751183	88.000000
705.757963	115.000000
705.764743	93.000000
705.771523	63.000000
705.778303	12.000000
705.785084	15.000000
705.791864	58.000000
705.798644	51.000000
705.805424	50.000000
705.812205	113.000000
705.818985	167.000000
705.825766	141.000000
705.832546	105.000000
705.839326	67.000000
705.846107	97.000000
705.852888	170.000000
705.859668	227.000000
705.866449	215.000000
705.873229	112.000000
705.880010	54.000000
705.886791	53.000000
705.893571	72.000000
705.900352	81.000000
705.907133	65.000000
705.913914	42.000000
705.920695	34.000000
705.927476	39.000000
705.934257	18.000000
705.941038	31.000000
705.947819	40.000000
705.954600	63.000000
705.961381	92.000000
705.968162	57.000000
705.974943	57.000000
705.981724	134.000000
705.988505	120.000000
705.995287	47.000000
706.002068	72.000000
706.008849	88.000000
706.015630	90.000000
706.022412	144.000000
706.029193	136.000000
706.035975	104.000000
706.042756	79.000000
706.049538	68.000000
706.056319	34.000000
706.063101	37.000000
706.069882	64.000000
706.076664	84.000000
706.083446	58.000000
706.090227	42.000000
706.097009	115.000000
706.103791	157.000000
706.110572	111.000000
706.117354	55.000000
706.124136	72.000000
706.130918	87.000000
706.137700	97.000000
706.144482	112.000000
706.151264	97.000000
706.158046	75.000000
706.164828	89.000000
706.171610	126.000000
706.178392	89.000000
706.185174	86.000000
706.191957	94.000000
706.198739	124.000000
706.205521	162.000000
706.212303	168.000000
706.219086	162.000000
706.225868	107.000000
706.232650	65.000000
706.239433	64.000000
706.246215	73.000000
706.252998	69.000000
706.259780	88.000000
706.266563	144.000000
706.273345	128.000000
706.280128	96.000000
706.286911	152.000000
706.293693	164.000000
706.300476	82.000000
706.307259	60.000000
706.314041	36.000000
706.320824	48.000000
706.327607	172.000000
706.334390	257.000000
706.341173	214.000000
706.347956	200.000000
706.354739	190.000000
706.361522	164.000000
706.368305	152.000000
706.375088	154.000000
706.381871	168.000000
706.388654	161.000000
706.395437	179.000000
706.402221	177.000000
706.409004	229.000000
706.415787	207.000000
706.422570	127.000000
706.429354	89.000000
706.436137	55.000000
706.442920	51.000000
706.449704	62.000000
706.456487	92.000000
706.463271	137.000000
706.470054	182.000000
706.476838	144.000000
706.483622	152.000000
706.490405	168.000000
706.497189	153.000000
706.503973	195.000000
706.510756	190.000000
706.517540	107.000000
706.524324	54.000000
706.531108	67.000000
706.537892	128.000000
706.544675	158.000000
706.551459	135.000000
706.558243	187.000000
706.565027	168.000000
706.571811	101.000000
706.578595	115.000000
706.585380	155.000000
706.592164	190.000000
706.598948	187.000000
706.605732	161.000000
706.612516	126.000000
706.619300	154.000000
706.626085	100.000000
706.632869	108.000000
706.639653	185.000000
706.646438	214.000000
706.653222	159.000000
706.660007	105.000000
706.666791	129.000000
706.673576	146.000000
706.680360	99.000000
706.687145	78.000000
706.693929	84.000000
706.700714	92.000000
706.707499	87.000000
706.714283	124.000000
706.721068	117.000000
706.727853	82.000000
706.734638	77.000000
706.741423	96.000000
706.748208	170.000000
706.754992	229.000000
706.761777	171.000000
706.768562	89.000000
706.775347	29.000000
706.782132	73.000000
706.788918	124.000000
706.795703	84.000000
706.802488	33.000000
706.809273	33.000000
706.816058	48.000000
706.822843	37.000000
706.829629	36.000000
706.836414	41.000000
706.843199	53.000000
706.849985	60.000000
706.856770	101.000000
706.863556	143.000000
706.870341	151.000000
706.877126	110.000000
706.883912	138.000000
706.890698	135.000000
706.897483	78.000000
706.904269	161.000000
706.911054	262.000000
706.917840	257.000000
706.924626	138.000000
706.931412	54.000000
706.938197	40.000000
706.944983	71.000000
706.951769	82.000000
706.958555	36.000000
706.965341	32.000000
706.972127	47.000000
706.978913	79.000000
706.985699	113.000000
706.992485	69.000000
706.999271	46.000000
707.006057	45.000000
707.012843	56.000000
707.019630	79.000000
707.026416	80.000000
707.033202	101.000000
707.039988	116.000000
707.046775	95.000000
707.053561	57.000000
707.060348	78.000000
707.067134	62.000000
707.073920	44.000000
707.080707	27.000000
707.087493	34.000000
707.094280	28.000000
707.101067	73.000000
707.107853	132.000000
707.114640	103.000000
707.121426	104.000000
707.128213	123.000000
707.135000	120.000000
707.141787	100.000000
707.148574	74.000000
707.155360	122.000000
707.162147	155.000000
707.168934	134.000000
707.175721	129.000000
707.182508	122.000000
707.189295	123.000000
707.196082	129.000000
707.202869	106.000000
707.209656	101.000000
707.216444	135.000000
707.223231	131.000000
707.230018	84.000000
707.236805	35.000000
707.243592	64.000000
707.250380	116.000000
707.257167	90.000000
707.263954	103.000000
707.270742	100.000000
707.277529	62.000000
707.284317	72.000000
707.291104	164.000000
707.297892	146.000000
707.304679	79.000000
707.311467	75.000000
707.318255	78.000000
707.325042	102.000000
707.331830	116.000000
707.338618	122.000000
707.345406	155.000000
707.352193	180.000000
707.358981	258.000000
707.365769	276.000000
707.372557	210.000000
707.379345	171.000000
707.386133	132.000000
707.392921	102.000000
707.399709	97.000000
707.406497	94.000000
707.413285	69.000000
707.420073	75.000000
707.426861	104.000000
707.433650	103.000000
707.440438	112.000000
707.447226	122.000000
707.454014	117.000000
707.460803	144.000000
707.467591	158.000000
707.474379	173.000000
707.481168	167.000000
707.487956	93.000000
707.494745	77.000000
707.501533	113.000000
707.508322	83.000000
707.515111	103.000000
707.521899	111.000000
707.528688	145.000000
707.535476	103.000000
707.542265	128.000000
707.549054	149.000000
707.555843	115.000000
707.562632	166.000000
707.569420	245.000000
707.576209	211.000000
707.582998	139.000000
707.589787	210.000000
707.596576	286.000000
707.603365	206.000000
707.610154	98.000000
707.616943	108.000000
707.623732	158.000000
707.630522	141.000000
707.637311	118.000000
707.644100	131.000000
707.650889	191.000000
707.657679	276.000000
707.664468	203.000000
707.671257	115.000000
707.678047	76.000000
707.684836	74.000000
707.691625	52.000000
707.698415	57.000000
707.705204	102.000000
707.711994	91.000000
707.718784	56.000000
707.725573	82.000000
707.732363	149.000000
707.739152	158.000000
707.745942	149.000000
707.752732	173.000000
707.759522	179.000000
707.766312	143.000000
707.773101	102.000000
707.779891	96.000000
707.786681	104.000000
707.793471	86.000000
707.800261	64.000000
707.807051	81.000000
707.813841	83.000000
707.820631	50.000000
707.827421	77.000000
707.834211	122.000000
707.841002	125.000000
707.847792	98.000000
707.854582	37.000000
707.861372	25.000000
707.868163	43.000000
707.874953	100.000000
707.881743	73.000000
707.888534	19.000000
707.895324	57.000000
707.902115	101.000000
707.908905	126.000000
707.915696	118.000000
707.922486	126.000000
707.929277	91.000000
707.936067	42.000000
707.942858	56.000000
707.949649	71.000000
707.956439	53.000000
707.963230	114.000000
707.970021	147.000000
707.976812	75.000000
707.983603	22.000000
707.990394	13.000000
707.997185	68.000000
708.003975	114.000000
708.010766	97.000000
708.017557	100.000000
708.024349	106.000000
708.031140	70.000000
708.037931	52.000000
708.044722	87.000000
708.051513	84.000000
708.058304	34.000000
708.065096	32.000000
708.071887	38.000000
708.078678	43.000000
708.085470	41.000000
708.092261	52.000000
708.099052	89.000000
708.105844	127.000000
708.112635	127.000000
708.119427	112.000000
708.126218	168.000000
708.133010	133.000000
708.139802	135.000000
708.146593	142.000000
708.153385	115.000000
708.160177	88.000000
708.166968	89.000000
708.173760	162.000000
708.180552	195.000000
708.187344	175.000000
708.194136	109.000000
708.200928	87.000000
708.207719	60.000000
708.214511	50.000000
708.221303	66.000000
708.228096	71.000000
708.234888	54.000000
708.241680	77.000000
708.248472	122.000000
708.255264	166.000000
708.262056	160.000000
708.268848	99.000000
708.275641	45.000000
708.282433	41.000000
708.289225	75.000000
708.296018	143.000000
708.302810	144.000000
708.309603	102.000000
708.316395	144.000000
708.323188	165.000000
708.329980	110.000000
708.336773	70.000000
708.343565	92.000000
708.350358	86.000000
708.357151	117.000000
708.363943	194.000000
708.370736	168.000000
708.377529	133.000000
708.384322	147.000000
708.391114	221.000000
708.397907	182.000000
708.404700	66.000000
708.411493	91.000000
708.418286	162.000000
708.425079	179.000000
708.431872	143.000000
708.438665	153.000000
708.445458	221.000000
708.452251	194.000000
708.459044	153.000000
708.465838	172.000000
708.472631	131.000000
708.479424	155.000000
708.486217	167.000000
708.493011	235.000000
708.499804	312.000000
708.506598	241.000000
708.513391	185.000000
708.520184	190.000000
708.526978	217.000000
708.533771	232.000000
708.540565	156.000000
708.547359	53.000000
708.554152	111.000000
708.560946	209.000000
708.567739	239.000000
708.574533	179.000000
708.581327	122.000000
708.588121	96.000000
708.594915	41.000000
708.601708	82.000000
708.608502	177.000000
708.615296	177.000000
708.622090	133.000000
708.628884	181.000000
708.635678	247.000000
708.642472	194.000000
708.649266	131.000000
708.656060	75.000000
708.662855	42.000000
708.669649	41.000000
708.676443	105.000000
708.683237	134.000000
708.690031	72.000000
708.696826	43.000000
708.703620	81.000000
708.710414	120.000000
708.717209	209.000000
708.724003	228.000000
708.730798	167.000000
708.737592	109.000000
708.744387	87.000000
708.751181	94.000000
708.757976	73.000000
708.764771	86.000000
708.771565	129.000000
708.778360	114.000000
708.785155	110.000000
708.791950	87.000000
708.798744	23.000000
708.805539	48.000000
708.812334	71.000000
708.819129	32.000000
708.825924	64.000000
708.832719	89.000000
708.839514	97.000000
708.846309	63.000000
708.853104	28.000000
708.859899	92.000000
708.866694	141.000000
708.873489	155.000000
708.880284	162.000000
708.887080	138.000000
708.893875	160.000000
708.900670	115.000000
708.907466	82.000000
708.914261	75.000000
708.921056	69.000000
708.927852	64.000000
708.934647	61.000000
708.941443	135.000000
708.948238	210.000000
708.955034	180.000000
708.961829	167.000000
708.968625	118.000000
708.975421	93.000000
708.982216	98.000000
708.989012	74.000000
708.995808	52.000000
709.002604	109.000000
709.009399	141.000000
709.016195	98.000000
709.022991	93.000000
709.029787	91.000000
709.036583	58.000000
709.043379	70.000000
709.050175	100.000000
709.056971	61.000000
709.063767	31.000000
709.070563	47.000000
709.077359	70.000000
709.084156	88.000000
709.090952	78.000000
709.097748	114.000000
709.104544	137.000000
709.111341	72.000000
709.118137	39.000000
709.124933	57.000000
709.131730	93.000000
709.138526	138.000000
709.145323	145.000000
709.152119	147.000000
709.158916	163.000000
709.165712	104.000000
709.172509	69.000000
709.179306	84.000000
709.186102	67.000000
709.192899	46.000000
709.199696	67.000000
709.206493	77.000000
709.213289	113.000000
709.220086	145.000000
709.226883	100.000000
709.233680	46.000000
709.240477	75.000000
709.247274	174.000000
709.254071	133.000000
709.260868	76.000000
709.267665	89.000000
709.274462	71.000000
709.281259	78.000000
709.288056	104.000000
709.294854	83.000000
709.301651	81.000000
709.308448	109.000000
709.315245	103.000000
709.322043	103.000000
709.328840	134.000000
709.335637	109.000000
709.342435	124.000000
709.349232	128.000000
709.356030	157.000000
709.362827	153.000000
709.369625	71.000000
709.376423	40.000000
709.383220	41.000000
709.390018	101.000000
709.396816	121.000000
709.403613	172.000000
709.410411	196.000000
709.417209	164.000000
709.424007	187.000000
709.430804	273.000000
709.437602	251.000000
709.444400	163.000000
709.451198	112.000000
709.457996	108.000000
709.464794	129.000000
709.471592	132.000000
709.478390	86.000000
709.485189	132.000000
709.491987	183.000000
709.498785	308.000000
709.505583	409.000000
709.512381	357.000000
709.519180	256.000000
709.525978	233.000000
709.532776	132.000000
709.539575	93.000000
709.546373	181.000000
709.553172	280.000000
709.559970	233.000000
709.566769	115.000000
709.573567	71.000000
709.580366	85.000000
709.587164	170.000000
709.593963	219.000000
709.600762	171.000000
709.607560	163.000000
709.614359	116.000000
709.621158	86.000000
709.627957	117.000000
709.634755	134.000000
709.641554	183.000000
709.648353	173.000000
709.655152	127.000000
709.661951	125.000000
709.668750	115.000000
709.675549	88.000000
709.682348	61.000000
709.689147	71.000000
709.695947	77.000000
709.702746	67.000000
709.709545	101.000000
709.716344	117.000000
709.723143	140.000000
709.729943	159.000000
709.736742	125.000000
709.743541	113.000000
709.750341	117.000000
709.757140	108.000000
709.763940	118.000000
709.770739	124.000000
709.777539	132.000000
709.784338	92.000000
709.791138	96.000000
709.797938	132.000000
709.804737	108.000000
709.811537	53.000000
709.818337	31.000000
709.825136	50.000000
709.831936	93.000000
709.838736	119.000000
709.845536	111.000000
709.852336	128.000000
709.859136	138.000000
709.865936	134.000000
709.872736	144.000000
709.879536	131.000000
709.886336	99.000000
709.893136	129.000000
709.899936	168.000000
709.906736	115.000000
709.913536	46.000000
709.920337	28.000000
709.927137	8.000000
709.933937	39.000000
709.940737	53.000000
709.947538	58.000000
709.954338	72.000000
709.961139	143.000000
709.967939	198.000000
709.974739	109.000000
709.981540	51.000000
709.988341	35.000000
709.995141	41.000000
710.001942	71.000000
710.008742	45.000000
710.015543	14.000000
710.022344	28.000000
710.029145	27.000000
710.035945	31.000000
710.042746	29.000000
710.049547	62.000000
710.056348	106.000000
710.063149	117.000000
710.069950	55.000000
710.076751	76.000000
710.083552	110.000000
710.090353	104.000000
710.097154	81.000000
710.103955	67.000000
710.110756	83.000000
710.117557	94.000000
710.124358	94.000000
710.131160	134.000000
710.137961	123.000000
710.144762	65.000000
710.151564	56.000000
710.158365	83.000000
710.165166	106.000000
710.171968	84.000000
710.178769	73.000000
710.185571	101.000000
710.192372	80.000000
710.199174	51.000000
710.205976	31.000000
710.212777	55.000000
710.219579	116.000000
710.226381	193.000000
710.233182	228.000000
710.239984	184.000000
710.246786	96.000000
710.253588	77.000000
710.260390	93.000000
710.267191	184.000000
710.273993	275.000000
710.280795	249.000000
710.287597	107.000000
710.294399	93.000000
710.301201	113.000000
710.308004	119.000000
710.314806	65.000000
710.321608	34.000000
710.328410	60.000000
710.335212	75.000000
710.342014	104.000000
710.348817	123.000000
710.355619	134.000000
710.362421	94.000000
710.369224	85.000000
710.376026	88.000000
710.382829	99.000000
710.389631	82.000000
710.396434	87.000000
710.403236	98.000000
710.410039	110.000000
710.416842	133.000000
710.423644	99.000000
710.430447	171.000000
710.437250	257.000000
710.444052	178.000000
710.450855	129.000000
710.457658	183.000000
710.464461	194.000000
710.471264	155.000000
710.478067	172.000000
710.484870	237.000000
710.491673	219.000000
710.498476	177.000000
710.505279	178.000000
710.512082	200.000000
710.518885	152.000000
710.525688	145.000000
710.532491	187.000000
710.539294	170.000000
710.546098	105.000000
710.552901	94.000000
710.559704	172.000000
710.566507	175.000000
710.573311	192.000000
710.580114	162.000000
710.586918	169.000000
710.593721	118.000000
710.600525	69.000000
710.607328	76.000000
710.614132	151.000000
710.620935	179.000000
710.627739	113.000000
710.634543	42.000000
710.641346	40.000000
710.648150	52.000000
710.654954	61.000000
710.661758	52.000000
710.668562	101.000000
710.675365	101.000000
710.682169	59.000000
710.688973	60.000000
710.695777	70.000000
710.702581	132.000000
710.709385	133.000000
710.716189	115.000000
710.722993	155.000000
710.729798	136.000000
710.736602	73.000000
710.743406	50.000000
710.750210	65.000000
710.757014	83.000000
710.763819	51.000000
710.770623	38.000000
710.777427	55.000000
710.784232	104.000000
710.791036	98.000000
710.797841	114.000000
710.804645	149.000000
710.811450	121.000000
710.818254	107.000000
710.825059	135.000000
710.831864	132.000000
710.838668	134.000000
710.845473	137.000000
710.852278	121.000000
710.859082	77.000000
710.865887	39.000000
710.872692	54.000000
710.879497	107.000000
710.886302	100.000000
710.893107	48.000000
710.899912	64.000000
710.906717	116.000000
710.913522	145.000000
710.920327	159.000000
710.927132	169.000000
710.933937	110.000000
710.940742	68.000000
710.947547	84.000000
710.954352	63.000000
710.961158	60.000000
710.967963	78.000000
710.974768	87.000000
710.981574	69.000000
710.988379	59.000000
710.995184	99.000000
711.001990	114.000000
711.008795	91.000000
711.015601	97.000000
711.022406	83.000000
711.029212	142.000000
711.036018	249.000000
711.042823	186.000000
711.049629	86.000000
711.056435	102.000000
711.063240	125.000000
711.070046	115.000000
711.076852	92.000000
711.083658	63.000000
711.090464	51.000000
711.097270	72.000000
711.104075	97.000000
711.110881	112.000000
711.117687	76.000000
711.124493	93.000000
711.131300	89.000000
711.138106	51.000000
711.144912	34.000000
711.151718	49.000000
711.158524	76.000000
711.165330	49.000000
711.172137	71.000000
711.178943	131.000000
711.185749	71.000000
711.192556	19.000000
711.199362	82.000000
711.206169	101.000000
711.212975	58.000000
711.219781	146.000000
711.226588	206.000000
711.233395	87.000000
711.240201	34.000000
711.247008	53.000000
711.253814	98.000000
711.260621	137.000000
711.267428	103.000000
711.274235	65.000000
711.281041	48.000000
711.287848	59.000000
711.294655	73.000000
711.301462	70.000000
711.308269	51.000000
711.315076	95.000000
711.321883	138.000000
711.328690	199.000000
711.335497	225.000000
711.342304	110.000000
711.349111	69.000000
711.355918	79.000000
711.362726	56.000000
711.369533	68.000000
711.376340	102.000000
711.383147	113.000000
711.389955	136.000000
711.396762	109.000000
711.403569	106.000000
711.410377	191.000000
711.417184	274.000000
711.423992	314.000000
711.430799	278.000000
711.437607	221.000000
711.444414	145.000000
711.451222	94.000000
711.458030	140.000000
711.464837	215.000000
711.471645	208.000000
711.478453	143.000000
711.485261	168.000000
711.492068	258.000000
711.498876	293.000000
711.505684	200.000000
711.512492	91.000000
711.519300	123.000000
711.526108	120.000000
711.532916	155.000000
711.539724	136.000000
711.546532	130.000000
711.553340	154.000000
711.560148	133.000000
711.566956	130.000000
711.573765	143.000000
711.580573	95.000000
711.587381	73.000000
711.594189	144.000000
711.600998	156.000000
711.607806	134.000000
711.614615	141.000000
711.621423	151.000000
711.628231	132.000000
711.635040	166.000000
711.641849	142.000000
711.648657	86.000000
711.655466	100.000000
711.662274	85.000000
711.669083	86.000000
711.675892	110.000000
711.682700	98.000000
711.689509	89.000000
711.696318	108.000000
711.703127	80.000000
711.709936	56.000000
711.716745	131.000000
711.723553	187.000000
711.730362	121.000000
711.737171	87.000000
711.743980	109.000000
711.750790	69.000000
711.757599	42.000000
711.764408	85.000000
711.771217	124.000000
711.778026	168.000000
711.784835	199.000000
711.791645	226.000000
711.798454	161.000000
711.805263	79.000000
711.812073	100.000000
711.818882	103.000000
711.825691	62.000000
711.832501	51.000000
711.839310	81.000000
711.846120	102.000000
711.852929	148.000000
711.859739	152.000000
711.866549	117.000000
711.873358	107.000000
711.880168	141.000000
711.886978	106.000000
711.893787	57.000000
711.900597	58.000000
711.907407	116.000000
711.914217	157.000000
711.921027	118.000000
711.927837	120.000000
711.934647	140.000000
711.941457	149.000000
711.948267	105.000000
711.955077	87.000000
711.961887	134.000000
711.968697	116.000000
711.975507	71.000000
711.982317	55.000000
711.989127	53.000000
711.995938	75.000000
712.002748	100.000000
712.009558	73.000000
712.016369	35.000000
712.023179	53.000000
712.029989	151.000000
712.036800	155.000000
712.043610	77.000000
712.050421	34.000000
712.057231	50.000000
712.064042	72.000000
712.070852	54.000000
712.077663	87.000000
712.084474	76.000000
712.091284	45.000000
712.098095	10.000000
712.104906	4.000000
712.111717	39.000000
712.118528	52.000000
712.125338	47.000000
712.132149	120.000000
712.138960	100.000000
712.145771	68.000000
712.152582	57.000000
712.159393	47.000000
712.166204	90.000000
712.173015	103.000000
712.179827	102.000000
712.186638	86.000000
712.193449	43.000000
712.200260	47.000000
712.207071	69.000000
712.213883	74.000000
712.220694	118.000000
712.227505	123.000000
712.234317	88.000000
712.241128	82.000000
712.247940	132.000000
712.254751	146.000000
712.261563	142.000000
712.268374	225.000000
712.275186	183.000000
712.281997	140.000000
712.288809	153.000000
712.295621	108.000000
712.302433	87.000000
712.309244	71.000000
712.316056	73.000000
712.322868	64.000000
712.329680	64.000000
712.336492	111.000000
712.343304	195.000000
712.350116	169.000000
712.356928	93.000000
712.363740	69.000000
712.370552	60.000000
712.377364	57.000000
712.384176	78.000000
712.390988	125.000000
712.397800	125.000000
712.404612	93.000000
712.411425	113.000000
712.418237	188.000000
712.425049	221.000000
712.431862	192.000000
712.438674	219.000000
712.445486	272.000000
712.452299	222.000000
712.459111	188.000000
712.465924	301.000000
712.472736	331.000000
712.479549	250.000000
712.486361	240.000000
712.493174	350.000000
712.499987	402.000000
712.506799	300.000000
712.513612	226.000000
712.520425	191.000000
712.527238	179.000000
712.534051	166.000000
712.540864	223.000000
712.547676	295.000000
712.554489	295.000000
712.561302	226.000000
712.568115	218.000000
712.574928	185.000000
712.581741	154.000000
712.588555	229.000000
712.595368	247.000000
712.602181	195.000000
712.608994	147.000000
712.615807	119.000000
712.622621	143.000000
712.629434	166.000000
712.636247	173.000000
712.643061	135.000000
712.649874	101.000000
712.656687	72.000000
712.663501	61.000000
712.670314	60.000000
712.677128	40.000000
712.683941	9.000000
712.690755	19.000000
712.697569	32.000000
712.704382	60.000000
712.711196	94.000000
712.718010	94.000000
712.724823	116.000000
712.731637	124.000000
712.738451	130.000000
712.745265	148.000000
712.752079	114.000000
712.758893	56.000000
712.765707	55.000000
712.772521	45.000000
712.779335	38.000000
712.786149	53.000000
712.792963	89.000000
712.799777	76.000000
712.806591	75.000000
712.813405	78.000000
712.820220	86.000000
712.827034	101.000000
712.833848	158.000000
712.840662	201.000000
712.847477	183.000000
712.854291	142.000000
712.861106	162.000000
712.867920	154.000000
712.874734	141.000000
712.881549	91.000000
712.888364	87.000000
712.895178	95.000000
712.901993	106.000000
712.908807	74.000000
712.915622	90.000000
712.922437	97.000000
712.929251	89.000000
712.936066	204.000000
712.942881	181.000000
712.949696	160.000000
712.956511	136.000000
712.963326	82.000000
712.970141	61.000000
712.976956	81.000000
712.983771	125.000000
712.990586	98.000000
712.997401	61.000000
713.004216	50.000000
713.011031	75.000000
713.017846	128.000000
713.024661	206.000000
713.031477	165.000000
713.038292	109.000000
713.045107	192.000000
713.051923	208.000000
713.058738	116.000000
713.065553	49.000000
713.072369	96.000000
713.079184	141.000000
713.086000	81.000000
713.092815	60.000000
713.099631	51.000000
713.106446	16.000000
713.113262	19.000000
713.120078	71.000000
713.126893	94.000000
713.133709	111.000000
713.140525	93.000000
713.147341	78.000000
713.154156	114.000000
713.160972	96.000000
713.167788	77.000000
713.174604	113.000000
713.181420	152.000000
713.188236	88.000000
713.195052	51.000000
713.201868	103.000000
713.208684	119.000000
713.215500	80.000000
713.222317	152.000000
713.229133	212.000000
713.235949	132.000000
713.242765	72.000000
713.249582	72.000000
713.256398	110.000000
713.263214	118.000000
713.270031	176.000000
713.276847	183.000000
713.283663	179.000000
713.290480	232.000000
713.297296	251.000000
713.304113	253.000000
713.310930	163.000000
713.317746	108.000000
713.324563	123.000000
713.331380	184.000000
713.338196	193.000000
713.345013	140.000000
713.351830	128.000000
713.358647	132.000000
713.365463	79.000000
713.372280	83.000000
713.379097	142.000000
713.385914	212.000000
713.392731	220.000000
713.399548	158.000000
713.406365	115.000000
713.413182	157.000000
713.419999	209.000000
713.426817	209.000000
713.433634	244.000000
713.440451	251.000000
713.447268	243.000000
713.454085	233.000000
713.460903	166.000000
[truncated: 253,658 more rows]
