# Supplementary material for: Identification and tentative removal of collagen glue in Palaeolithic worked bone objects: implications for ZooMS and radiocarbon dating
Source: Sci Rep. 2023 Dec 13;13:22119. doi: 10.1038/s41598-023-49242-7 (PMC10719399; doi:10.1038/s41598-023-49242-7)
Supplement: Supplementary file 2 — Supplementary Information 2. [file 41598_2023_49242_MOESM2_ESM.zip › maldi raw files/14 IST_original_1.txt]

800.036224544952	7
800.054507003702	4
800.072789671659	2
800.091072548822	0
800.10935563535	9
800.127638930772	0
800.145922435713	0
800.164206149706	0
800.182490072905	5
800.200774205468	11
800.219058546925	2
800.237343097902	0
800.25562785793	4
800.273912827165	0
800.292198005764	9
800.310483393413	2
800.328768990269	6
800.347054796333	9
800.365340811604	3
800.383627036238	1
800.401913469767	3
800.420200112816	1
800.438486964916	0
800.456774026223	2
800.475061296894	18
800.493348776458	12
800.511636465544	3
800.529924363523	1
800.548212471024	3
800.566500787574	2
800.584789313332	0
800.603078048298	2
800.62136699247	5
800.639656146007	0
800.657945508438	3
800.67623508039	2
800.694524861392	2
800.712814851602	10
800.731105051019	7
800.749395459643	0
800.767686077475	0
800.785976904515	2
800.804267940918	0
800.822559186373	4
800.840850641034	4
800.859142304904	0
800.87743417798	3
800.895726260265	2
800.914018551757	2
800.932311052456	3
800.950603762363	3
800.968896681477	0
800.9871898098	1
801.005483147329	2
801.023776694223	2
801.042070450011	0
801.060364415321	0
801.078658589681	5
801.096952973248	0
801.115247566023	2
801.13354236785	10
801.151837379197	5
801.170132599595	6
801.188428029201	3
801.206723668015	0
801.225019516036	3
801.243315573266	8
801.261611839702	4
801.279908315347	3
801.298205000199	5
801.31650189426	3
801.334798997527	3
801.353096310003	0
801.371393831686	6
801.389691562578	19
801.407989502677	3
801.426287651984	9
801.444586010498	16
801.462884578221	3
801.481183355151	2
801.49948234129	1
801.517781536636	0
801.53608094119	1
801.554380554952	2
801.572680377922	7
801.590980410099	5
801.609280651485	0
801.627581102079	0
801.64588176188	5
801.66418263089	1
801.682483709108	2
801.700784996376	0
801.719086493167	2
801.737388199008	3
801.755690113901	1
801.773992238315	5
801.792294571624	7
801.810597114298	1
801.82889986618	3
801.847202827269	1
801.865505997567	0
801.883809377073	0
801.902112965787	4
801.920416763709	4
801.93872077084	2
801.957024987178	2
801.975329412568	3
801.99363404748	0
802.011938891286	0
802.030243944457	7
802.048549206836	4
802.066854678424	3
802.085160359219	0
802.103466249223	4
802.121772348436	2
802.140078656699	0
802.158385174328	0
802.176691901165	0
802.19499883721	0
802.213305982463	3
802.231613336925	1
802.249920900595	2
802.268228673317	10
802.286536655403	3
802.304844846856	9
802.323153247202	4
802.341461856914	12
802.359770675834	3
802.378079703963	1
802.396388941143	6
802.414698387688	3
802.433008043442	7
802.451317908404	0
802.469627982575	6
802.487938265797	5
802.506248758385	3
802.524559460181	0
802.542870371185	1
802.561181491398	5
802.57949282082	7
802.59780435945	0
802.616116107131	1
802.634428064178	1
802.652740230434	3
802.671052605898	0
802.689365190571	0
802.707677984295	4
802.725990987385	4
802.744304199526	2
802.762617621191	3
802.780931251907	2
802.799245091674	1
802.817559140807	0
802.835873398992	0
802.854187866542	0
802.872502543301	2
802.890817429269	2
802.909132524445	11
802.927447828673	2
802.945763342267	4
802.96407906507	5
802.982394997081	7
803.000711138301	5
803.019027488573	1
803.03734404821	3
803.055660816899	0
803.073977794955	0
803.092294982219	0
803.110612378691	0
803.128929984373	1
803.147247799106	0
803.165565823205	1
803.183884056356	0
803.202202498873	0
803.220521150599	1
803.238840011377	1
803.257159081521	4
803.275478360873	7
803.293797849435	1
803.312117547048	0
803.330437454027	2
803.348757570216	6
803.367077895456	4
803.385398430062	10
803.40371917372	0
803.422040126744	2
803.440361288978	6
803.45868266042	13
803.477004241071	9
803.495326030774	1
803.513648029844	1
803.531970237965	7
803.550292655453	0
803.568615282149	10
803.586938117898	3
803.605261163013	2
803.623584417179	7
803.641907880712	0
803.660231553298	0
803.678555435249	3
803.696879526409	0
803.715203826622	0
803.7335283362	3
803.751853054831	4
803.770177982829	0
803.788503120035	0
803.806828466293	3
803.825154021918	0
803.843479786752	0
803.861805760639	6
803.880131943891	0
803.898458336196	6
803.916784937867	8
803.935111748748	0
803.95343876868	0
803.97176599798	0
803.990093436331	0
804.008421084049	6
804.026748940819	1
804.045077006955	0
804.063405282144	1
804.081733766699	1
804.100062460307	4
804.118391363281	4
804.136720475464	2
804.1550497967	5
804.173379327302	0
804.191709066957	0
804.210039015978	0
804.228369174052	6
804.246699541492	0
804.265030118142	0
804.283360903843	6
804.301691898912	17
804.320023103033	5
804.338354516521	3
804.356686139061	4
804.375017970968	1
804.393350011927	3
804.411682262096	2
804.430014721632	11
804.44834739022	2
804.466680268174	6
804.485013355339	1
804.503346651556	3
804.521680157139	14
804.540013871775	3
804.558347795778	0
804.576681928834	3
804.595016271099	7
804.613350822731	2
804.631685583416	0
804.650020553467	0
804.668355732571	0
804.686691121042	0
804.705026718566	6
804.723362525456	0
804.741698541399	1
804.760034766552	0
804.778371201072	5
804.796707844644	9
804.815044697583	5
804.833381759575	0
804.851719030934	0
804.870056511346	0
804.888394200968	1
804.906732099956	3
804.925070207997	0
804.943408525406	5
804.961747051867	7
804.980085787538	5
804.998424732576	1
805.016763886667	0
805.035103250125	0
805.053442822635	1
805.071782604356	0
805.090122595444	0
805.108462795585	1
805.126803205093	4
805.145143823653	0
805.163484651424	1
805.181825688562	0
805.200166934752	5
805.21850839031	3
805.236850054921	0
805.255191928742	0
805.27353401193	2
805.291876304171	10
805.310218805623	10
805.328561516284	0
805.346904436312	0
805.365247565394	4
805.383590903843	5
805.401934451345	5
805.420278208057	1
805.438622174136	7
805.456966349268	8
805.475310733611	3
805.493655327164	0
805.512000130084	0
805.530345142057	5
805.54869036324	11
805.567035793792	8
805.585381433395	0
805.60372728221	2
805.622073340392	10
805.640419607626	3
805.658766084229	0
805.677112769727	8
805.69545966475	9
805.713806768826	6
805.732154082113	5
805.750501604767	3
805.768849336474	6
805.787197277391	26
805.805545427519	7
805.823893787015	8
805.842242355564	4
805.860591133323	0
805.87894012045	11
805.89728931663	3
805.915638722021	2
805.933988336621	6
805.95233816059	13
805.970688193612	2
805.989038435845	0
806.007388887288	1
806.025739547941	0
806.044090417963	5
806.062441497037	0
806.080792785322	5
806.099144282975	3
806.117495989524	0
806.135847905598	0
806.154200030726	0
806.172552365064	1
806.19090490877	1
806.209257661529	2
806.227610623499	4
806.24596379468	9
806.264317175071	4
806.282670764673	10
806.301024563643	1
806.319378571666	0
806.3377327889	4
806.356087215345	7
806.374441851	6
806.392796696024	3
806.411151749943	6
806.429507013388	0
806.447862485887	6
806.466218167596	3
806.484574058516	14
806.502930158647	9
806.521286468146	0
806.539642986698	0
806.557999714461	0
806.576356651435	0
806.59471379762	2
806.613071153016	0
806.631428717623	0
806.649786491598	0
806.668144474626	2
806.686502666866	0
806.704861068316	3
806.723219678977	1
806.741578498849	1
806.75993752809	0
806.778296766227	1
806.796656213889	1
806.815015870448	3
806.833375736532	3
806.851735811513	3
806.870096096019	0
806.88845658958	0
806.906817292351	0
806.925178204333	9
806.943539325526	6
806.96190065593	0
806.980262195545	4
806.998623944372	3
807.016985902567	9
807.035348069658	2
807.053710446275	1
807.072073031789	0
807.090435826829	0
807.108798830922	1
807.127162044226	0
807.145525466742	1
807.163889098469	1
807.182252939406	1
807.200616989556	0
807.218981248916	1
807.237345717488	9
807.255710395271	9
807.274075282264	4
807.29244037847	6
807.310805683886	9
807.329171198515	3
807.347536922354	2
807.365902855404	6
807.384268997666	6
807.402635349139	4
807.421001909824	0
807.43936867972	4
807.457735658827	3
807.476102847145	3
807.494470244675	0
807.512837851417	0
807.531205667369	0
807.549573692534	0
807.567941926909	1
807.586310370496	0
807.604679023295	1
807.623047885305	0
807.641416956526	5
807.659786236959	0
807.678155726603	0
807.696525425459	0
807.714895333526	5
807.733265450805	0
807.751635777296	0
807.77000631284	2
807.788377057911	4
807.806748012036	0
807.825119175215	0
807.843490547921	0
807.861862129523	0
807.880233920495	3
807.898605920678	6
807.916978130073	10
807.935350548679	3
807.953723176497	1
807.972096013527	0
807.99046905961	3
808.008842315221	3
808.027215779885	0
808.045589453604	0
808.063963336692	0
808.082337428992	5
808.100711730504	10
808.119086241227	0
808.137460961162	2
808.155835890309	4
808.17421102851	5
808.192586376238	4
808.210961932862	0
808.229337698856	0
808.247713674062	1
808.26608985848	9
808.284466252109	4
808.302842854793	0
808.321219667004	1
808.339596688111	3
808.357973918588	3
808.376351358277	1
808.394729007178	2
808.413106865291	11
808.431484932458	1
808.449863208994	19
808.468241694743	11
808.486620389703	9
808.504999293876	0
808.523378407102	9
808.541757729857	1
808.560137261507	0
808.578517002528	0
808.59689695276	0
808.615277112205	0
808.633657480861	0
808.652038058572	1
808.670418845653	0
808.688799841946	3
808.70718104745	1
808.725562462167	0
808.743944085939	0
808.76232591908	2
808.780707961433	0
808.799090212999	10
808.817472673619	7
808.835855343608	1
808.85423822281	0
808.872621311067	0
808.891004608693	7
808.909388115532	0
808.927771831582	1
808.946155756845	1
808.964539891163	3
808.98292423485	1
809.00130878775	0
809.019693549862	0
809.038078521029	0
809.056463701565	0
809.074849091314	0
809.093234690118	0
809.111620498291	0
809.130006515677	5
809.148392742275	3
809.166779178086	0
809.185165822951	0
809.203552677187	8
809.221939740477	16
809.240327013137	1
809.258714495009	0
809.277102186094	1
809.295490086392	5
809.313878195744	12
809.332266514466	7
809.350655042243	0
809.36904377939	1
809.387432725592	4
809.405821881164	8
809.424211245949	5
809.442600819946	8
809.460990603156	5
809.479380595421	6
809.497770797056	1
809.516161207903	0
809.534551827805	0
809.552942657078	0
809.571333695405	0
809.589724943103	0
809.608116399856	0
809.626508065979	0
809.644899941315	0
809.663292025705	7
809.681684319466	6
809.70007682244	1
809.718469534468	5
809.736862455867	2
809.755255586479	0
809.773648926146	5
809.792042475183	3
809.810436233433	0
809.828830200738	0
809.847224377413	0
809.865618763301	0
809.884013358245	0
809.902408162558	0
809.920803175927	0
809.939198398666	0
809.957593830461	0
809.975989471626	0
809.994385322004	0
810.012781381436	0
810.03117765024	0
810.049574128099	0
810.067970815328	0
810.086367711613	12
810.104764817268	2
810.123162131978	0
810.141559656059	1
810.159957389195	0
810.178355331702	3
810.196753483264	2
810.215151844197	1
810.233550414185	1
810.251949193543	2
810.270348181957	1
810.288747379742	10
810.307146786582	7
810.325546402793	0
810.343946228217	0
810.362346262696	2
810.380746506546	0
810.399146959451	19
810.417547621727	1
810.435948493217	3
810.454349573761	5
810.472750863519	13
810.491152362648	15
810.509554070831	2
810.527955988228	7
810.546358114997	3
810.564760450978	0
810.583162996014	0
810.601565750422	0
810.619968713885	0
810.638371886719	4
810.656775268609	6
810.675178859711	2
810.693582660185	0
810.711986669714	0
810.730390888615	0
810.748795316571	8
810.767199953897	2
810.785604800438	1
810.804009856033	2
810.822415120842	0
810.840820594865	0
810.859226278258	6
810.877632170707	3
810.896038272527	0
810.914444583561	0
810.93285110365	0
810.951257832953	0
810.969664771469	0
810.988071919356	0
811.006479276457	1
811.024886842613	3
811.043294617983	0
811.061702602566	6
811.080110796521	8
811.098519199531	2
811.116927811912	3
811.135336633349	9
811.153745664	0
811.172154904022	3
811.1905643531	3
811.208974011549	2
811.227383879054	5
811.245793955772	0
811.264204241862	0
811.282614737008	0
811.301025441525	0
811.319436355098	2
811.337847477884	7
811.356258810042	9
811.374670351256	7
811.393082101841	3
811.411494061482	11
811.429906230337	9
811.448318608405	16
811.466731195845	17
811.485143992341	7
811.503556998051	6
811.521970213132	4
811.540383637269	3
811.55879727062	0
811.577211113342	0
811.595625165121	1
811.614039426271	1
811.632453896318	1
811.650868575896	0
811.66928346453	0
811.687698562535	0
811.706113869596	0
811.724529385871	0
811.742945111518	2
811.761361046063	1
811.779777190137	0
811.798193543268	0
811.81661010577	5
811.835026877329	2
811.853443858101	10
811.871861048087	6
811.890278447287	0
811.90869605586	3
811.927113873488	5
811.94553190033	0
811.963950136544	1
811.982368581814	5
812.000787236298	0
812.019206099996	0
812.037625173066	8
812.056044455192	5
812.074463946533	0
812.092883647245	1
812.111303556855	0
812.129723675996	0
812.148144004192	0
812.166564541603	0
812.184985288386	0
812.203406244225	5
812.221827409278	0
812.240248783545	2
812.258670367026	11
812.27709215988	5
812.29551416179	4
812.313936372914	13
812.332358793252	6
812.350781422804	1
812.369204261571	14
812.38762730971	8
812.406050566905	14
812.424474033314	7
812.442897708938	5
812.461321593775	0
812.479745687986	10
812.498169991252	7
812.516594503733	18
812.535019225428	10
812.553444156337	2
812.571869296461	0
812.590294645799	0
812.60872020451	4
812.627145972277	6
812.645571949258	11
812.663998135454	18
812.682424530864	2
812.700851135488	0
812.719277949327	0
812.737704972538	5
812.756132204806	4
812.774559646289	1
812.792987296985	1
812.811415156897	0
812.829843226022	4
812.848271504521	8
812.866699991918	0
812.885128688845	0
812.903557594671	0
812.921986710027	0
812.94041603444	2
812.958845568067	5
812.97727531091	4
812.995705262966	1
813.014135424238	1
813.032565794723	3
813.050996374424	5
813.069427163497	0
813.087858161469	0
813.106289368971	0
813.124720785531	1
813.143152411304	3
813.161584246293	0
813.180016290496	4
813.198448543914	16
813.216881006547	16
813.235313678394	14
813.253746559456	1
813.272179649733	0
813.290612949225	0
813.309046457931	0
813.327480175852	0
813.345914102988	11
813.364348239339	8
813.382782584904	3
813.401217139685	4
813.419651903838	4
813.43808687689	5
813.456522059473	16
813.474957450955	13
813.49339305181	2
813.51182886188	7
813.530264881164	0
813.548701109822	1
813.567137547378	0
813.585574194465	0
813.604011050451	0
813.622448115811	0
813.640885390385	8
813.659322874174	1
813.677760567178	1
813.696198469397	5
813.714636580831	2
813.733074901481	4
813.751513431345	7
813.769952170424	7
813.788391118718	1
813.806830276228	4
813.825269642952	1
813.843709218892	5
813.862149004047	2
813.880588998416	1
813.899029202001	0
813.917469614801	0
813.935910236816	0
813.954351067888	3
813.972792108492	10
813.991233358152	5
814.00967481687	8
814.028116484961	6
814.046558362267	1
814.065000448789	3
814.083442744526	2
814.101885249477	2
814.120327963644	0
814.138770887027	0
814.157214019624	5
814.175657361279	8
814.194100912307	12
814.212544672551	4
814.23098864201	1
814.249432820684	2
814.267877208573	1
814.286321805678	4
814.30476661184	0
814.323211627534	1
814.341656852285	2
814.360102286093	4
814.378547929275	1
814.396993781672	6
814.415439843285	12
814.433886113954	7
814.452332594156	1
814.470779283415	3
814.489226181731	3
814.507673289421	7
814.526120606326	11
814.544568132447	7
814.563015867625	7
814.581463812177	4
814.599911965944	9
814.618360328927	5
814.636808901125	4
814.655257682381	8
814.673706673169	4
814.692155873014	3
814.710605281917	4
814.729054900193	5
814.747504727685	11
814.765954764392	2
814.784405010157	0
814.802855465296	3
814.821306129651	12
814.839757003221	5
814.858208086007	1
814.87665937785	0
814.895110879067	5
814.9135625895	3
814.932014509149	9
814.950466638013	0
814.968918975935	0
814.987371523231	0
815.005824279585	0
815.024277245312	0
815.042730420255	0
815.061183804414	0
815.079637397789	1
815.098091200221	5
815.116545212028	6
815.13499943305	1
815.153453863288	0
815.171908502742	1
815.190363351254	2
815.20881840914	2
815.227273676083	3
815.245729152401	4
815.264184837934	5
815.282640732683	9
815.301096836649	9
815.319553149672	6
815.338009672069	3
815.356466403524	4
815.374923344353	1
815.393380494398	0
815.411837853659	0
815.430295421978	13
815.448753199672	6
815.467211186581	1
815.485669382706	17
815.504127787889	4
815.522586402446	0
815.541045226061	1
815.559504259051	0
815.577963501099	1
815.59642295252	6
815.614882613158	4
815.633342483012	6
815.651802562082	0
815.67026285021	5
815.688723347713	3
815.707184054273	2
815.725644970208	2
815.744106095359	0
815.762567429568	8
815.781028973151	9
815.799490725793	7
815.817952687808	0
815.83641485904	4
815.854877239331	4
815.873339828995	1
815.891802627718	0
815.910265635815	0
815.928728853129	4
815.9471922795	0
815.965655915246	0
815.984119760209	0
816.002583814229	3
816.021048077625	0
816.039512550236	0
816.057977231906	3
816.07644212295	3
816.094907223052	1
816.11337253253	1
816.131838051223	2
816.150303778975	0
816.168769716101	6
816.187235862285	0
816.205702217845	0
816.224168782462	1
816.242635556455	1
816.261102539505	0
816.27956973193	0
816.298037133414	3
816.316504744272	6
816.334972564189	2
816.35344059348	0
816.37190883183	0
816.390377279554	3
816.408845936495	6
816.427314802495	0
816.445783877869	1
816.464253162301	0
816.482722656109	6
816.501192358975	0
816.519662271216	4
816.538132392673	12
816.556602723189	4
816.57507326308	2
816.593544012029	8
816.612014970195	0
816.630486137736	1
816.648957514335	7
816.667429100309	4
816.685900895342	3
816.70437289975	0
816.722845113216	0
816.741317536058	0
816.759790168116	4
816.778263009232	0
816.796736059566	4
816.815209319274	2
816.833682788041	0
816.852156466025	0
816.870630353384	1
816.88910444996	0
816.907578755594	6
816.926053270604	2
816.944527994673	10
816.963002927958	5
816.98147807046	1
816.999953422337	0
817.018428983431	0
817.036904753584	5
817.055380733112	4
817.073856921699	3
817.092333319503	4
817.110809926682	1
817.12928674292	0
817.147763768533	0
817.166241003205	0
817.184718447252	3
817.203196100357	1
817.22167396268	1
817.240152034379	6
817.258630315136	8
817.277108805268	2
817.295587504459	12
817.314066412868	2
817.332545530651	4
817.351024857494	9
817.369504393712	10
817.387984138989	7
817.406464093483	2
817.424944257194	2
817.443424630281	1
817.461905212585	8
817.480386003947	14
817.498867004527	3
817.517348214324	0
817.535829633497	10
817.554311261729	5
817.572793099178	2
817.591275146002	0
817.609757401886	1
817.628239867145	0
817.646722541304	0
817.665205424998	1
817.683688517909	0
817.702171819879	0
817.720655331066	6
817.739139051471	0
817.757622981252	4
817.776107120091	8
817.794591468148	2
817.81307602558	0
817.831560792072	4
817.850045767781	0
817.868530952707	2
817.88701634701	0
817.905501950371	2
817.92398776295	0
817.942473784904	0
817.960960015918	0
817.97944645615	0
817.997933105598	0
818.016419964423	4
818.034907032307	0
818.053394309408	0
818.071881795885	6
818.090369491422	9
818.108857396175	0
818.127345510147	0
818.145833833495	0
818.164322365902	1
818.182811107526	0
818.201300058526	2
818.219789218427	6
818.238278587863	1
818.256768166358	0
818.27525795407	0
818.293747951159	0
818.312238157307	3
818.330728572673	5
818.349219197256	0
818.367710031057	14
818.386201074234	4
818.404692326471	0
818.423183787925	9
818.441675458597	3
818.460167338645	1
818.478659427594	2
818.497151726078	1
818.515644233622	0
818.534136950382	8
818.55262987652	15
818.571123011558	4
818.589616356131	2
818.608109909763	6
818.626603672613	2
818.64509764484	2
818.663591825968	0
818.68208621663	2
818.700580816352	0
818.719075625291	0
818.737570643449	0
818.756065870825	1
818.774561307577	0
818.79305695323	1
818.811552808418	1
818.830048872665	0
818.848545146131	8
818.867041628814	2
818.885538320715	6
818.904035221993	9
818.922532332172	6
818.941029651887	0
818.95952718066	2
818.978024918652	0
818.996522865862	0
819.01502102229	7
819.033519387936	2
819.0520179628	0
819.070516747041	1
819.089015740341	9
819.10751494286	1
819.126014354596	4
819.144513975551	2
819.163013805724	0
819.181513845116	3
819.200014093725	2
819.218514551711	8
819.237015218599	1
819.255516095021	4
819.274017180345	1
819.292518475204	3
819.311019979123	0
819.32952169226	0
819.348023614616	0
819.366525746189	2
819.385028086981	4
819.403530636992	1
819.422033396221	2
819.440536364668	9
819.459039542333	2
819.477542929217	1
819.496046525319	6
819.514550330639	3
819.533054345337	0
819.551558568935	1
819.57006300207	0
819.588567644105	1
819.607072495518	2
819.625577556149	4
819.644082825998	2
819.662588305225	0
819.681093993353	7
819.699599891017	3
819.718105997581	0
819.736612313523	0
819.755118838842	2
819.773625573063	0
819.792132516819	0
819.810639669476	0
819.829147031511	0
819.847654602764	0
819.866162383236	6
819.884670373085	3
819.903178571836	4
819.921686979963	2
819.940195597309	14
819.958704423874	7
819.977213459658	0
819.99572270466	5
820.014232158881	9
820.032741822321	5
820.051251694979	5
820.069761776856	1
820.088272067952	0
820.106782568266	0
820.1252932778	0
820.143804196552	0
820.162315324363	1
820.180826661712	0
820.199338207961	0
820.217849963588	0
820.236361928593	6
820.254874102499	3
820.273386485782	9
820.291899078285	6
820.310411880006	1
820.328924890946	4
820.347438111105	0
820.365951540483	0
820.384465178921	1
820.402979026895	6
820.421493083771	4
820.440007350024	4
820.458521825496	11
820.477036510188	0
820.495551404098	2
820.514066507227	8
820.532581819575	3
820.551097340984	1
820.56961307177	1
820.588129011775	5
820.606645160999	0
820.625161519442	4
820.643678087105	0
820.662194863986	1
820.680711850086	8
820.699229045247	9
820.717746449785	10
820.736264063543	0
820.75478188652	2
820.773299918557	9
820.791818159972	6
820.810336610765	5
820.828855270459	2
820.847374139532	2
820.865893217823	0
820.884412505334	16
820.902932001905	5
820.921451707854	5
820.939971623022	5
820.95849174741	6
820.977012081017	1
820.995532623684	0
821.014053375729	0
821.032574336994	3
821.051095507478	0
821.069616887181	0
821.088138475944	0
821.106660274086	9
821.125182281447	5
821.143704498028	0
821.162226923827	3
821.180749558687	2
821.199272402926	0
821.217795456384	2
821.236318719061	9
821.254842190957	5
821.273365871915	0
821.29188976225	7
821.310413861646	4
821.32893817042	1
821.347462688414	9
821.365987415627	7
821.38451235206	8
821.403037497553	1
821.421562852425	2
821.440088416357	5
821.458614189826	1
821.477140172198	2
821.495666363947	5
821.514192764917	6
821.532719374947	6
821.551246194355	3
821.569773222824	1
821.588300460672	1
821.606827907739	0
821.625355564025	5
821.643883429532	3
821.662411504099	0
821.680939788044	0
821.699468281051	5
821.717996983436	0
821.73652589504	8
821.755055015865	0
821.77358434575	2
821.792113885013	1
821.810643633497	0
821.8291735912	3
821.847703757964	0
821.866234134107	0
821.88476471931	1
821.903295513892	5
821.921826517535	1
821.940357730557	0
821.958889152799	5
821.977420784101	3
821.995952624782	5
822.014484674683	5
822.033016933804	0
822.051549401986	0
822.070082079546	6
822.088614966327	0
822.107148062168	0
822.125681367389	0
822.14421488167	0
822.16274860533	12
822.18128253821	4
822.199816680151	3
822.218351031471	0
822.236885591852	1
822.255420361612	8
822.273955340432	7
822.292490528632	2
822.311025926052	1
822.329561532533	1
822.348097348393	4
822.366633373314	6
822.385169607614	10
822.403706050975	5
822.422242703715	4
822.440779565675	5
822.459316636696	4
822.477853917097	13
822.496391406558	16
822.514929105399	1
822.53346701346	4
822.552005130582	5
822.570543457083	6
822.589081992645	0
822.607620737586	2
822.626159691589	4
822.64469885497	2
822.663238227414	8
822.681777809236	0
822.700317600119	0
822.718857600382	3
822.737397809706	10
822.755938228409	2
822.774478856173	13
822.793019693317	3
822.811560739523	0
822.830101995107	6
822.848643459753	0
822.867185133778	5
822.885727017023	3
822.90426910933	0
822.922811411016	1
822.941353921763	7
822.959896641731	3
822.978439570919	2
822.996982709487	2
823.015526057275	0
823.034069614124	1
823.052613380353	0
823.071157355644	1
823.089701540313	0
823.108245934045	2
823.126790536996	2
823.145335349328	5
823.16388037072	5
823.182425601493	0
823.200971041327	0
823.21951669054	1
823.238062548974	0
823.256608616469	5
823.275154893185	1
823.293701379121	0
823.312248074438	0
823.330794978815	0
823.349342092573	7
823.367889415392	5
823.38643694759	7
823.404984688851	7
823.423532639331	2
823.442080799192	4
823.460629168273	9
823.479177746416	4
823.49772653378	1
823.516275530364	3
823.534824736328	5
823.553374151354	0
823.571923775759	6
823.590473609226	3
823.609023651914	0
823.627573903982	0
823.646124365111	0
823.664675035621	2
823.683225915192	4
823.701777003984	3
823.720328302156	6
823.738879809389	3
823.757431526003	11
823.775983451678	1
823.794535586574	0
823.81308793085	1
823.831640484188	1
823.850193246747	1
823.868746218526	0
823.887299399686	4
823.905852789907	2
823.92440638935	1
823.942960198173	0
823.961514216057	0
823.980068443321	1
823.998622879648	2
824.017177525195	0
824.035732380122	0
824.054287444112	0
824.072842717322	7
824.091398199754	16
824.109953891565	4
824.128509792439	0
824.147065902533	1
824.165622222008	0
824.184178750545	1
824.202735488303	0
824.221292435282	0
824.239849591641	4
824.258406957062	2
824.276964531704	5
824.295522315727	5
824.314080308812	3
824.332638511118	1
824.351196922644	0
824.369755543552	3
824.388314373521	5
824.406873412712	11
824.425432661283	4
824.443992118757	8
824.462551785771	12
824.481111661846	4
824.499671747143	2
824.518232041821	2
824.53679254556	5
824.555353258521	0
824.573914180703	1
824.592475312266	0
824.611036652891	0
824.629598202737	0
824.648159961804	5
824.666721930093	7
824.685284107763	3
824.703846494494	9
824.722409090447	9
824.740971895781	0
824.759534910018	4
824.778098133794	5
824.796661566633	0
824.815225208693	0
824.833789059975	0
824.852353120478	7
824.870917390362	5
824.889481869308	2
824.908046557476	0
824.926611454865	2
824.945176561475	7
824.963741877467	0
824.982307402521	0
825.000873136796	1
825.019439080293	0
825.038005233012	4
825.056571594952	1
825.075138166113	0
825.093704946656	0
825.112271936261	0
825.130839135088	0
825.149406543136	0
825.167974160406	6
825.186541987057	3
825.205110022611	0
825.223678267705	1
825.242246721702	0
825.26081538524	5
825.27938425784	1
825.297953339662	0
825.316522630705	0
825.335092130971	1
825.353661840617	0
825.372231759167	1
825.390801887257	0
825.40937222425	0
825.427942770784	7
825.44651352638	9
825.465084491198	6
825.483655665238	7
825.502227048499	0
825.520798640983	4
825.539370442847	0
825.557942453615	5
825.576514673924	4
825.595087103135	9
825.613659741888	10
825.632232589543	7
825.65080564674	0
825.669378912998	0
825.687952388479	0
825.706526073182	0
825.725099967107	0
825.743674070253	0
825.762248382622	2
825.780822904213	0
825.799397635026	4
825.81797257506	1
825.836547724317	2
825.855123082796	6
825.873698650497	3
825.89227442742	0
825.910850413565	5
825.929426608933	0
825.948003013522	0
825.966579627333	4
825.985156450367	0
826.003733482623	0
826.022310724101	2
826.040888174801	9
826.059465834723	2
826.078043703867	6
826.096621782234	2
826.115200069982	0
826.133778566634	0
826.152357272667	0
826.170936187923	5
826.189515312401	1
826.208094646101	6
826.226674189023	2
826.245253941168	0
826.263833902535	6
826.282414073124	1
826.300994452935	0
826.319575041969	13
826.338155840066	9
826.356736847704	0
826.375318064405	1
826.393899490328	6
826.412481125474	0
826.431062969682	3
826.449645023273	2
826.468227286245	10
826.486809758121	4
826.505392439379	2
826.523975329859	0
826.542558429561	0
826.561141738486	0
826.579725256634	2
826.598308984004	4
826.616892920596	0
826.635477066412	0
826.65406142129	2
826.67264598555	1
826.691230759192	6
826.709815741738	0
826.728400933665	0
826.746986334816	2
826.765571945189	6
826.784157764784	2
826.802743793602	6
826.821330031643	1
826.839916478747	0
826.858503135233	1
826.877090000942	14
826.895677075873	3
826.914264360027	0
826.932851853404	1
826.951439556003	0
826.970027467665	1
826.98861558871	0
827.007203918978	1
827.025792458468	7
827.044381207181	1
827.062970165117	5
827.081559332275	10
827.100148708497	3
827.118738294101	0
827.137328088928	0
827.155918092978	12
827.17450830625	33
827.193098728586	4
827.211689360304	0
827.230280201245	0
827.248871251409	4
827.267462510636	22
827.286053979246	8
827.304645657238	4
827.323237544134	0
827.341829640412	7
827.360421945754	1
827.379014460478	11
827.397607184585	7
827.416200117596	4
827.434793259989	3
827.453386611445	4
827.471980172284	8
827.490573942347	8
827.509167921632	4
827.52776211014	1
827.546356507711	3
827.564951114666	3
827.583545930843	0
827.602140956243	3
827.620736190867	6
827.639331634554	1
827.657927287623	3
827.676523149757	5
827.695119221432	0
827.713715502011	0
827.732311991974	1
827.750908691159	1
827.769505599408	0
827.788102717039	0
827.806700043894	4
827.825297579972	0
827.843895325114	1
827.862493279638	0
827.881091443386	0
827.899689816197	0
827.918288398391	4
827.936887189649	2
827.95548619029	4
827.974085400154	0
827.992684819241	1
828.011284447552	1
828.029884284926	1
828.048484331683	0
828.067084587504	0
828.085685052708	0
828.104285727135	0
828.122886610626	2
828.1414877035	10
828.160089005598	3
828.178690516919	0
828.197292237303	0
828.215894167071	4
828.234496306062	1
828.253098654117	9
828.271701211555	18
828.290303978056	7
828.308906953942	0
828.32751013905	3
828.346113533222	5
828.364717136778	9
828.383320949397	4
828.401924971399	1
828.420529202625	17
828.439133643075	14
828.457738292588	8
828.476343151485	6
828.494948219605	2
828.51355349679	1
828.532158983357	3
828.550764679148	9
828.569370584003	1
828.587976698242	3
828.606583021544	7
828.62518955423	2
828.643796295979	0
828.662403247112	0
828.681010407469	0
828.69961777689	0
828.718225355694	0
828.736833143562	0
828.755441140814	4
828.774049347129	10
828.792657762828	19
828.811266387751	2
828.829875221738	0
828.848484265108	0
828.867093517543	0
828.885702979361	2
828.904312650243	0
828.922922530509	0
828.941532619839	4
828.960142918552	7
828.97875342633	0
828.997364143491	0
829.015975069716	11
829.034586205325	11
829.053197549998	2
829.071809104055	0
829.090420867176	0
829.10903283968	0
829.127645021409	0
829.146257412202	0
829.164870012378	1
829.183482821619	0
829.202095840243	0
829.220709067932	13
829.239322505004	1
829.257936151141	0
829.276550006502	8
829.295164071247	2
829.313778345056	1
829.332392828248	5
829.351007520505	2
829.369622422146	10
829.388237533011	4
829.40685285294	1
829.425468382094	0
829.444084120631	0
829.462700068233	0
829.481316225219	6
829.499932591269	6
829.518549166703	0
829.537165951201	2
829.555782945083	2
829.57440014803	0
829.593017560201	0
829.611635181756	5
829.630253012376	1
829.648871052379	2
829.667489301447	0
829.686107759899	6
829.704726427416	4
829.723345304157	6
829.741964390281	9
829.760583685471	3
829.779203190044	0
829.797822903683	3
829.816442826705	0
829.835062958791	0
829.853683300103	6
829.872303850798	2
829.890924610558	0
829.909545579702	0
829.928166757911	0
829.946788145344	0
829.965409742161	0
829.984031548044	0
830.00265356331	1
830.021275787641	0
830.039898221196	2
830.058520864136	5
830.07714371614	3
830.095766777369	1
830.114390047823	6
830.13301352766	9
830.151637216563	4
830.17026111485	6
830.188885222201	0
830.207509538778	1
830.226134064738	0
830.244758799764	7
830.263383744014	4
830.282008897488	0
830.300634260347	0
830.319259832431	2
830.337885613579	8
830.356511603952	2
830.37513780355	12
830.393764212533	6
830.41239083058	5
830.431017657852	0
830.449644694508	0
830.468271940229	4
830.486899395175	2
830.505527059346	2
830.524154932902	4
830.542783015522	0
830.561411307367	0
830.580039808597	3
830.598668518891	5
830.617297438411	8
830.635926567315	5
830.654555905284	0
830.673185452478	0
830.691815208897	3
830.7104451747	11
830.729075349569	15
830.747705733663	3
830.766336327141	0
830.784967129684	0
830.803598141452	0
830.822229362445	1
830.840860792663	0
830.859492432106	0
830.878124280934	1
830.896756338827	5
830.915388605945	5
830.934021082447	3
830.952653768015	4
830.971286662808	2
830.989919766986	0
831.008553080069	0
831.027186602697	3
831.04582033439	10
831.064454275308	4
831.083088425451	1
831.101722784979	0
831.120357353572	0
831.138992131391	0
831.157627118435	2
831.176262314703	0
831.194897720357	2
831.213533334916	5
831.23216915902	8
831.250805192189	5
831.269441434584	0
831.288077886364	0
831.306714547049	4
831.325351417279	2
831.343988496574	4
831.362625785095	5
831.381263283	1
831.399900989812	13
831.418538906168	7
831.43717703143	2
831.455815366236	3
831.474453910109	4
831.493092663206	0
831.511731625689	3
831.530370797077	9
831.549010178011	7
831.56764976801	4
831.586289567234	5
831.604929575684	0
831.623569793359	11
831.642210220259	7
831.660850856385	3
831.679491701896	0
831.698132756473	0
831.716774020275	0
831.735415493303	2
831.754057175556	3
831.772699067034	0
831.791341167738	0
831.809983477668	1
831.828625996983	3
831.847268725204	0
831.865911662969	3
831.884554809641	4
831.903198165858	6
831.921841731141	2
831.940485505649	0
831.959129489383	0
831.977773682343	0
831.996418084528	2
832.015062695938	0
832.033707516575	0
832.052352546597	6
832.070997785524	9
832.089643233998	1
832.108288891376	11
832.126934758301	5
832.145580834131	13
832.164227119507	2
832.182873613949	0
832.201520317456	0
832.220167230509	5
832.238814352468	0
832.257461683973	0
832.276109224543	0
832.29475697434	0
832.313404933362	0
832.332053101609	1
832.350701479083	0
832.369350065782	1
832.387998861708	5
832.406647866859	0
832.425297081235	2
832.443946504838	0
832.462596137667	2
832.481245979721	3
832.499896031002	2
832.518546291508	3
832.53719676124	0
832.555847440199	0
832.574498328383	0
832.593149425633	5
832.611800732429	1
832.630452248291	0
832.649103973378	0
832.667755907693	1
832.686408051072	0
832.705060403998	2
832.72371296583	5
832.742365737048	0
832.761018717652	0
832.779671907162	0
832.798325306059	6
832.816978914181	0
832.835632731529	2
832.854286758104	21
832.872940993904	9
832.891595438931	1
832.910250093183	0
832.928904956662	0
832.947560029207	0
832.966215311299	5
832.984870802456	3
833.00352650268	5
833.02218241229	7
833.040838531125	7
833.059494859188	0
833.078151396476	11
833.096808142991	18
833.115465098732	4
833.134122263699	2
833.152779637892	2
833.171437221152	2
833.190095013798	0
833.20875301583	0
833.227411226769	2
833.246069647094	12
833.264728276645	6
833.283387115423	0
833.302046163266	2
833.320705420497	6
833.339364887114	6
833.358024562637	2
833.376684447546	0
833.395344541682	1
833.414004845045	3
833.432665357633	8
833.451326079288	5
833.46998701033	6
833.488648150598	6
833.507309500093	9
833.525971058654	0
833.544632826761	4
833.563294803935	1
833.581956990176	1
833.600619385803	10
833.619281990657	10
833.637944804737	6
833.656607827884	0
833.675271060417	4
833.693934502177	1
833.712598153163	0
833.731262013377	0
833.749926082656	1
833.768590361322	0
833.787254849216	0
833.805919546335	3
833.824584452681	13
833.843249568094	15
833.861914892894	0
833.88058042692	0
833.899246170173	5
833.917912122653	7
833.936578284199	0
833.955244655132	0
833.973911235292	0
833.992578024679	0
834.011245023293	0
834.029912230973	7
834.04857964804	2
834.067247274173	0
834.085915109694	3
834.104583154441	6
834.123251408415	13
834.141919871617	3
834.160588543884	1
834.179257425539	9
834.197926516421	11
834.216595816529	4
834.235265325705	6
834.253935044267	17
834.272604972056	9
834.291275108912	0
834.309945455155	0
834.328616010625	0
834.347286775322	5
834.365957749086	15
834.384628932237	9
834.403300324615	12
834.42197192606	5
834.440643736892	3
834.459315756791	9
834.477987986077	2
834.49666042459	4
834.51533307233	2
834.534005929297	0
834.552678995331	0
834.571352270753	0
834.590025755241	0
834.608699449116	5
834.627373352219	6
834.646047464389	1
834.664721785946	0
834.683396316569	4
834.702071056581	1
834.720746005819	0
834.739421164124	0
834.758096531817	3
834.776772108737	0
834.795447894884	1
834.814123890099	4
834.8328000947	0
834.851476508529	0
834.870153131425	8
834.888829963709	3
834.907507005059	2
834.926184255797	3
834.944861715762	0
834.963539384795	0
834.982217263215	0
835.000895350702	0
835.019573647577	0
835.038252153518	11
835.056930868848	3
835.075609793405	2
835.094288927028	4
835.11296827004	3
835.131647822119	2
835.150327583585	2
835.169007554118	4
835.18768773404	2
835.206368123188	4
835.225048721404	0
835.243729529008	0
835.262410545678	0
835.281091771737	7
835.299773207023	1
835.318454851376	3
835.337136705118	6
835.355818767926	9
835.374501040122	4
835.393183521386	1
835.411866212037	3
835.430549111916	7
835.449232220862	1
835.467915539196	2
835.486599066598	1
835.505282803387	2
835.523966749244	2
835.542650904328	1
835.5613352688	11
835.58001984234	17
835.598704625268	17
835.617389617263	11
835.636074818646	3
835.654760229256	0
835.673445848935	1
835.692131678001	0
835.710817716134	2
835.729503963656	0
835.748190420245	0
835.766877086223	8
835.785563961267	5
835.80425104554	0
835.8229383392	0
835.841625841928	10
835.860313554044	2
835.879001475388	2
835.8976896058	6
835.9163779456	0
835.935066494467	0
835.953755252562	0
835.972444219886	0
835.991133396597	0
836.009822782536	1
836.028512377543	2
836.047202181938	0
836.065892195401	0
836.084582418091	0
836.10327285001	9
836.121963491317	3
836.140654341852	0
836.159345401455	0
836.178036670446	1
836.196728148504	0
836.215419835791	1
836.234111732466	0
836.252803838208	1
836.27149615334	0
836.290188677539	1
836.308881410965	5
836.327574353621	4
836.346267505664	3
836.364960866936	4
836.383654437275	6
836.402348216843	27
836.421042205638	31
836.439736403823	30
836.458430811235	10
836.477125427715	22
836.495820253424	20
836.51451528836	8
836.533210532685	6
836.551905986078	2
836.57060164886	1
836.58929752071	0
836.607993601787	0
836.626689892254	4
836.645386391788	5
836.664083100711	0
836.682780018542	0
836.701477145921	0
836.720174482529	0
836.738872028205	0
836.757569783109	1
836.776267747242	0
836.794965920763	4
836.813664303352	7
836.83236289517	2
836.851061696376	0
836.869760706651	0
836.888459926154	7
836.907159354885	5
836.925858993005	16
836.944558840354	7
836.963258896771	1
836.981959162416	0
837.000659637289	0
[truncated: 106,070 more rows]
