# Supplementary material for: Identification and tentative removal of collagen glue in Palaeolithic worked bone objects: implications for ZooMS and radiocarbon dating
Source: Sci Rep. 2023 Dec 13;13:22119. doi: 10.1038/s41598-023-49242-7 (PMC10719399; doi:10.1038/s41598-023-49242-7)
Supplement: Supplementary file 2 — Supplementary Information 2. [file 41598_2023_49242_MOESM2_ESM.zip › maldi raw files/14 IST_original_2.txt]

800.102985633341	0
800.121270382271	15
800.139555340618	13
800.157840508221	0
800.176125884914	7
800.194411470863	1
800.212697266066	0
800.230983270524	0
800.249269484237	6
800.267555907041	2
800.285842539263	3
800.304129380577	8
800.322416431309	3
800.340703691132	2
800.35899116021	6
800.37727883838	2
800.395566725805	14
800.413854822647	7
800.432143128582	11
800.450431643771	6
800.468720368215	1
800.487009301914	9
800.505298444704	9
800.523587796913	0
800.541877358213	1
800.560167128932	0
800.578457108579	4
800.596747297644	1
800.615037695964	4
800.633328303376	7
800.651619120206	8
800.669910146128	2
800.688201381305	3
800.706492825737	6
800.724784479424	0
800.743076342202	0
800.761368414399	0
800.779660695525	7
800.797953186232	0
800.816245886031	5
800.834538795085	5
800.85283191323	5
800.871125240631	0
800.889418777451	1
800.907712523362	2
800.926006478528	0
800.944300642949	2
800.962595016626	2
800.980889599394	1
800.999184391581	11
801.01747939286	2
801.035774603394	5
801.054070023183	6
801.072365652065	13
801.090661490364	17
801.108957537919	5
801.127253794566	0
801.145550260468	1
801.163846935789	11
801.182143820038	5
801.200440913706	12
801.218738216466	5
801.237035728645	7
801.255333449916	7
801.273631380442	6
801.291929520223	1
801.31022786926	1
801.328526427389	5
801.346825194936	2
801.365124171576	3
801.383423357471	4
801.401722752621	8
801.420022357027	8
801.438322170688	6
801.456622193441	5
801.47492242545	0
801.493222866878	0
801.511523517397	0
801.529824377173	0
801.548125446203	0
801.566426724326	3
801.584728211705	6
801.603029908502	4
801.621331814392	12
801.639633929536	9
801.657936253937	7
801.67623878743	16
801.694541530178	12
801.712844482346	2
801.731147643605	1
801.74945101412	0
801.767754593891	0
801.786058382918	4
801.804362381036	1
801.822666588574	6
801.840971005204	5
801.85927563109	2
801.877580466231	6
801.895885510628	8
801.914190764118	1
801.932496227027	4
801.950801899027	2
801.969107780447	0
801.987413870796	2
802.005720170565	5
802.024026679589	3
802.042333397868	0
802.060640325241	0
802.078947461868	7
802.097254807752	9
802.115562362892	9
802.133870127287	2
802.152178100938	5
802.170486283682	1
802.188794675682	14
802.207103276937	24
802.225412087449	6
802.243721107216	3
802.262030336239	12
802.280339774518	14
802.29864942189	6
802.316959278517	1
802.335269344401	7
802.35357961954	9
802.371890103936	4
802.390200797424	1
802.408511700331	7
802.426822812331	2
802.445134133587	2
802.463445664099	3
802.481757403868	1
802.500069352728	5
802.518381511009	2
802.536693878381	1
802.555006455174	1
802.573319241059	1
802.591632236036	19
802.609945440434	3
802.628258854087	6
802.646572476833	0
802.664886308999	9
802.683200350257	4
802.701514600608	2
802.719829060379	2
802.738143729406	1
802.756458607689	3
802.774773695065	7
802.793088991697	11
802.811404497585	1
802.82972021273	3
802.84803613713	2
802.866352270624	1
802.884668613537	10
802.90298516538	0
802.921301926806	0
802.939618897324	0
802.957936077099	0
802.976253465967	0
802.994571064091	1
803.012888871635	2
803.031206888272	2
803.049525114166	2
803.067843549315	6
803.086162193721	4
803.10448104722	0
803.122800109976	6
803.141119382151	13
803.159438863419	5
803.177758553944	0
803.196078453561	1
803.214398562599	0
803.23271888073	1
803.25103940828	0
803.269360144924	4
803.287681090824	7
803.306002245816	7
803.32432361023	0
803.342645183899	11
803.360966966662	10
803.379288958845	0
803.397611159957	6
803.415933570489	1
803.434256190278	4
803.452579019324	9
803.470902057462	0
803.489225305021	2
803.507548761509	4
803.525872427418	2
803.544196302583	5
803.562520387005	7
803.58084468052	2
803.599169183291	0
803.617493895483	6
803.635818816768	0
803.65414394731	0
803.672469286945	0
803.690794836	1
803.709120594149	7
803.727446561554	0
803.745772738379	1
803.764099124298	9
803.782425719474	1
803.800752523742	1
803.819079537268	5
803.837406760214	0
803.855734192253	0
803.874061833549	2
803.892389684102	4
803.910717743748	0
803.929046012815	0
803.947374490975	0
803.965703178555	2
803.984032075229	7
804.00236118116	3
804.020690496184	0
804.039020020629	7
804.057349754167	1
804.075679697125	9
804.094009849177	0
804.112340210486	0
804.130670780888	2
804.149001560711	11
804.167332549791	18
804.185663747964	5
804.203995155558	0
804.222326772082	0
804.240658598026	0
804.258990633228	8
804.277322877686	6
804.295655331239	0
804.313987994048	0
804.332320866114	1
804.350653947437	5
804.368987238018	12
804.387320737855	4
804.40565444695	12
804.423988365138	4
804.442322492584	7
804.460656829287	3
804.478991375247	2
804.497326130464	7
804.515661094774	3
804.533996268342	5
804.552331651331	0
804.570667243413	0
804.589003044753	0
804.60733905535	7
804.625675275041	2
804.644011704152	0
804.662348342357	6
804.68068518982	0
804.699022246703	0
804.717359512517	0
804.735696987751	0
804.754034672079	3
804.772372565829	6
804.790710668672	1
804.809048980772	0
804.827387502129	0
804.845726232744	10
804.864065172453	7
804.882404321583	1
804.900743679807	3
804.919083247288	0
804.937423024027	0
804.955763010023	1
804.974103205276	0
804.992443609787	4
805.010784223392	2
805.029125046255	0
805.047466078374	5
805.065807319752	5
805.084148770387	3
805.102490430116	0
805.120832299102	9
805.13917437751	4
805.157516665011	0
805.175859161771	0
805.194201867787	0
805.212544783062	0
805.23088790743	3
805.249231241056	14
805.267574784103	5
805.285918536245	1
805.304262497644	0
805.322606668136	0
805.340951048051	10
805.359295637059	5
805.377640435489	1
805.395985443013	6
805.414330659794	1
805.432676085669	0
805.451021720966	6
805.469367565358	3
805.48771361917	3
805.506059882077	1
805.524406354241	3
805.542753035663	10
805.561099926343	0
805.579447026117	3
805.597794335313	1
805.616141853603	1
805.63448958115	7
805.652837517956	1
805.671185664019	8
805.689534019177	1
805.707882583756	14
805.726231357429	10
805.744580340361	9
805.76292953255	2
805.781278933997	0
805.799628544702	7
805.817978364502	10
805.836328393559	1
805.854678632038	4
805.873029079611	17
805.891379736443	6
805.909730602532	5
805.928081677716	2
805.946432962157	5
805.964784456021	2
805.983136158978	6
806.001488071195	0
806.019840192668	3
806.038192523237	7
806.056545063227	14
806.074897812311	7
806.093250770818	1
806.111603938418	9
806.129957315277	24
806.148310901231	11
806.166664696606	8
806.185018701075	0
806.203372914967	0
806.221727337953	3
806.240081970033	12
806.258436811536	4
806.276791862296	1
806.295147122315	1
806.313502591428	0
806.3318582698	1
806.35021415743	4
806.368570254318	1
806.386926560465	0
806.405283075705	6
806.423639800369	4
806.441996734126	0
806.460353877142	0
806.478711229416	0
806.497068790949	1
806.51542656174	7
806.533784541626	5
806.55214273077	1
806.570501129172	2
806.588859736833	2
806.607218553752	4
806.62557757993	3
806.643936815202	0
806.662296259896	1
806.680655913686	0
806.699015776733	0
806.717375849039	0
806.735736130604	5
806.754096621263	4
806.772457321345	15
806.790818230521	4
806.80917934912	1
806.827540676813	0
806.845902213602	0
806.864263959812	1
806.882625915117	1
806.900988079845	3
806.919350453668	1
806.937713036749	2
806.956075829088	0
806.974438830687	1
806.99280204138	1
807.011165461496	1
807.029529090706	0
807.047892929175	0
807.066256976903	0
807.084621233889	0
807.102985700135	0
807.121350375475	0
807.139715260237	0
807.158080353931	0
807.176445657211	0
807.194811169586	0
807.213176891056	0
807.231542821949	0
807.249908961936	3
807.268275311182	3
807.286641869851	0
807.305008637615	0
807.323375614638	0
807.341742800756	2
807.360110196132	5
807.378477800932	1
807.396845614826	6
807.415213637979	0
807.433581870391	5
807.451950311899	5
807.470318962829	5
807.488687823017	3
807.507056892301	0
807.525426170844	0
807.543795658646	4
807.562165355543	1
807.580535261862	0
807.598905377441	4
807.617275702115	2
807.635646236048	5
807.65401697924	0
807.672387931691	1
807.690759093401	0
807.709130464206	2
807.727502044434	2
807.745873833757	7
807.76424583234	2
807.782618040181	6
807.800990457282	4
807.819363083477	10
807.837735919096	0
807.85610896381	0
807.874482217783	4
807.892855681016	1
807.911229353507	0
807.929603235258	0
807.947977326104	0
807.966351626209	1
807.984726135573	11
808.003100854361	3
808.021475782244	0
808.039850919222	0
808.058226265623	0
808.07660182112	2
808.094977585876	0
808.113353560055	0
808.131729743329	4
808.150106135863	10
808.168482737492	4
808.186859548381	4
808.205236568692	2
808.2236137981	3
808.241991236766	0
808.260368884692	0
808.278746741877	3
808.297124808158	5
808.315503083862	1
808.333881568662	1
808.352260262721	9
808.370639166039	4
808.389018278617	2
808.40739760029	0
808.425777131387	0
808.444156871579	0
808.462536821195	0
808.480916979742	0
808.499297347713	0
808.517677924944	1
808.536058711433	5
808.554439707019	6
808.572820911864	1
808.591202325968	2
808.609583949332	0
808.627965781956	1
808.646347823839	0
808.664730074818	6
808.683112535056	4
808.701495204554	9
808.719878083312	6
808.73826117133	0
808.756644468607	0
808.775027974979	4
808.793411690776	3
808.811795615668	0
808.83017974982	0
808.848564093231	12
808.866948645902	6
808.885333407669	0
808.90371837886	0
808.922103559146	5
808.940488948692	3
808.958874547498	0
808.977260355564	0
808.995646372725	0
809.014032599311	0
809.032419034992	0
809.050805680097	1
809.069192534298	9
809.087579597594	10
809.105966870315	5
809.124354352295	1
809.142742043371	0
809.161129943872	0
809.179518053303	2
809.197906372159	4
809.216294900275	2
809.234683637651	1
809.253072584287	2
809.271461740018	0
809.28985110501	0
809.308240679261	0
809.326630462773	2
809.345020455544	0
809.363410657412	6
809.381801068539	8
809.400191689091	7
809.418582518738	13
809.436973557646	6
809.455364805814	6
809.473756263077	4
809.492147929601	5
809.510539805549	0
809.528931890593	5
809.547324184897	6
809.565716688461	0
809.584109401285	0
809.602502323206	0
809.620895454386	0
809.639288794991	1
809.657682344692	10
809.676076103653	4
809.69447007171	0
809.712864249191	0
809.731258635933	1
809.749653231771	11
809.768048036869	8
809.786443051227	9
809.804838274846	2
809.82323370756	0
809.8416293497	0
809.860025201099	0
809.878421261595	0
809.896817531186	1
809.915214010203	4
809.933610698479	4
809.952007596016	0
809.970404702649	4
809.988802018707	3
810.007199543697	5
810.025597278275	6
810.043995221786	14
810.062393374721	3
810.080791736916	1
810.099190308208	14
810.11758908876	10
810.135988078573	10
810.154387277646	5
810.17278668598	7
810.191186303574	19
810.2095861301	14
810.227986166215	4
810.246386411427	0
810.264786865899	0
810.283187529632	0
810.30158840246	0
810.319989484714	2
810.338390776064	1
810.356792276675	1
810.37519398671	13
810.393595905842	14
810.411998034071	3
810.430400371559	1
810.448802918473	0
810.467205674483	3
810.485608639754	3
810.504011814286	17
810.522415198078	19
810.540818790966	6
810.55922259328	12
810.57762660469	2
810.596030825525	1
810.614435255293	2
810.632839894485	1
810.651244742938	3
810.669649800487	19
810.688055067462	5
810.706460543533	0
810.724866228865	0
810.743272123458	0
810.761678227311	0
810.780084540261	10
810.798491062637	7
810.816897794108	4
810.835304734841	7
810.853711884835	5
810.872119244089	0
810.890526812605	0
810.908934590217	2
810.927342577089	0
810.945750773388	0
810.964159178782	0
810.982567793438	0
811.000976617355	0
811.019385650368	3
811.037794892643	0
811.056204344178	11
811.074614005138	8
811.093023875196	3
811.11143395435	1
811.129844242929	2
811.148254740605	2
811.166665447707	0
811.185076363905	5
811.203487489365	1
811.221898824085	8
811.240310367902	8
811.258722121145	5
811.277134083649	11
811.295546255249	3
811.313958636111	0
811.332371226234	4
811.350784025454	3
811.369197034099	10
811.387610252005	10
811.406023679008	1
811.424437315273	6
811.442851160798	9
811.461265215586	2
811.479679479634	3
811.498093952779	1
811.516508635349	0
811.534923527017	5
811.553338627946	0
811.571753938136	0
811.590169457587	1
811.608585186136	0
811.627001123945	0
811.645417271181	0
811.663833627513	0
811.682250193107	0
811.700666967962	4
811.719083952079	0
811.737501145292	1
811.755918547767	0
811.774336159668	0
811.792753980665	0
811.811172010925	0
811.829590250281	1
811.848008699063	0
811.866427356942	4
811.884846224247	1
811.903265300649	7
811.921684586313	0
811.940104081073	0
811.95852378526	1
811.976943698708	0
811.995363821253	0
812.01378415306	1
812.032204694128	11
812.050625444459	1
812.06904640405	0
812.087467572739	5
812.105888950853	5
812.124310538065	0
812.142732334539	0
812.161154340274	1
812.179576555271	0
812.197998979529	0
812.216421612885	5
812.234844455502	3
812.253267507381	12
812.271690768522	15
812.290114238924	22
812.308537918588	9
812.326961807514	1
812.345385905537	0
812.363810212822	16
812.382234729369	10
812.400659455177	3
812.419084390248	0
812.437509534415	1
812.455934888009	2
812.4743604507	0
812.492786222653	0
812.511212204033	0
812.529638394345	3
812.548064794083	4
812.566491402919	2
812.584918221182	5
812.603345248541	5
812.621772485163	0
812.640199931046	0
812.658627586192	7
812.677055450435	1
812.695483524104	0
812.713911806871	1
812.732340298899	0
812.75076900019	0
812.769197910743	4
812.787627030557	4
812.80605635947	0
812.824485897808	5
812.84291564508	7
812.861345601778	0
812.879775767739	0
812.898206142961	0
812.916636727445	1
812.935067521192	2
812.953498523871	11
812.971929736142	4
812.99036115751	7
813.008792788141	4
813.027224627869	3
813.045656676859	10
813.064088935276	2
813.08252140279	0
813.100954079567	8
813.119386965606	2
813.137820060907	2
813.156253365306	6
813.174686878967	4
813.193120602054	0
813.21155453424	0
813.229988675687	6
813.248423026233	3
813.266857586205	2
813.285292355439	0
813.303727333771	2
813.322162521366	3
813.340597918223	2
813.359033524342	14
813.377469339723	6
813.395905364203	4
813.414341598109	0
813.432778041113	2
813.451214693379	2
813.469651554908	3
813.488088625699	7
813.506525905588	0
813.524963394904	2
813.543401093318	0
813.561839000994	0
813.580277117933	0
813.598715444134	4
813.617153979598	1
813.635592724159	0
813.654031678148	0
813.67247084107	0
813.690910213583	6
813.709349795195	1
813.727789586069	0
813.746229586041	1
813.764669795276	3
813.783110213773	6
813.801550841697	4
813.81999167872	3
813.838432725005	3
813.856873980552	0
813.875315445033	3
813.893757119106	3
813.912199002277	3
813.93064109471	3
813.949083396406	0
813.967525907365	4
813.985968627422	1
814.004411556906	0
814.022854695489	6
814.041298043334	5
814.059741600441	4
814.078185366812	2
814.09662934228	1
814.115073527176	8
814.133517921171	1
814.151962524592	1
814.170407336947	2
814.18885235873	5
814.207297589775	1
814.225743030083	0
814.244188679489	7
814.262634538323	26
814.281080606091	19
814.299526883285	7
814.317973369743	11
814.336420065464	1
814.354866970283	2
814.373314084364	1
814.391761407709	0
814.410208940482	2
814.428656682187	1
814.447104633321	7
814.465552793717	19
814.484001163212	15
814.50244974197	8
814.520898529991	7
814.539347527274	0
814.557796733821	4
814.576246149466	0
814.594695774539	0
814.61314560871	0
814.631595652145	0
814.650045905007	0
814.668496366802	0
814.686947038026	3
814.705397918348	10
814.723849008097	12
814.742300306945	2
814.760751815057	0
814.779203532266	1
814.797655458904	2
814.816107594804	0
814.834559939968	2
814.853012494231	1
814.871465257756	7
814.889918230545	0
814.908371412597	1
814.926824803747	8
814.945278404326	8
814.963732214003	12
814.982186232943	5
815.000640461146	0
815.019094898613	5
815.037549545343	4
815.056004401337	1
815.074459466428	2
815.092914740784	1
815.111370224402	0
815.129825917284	4
815.148281819429	3
815.166737930838	0
815.185194251345	0
815.203650781116	3
815.22210752015	0
815.240564468612	0
815.259021626173	0
815.277478992833	1
815.295936568755	6
815.314394354107	1
815.332852348556	0
815.35131055227	1
815.369768965247	0
815.388227587487	7
815.406686418826	3
815.425145459593	4
815.443604709459	0
815.462064168754	13
815.480523837147	4
815.498983714639	0
815.517443801559	1
815.535904097578	1
815.554364603026	2
815.572825317572	0
815.591286241382	1
815.609747374455	0
815.628208716792	0
815.646670268228	0
815.665132029093	2
815.683593999056	0
815.702056178283	2
815.720518566774	0
815.738981164528	0
815.757443971546	10
815.775906987663	4
815.794370213208	13
815.812833647688	1
815.831297291761	0
815.849761144933	3
815.868225207204	3
815.886689478903	13
815.905153959701	7
815.923618649764	2
815.942083549255	2
815.960548657845	6
815.979013975698	9
815.997479502651	5
816.015945238867	2
816.034411184512	19
816.052877339257	11
816.071343703265	5
816.089810276537	1
816.108277058908	1
816.126744050708	0
816.145211251607	6
816.163678661935	9
816.182146281362	1
816.200614110052	0
816.219082147842	1
816.237550395061	4
816.256018851544	5
816.274487517126	0
816.292956391971	5
816.311425476082	2
816.329894769455	6
816.348364271929	17
816.36683398383	4
816.385303904997	0
816.403774035262	5
816.422244374791	11
816.440714923585	4
816.459185681478	11
816.477656648799	4
816.496127825385	3
816.514599210905	7
816.53307080602	10
816.551542610233	6
816.570014623711	0
816.588486846452	1
816.606959278293	7
816.625431919399	2
816.643904769768	0
816.662377829402	2
816.6808510983	9
816.699324576462	0
816.717798263724	2
816.736272160414	1
816.754746266204	3
816.773220581424	2
816.791695105742	10
816.810169839325	0
816.828644782008	0
816.847119933954	1
816.86559529533	3
816.884070865806	1
816.902546645545	0
816.921022634385	0
816.939498832653	5
816.957975240186	1
816.976451856984	0
816.99492868288	10
817.013405718042	4
817.031882962302	0
817.050360415992	0
817.068838078947	12
817.087315951166	6
817.105794032485	4
817.124272323068	9
817.142750822915	4
817.161229532027	0
817.179708450404	1
817.19818757788	7
817.216666914786	10
817.235146460791	1
817.253626216061	0
817.272106180595	6
817.290586354394	1
817.309066737293	0
817.327547329621	7
817.346028131049	8
817.364509141741	0
817.382990361698	3
817.40147179092	1
817.419953429406	2
817.438435276993	4
817.456917333843	5
817.475399600124	1
817.493882075504	2
817.512364760149	0
817.530847654058	1
817.549330757068	0
817.567814069342	2
817.586297591046	2
817.60478132185	1
817.623265261918	2
817.641749411086	2
817.660233769684	11
817.678718337547	6
817.697203114509	0
817.715688100902	0
817.734173296394	0
817.752658700986	0
817.771144315008	0
817.789630138295	0
817.808116170682	1
817.826602412498	7
817.84508886325	3
817.863575523431	1
817.882062392878	6
817.900549471589	1
817.9190367594	0
817.937524256641	3
817.956011962983	1
817.974499878589	0
817.99298800346	2
818.011476337431	2
818.029964880832	0
818.048453633333	5
818.066942595099	1
818.085431766295	0
818.103921146592	2
818.122410736153	11
818.140900534814	3
818.159390542741	0
818.177880760097	0
818.196371186554	1
818.214861822275	0
818.233352667262	10
818.251843721349	10
818.270334984866	1
818.288826457483	1
818.307318139531	0
818.325810030678	0
818.344302131091	0
818.362794440604	0
818.381286959547	2
818.39977968759	3
818.418272625064	1
818.436765771638	1
818.455259127312	7
818.473752692416	3
818.492246466785	7
818.51074045042	2
818.529234643156	0
818.547729045321	0
818.566223656421	3
818.584718476953	0
818.603213506749	3
818.621708745811	1
818.640204193972	10
818.6586998514	9
818.677195718092	2
818.695691794051	0
818.714188079274	0
818.732684573763	0
818.751181277517	4
818.769678190207	7
818.788175312492	6
818.806672643878	2
818.825170184529	0
818.843667934445	9
818.862165893462	10
818.880664061744	0
818.899162439457	0
818.917661026271	0
818.93615982235	7
818.954658827694	3
818.973158042139	0
818.991657466015	5
819.01015709899	4
819.028656941232	9
819.047156992739	17
819.065657253512	16
819.08415772355	0
819.102658402689	4
819.121159291259	3
819.139660388929	0
819.158161695865	0
819.176663212067	0
819.195164937534	0
819.213666872101	0
819.2321690161	0
819.250671369199	2
819.269173931729	2
819.287676703194	3
819.306179684091	5
819.324682874253	4
819.343186273515	0
819.361689882209	6
819.380193700003	10
819.398697727063	3
819.417201963389	0
819.43570640898	2
819.454211063673	3
819.472715927796	1
819.49122100102	3
819.50972628351	5
819.528231775265	32
819.546737476287	14
819.565243386574	7
819.583749505962	16
819.602255834616	8
819.620762372537	2
819.639269119888	5
819.657776076339	0
819.676283242057	7
819.694790616876	8
819.71329820096	10
819.731805994311	5
819.750313997093	10
819.768822208975	10
819.787330629958	1
819.805839260373	0
819.824348099888	0
819.842857148835	0
819.861366406882	1
819.879875874196	3
819.898385550776	2
819.916895436456	0
819.935405531568	11
819.953915835946	4
819.972426349425	0
819.99093707217	2
820.009448004181	4
820.027959145458	0
820.046470495836	1
820.064982055646	0
820.083493824557	1
820.102005802733	0
820.120517990176	3
820.139030386886	0
820.157542992861	0
820.176055808103	0
820.19456883228	2
820.213082066054	13
820.231595508929	9
820.250109161071	6
820.268623022478	1
820.287137093153	0
820.305651372762	0
820.324165861969	10
820.342680560277	10
820.361195467851	3
820.379710584692	3
820.398225910633	3
820.416741446006	4
820.435257190481	0
820.453773144387	0
820.472289307394	14
820.490805679667	7
820.509322261042	0
820.527839051849	0
820.546356051756	19
820.564873261095	20
820.583390679536	11
820.601908307243	7
820.620426144051	4
820.638944190291	1
820.657462445798	0
820.675980910406	1
820.694499584445	0
820.713018467421	9
820.731537559828	0
820.750056861502	7
820.768576372443	6
820.787096092484	0
820.805616021793	0
820.824136160368	0
820.84265650821	0
820.861177065318	7
820.879697831693	7
820.898218807169	0
820.916739991912	1
820.935261386087	14
820.953782989363	3
820.972304801906	0
820.990826823716	14
821.009349054627	0
821.027871494805	6
821.046394144249	5
821.064917003126	1
821.083440071104	7
821.101963348349	0
821.120486834695	0
821.139010530308	2
821.157534435353	3
821.1760585495	0
821.194582872914	2
821.213107405594	17
821.231632147376	10
821.25015709859	0
821.268682258905	1
821.287207628653	2
821.305733207502	0
821.324258995453	4
821.342784992836	8
821.361311199486	5
821.379837615238	6
821.398364240421	5
821.416891074707	1
821.435418118094	11
821.453945370913	10
821.472472833	0
821.491000504353	0
821.509528384808	6
821.52805647453	1
821.546584773519	3
821.565113281775	0
821.583641999298	0
821.602170926088	0
821.62070006198	0
821.639229407139	0
821.657758961565	0
821.676288725258	0
821.694818698218	1
821.713348880446	1
821.731879271775	2
821.750409872371	0
821.7689406824	0
821.78747170153	0
821.806002929928	5
821.824534367593	0
821.843066014359	3
821.861597870393	0
821.88012993586	2
821.898662210428	1
821.917194694264	11
821.935727387201	6
821.954260289571	1
821.972793401208	0
821.991326721948	0
822.009860251954	0
822.028393991228	1
822.046927939769	0
822.065462097577	4
822.083996464487	6
822.102531040831	20
822.121065826275	9
822.139600820988	8
822.158136024967	4
822.176671438214	9
822.195207060563	7
822.213742892345	2
822.232278933229	1
822.25081518338	7
822.269351642799	2
822.287888311485	6
822.306425189439	9
822.324962276495	2
822.343499572818	2
822.362037078574	1
822.380574793432	2
822.399112717558	8
822.417650850951	1
822.436189193446	12
822.454727745209	10
822.473266506404	5
822.491805476702	7
822.510344656268	0
822.528884045101	0
822.547423643036	4
822.565963450404	10
822.584503466874	2
822.603043692612	0
822.621584127784	10
822.640124772057	16
822.658665625432	8
822.677206688241	1
822.695747960152	0
822.71428944133	12
822.732831131942	4
822.75137303149	3
822.769915140472	2
822.788457458721	7
822.806999986073	10
822.825542722858	9
822.844085668745	1
822.8626288239	7
822.881172188322	5
822.899715761847	1
822.918259544806	1
822.936803537032	2
822.955347738195	0
822.973892148956	0
822.992436768821	0
823.010981597953	2
823.029526636187	8
823.048071883855	6
823.066617340625	6
823.085163006663	0
823.103708881969	13
823.122254966543	13
823.140801260384	1
823.159347763494	12
823.17789447554	6
823.196441397186	7
823.214988527934	5
823.23353586795	6
823.252083417234	2
823.270631175621	0
823.289179143275	5
823.307727320363	4
823.326275706554	0
823.344824302013	1
823.36337310674	13
823.381922120569	13
823.400471343832	10
823.419020776197	6
823.437570417996	3
823.456120268898	7
823.474670328902	5
823.49322059834	5
823.511771077046	3
823.530321764855	13
823.548872662097	0
823.567423768442	1
823.585975084055	3
823.604526608771	6
823.623078342921	14
823.641630286338	7
823.660182438859	4
823.678734800647	4
823.697287371705	4
823.71584015203	0
823.734393141623	0
823.752946340485	0
823.77149974845	0
823.790053365682	0
823.808607192183	0
823.827161227953	2
823.84571547299	0
823.864269927297	0
823.882824590706	5
823.901379463383	2
823.919934545494	0
823.938489836708	3
823.95704533719	0
823.975601046941	0
823.994156965795	1
824.012713093917	0
824.031269431307	1
824.049825978132	0
824.068382734059	4
824.08693969909	5
824.105496873554	5
824.124054257121	1
824.142611850123	0
824.161169652227	2
824.1797276636	0
824.198285884076	3
824.216844313985	2
824.235402953164	5
824.253961801445	8
824.272520859161	4
824.291080125814	0
824.309639601901	0
824.328199287257	1
824.346759181881	2
824.365319285609	0
824.38387959877	0
824.402440120869	8
824.421000852403	3
824.439561793205	1
824.458122943275	7
824.476684302615	4
824.495245871057	0
824.513807648768	0
824.532369635748	5
824.550931831997	11
824.569494237514	1
824.5880568523	0
824.60661967619	0
824.625182709348	4
824.643745951774	1
824.66230940347	0
824.680873064435	0
824.699436934502	5
824.718001014004	10
824.73656530261	17
824.755129800649	4
824.773694507793	5
824.792259424204	16
824.810824549719	1
824.829389884669	5
824.847955428722	2
824.866521182209	8
824.8850871448	5
824.90365331666	0
824.922219697623	0
824.94078628802	0
824.959353087687	2
824.977920096457	2
824.996487314496	3
825.015054741804	0
825.03362237838	1
825.052190224226	1
825.070758279175	1
825.089326543559	1
825.107895017047	4
825.126463699803	7
825.145032591828	1
825.163601693123	6
825.182171003521	3
825.200740523354	6
825.21931025229	0
825.237880190495	2
825.256450337969	2
825.275020694713	8
825.293591260726	2
825.312162035842	5
825.330733020227	9
825.349304214048	3
825.367875616971	0
825.386447229164	3
825.405019050627	1
825.423591081192	2
825.442163321027	12
825.460735770297	4
825.479308428671	0
825.497881296313	5
825.516454373226	5
825.535027659241	1
825.553601154692	0
825.572174859246	0
825.590748773235	0
825.609322896328	0
825.627897228525	2
825.646471770156	10
825.665046521057	3
825.683621481062	1
825.702196650501	1
825.720772029045	1
825.739347616692	5
825.757923413774	10
825.776499420126	2
825.795075635747	0
825.813652060472	3
825.832228694466	0
825.85080553773	1
825.869382590263	1
825.887959852066	3
825.906537322973	14
825.925115003314	5
825.94369289276	4
825.962270991475	0
825.98084929946	0
825.999427816714	3
826.018006543072	1
826.036585478699	1
826.055164623762	2
826.073743977929	1
826.092323541365	1
826.110903314071	0
826.129483296047	2
826.148063487127	2
826.166643887641	5
826.18522449726	1
826.203805316149	0
826.222386344307	0
826.240967581569	0
826.259549028267	1
826.278130684234	4
826.296712549305	5
826.315294623646	7
826.333876907257	7
826.352459400138	9
826.371042102288	7
826.389625013542	2
826.408208134232	3
826.426791464026	5
826.44537500309	5
826.463958751423	5
826.482542708861	2
826.501126875734	1
826.519711251877	3
826.538295837124	6
826.556880631641	12
826.575465635428	2
826.594050848485	0
826.612636270645	4
826.631221902242	5
826.649807742943	16
826.668393792914	17
826.686980052154	3
826.705566520665	0
826.724153198445	2
826.742740085496	0
826.76132718165	0
826.779914487075	6
826.79850200177	2
826.8170897259	0
826.835677658969	1
826.854265801474	6
826.872854153083	0
826.891442714128	5
826.910031484277	0
826.928620463696	0
826.947209652386	0
826.965799050179	9
826.984388657409	2
827.002978473743	3
827.021568499513	3
827.040158734387	7
827.058749178531	0
827.07733983178	3
827.095930694465	3
827.11452176642	0
827.133113047479	0
827.151704537808	0
827.170296237408	0
827.188888146278	0
827.207480264418	3
827.226072591662	7
827.244665128343	0
827.263257874128	0
827.281850829184	4
827.300443993509	7
827.319037366939	1
827.337630949806	6
827.356224741942	8
827.374818743183	7
827.393412953695	6
827.412007373477	6
827.430602002529	7
827.449196840852	0
827.467791888278	7
827.486387144976	19
827.504982610944	6
827.523578286348	7
827.542174170857	7
827.56077026447	0
827.57936656752	7
827.597963079674	3
827.616559801099	3
827.63515673196	0
827.653753871926	0
827.672351221162	1
827.690948779503	10
827.709546547114	2
827.728144524162	10
827.746742710314	0
827.765341105737	1
827.783939710431	7
827.802538524395	7
827.821137547464	9
827.83973677997	3
827.85833622158	9
827.87693587246	4
827.895535732612	1
827.914135802034	0
827.932736080726	4
827.951336568524	3
827.969937265758	3
827.988538171931	0
828.00713928754	0
828.02574061242	0
828.044342146571	0
828.062943889993	0
828.081545842519	0
828.100148004316	0
828.118750375384	0
828.137352955723	11
828.155955745333	21
828.174558744213	4
828.193161952198	11
828.211765369454	4
828.230368996147	1
828.248972831945	6
828.267576877013	9
828.286181131187	8
828.304785594631	0
828.323390267512	0
828.341995149498	0
828.360600240755	12
828.379205541283	17
828.397811051082	9
828.416416769985	0
828.435022698326	0
828.453628835772	0
828.472235182654	9
828.490841738642	0
828.509448503734	0
828.528055478264	1
828.546662661899	2
828.56527005497	1
828.583877657147	0
828.602485468595	2
828.621093489313	2
828.639701719303	1
828.658310158398	9
828.67691880693	14
828.695527664567	0
828.714136731475	0
828.732746007655	2
828.751355493105	0
828.769965187827	0
828.788575091653	0
828.807185204917	0
828.82579552712	0
828.844406058926	2
828.863016799838	0
828.881627749854	1
828.900238909308	0
828.918850277867	3
828.937461855697	2
828.956073642965	4
828.974685639338	0
828.993297844815	5
829.01191025973	3
829.030522883751	0
829.049135717209	1
829.067748759772	4
829.086362011606	5
829.104975472712	3
829.123589142923	3
829.142203022572	1
829.160817111325	2
829.179431409516	1
829.198045916813	2
829.216660633381	6
829.235275559054	10
829.253890694165	7
829.272506038381	5
829.291121592034	3
829.309737354793	4
829.328353326824	9
829.346969508126	4
829.365585898533	5
829.384202498378	0
829.402819307494	6
829.421436325716	18
829.440053553043	6
829.458670989808	10
829.477288635844	7
829.495906491152	1
829.514524555731	0
829.53314282925	6
829.551761312373	12
829.570380004601	0
829.588998906101	3
829.607618016706	3
829.626237336749	0
829.644856865897	0
829.663476604317	9
829.682096552009	9
829.700716708973	3
829.719337075208	0
829.737957650548	0
829.756578435327	0
829.775199429211	0
829.793820632367	0
829.812442044794	7
829.831063666494	4
829.849685497465	0
829.868307537541	21
829.886929787056	12
829.905552245676	12
829.924174913569	1
829.942797790566	0
829.961420877002	0
829.980044172709	3
829.998667677522	3
830.017291391774	2
830.035915315131	2
830.054539447593	7
830.073163789494	2
830.091788340666	1
830.110413101111	6
830.129038070661	1
830.147663249483	0
830.166288637577	0
830.184914234943	1
830.203540041581	14
830.222166057325	4
830.240792282507	3
830.259418716628	4
830.278045360355	1
830.296672213186	7
830.31529927529	0
830.3339265465	0
830.352554026981	2
830.371181716901	1
830.389809615927	3
830.408437724225	3
830.427066041795	7
830.445694568637	12
830.464323304585	5
830.482952249804	4
830.501581404463	2
830.520210768227	1
830.538840341264	13
830.557470123406	6
830.576100114987	0
830.594730315673	0
830.613360725799	0
830.63199134503	13
830.650622173533	7
830.669253211142	1
830.68788445819	2
830.70651591451	0
830.725147579936	0
830.743779454801	6
830.762411538771	0
830.781043831848	9
830.799676334363	5
830.818309046151	3
830.836941967044	4
830.855575097377	0
830.874208436648	3
830.892841985359	13
830.911475743342	15
830.930109710597	6
830.948743886959	0
830.967378272759	0
830.986012867665	0
831.004647671844	0
831.023282685295	0
831.041917908018	3
831.060553339848	19
831.07918898095	7
831.097824831325	6
831.116460891138	5
831.135097160058	17
831.15373363825	7
831.172370325548	2
831.191007222119	2
831.209644328128	1
831.228281643244	8
831.246919167633	3
831.265556901294	4
831.284194844061	1
831.302832996267	3
831.32147135758	0
831.340109928331	3
831.358748708189	2
831.377387697319	5
831.396026895556	3
831.414666303231	9
831.433305920013	18
831.451945746234	17
831.470585781562	3
831.489226026162	4
831.507866480034	5
831.526507143013	7
831.545148015432	0
831.563789096956	0
831.58243038792	0
831.601071887823	0
831.619713597166	4
831.638355515782	0
831.65699764367	0
831.675639980665	0
831.694282526933	0
831.712925282473	1
831.731568247453	0
831.750211421539	8
831.768854804731	9
831.787498397363	5
831.806142199102	1
831.824786210113	4
831.843430430397	1
831.862074859954	0
831.880719498784	0
831.899364346721	0
831.918009404096	5
831.936654670579	0
831.955300146334	4
831.973945831362	13
831.992591725664	17
832.011237829072	6
832.029884141919	2
832.048530663873	0
832.067177395266	0
832.085824335766	0
832.104471485373	0
832.123118844419	1
832.141766412738	4
832.160414190164	6
832.179062177029	0
832.197710373001	5
832.21635877808	17
832.235007392598	16
832.253656216389	11
832.272305249287	15
832.290954491625	8
832.309603942903	1
832.328253603787	2
832.346903473611	5
832.365553552875	4
832.384203841412	0
832.402854339056	12
832.421505045973	9
832.440155962164	1
832.458807087627	11
832.477458422364	1
832.496109966374	14
832.514761719491	6
832.533413681881	7
832.552065853711	16
832.570718234648	3
832.589370824859	0
832.608023624176	0
832.626676632766	2
832.645329850796	2
832.663983277934	3
832.682636914344	17
832.701290760028	2
832.719944814985	9
832.738599079049	5
832.757253552554	2
832.775908235165	5
832.794563127049	1
832.813218228374	0
832.831873538638	5
832.850529058343	7
832.869184787155	0
832.887840725407	1
832.906496872766	2
832.925153229398	0
832.943809795138	0
832.962466570317	4
832.98112355477	0
832.999780748497	4
833.01843815133	1
833.037095763271	10
833.055753584818	1
833.074411615306	0
833.093069855234	4
833.111728304436	14
833.130386962744	4
833.149045830327	5
833.167704907183	2
833.186364193313	0
833.205023688716	0
833.223683393393	3
833.242343307011	8
833.261003430235	5
833.279663762567	5
833.298324304172	0
833.316985055051	2
833.335646015204	0
833.354307184464	1
833.372968562998	3
833.391630150805	17
833.410291947887	4
833.428953954242	0
833.447616169704	0
833.466278594607	1
833.484941228784	9
833.503604072068	4
833.522267124626	2
833.540930386457	5
833.559593857396	3
833.578257537775	3
833.596921427429	5
833.61558552619	4
833.634249834224	3
833.652914351533	26
833.671579078115	20
833.690244013971	1
833.708909158935	1
833.727574513339	3
833.746240076851	1
833.764905849637	3
833.783571831696	13
833.802238022864	9
833.820904423471	4
833.839571033353	0
833.858237852176	1
833.876904880606	6
833.895572118143	0
833.914239564954	1
833.932907220873	0
833.951575086233	0
833.9702431607	0
833.988911444441	13
834.007579937457	5
834.026248639746	1
834.04491755131	2
834.063586671981	3
834.082256002093	0
834.100925541313	0
834.119595289806	0
834.138265247574	0
834.156935414617	0
834.175605790766	0
834.194276376357	4
834.212947171055	6
834.231618175194	6
834.250289388441	0
834.268960810795	0
834.287632442591	2
834.30630428366	5
834.324976333838	4
834.343648593289	5
834.362321062182	10
834.380993740016	8
834.39966662729	0
834.418339723839	4
834.437013029496	7
834.455686544594	7
834.474360268633	5
834.493034202113	6
834.511708344867	2
834.530382696896	1
834.549057258199	8
834.56773202861	7
834.586407008295	0
834.605082197255	0
834.62375759549	0
834.642433202999	3
834.661109019782	5
834.679785045673	1
834.698461280839	5
834.717137725279	5
834.735814379161	0
834.754491241983	0
834.773168314247	1
834.791845595619	4
834.810523086432	0
834.829200786353	6
834.847878695549	10
834.866556814019	4
834.885235141764	0
834.903913678617	4
834.922592424911	6
834.941271380313	0
834.95995054499	0
834.978629918941	4
834.997309502168	5
835.015989294502	0
835.034669296277	7
835.053349507161	2
835.072029927486	6
835.090710556919	3
835.10939139546	1
835.128072443443	8
835.1467537007	0
835.165435167066	0
835.184116842873	3
835.202798727621	0
835.221480821811	7
835.240163125275	2
835.258845638015	2
835.277528360029	1
835.296211291152	3
835.314894431549	0
835.333577781221	3
835.352261340169	9
835.370945108391	6
835.389629085721	4
835.408313272326	5
835.426997668206	16
835.445682273528	13
835.464367087958	4
835.483052111663	3
835.501737344476	2
835.520422786564	2
835.539108438094	3
835.557794298732	1
835.576480368645	11
835.595166647834	7
835.61385313613	6
835.632539833868	8
835.651226740715	0
835.669913857004	2
835.6886011824	3
835.707288717072	6
835.725976460852	1
835.744664414074	0
835.763352576405	1
835.782040948177	1
835.800729529058	10
835.819418319047	7
835.838107318478	1
835.856796527184	2
835.875485945166	10
835.894175572256	3
835.912865408787	7
835.931555454261	4
835.950245709176	1
835.968936173367	7
835.987626846833	1
836.006317729408	6
836.025008821257	2
836.043700122382	0
836.062391632783	0
836.081083352458	6
836.099775281409	1
836.118467419469	3
836.137159766803	0
836.15585232358	0
836.174545089466	0
836.193238064627	1
836.211931249063	0
836.230624642608	7
836.249318245428	6
836.268012057524	0
836.286706079061	3
836.305400309708	1
836.32409474963	1
836.34278939866	2
836.361484256966	8
836.380179324715	7
836.398874601572	24
836.417570087704	37
836.436265783112	44
836.454961687629	42
836.473657801588	24
836.492354124823	7
836.511050657166	3
836.529747398785	2
836.548444349512	10
836.567141509682	17
836.585838879128	9
836.604536457849	0
836.623234245679	0
836.641932242784	3
836.660630449166	2
836.679328864822	1
836.698027489755	0
836.716726323796	0
836.73542536728	0
836.754124619706	7
836.772824081741	8
836.791523752885	1
836.810223633138	11
836.828923722833	0
836.847624021805	3
836.866324529718	1
836.885025247241	9
836.903726173872	5
836.92242730978	0
836.941128654963	0
836.959830209088	1
836.978531972823	2
836.997233945667	0
837.015936127787	0
837.034638519182	16
837.053341119853	5
837.072043929634	0
[truncated: 106,070 more rows]
