# Supplementary material for: Identification and tentative removal of collagen glue in Palaeolithic worked bone objects: implications for ZooMS and radiocarbon dating
Source: Sci Rep. 2023 Dec 13;13:22119. doi: 10.1038/s41598-023-49242-7 (PMC10719399; doi:10.1038/s41598-023-49242-7)
Supplement: Supplementary file 2 — Supplementary Information 2. [file 41598_2023_49242_MOESM2_ESM.zip › maldi raw files/14 IST_original_3.txt]

800.152713348686	6
800.170998917205	1
800.18928469482	1
800.207570681859	5
800.225856877996	0
800.244143283555	1
800.262429898049	9
800.280716721966	4
800.299003755144	9
800.317290997419	12
800.335578448954	6
800.353866109913	4
800.372153979969	11
800.390442059122	12
800.408730347862	4
800.427018845537	2
800.445307552471	8
800.463596468829	5
800.481885594285	6
800.500174928838	14
800.518464472977	7
800.536754226051	5
800.555044188549	4
800.573334360143	9
800.591624740999	3
800.609915331114	3
800.628206130491	8
800.646497139128	3
800.664788357025	2
800.68307978402	4
800.701371420276	0
800.719663265792	6
800.737955320569	12
800.756247584606	9
800.774540057904	2
800.7928327403	4
800.811125631956	5
800.829418733035	7
800.84771204305	2
800.866005562651	3
800.884299291187	0
800.902593229146	2
800.920887376203	3
800.939181732521	0
800.9574762981	0
800.975771073102	0
800.994066057039	4
801.0123612504	5
801.030656653021	5
801.04895226474	3
801.06724808572	4
801.085544115961	2
801.103840355463	0
801.122136804062	2
801.140433462085	1
801.158730329369	7
801.177027405751	4
801.195324691394	7
801.213622186297	11
801.231919890462	5
801.250217803724	9
801.26851592641	0
801.286814258357	5
801.305112799239	23
801.323411549545	7
801.341710509275	3
801.360009677939	5
801.378309055865	2
801.396608643215	15
801.414908439662	11
801.433208445534	11
801.451508660504	7
801.469809084571	6
801.488109718062	6
801.506410560652	8
801.524711612666	5
801.543012873777	6
801.56131434415	9
801.579616023784	0
801.597917912679	15
801.616220010671	15
801.634522317925	10
801.652824834603	17
801.671127560379	13
801.689430495417	9
801.707733639715	0
801.726036993112	0
801.744340555932	1
801.762644327851	4
801.780948309031	4
801.799252499636	9
801.817556899175	9
801.835861508139	3
801.854166326364	1
801.872471353686	9
801.890776590271	3
801.90908203628	6
801.927387691223	0
801.945693555591	11
801.96399962922	2
801.982305911948	3
802.000612403937	8
802.01891910535	5
802.037226015862	21
802.055533135635	9
802.073840464669	13
802.092148002801	1
802.110455750358	5
802.128763707014	10
802.14707187293	4
802.165380248108	5
802.183688832548	0
802.201997626085	0
802.220306629048	0
802.238615841108	0
802.256925262431	10
802.275234893177	17
802.293544732859	8
802.311854781966	8
802.330165040334	1
802.3484755078	3
802.366786184691	3
802.385097070681	10
802.403408165769	13
802.421719470445	8
802.440030984055	3
802.458342706928	5
802.476654639225	5
802.494966780621	7
802.513279131278	7
802.531591691197	0
802.549904460378	0
802.568217438657	0
802.586530626361	0
802.604844023164	9
802.623157629228	8
802.641471444554	7
802.659785469141	2
802.67809970299	1
802.696414145938	10
802.714728798147	6
802.733043659782	0
802.751358730515	0
802.769674010346	2
802.787989499766	19
802.806305198121	1
802.824621105737	8
802.842937222779	3
802.86125354892	0
802.879570084159	0
802.897886828986	2
802.916203782749	0
802.934520945937	4
802.952838318223	4
802.971155899771	6
802.989473690745	0
803.007791690654	0
803.026109899988	4
803.044428318584	1
803.062746946278	11
803.081065783235	11
803.099384829617	12
803.117704084934	11
803.136023549676	15
803.154343223681	8
803.172663106784	10
803.190983199149	18
803.20930350094	4
803.227624011829	5
803.24594473198	6
803.264265661394	5
803.282586799906	3
803.300908147843	0
803.319229704879	3
803.337551471178	0
803.355873446738	0
803.374195631561	6
803.392518025482	16
803.410840628829	10
803.429163441274	4
803.447486462982	0
803.465809694116	1
803.484133134185	7
803.502456783679	8
803.520780642436	5
803.539104710291	6
803.557428987572	0
803.575753473952	6
803.594078169431	1
803.612403074499	7
803.630728188502	0
803.649053511768	3
803.667379044459	3
803.685704786249	1
803.704030737301	10
803.722356897616	6
803.740683267194	3
803.75900984587	0
803.777336633972	2
803.795663631172	4
803.813990837799	0
803.832318253361	5
803.850645878349	1
803.8689737126	10
803.887301755949	1
803.905630008561	15
803.923958470599	6
803.942287141736	1
803.960616022135	0
803.978945111797	4
803.997274410557	5
804.015603918581	0
804.03393363603	0
804.052263562578	0
804.070593698389	3
804.088924043463	1
804.107254597635	3
804.125585361234	0
804.143916333931	4
804.162247515891	1
804.180578907278	14
804.198910507763	6
804.217242317348	5
804.235574336358	6
804.253906564468	6
804.272239001841	0
804.290571648639	0
804.308904504537	2
804.327237569534	3
804.345570843957	3
804.363904327643	5
804.382238020428	5
804.400571922476	2
804.418906033786	16
804.437240354523	7
804.455574884196	7
804.473909623131	1
804.492244571493	0
804.510579728954	1
804.528915095677	0
804.547250671827	0
804.565586456913	4
804.583922451425	3
804.6022586552	0
804.620595068075	2
804.638931690212	0
804.657268521612	2
804.675605562275	2
804.693942812037	6
804.712280271226	0
804.730617939677	1
804.748955817228	0
804.767293904042	2
804.785632200119	0
804.803970705459	12
804.822309420062	1
804.840648343764	0
804.858987476893	5
804.877326819121	6
804.895666370613	0
804.914006131367	5
804.932346101221	8
804.950686280501	9
804.969026669045	11
804.987367266688	18
805.005708073594	3
805.024049089763	1
805.042390315195	2
805.06073174989	5
805.079073393685	0
805.097415246743	1
805.115757309228	7
805.134099580812	2
805.152442061496	0
805.170784751607	0
805.189127650981	0
805.207470759454	0
805.225814077354	2
805.244157604354	0
805.262501340453	4
805.280845286143	10
805.299189440769	9
805.317533804822	6
805.335878377974	3
805.35422316039	21
805.372568152233	2
805.390913353012	16
805.409258763217	22
805.427604382686	13
805.445950211255	2
805.464296249087	4
805.482642496346	2
805.500988952541	5
805.519335618163	2
805.537682493048	0
805.556029577034	0
805.574376870446	0
805.592724372958	0
805.611072084734	0
805.629420005773	0
805.647768136075	12
805.666116475477	2
805.684465024306	0
805.702813782236	0
805.721162749428	2
805.739511926048	1
805.757861311604	1
805.776210906587	2
805.794560710834	1
805.81291072418	1
805.831260946791	5
805.849611378665	13
805.867962019802	4
805.886312870039	5
805.904663929703	10
805.923015198632	2
805.94136667666	10
805.959718363951	11
805.978070260507	18
805.996422366326	11
806.014774681408	0
806.033127205591	0
806.051479939201	1
806.069832881911	10
806.088186033885	3
806.106539395122	0
806.124892965623	0
806.143246745224	0
806.161600734253	3
806.179954932382	11
806.198309339774	1
806.21666395643	1
806.23501878235	8
806.253373817534	9
806.271729061818	6
806.290084515366	10
806.308440178341	0
806.326796050416	2
806.345152131592	13
806.363508422359	5
806.381864922062	0
806.400221631029	2
806.418578549424	6
806.436935676919	8
806.455293013678	0
806.473650559701	3
806.492008314824	3
806.510366279374	5
806.528724453025	0
806.54708283594	0
806.565441428283	6
806.583800229726	3
806.602159240269	2
806.62051846024	2
806.638877889311	0
806.657237527646	0
806.675597375409	0
806.693957432272	0
806.712317698236	11
806.730678173791	5
806.749038858283	0
806.767399752039	4
806.785760855222	1
806.804122167342	0
806.822483689055	4
806.840845419703	3
806.85920735978	5
806.87756950912	8
806.895931867561	3
806.914294435266	2
806.932657212236	9
806.95102019847	8
806.969383393804	0
806.987746798566	0
807.006110412428	1
807.024474235555	6
807.04283826811	3
807.061202509601	1
807.079566960521	4
807.097931620705	17
807.116296489989	4
807.134661568702	8
807.153026856515	8
807.171392353592	7
807.189758059934	5
807.208123975376	1
807.226490100246	2
807.244856434217	2
807.263222977452	0
807.281589729952	9
807.29995669188	3
807.318323862745	0
807.336691243038	1
807.355058832431	4
807.373426631253	1
807.391794639012	4
807.410162856363	0
807.42853128265	8
807.44689991853	12
807.465268763347	8
807.483637817428	6
807.502007080937	4
807.520376553547	5
807.538746235258	5
807.557116126397	0
807.575486226801	0
807.593856536306	0
807.612227055239	0
807.630597783272	0
807.648968720407	1
807.667339867134	11
807.685711222798	6
807.70408278789	3
807.722454562083	0
807.74082654554	1
807.759198738426	4
807.777571140413	11
807.795943751501	5
807.814316572018	0
807.832689601635	0
807.851062840517	1
807.869436288828	3
807.887809946239	4
807.906183812751	6
807.924557888692	1
807.942932173898	3
807.961306668205	0
807.97968137194	0
807.998056284613	4
808.016431406878	5
808.03480673808	1
808.05318227871	0
808.071558028606	4
808.089933987603	2
808.108310155864	9
808.12668653339	9
808.145063120182	4
808.163439916074	3
808.181816921395	5
808.200194135817	0
808.218571559504	0
808.23694919262	0
808.255327034673	1
808.273705086154	2
808.292083346901	1
808.310461816749	4
808.328840496026	0
808.347219384404	3
808.365598482047	7
808.383977788955	0
808.402357304964	15
808.420737030402	8
808.439116965105	6
808.457497108909	5
808.475877461815	3
808.494258024313	6
808.512638795749	2
808.531019776614	2
808.549400966744	6
808.567782365974	6
808.586163974471	1
808.604545792232	5
808.622927819259	4
808.64131005555	1
808.659692500943	0
808.678075155601	4
808.696458019688	0
808.714841092877	4
808.733224375331	1
808.75160786705	1
808.76999156787	0
808.788375477955	0
808.80675959747	2
808.825143926086	9
808.843528463968	0
808.861913211114	14
808.880298167527	5
808.898683333204	1
808.917068707983	0
808.935454292027	7
808.953840085336	1
808.972226087911	4
808.990612299751	5
809.008998720857	5
809.027385351064	0
809.045772190536	8
809.064159239274	2
809.082546497277	0
809.100933964546	1
809.11932164108	3
809.137709526716	6
809.156097621617	0
809.174485925947	0
809.192874439379	1
809.211263162077	15
809.22965209404	15
809.248041235105	5
809.266430585599	2
809.284820145195	6
809.303209914056	6
809.321599892347	3
809.339990079575	6
809.358380476233	6
809.376771082157	3
809.395161897182	16
809.413552921473	13
809.431944155029	18
809.450335597852	10
809.46872724994	10
809.487119111293	1
809.505511181748	10
809.523903461633	1
809.542295950619	2
809.560688648708	5
809.579081556389	5
809.597474673009	1
809.615867999058	3
809.63426153421	8
809.652655278626	0
809.671049232309	0
809.689443395421	1
809.707837767472	3
809.726232348952	0
809.744627139698	12
809.763022139545	6
809.781417348659	0
809.799812767038	0
809.818208394683	0
809.836604231594	3
809.855000277607	6
809.873396532886	5
809.891792997594	1
809.910189671405	5
809.928586554317	4
809.946983646824	1
809.965380948268	8
809.983778458978	7
810.002176179118	2
810.02057410836	14
810.038972246868	0
810.057370594643	4
810.075769151683	3
810.094167917989	1
810.112566893397	0
810.130966078071	0
810.149365472011	0
810.167765075217	0
810.18616488769	0
810.204564909428	0
810.222965140268	0
810.241365580375	1
810.259766229912	2
810.278167088386	0
810.296568156291	0
810.314969433462	5
810.333370919735	7
810.351772615438	3
810.370174520243	5
810.388576634315	11
810.406978957817	6
810.425381490257	15
810.443784232127	9
810.462187183099	21
810.480590343502	17
810.498993712842	9
810.517397291777	5
810.535801079815	7
810.554205076954	6
810.572609283524	0
810.591013699196	4
810.609418324134	2
810.627823158503	0
810.64622820181	4
810.664633454547	0
810.683038916551	13
810.701444587657	11
810.719850468193	3
810.738256557832	1
810.756662856737	8
810.775069364909	1
810.793476082347	2
810.811883008887	0
810.830290144858	0
810.848697489931	0
810.86710504427	1
810.885512807876	3
810.903920780749	5
810.922328962723	5
810.940737354129	1
810.959145954637	11
810.977554764411	4
810.995963783452	6
811.014373011759	4
811.032782449333	1
811.051192096174	0
811.069601952117	1
811.088012017326	3
811.106422291802	2
811.124832775545	14
811.143243468554	2
811.161654370831	0
811.180065482209	2
811.198476803018	6
811.21688833293	0
811.235300071944	3
811.253712020554	0
811.272124178101	2
811.29053654508	0
811.308949121161	0
811.327361906508	4
811.345774901287	9
811.364188105169	26
811.382601518152	14
811.401015140567	14
811.419428972249	8
811.437843013033	14
811.456257263084	9
811.474671722401	0
811.493086390986	0
811.511501268837	12
811.529916355791	3
811.548331652012	12
811.566747157664	13
811.585162872419	2
811.60357879644	11
811.621994929729	6
811.64041127212	7
811.658827823942	9
811.677244584867	3
811.695661555059	0
811.714078734682	9
811.732496123243	6
811.750913721236	3
811.769331528496	0
811.787749544858	0
811.806167770487	0
811.824586205548	0
811.843004849547	1
811.861423702978	0
811.879842765675	3
811.898262037476	12
811.916681518708	10
811.935101209042	0
811.953521108644	0
811.971941217512	0
811.990361535648	1
812.008782062887	0
812.027202799557	0
812.04562374533	8
812.06404490037	6
812.082466264677	0
812.100887838251	0
812.119309620928	0
812.137731613037	0
812.156153814249	0
812.174576224728	0
812.192998844638	0
812.211421673487	0
812.229844711768	2
812.248267959316	3
812.266691415966	14
812.285115082049	10
812.303538957234	2
812.321963041523	1
812.340387335243	0
812.35881183823	3
812.37723655032	6
812.395661471842	17
812.414086602467	18
812.43251194236	10
812.450937491519	4
812.469363249947	18
812.487789217477	3
812.506215394439	3
812.524641780504	0
812.543068375836	6
812.561495180436	11
812.579922194304	3
812.598349417438	0
812.616776849676	6
812.635204491182	3
812.653632342119	1
812.672060402159	1
812.690488671303	0
812.708917149878	0
812.727345837721	0
812.745774734668	4
812.764203841046	0
812.782633156363	1
812.801062681276	10
812.819492415128	5
812.837922358412	0
812.856352510964	2
812.874782872619	3
812.893213443541	0
812.911644223731	0
812.930075213189	3
812.94850641175	0
812.966937819908	0
812.985369437004	0
813.003801263368	14
813.022233299	4
813.0406655439	4
813.059097998067	6
813.077530661502	0
813.09596353404	0
813.114396616011	3
813.132829907085	0
813.151263407427	4
813.169697117036	12
813.188131035749	6
813.206565163894	10
813.224999501307	7
813.243434047823	0
813.261868803443	7
813.28030376866	12
813.298738942815	5
813.317174326403	10
813.335609919258	5
813.354045721218	9
813.372481732445	10
813.39091795294	10
813.409354382703	12
813.427791021733	4
813.446227870032	6
813.464664927434	9
813.483102194105	6
813.501539670043	2
813.519977355249	4
813.538415249723	3
813.556853353466	7
813.575291666312	10
813.59373018859	3
813.612168919972	6
813.630607860622	6
813.64904701054	3
813.667486369561	0
813.685925938016	2
813.704365715738	8
813.722805702564	2
813.741245898658	3
813.75968630402	0
813.778126918651	4
813.796567742549	9
813.815008775551	0
813.833450017821	7
813.851891469524	5
813.870333130331	0
813.888775000241	3
813.907217079585	9
813.925659368196	2
813.944101865911	1
813.962544573059	5
813.980987489311	5
813.99943061483	5
814.017873949619	0
814.036317493511	0
814.054761246835	1
814.073205209264	2
814.091649380961	2
814.11009376209	10
814.128538352159	1
814.146983151661	8
814.165428160431	9
814.183873378306	4
814.202318805448	0
814.220764442024	0
814.239210287538	2
814.257656342486	4
814.276102606702	12
814.294549080022	2
814.312995762775	0
814.331442654632	2
814.349889755758	6
814.368337066152	6
814.386784585814	8
814.405232314581	7
814.42368025278	5
814.442128400083	12
814.460576756655	8
814.479025322496	1
814.497474097605	8
814.515923081818	5
814.534372275464	2
814.552821678214	3
814.571271290233	6
814.589721111685	1
814.608171142241	1
814.626621382066	3
814.645071830995	0
814.663522489192	0
814.681973356823	0
814.700424433557	2
814.718875719561	0
814.737327214833	3
814.755778919209	3
814.774230833019	3
814.792682955932	1
814.811135288115	0
814.829587829566	1
814.848040580451	0
814.866493540275	0
814.884946709532	1
814.903400087894	1
814.921853675524	0
814.940307472588	0
814.958761478756	0
814.977215694028	5
814.995670118734	0
815.014124752709	3
815.032579595788	2
815.0510346483	5
815.069489909752	7
815.087945380638	2
815.106401060792	4
815.124856950215	1
815.143313048743	0
815.161769356704	1
815.180225873605	13
815.198682600104	10
815.217139535543	4
815.235596680416	0
815.254054034557	2
815.272511597803	6
815.290969370318	6
815.309427352102	6
815.327885543154	5
815.346343943476	10
815.364802553067	6
815.383261371763	4
815.401720399727	5
815.420179637125	1
815.438639083463	14
815.457098739235	9
815.475558604276	2
815.494018678422	5
815.512478962001	1
815.530939454684	3
815.549400156637	2
815.567861067859	6
815.58632218835	0
815.604783517946	2
815.623245056975	5
815.64170680511	20
815.660168762513	14
815.678630929185	8
815.697093305127	4
815.715555890338	5
815.734018684819	0
815.752481688404	0
815.770944901258	9
815.789408323382	5
815.807871954774	2
815.826335795437	0
815.844799845203	13
815.863264104404	7
815.88172857271	0
815.900193250284	0
815.918658137129	9
815.937123233242	3
815.955588538625	12
815.974054053113	1
815.992519777035	0
816.010985710061	1
816.029451852357	0
816.047918203923	1
816.066384764758	3
816.084851534697	1
816.103318514071	6
816.12178570255	8
816.140253100298	0
816.158720707315	5
816.177188523602	3
816.195656549159	3
816.214124783821	11
816.232593227752	0
816.251061881117	6
816.269530743587	10
816.287999815327	3
816.306469096336	5
816.324938586451	3
816.343408285834	0
816.361878194653	0
816.380348312576	0
816.398818639769	4
816.417289176231	19
816.435759921963	8
816.454230876965	0
816.472702041071	3
816.491173414448	0
816.509644997094	0
816.52811678901	1
816.546588790031	3
816.565061000486	1
816.583533420211	5
816.602006049041	10
816.620478887141	4
816.638951934511	8
816.65742519115	2
816.675898657059	0
816.694372332074	0
816.712846216523	3
816.731320310077	5
816.7497946129	1
816.768269124994	3
816.786743846358	7
816.805218776826	6
816.82369391673	0
816.842169265738	2
816.860644824016	0
816.879120591565	0
816.897596568383	4
816.916072754306	2
816.934549149664	0
816.953025754292	4
816.971502568026	2
816.989979591029	0
817.008456823302	0
817.026934264845	0
817.045411915494	0
817.063889775577	7
817.082367844766	16
817.100846123224	10
817.119324610953	1
817.137803307952	0
817.15628221422	0
817.174761329595	0
817.193240654404	3
817.211720188318	11
817.230199931502	3
817.248679883957	0
817.267160045682	6
817.285640416512	9
817.304120996777	2
817.322601786147	3
817.341082784952	0
817.359563992698	0
817.378045409879	0
817.396527036331	1
817.415008871887	1
817.433490916879	6
817.451973170976	29
817.470455634343	9
817.488938306981	0
817.507421188889	0
817.525904279902	0
817.544387580351	0
817.562871089905	0
817.581354808729	2
817.599838736988	0
817.618322874188	0
817.636807220824	0
817.65529177673	4
817.673776541741	4
817.692261516022	8
817.710746699739	1
817.729232092397	5
817.74771769449	6
817.766203505853	8
817.784689526322	3
817.803175756061	1
817.821662195236	1
817.840148843516	2
817.858635700902	4
817.877122767723	3
817.895610043815	0
817.914097529012	3
817.932585223645	2
817.951073127219	0
817.969561240393	0
817.988049562507	3
818.006538094057	2
818.025026834878	1
818.043515784804	1
818.062004944001	0
818.080494312469	3
818.098983890207	5
818.117473677051	3
818.135963673331	11
818.154453878716	3
818.172944293372	6
818.191434917463	3
818.209925750661	0
818.228416793129	2
818.246908044702	0
818.265399505547	0
818.283891175827	3
818.302383055213	1
818.32087514387	6
818.339367441797	3
818.357859948995	1
818.3763526653	3
818.394845591039	1
818.413338725885	7
818.431832070001	7
818.450325623389	1
818.468819386047	6
818.487313357811	7
818.505807539011	2
818.524301929317	2
818.542796529058	2
818.561291337741	7
818.579786355859	0
818.598281583249	1
818.616777019909	0
818.635272665675	0
818.653768520712	1
818.672264585021	0
818.6907608586	1
818.70925734145	7
818.727754033571	4
818.746250934798	0
818.764748045461	1
818.78324536523	1
818.801742894105	10
818.820240632582	2
818.838738579999	0
818.857236736852	3
818.875735102811	0
818.894233678042	0
818.912732462708	9
818.931231456481	8
818.94973065936	3
818.968230071674	5
818.986729693096	4
819.005229523788	0
819.023729563916	6
819.042229813151	1
819.060730271656	0
819.079230939433	1
819.097731816316	1
819.116232902635	8
819.134734198061	9
819.153235702757	0
819.171737416725	3
819.190239339965	2
819.20874147231	0
819.227243814092	5
819.24574636498	1
819.264249125139	0
819.282752094735	0
819.301255273271	6
819.319758661245	6
819.338262258489	3
819.35676606484	0
819.375270080462	5
819.393774305356	12
819.412278739521	6
819.430783382957	4
819.449288235665	7
819.467793297479	4
819.486298568729	1
819.504804049086	2
819.523309738715	7
819.541815637614	6
819.560321745621	5
819.578828063063	1
819.597334589613	1
819.615841325598	5
819.634348270525	0
819.652855425054	0
819.671362788524	0
819.689870361431	0
819.708378143609	0
819.726886134894	22
819.745394335451	9
819.763902745279	0
819.782411364378	0
819.800920192749	0
819.819429230227	1
819.837938477141	0
819.856447933162	0
819.874957598455	0
819.893467473019	0
819.911977556855	0
819.930487849797	0
819.948998352177	0
819.967509063663	0
819.98601998442	0
820.004531114449	2
820.023042453915	2
820.041554002323	2
820.060065760168	2
820.078577727119	3
820.097089903342	1
820.115602289001	0
820.134114883768	2
820.152627687641	1
820.171140700951	1
820.189653923368	1
820.208167355222	0
820.226680996182	1
820.245194846415	6
820.263708905919	8
820.282223174695	3
820.300737652578	1
820.319252339898	7
820.337767236324	6
820.356282342023	9
820.374797656993	3
820.393313181235	15
820.411828914585	15
820.430344857371	15
820.448861009264	6
820.467377370429	3
820.485893941032	2
820.504410720576	1
820.522927709557	0
820.54144490781	2
820.55996231517	6
820.578479931802	20
820.596997757872	6
820.615515792882	0
820.634034037496	4
820.652552491051	0
820.671071153878	0
820.689590026143	4
820.708109107515	3
820.726628398158	1
820.745147898074	10
820.763667607262	12
820.782187525557	8
820.80070765329	7
820.819227990129	1
820.83774853624	2
820.856269291624	6
820.87479025628	22
820.893311430043	5
820.911832813243	0
820.930354405551	3
820.948876207296	6
820.967398218148	5
820.985920438107	0
821.004442867669	1
821.022965506172	0
821.041488353948	4
821.060011411162	2
821.078534677482	10
821.097058153075	3
821.11558183794	1
821.134105731913	25
821.152629835158	6
821.17115414784	3
821.18967866963	4
821.208203400692	7
821.226728341026	2
821.245253490633	6
821.263778849512	12
821.282304417499	4
821.300830194758	7
821.319356181455	7
821.337882377093	4
821.35640878217	2
821.374935396519	14
821.393462219975	13
821.411989252869	25
821.43051649487	17
821.449043946144	15
821.46757160669	16
821.486099476509	9
821.504627555435	1
821.5231558438	10
821.541684341271	0
821.560213048015	3
821.578741964032	0
821.597271089321	1
821.615800423718	3
821.634329967552	3
821.652859720494	0
821.671389682709	0
821.689919854362	0
821.708450235122	2
821.726980824989	5
821.745511624295	2
821.764042632707	4
821.782573850393	11
821.801105277517	6
821.819636913748	0
821.838168759252	0
821.856700813863	7
821.875233077913	1
821.89376555107	0
821.912298233499	7
821.930831125202	6
821.949364226343	0
821.967897536426	4
821.986431055781	0
822.004964784575	3
822.023498722477	9
822.042032869652	6
822.060567226264	2
822.079101791819	1
822.097636566812	1
822.116171551078	0
822.134706744452	4
822.153242147099	1
822.171777759018	3
822.190313580211	8
822.208849610677	1
822.227385850415	1
822.245922299262	5
822.264458957381	15
822.282995824773	3
822.301532901438	7
822.320070187377	11
822.338607682588	3
822.357145386907	3
822.375683300665	1
822.39422142353	2
822.412759755669	3
822.43129829708	19
822.449837047765	8
822.468376007722	19
822.486915176788	17
822.505454555127	10
822.523994142739	5
822.542533939623	2
822.561073945782	1
822.579614161213	0
822.598154585752	0
822.616695219565	7
822.635236062816	0
822.653777115175	1
822.672318376641	0
822.690859847712	0
822.709401527726	1
822.727943417178	1
822.746485515738	0
822.765027823571	1
822.783570340677	0
822.802113067057	0
822.820656002545	0
822.839199147471	11
822.857742501505	6
822.876286064813	2
822.89482983756	6
822.913373819414	7
822.931918010377	2
822.950462410778	1
822.969007020288	0
822.98755183907	9
823.006096867292	0
823.024642104622	1
823.043187551225	8
823.061733206936	6
823.080279072086	2
823.09882514651	1
823.117371430041	0
823.135917922681	0
823.154464624925	1
823.173011536112	0
823.191558656738	0
823.210105986637	14
823.228653525645	8
823.247201273926	2
823.26574923148	0
823.284297398308	9
823.302845774245	9
823.32139435962	10
823.339943154104	1
823.358492158026	1
823.377041371057	1
823.395590793197	1
823.41414042494	10
823.432690265627	21
823.451240315587	19
823.469790574986	20
823.488341043494	23
823.506891721275	13
823.52544260833	10
823.543993704493	2
823.562545010096	6
823.581096524807	4
823.599648248791	5
823.61820018205	1
823.636752324747	1
823.655304676388	1
823.673857237468	1
823.692410007656	0
823.710962987118	1
823.72951617602	1
823.748069574029	8
823.766623181147	3
823.78517699787	0
823.803731023536	4
823.822285258476	8
823.840839702855	1
823.859394356177	7
823.877949218939	2
823.896504290974	2
823.915059572284	1
823.933615062702	0
823.952170762559	3
823.970726671525	7
823.989282789765	16
824.007839117279	4
824.026395653901	0
824.044952399963	0
824.063509355134	0
824.082066519578	3
824.100623893463	1
824.119181476455	8
824.137739268557	11
824.156297270097	1
824.174855480747	0
824.19341390067	7
824.211972530034	2
824.230531368505	1
824.249090416251	1
824.267649673271	6
824.2862091394	1
824.304768814969	0
824.323328699646	0
824.341888793597	0
824.360449096823	16
824.379009609157	12
824.397570330931	16
824.416131261979	4
824.434692402136	19
824.453253751568	8
824.471815310273	1
824.490377078253	8
824.508939055341	11
824.52750124187	0
824.546063637507	9
824.564626242584	1
824.58318905677	10
824.60175208023	4
824.620315312964	0
824.638878754808	4
824.657442405925	16
824.676006266483	9
824.694570336149	7
824.71313461509	0
824.731699103306	5
824.750263800796	5
824.768828707394	0
824.787393823433	3
824.80595914858	3
824.824524683002	0
824.843090426699	0
824.86165637967	6
824.880222541916	14
824.89878891327	9
824.917355493899	0
824.935922283968	1
824.95448928298	0
824.973056491433	0
824.99162390916	0
825.010191535996	0
825.028759372273	4
825.047327417658	5
825.065895672318	0
825.084464136253	0
825.103032809462	0
825.12160169178	0
825.140170783539	0
825.158740084407	0
825.177309594549	0
825.195879314132	0
825.214449242657	0
825.233019380624	8
825.251589727865	5
825.270160284215	11
825.28873104984	17
825.307302024905	8
825.325873208914	13
825.344444602364	0
825.363016205088	9
825.381588016921	15
825.400160038029	7
825.418732268577	4
825.437304708235	12
825.455877357167	11
825.474450215209	22
825.493023282691	9
825.511596559448	0
825.530170045314	11
825.548743740455	4
825.567317644871	0
825.585891758397	1
825.604466081362	0
825.623040613603	2
825.641615354953	5
825.660190305579	0
825.678765465479	2
825.697340834653	6
825.715916412938	0
825.734492200663	0
825.753068197663	0
825.771644403772	4
825.790220819157	0
825.808797443816	6
825.82737427775	4
825.845951320794	2
825.864528573278	13
825.883106034873	8
825.901683705742	16
825.920261585886	1
825.938839675305	4
825.957417973999	2
825.975996481803	0
825.994575199048	4
826.013154125402	16
826.031733261031	4
826.050312605936	0
826.068892160115	3
826.08747192357	0
826.106051896134	0
826.124632077974	2
826.143212469255	0
826.161793069645	2
826.180373879144	1
826.19895489825	0
826.2175361263	1
826.236117563626	4
826.254699210392	3
826.273281066268	7
826.291863131254	6
826.310445405846	9
826.329027889382	10
826.347610582194	22
826.366193484447	8
826.384776595809	12
826.403359916446	11
826.421943446359	16
826.440527185548	6
826.459111134012	2
826.477695291585	13
826.496279658434	1
826.514864234559	6
826.533449019959	20
826.552034014634	13
826.570619218585	11
826.589204631645	2
826.607790253981	6
826.626376085758	0
826.644962126645	1
826.663548376808	2
826.68213483608	4
826.700721504794	4
826.719308382783	1
826.737895469882	3
826.756482766091	2
826.775070271907	0
826.793657986667	9
826.812245910868	14
826.830834044345	6
826.849422386932	4
826.868010938794	3
826.886599699933	3
826.905188670346	0
826.92377784987	0
826.942367238835	5
826.960956837076	10
826.979546644427	4
826.998136661054	0
827.016726886956	1
827.035317322134	1
827.053907966587	0
827.072498820151	0
827.091089883156	0
827.109681155271	18
827.128272636497	5
827.146864327329	0
827.165456227106	0
827.184048336324	0
827.202640654653	0
827.221233182257	0
827.239825919137	0
827.258418865459	0
827.277012020725	7
827.295605385433	2
827.314198959417	1
827.332792742511	2
827.35138673488	6
827.369980936526	15
827.388575347447	10
827.407169967645	13
827.425764796953	16
827.444359835702	4
827.462955083561	6
827.481550540697	3
827.500146207109	3
827.518742082796	4
827.53733816776	11
827.555934461834	10
827.574530965349	5
827.593127677975	0
827.611724599877	2
827.630321731055	4
827.648919071343	1
827.667516621074	11
827.68611438008	14
827.704712348197	3
827.723310525589	0
827.741908912258	1
827.760507508037	17
827.779106313425	4
827.797705327756	6
827.816304551364	0
827.834903984413	4
827.853503626407	8
827.87210347801	6
827.890703538556	6
827.909303808545	2
827.927904287644	3
827.94650497602	4
827.965105873671	7
827.983706980765	1
828.002308296803	0
828.020909822284	0
828.039511557041	0
828.058113500908	0
828.076715654051	3
828.095318016471	5
828.113920588168	0
828.132523368974	0
828.151126359389	10
828.169729558749	2
828.188332967385	1
828.206936585297	3
828.225540412485	2
828.24414444895	1
828.262748694692	3
828.281353149544	13
828.299957813839	20
828.318562687244	9
828.337167769925	7
828.355773061883	5
828.374378562952	6
828.392984273463	13
828.41159019325	2
828.430196322148	2
828.448802660323	6
828.467409207774	1
828.486015964502	2
828.504622930506	1
828.523230105621	15
828.541837490013	5
828.560445083847	12
828.579052886792	4
828.597660898847	20
828.616269120512	7
828.63487755112	0
828.653486191006	0
828.672095040334	0
828.690704098773	0
828.709313366322	0
828.72792284348	2
828.746532529583	3
828.765142424963	6
828.783752529785	4
828.802362843718	0
828.820973367094	1
828.839584099415	2
828.858195041178	7
828.876806192219	0
828.89541755237	3
828.914029121797	1
828.932640900668	0
828.95125288865	0
828.969865085742	2
828.988477492277	1
829.007090108089	11
829.025702933012	6
829.044315967212	9
829.062929210689	2
829.081542663442	0
829.100156325473	5
829.118770196614	1
829.137384277199	0
829.155998566894	0
829.174613065867	4
829.193227774282	1
829.211842691642	1
829.230457818445	8
829.249073154525	2
829.267688699717	0
829.286304454185	0
829.30492041793	7
829.323536590953	1
829.342152973252	14
829.360769564829	10
829.379386365516	9
829.398003375647	2
829.416620594722	0
829.435238023241	13
829.453855661037	12
829.47247350811	2
829.491091564294	2
829.509709829921	0
829.52832830466	0
829.546946988675	0
829.565565881968	0
829.584184984538	2
829.602804296219	6
829.621423817344	0
829.640043547579	4
829.658663487092	0
829.677283635882	2
829.695903993949	5
829.714524561294	1
829.73314533775	2
829.751766323649	1
829.770387518659	2
829.789008922947	0
829.807630536512	5
829.826252359354	2
829.844874391308	3
829.863496632705	0
829.882119083213	0
829.900741742998	3
829.919364612061	9
829.937987690402	1
829.95661097802	0
829.975234474749	3
829.993858180922	0
830.012482096206	0
830.031106220767	0
830.049730554606	0
830.068355097722	2
830.086979850116	7
830.105604811622	2
830.124229982404	0
830.142855362631	0
830.161480951802	0
830.180106750418	1
830.19873275831	0
830.217358975315	2
830.235985401763	0
830.254612037322	0
830.273238882159	1
830.291865936274	14
830.310493199666	7
830.32912067217	1
830.347748354117	0
830.366376245176	4
830.385004345513	4
830.403632655293	3
830.422261174019	10
830.440889902189	9
830.459518839636	2
830.478147986195	7
830.496777342031	7
830.515406907146	11
830.534036681537	4
830.552666665207	3
830.571296858155	7
830.589927260214	6
830.608557871717	2
830.627188692332	1
830.645819722058	0
830.664450961395	0
830.683082409676	0
830.701714067236	4
830.72034593424	3
830.738978010356	1
830.757610295749	0
830.776242790586	0
830.794875494369	0
830.81350840743	0
830.832141529935	0
830.850774861551	0
830.869408402446	6
830.888042152785	3
830.906676112069	5
830.925310280964	0
830.943944658804	6
830.962579245922	1
830.981214042484	1
830.999849048158	0
831.018484262944	0
831.037119687341	4
831.055755320683	20
831.074391163302	4
831.093027215367	0
831.111663476543	2
831.130299946997	4
831.148936626729	4
831.167573515574	0
831.186210613862	3
831.204847921429	6
831.223485438107	6
831.242123164064	2
831.260761099299	2
831.279399243645	2
831.298037597437	9
831.316676160506	0
831.335314932687	2
831.353953914147	3
831.372593104884	3
831.3912325049	1
831.409872114194	1
831.4285119326	7
831.447151960285	11
831.465792197414	10
831.484432643655	6
831.503073299174	5
831.521714163971	8
831.540355237881	12
831.558996521235	12
831.577638013701	7
831.596279715446	3
831.614921626635	4
831.63356374677	6
831.652206076349	3
831.670848615208	0
831.689491363178	1
831.708134320426	5
831.726777487119	8
831.745420862758	10
831.764064447842	8
831.782708242204	6
831.801352245679	1
831.819996458598	8
831.838640880629	2
831.857285511939	2
831.875930352528	3
831.894575402228	15
831.913220661374	11
831.931866129797	1
831.950511807333	0
831.969157693982	4
831.987803790241	13
832.006450095447	8
832.025096610097	7
832.043743334026	2
832.062390267068	5
832.081037409388	0
832.099684760986	3
832.118332321863	1
832.136980092019	0
832.155628071287	2
832.174276260001	7
832.192924657826	0
832.21157326493	4
832.230222081313	0
832.248871106975	5
832.267520341749	1
832.286169785968	3
832.304819439466	0
832.32346930191	0
832.342119373799	2
832.360769655133	9
832.379420145413	13
832.398070844972	2
832.416721753976	3
832.435372872093	4
832.454024199654	18
832.472675736329	25
832.491327482115	12
832.509979437348	8
832.528631601692	3
832.547283975482	5
832.565936558384	0
832.584589350565	3
832.603242352025	2
832.621895562765	10
832.640548982616	6
832.659202611746	3
832.677856450322	1
832.696510498011	0
832.715164754978	0
832.733819221225	8
832.752473896584	27
832.771128781388	8
832.789783875305	0
832.808439178501	18
832.827094691143	9
832.845750412731	17
832.864406343764	4
832.883062484076	2
832.901718833501	0
832.920375392205	1
832.939032160355	3
832.957689137451	5
832.976346323992	2
832.995003719813	12
833.013661324746	6
833.032319139125	0
833.050977162617	0
833.069635395388	2
833.088293837438	3
833.106952488767	4
833.125611349209	10
833.144270419096	5
833.162929698097	2
833.181589186376	0
833.200248883935	0
833.218908790774	10
833.237568906725	1
833.256229232121	4
833.274889766631	9
833.29355051042	1
833.312211463655	1
833.330872625836	0
833.349533997629	1
833.368195578369	1
833.386857368388	7
833.405519367853	4
833.424181576431	6
833.442843994122	11
833.461506621425	11
833.480169457675	7
833.498832503204	11
833.517495758179	5
833.536159222267	2
833.554822895634	8
833.573486778281	3
833.592150870207	0
833.610815171247	1
833.629479681732	3
833.64814440133	0
833.666809330375	0
833.685474468366	6
833.704139815802	14
833.722805372519	16
833.741471138349	4
833.760137113624	1
833.778803298013	0
833.797469691681	0
833.816136294629	3
833.834803106857	6
833.853470128198	3
833.872137358818	5
833.890804798884	4
833.909472448064	0
833.928140306523	0
833.946808374262	0
833.965476651114	0
833.984145137413	0
834.002813832991	2
834.021482737515	0
834.040151851653	4
834.058821174904	0
834.077490707268	0
834.096160449078	4
834.114830400001	6
834.133500560205	4
834.152170929854	10
834.170841508617	6
834.189512296493	1
834.208183293816	0
834.226854500418	8
834.245525916134	15
834.264197541296	8
834.282869375405	5
834.301541419127	0
834.320213671795	0
834.338886133911	3
834.357558805139	5
834.376231685647	23
834.394904775436	23
834.41357807467	19
834.432251582852	10
834.45092530048	5
834.469599227388	5
834.48827336341	8
834.506947708711	8
834.525622263293	8
834.544297027155	7
834.562972000296	7
834.581647182718	12
834.600322574253	4
834.618998175235	4
834.63767398533	3
834.656350004539	11
834.675026233361	3
834.69370267113	0
834.712379318179	6
834.731056174675	8
834.749733240284	5
834.768410515173	4
834.787087999343	1
834.805765692793	0
834.824443595356	0
834.843121707366	1
834.86180002849	3
834.880478559061	0
834.899157298578	0
834.917836247543	0
834.936515405787	1
834.955194773146	0
834.973874349951	0
834.992554135869	0
835.011234131069	0
835.029914335548	2
835.048594749308	25
835.067275372181	20
835.085956204501	3
835.104637245935	0
835.12331849665	0
835.141999956645	0
835.16068162592	4
835.179363504475	10
835.198045592311	6
835.216727889261	6
835.235410395491	2
835.254093111001	5
835.272776035792	3
835.291459169697	3
835.310142513216	0
835.328826065681	11
835.347509827427	13
835.366193798454	4
835.384877978761	13
835.403562368349	14
835.422246967217	15
835.440931775199	20
835.459616792461	19
835.478302019171	15
835.496987454994	7
835.515673100099	9
835.534358954484	12
835.553045017982	3
835.571731290928	3
835.590417772988	1
835.609104464329	4
835.62779136495	7
835.646478474852	4
835.665165794034	11
835.683853322497	4
835.702541060074	4
835.721229006932	0
835.739917163071	0
835.75860552849	4
835.77729410319	0
835.795982887004	1
835.814671880265	1
835.833361082641	4
835.852050494297	3
835.870740115234	9
835.889429945452	8
835.90811998495	6
835.926810233563	14
835.945500691623	4
835.964191358797	1
835.982882235252	0
836.001573320988	0
836.020264616005	1
836.038956120136	1
836.057647833715	2
836.076339756408	6
836.095031888548	5
836.113724229803	1
836.132416780171	0
836.151109539988	4
836.169802509085	1
836.188495687297	3
836.207189074789	0
836.225882671563	5
836.244576477617	5
836.263270492953	2
836.281964717569	0
836.3006591513	0
836.319353794478	0
836.338048646771	6
836.356743708178	73
836.3754389792	170
836.394134459169	281
836.412830148586	283
836.431526047118	316
836.45022215493	274
836.468918472191	196
836.487614998398	110
836.506311734054	59
836.525008678991	33
836.543705833043	9
836.562403196375	1
836.581100769156	0
836.599798551051	1
836.61849654206	3
836.637194742684	2
836.655893152256	6
836.674591771109	1
836.69329059941	0
836.711989636825	3
836.730688883522	2
836.7493883395	0
836.768088004593	1
836.786787879133	6
836.805487962788	4
836.824188255725	2
836.842888757943	1
836.861589469441	2
836.880290390055	1
836.898991520117	1
836.91769285946	2
836.936394407918	8
836.955096165657	2
836.973798132677	0
836.992500308979	2
837.011202694396	2
837.02990528926	3
837.04860809324	0
837.0673111065	1
837.086014329043	0
837.104717761033	0
837.123421401972	1
[truncated: 106,070 more rows]
