# Supplementary material for: Identification and tentative removal of collagen glue in Palaeolithic worked bone objects: implications for ZooMS and radiocarbon dating
Source: Sci Rep. 2023 Dec 13;13:22119. doi: 10.1038/s41598-023-49242-7 (PMC10719399; doi:10.1038/s41598-023-49242-7)
Supplement: Supplementary file 2 — Supplementary Information 2. [file 41598_2023_49242_MOESM2_ESM.zip › maldi raw files/19 IST_modified_1.txt]

699.898718	96.000000
699.905469	128.000000
699.912221	88.000000
699.918973	77.000000
699.925724	122.000000
699.932476	176.000000
699.939228	174.000000
699.945980	131.000000
699.952732	58.000000
699.959484	20.000000
699.966236	17.000000
699.972988	21.000000
699.979740	28.000000
699.986492	68.000000
699.993244	89.000000
699.999996	63.000000
700.006748	69.000000
700.013500	88.000000
700.020253	89.000000
700.027005	80.000000
700.033757	29.000000
700.040509	12.000000
700.047262	46.000000
700.054014	83.000000
700.060767	81.000000
700.067519	114.000000
700.074271	117.000000
700.081024	62.000000
700.087777	61.000000
700.094529	100.000000
700.101282	87.000000
700.108034	93.000000
700.114787	116.000000
700.121540	106.000000
700.128293	97.000000
700.135045	75.000000
700.141798	88.000000
700.148551	139.000000
700.155304	196.000000
700.162057	212.000000
700.168810	89.000000
700.175563	30.000000
700.182316	55.000000
700.189069	92.000000
700.195822	160.000000
700.202575	215.000000
700.209328	162.000000
700.216081	72.000000
700.222834	42.000000
700.229588	146.000000
700.236341	242.000000
700.243094	232.000000
700.249848	148.000000
700.256601	114.000000
700.263354	130.000000
700.270108	155.000000
700.276861	152.000000
700.283615	140.000000
700.290368	80.000000
700.297122	75.000000
700.303875	120.000000
700.310629	120.000000
700.317383	86.000000
700.324136	34.000000
700.330890	59.000000
700.337644	126.000000
700.344398	153.000000
700.351152	113.000000
700.357905	176.000000
700.364659	273.000000
700.371413	257.000000
700.378167	222.000000
700.384921	188.000000
700.391675	157.000000
700.398429	130.000000
700.405183	156.000000
700.411938	268.000000
700.418692	336.000000
700.425446	223.000000
700.432200	153.000000
700.438954	167.000000
700.445709	217.000000
700.452463	199.000000
700.459217	132.000000
700.465972	81.000000
700.472726	144.000000
700.479481	202.000000
700.486235	186.000000
700.492990	210.000000
700.499744	320.000000
700.506499	339.000000
700.513253	243.000000
700.520008	111.000000
700.526763	119.000000
700.533517	196.000000
700.540272	176.000000
700.547027	65.000000
700.553782	40.000000
700.560537	88.000000
700.567291	122.000000
700.574046	66.000000
700.580801	38.000000
700.587556	84.000000
700.594311	96.000000
700.601066	72.000000
700.607821	98.000000
700.614577	200.000000
700.621332	210.000000
700.628087	99.000000
700.634842	30.000000
700.641597	69.000000
700.648353	103.000000
700.655108	109.000000
700.661863	104.000000
700.668619	147.000000
700.675374	159.000000
700.682129	76.000000
700.688885	106.000000
700.695640	171.000000
700.702396	153.000000
700.709152	119.000000
700.715907	108.000000
700.722663	83.000000
700.729419	36.000000
700.736174	58.000000
700.742930	125.000000
700.749686	170.000000
700.756442	137.000000
700.763197	84.000000
700.769953	80.000000
700.776709	85.000000
700.783465	42.000000
700.790221	48.000000
700.796977	67.000000
700.803733	41.000000
700.810489	56.000000
700.817245	95.000000
700.824001	86.000000
700.830758	52.000000
700.837514	41.000000
700.844270	61.000000
700.851026	70.000000
700.857782	55.000000
700.864539	64.000000
700.871295	78.000000
700.878052	73.000000
700.884808	59.000000
700.891564	111.000000
700.898321	107.000000
700.905077	74.000000
700.911834	64.000000
700.918591	49.000000
700.925347	65.000000
700.932104	63.000000
700.938861	110.000000
700.945617	132.000000
700.952374	64.000000
700.959131	16.000000
700.965888	35.000000
700.972645	70.000000
700.979401	96.000000
700.986158	126.000000
700.992915	199.000000
700.999672	185.000000
701.006429	120.000000
701.013186	115.000000
701.019943	82.000000
701.026701	60.000000
701.033458	84.000000
701.040215	98.000000
701.046972	75.000000
701.053729	53.000000
701.060487	53.000000
701.067244	46.000000
701.074001	51.000000
701.080759	83.000000
701.087516	99.000000
701.094273	78.000000
701.101031	38.000000
701.107788	73.000000
701.114546	136.000000
701.121304	162.000000
701.128061	115.000000
701.134819	68.000000
701.141577	57.000000
701.148334	80.000000
701.155092	115.000000
701.161850	161.000000
701.168608	153.000000
701.175365	145.000000
701.182123	146.000000
701.188881	108.000000
701.195639	116.000000
701.202397	137.000000
701.209155	149.000000
701.215913	148.000000
701.222671	82.000000
701.229429	55.000000
701.236187	140.000000
701.242946	177.000000
701.249704	151.000000
701.256462	115.000000
701.263220	94.000000
701.269979	84.000000
701.276737	62.000000
701.283495	84.000000
701.290254	207.000000
701.297012	353.000000
701.303771	348.000000
701.310529	249.000000
701.317288	127.000000
701.324046	81.000000
701.330805	74.000000
701.337563	46.000000
701.344322	80.000000
701.351081	237.000000
701.357839	293.000000
701.364598	182.000000
701.371357	160.000000
701.378116	229.000000
701.384875	254.000000
701.391634	231.000000
701.398393	189.000000
701.405151	193.000000
701.411910	194.000000
701.418669	191.000000
701.425429	188.000000
701.432188	209.000000
701.438947	180.000000
701.445706	127.000000
701.452465	139.000000
701.459224	198.000000
701.465984	249.000000
701.472743	188.000000
701.479502	111.000000
701.486262	128.000000
701.493021	121.000000
701.499780	100.000000
701.506540	62.000000
701.513299	51.000000
701.520059	127.000000
701.526818	151.000000
701.533578	102.000000
701.540337	100.000000
701.547097	76.000000
701.553857	70.000000
701.560617	114.000000
701.567376	106.000000
701.574136	96.000000
701.580896	121.000000
701.587656	131.000000
701.594416	160.000000
701.601175	171.000000
701.607935	163.000000
701.614695	177.000000
701.621455	167.000000
701.628215	96.000000
701.634976	53.000000
701.641736	51.000000
701.648496	90.000000
701.655256	131.000000
701.662016	145.000000
701.668776	164.000000
701.675537	171.000000
701.682297	204.000000
701.689057	170.000000
701.695818	93.000000
701.702578	160.000000
701.709338	191.000000
701.716099	111.000000
701.722859	83.000000
701.729620	141.000000
701.736381	165.000000
701.743141	114.000000
701.749902	104.000000
701.756662	81.000000
701.763423	58.000000
701.770184	102.000000
701.776945	147.000000
701.783705	141.000000
701.790466	99.000000
701.797227	84.000000
701.803988	84.000000
701.810749	75.000000
701.817510	60.000000
701.824271	50.000000
701.831032	47.000000
701.837793	65.000000
701.844554	123.000000
701.851315	166.000000
701.858076	114.000000
701.864838	56.000000
701.871599	57.000000
701.878360	62.000000
701.885121	102.000000
701.891883	172.000000
701.898644	141.000000
701.905405	87.000000
701.912167	114.000000
701.918928	161.000000
701.925690	152.000000
701.932451	122.000000
701.939213	69.000000
701.945974	30.000000
701.952736	17.000000
701.959498	19.000000
701.966259	45.000000
701.973021	62.000000
701.979783	49.000000
701.986545	47.000000
701.993306	50.000000
702.000068	70.000000
702.006830	90.000000
702.013592	105.000000
702.020354	97.000000
702.027116	101.000000
702.033878	125.000000
702.040640	159.000000
702.047402	133.000000
702.054164	89.000000
702.060926	68.000000
702.067689	69.000000
702.074451	107.000000
702.081213	145.000000
702.087975	154.000000
702.094738	83.000000
702.101500	62.000000
702.108262	112.000000
702.115025	115.000000
702.121787	118.000000
702.128550	94.000000
702.135312	70.000000
702.142075	156.000000
702.148837	226.000000
702.155600	160.000000
702.162362	158.000000
702.169125	178.000000
702.175888	91.000000
702.182651	68.000000
702.189413	105.000000
702.196176	91.000000
702.202939	81.000000
702.209702	106.000000
702.216465	93.000000
702.223228	81.000000
702.229991	91.000000
702.236754	149.000000
702.243517	177.000000
702.250280	120.000000
702.257043	64.000000
702.263806	134.000000
702.270569	226.000000
702.277332	196.000000
702.284096	167.000000
702.290859	170.000000
702.297622	141.000000
702.304385	139.000000
702.311149	138.000000
702.317912	112.000000
702.324676	132.000000
702.331439	156.000000
702.338203	145.000000
702.344966	123.000000
702.351730	139.000000
702.358493	181.000000
702.365257	160.000000
702.372020	111.000000
702.378784	69.000000
702.385548	82.000000
702.392312	192.000000
702.399075	250.000000
702.405839	272.000000
702.412603	302.000000
702.419367	183.000000
702.426131	129.000000
702.432895	194.000000
702.439659	250.000000
702.446423	235.000000
702.453187	176.000000
702.459951	125.000000
702.466715	74.000000
702.473479	109.000000
702.480243	163.000000
702.487008	102.000000
702.493772	56.000000
702.500536	76.000000
702.507300	85.000000
702.514065	71.000000
702.520829	32.000000
702.527594	16.000000
702.534358	75.000000
702.541123	162.000000
702.547887	170.000000
702.554652	150.000000
702.561416	90.000000
702.568181	52.000000
702.574945	97.000000
702.581710	95.000000
702.588475	66.000000
702.595240	91.000000
702.602004	165.000000
702.608769	221.000000
702.615534	146.000000
702.622299	81.000000
702.629064	107.000000
702.635829	181.000000
702.642594	209.000000
702.649359	199.000000
702.656124	140.000000
702.662889	79.000000
702.669654	48.000000
702.676419	43.000000
702.683184	42.000000
702.689949	17.000000
702.696715	78.000000
702.703480	163.000000
702.710245	166.000000
702.717010	110.000000
702.723776	52.000000
702.730541	74.000000
702.737307	122.000000
702.744072	110.000000
702.750838	84.000000
702.757603	66.000000
702.764369	34.000000
702.771134	51.000000
702.777900	93.000000
702.784666	89.000000
702.791431	71.000000
702.798197	55.000000
702.804963	64.000000
702.811728	49.000000
702.818494	41.000000
702.825260	105.000000
702.832026	116.000000
702.838792	139.000000
702.845558	119.000000
702.852324	59.000000
702.859090	55.000000
702.865856	65.000000
702.872622	59.000000
702.879388	76.000000
702.886154	124.000000
702.892921	100.000000
702.899687	66.000000
702.906453	72.000000
702.913219	88.000000
702.919986	89.000000
702.926752	93.000000
702.933518	55.000000
702.940285	33.000000
702.947051	58.000000
702.953818	93.000000
702.960584	64.000000
702.967351	80.000000
702.974117	75.000000
702.980884	23.000000
702.987651	44.000000
702.994417	73.000000
703.001184	65.000000
703.007951	67.000000
703.014717	123.000000
703.021484	225.000000
703.028251	255.000000
703.035018	180.000000
703.041785	88.000000
703.048552	54.000000
703.055319	67.000000
703.062086	81.000000
703.068853	80.000000
703.075620	53.000000
703.082387	13.000000
703.089154	47.000000
703.095921	77.000000
703.102689	85.000000
703.109456	74.000000
703.116223	64.000000
703.122990	91.000000
703.129758	105.000000
703.136525	137.000000
703.143292	150.000000
703.150060	133.000000
703.156827	133.000000
703.163595	112.000000
703.170362	70.000000
703.177130	46.000000
703.183898	100.000000
703.190665	182.000000
703.197433	229.000000
703.204201	154.000000
703.210968	85.000000
703.217736	119.000000
703.224504	129.000000
703.231272	83.000000
703.238040	38.000000
703.244807	76.000000
703.251575	192.000000
703.258343	225.000000
703.265111	160.000000
703.271879	84.000000
703.278647	58.000000
703.285415	141.000000
703.292184	276.000000
703.298952	223.000000
703.305720	97.000000
703.312488	48.000000
703.319256	110.000000
703.326025	184.000000
703.332793	252.000000
703.339561	230.000000
703.346330	121.000000
703.353098	113.000000
703.359867	181.000000
703.366635	188.000000
703.373404	145.000000
703.380172	173.000000
703.386941	241.000000
703.393709	193.000000
703.400478	147.000000
703.407247	133.000000
703.414015	168.000000
703.420784	172.000000
703.427553	200.000000
703.434322	197.000000
703.441091	108.000000
703.447859	72.000000
703.454628	101.000000
703.461397	125.000000
703.468166	181.000000
703.474935	200.000000
703.481704	108.000000
703.488473	79.000000
703.495243	106.000000
703.502012	66.000000
703.508781	35.000000
703.515550	59.000000
703.522319	97.000000
703.529089	105.000000
703.535858	140.000000
703.542627	199.000000
703.549397	170.000000
703.556166	102.000000
703.562935	97.000000
703.569705	123.000000
703.576474	203.000000
703.583244	215.000000
703.590014	127.000000
703.596783	120.000000
703.603553	155.000000
703.610322	109.000000
703.617092	95.000000
703.623862	162.000000
703.630632	180.000000
703.637401	132.000000
703.644171	122.000000
703.650941	88.000000
703.657711	52.000000
703.664481	45.000000
703.671251	36.000000
703.678021	68.000000
703.684791	69.000000
703.691561	36.000000
703.698331	39.000000
703.705101	103.000000
703.711871	104.000000
703.718642	78.000000
703.725412	74.000000
703.732182	54.000000
703.738952	67.000000
703.745723	72.000000
703.752493	64.000000
703.759263	81.000000
703.766034	99.000000
703.772804	77.000000
703.779575	42.000000
703.786345	45.000000
703.793116	110.000000
703.799886	118.000000
703.806657	91.000000
703.813428	152.000000
703.820198	211.000000
703.826969	213.000000
703.833740	176.000000
703.840511	113.000000
703.847281	38.000000
703.854052	43.000000
703.860823	80.000000
703.867594	111.000000
703.874365	103.000000
703.881136	61.000000
703.887907	45.000000
703.894678	46.000000
703.901449	62.000000
703.908220	100.000000
703.914991	137.000000
703.921763	110.000000
703.928534	82.000000
703.935305	69.000000
703.942076	51.000000
703.948848	69.000000
703.955619	85.000000
703.962390	51.000000
703.969162	10.000000
703.975933	40.000000
703.982705	143.000000
703.989476	172.000000
703.996248	111.000000
704.003019	51.000000
704.009791	63.000000
704.016563	92.000000
704.023334	168.000000
704.030106	157.000000
704.036878	129.000000
704.043649	105.000000
704.050421	74.000000
704.057193	102.000000
704.063965	149.000000
704.070737	112.000000
704.077509	82.000000
704.084281	71.000000
704.091053	65.000000
704.097825	49.000000
704.104597	38.000000
704.111369	37.000000
704.118141	72.000000
704.124913	87.000000
704.131685	95.000000
704.138458	110.000000
704.145230	140.000000
704.152002	116.000000
704.158775	112.000000
704.165547	98.000000
704.172319	49.000000
704.179092	36.000000
704.185864	62.000000
704.192637	131.000000
704.199409	162.000000
704.206182	164.000000
704.212954	126.000000
704.219727	76.000000
704.226500	69.000000
704.233272	75.000000
704.240045	77.000000
704.246818	42.000000
704.253591	37.000000
704.260363	65.000000
704.267136	92.000000
704.273909	73.000000
704.280682	53.000000
704.287455	69.000000
704.294228	126.000000
704.301001	126.000000
704.307774	100.000000
704.314547	143.000000
704.321320	166.000000
704.328093	77.000000
704.334867	59.000000
704.341640	148.000000
704.348413	240.000000
704.355186	275.000000
704.361960	213.000000
704.368733	122.000000
704.375506	112.000000
704.382280	137.000000
704.389053	172.000000
704.395827	261.000000
704.402600	243.000000
704.409374	188.000000
704.416147	192.000000
704.422921	212.000000
704.429695	165.000000
704.436468	158.000000
704.443242	227.000000
704.450016	274.000000
704.456790	293.000000
704.463563	195.000000
704.470337	68.000000
704.477111	98.000000
704.483885	167.000000
704.490659	165.000000
704.497433	97.000000
704.504207	44.000000
704.510981	56.000000
704.517755	120.000000
704.524529	157.000000
704.531303	210.000000
704.538077	243.000000
704.544852	111.000000
704.551626	33.000000
704.558400	64.000000
704.565174	145.000000
704.571949	128.000000
704.578723	84.000000
704.585497	88.000000
704.592272	70.000000
704.599046	36.000000
704.605821	46.000000
704.612595	69.000000
704.619370	62.000000
704.626145	51.000000
704.632919	33.000000
704.639694	32.000000
704.646469	15.000000
704.653243	36.000000
704.660018	63.000000
704.666793	57.000000
704.673568	57.000000
704.680343	57.000000
704.687117	42.000000
704.693892	51.000000
704.700667	77.000000
704.707442	94.000000
704.714217	85.000000
704.720992	58.000000
704.727767	71.000000
704.734543	70.000000
704.741318	61.000000
704.748093	70.000000
704.754868	46.000000
704.761643	29.000000
704.768419	78.000000
704.775194	79.000000
704.781969	36.000000
704.788745	46.000000
704.795520	115.000000
704.802296	111.000000
704.809071	58.000000
704.815847	50.000000
704.822622	51.000000
704.829398	41.000000
704.836173	64.000000
704.842949	114.000000
704.849725	114.000000
704.856500	74.000000
704.863276	54.000000
704.870052	76.000000
704.876828	104.000000
704.883604	106.000000
704.890379	106.000000
704.897155	85.000000
704.903931	64.000000
704.910707	97.000000
704.917483	125.000000
704.924259	84.000000
704.931035	34.000000
704.937811	34.000000
704.944588	107.000000
704.951364	138.000000
704.958140	134.000000
704.964916	167.000000
704.971693	159.000000
704.978469	127.000000
704.985245	114.000000
704.992022	84.000000
704.998798	62.000000
705.005574	40.000000
705.012351	40.000000
705.019127	26.000000
705.025904	13.000000
705.032680	28.000000
705.039457	72.000000
705.046234	87.000000
705.053010	99.000000
705.059787	77.000000
705.066564	40.000000
705.073341	37.000000
705.080117	64.000000
705.086894	96.000000
705.093671	57.000000
705.100448	35.000000
705.107225	77.000000
705.114002	80.000000
705.120779	139.000000
705.127556	162.000000
705.134333	152.000000
705.141110	142.000000
705.147887	159.000000
705.154664	114.000000
705.161441	94.000000
705.168219	90.000000
705.174996	51.000000
705.181773	50.000000
705.188551	123.000000
705.195328	123.000000
705.202105	108.000000
705.208883	149.000000
705.215660	176.000000
705.222438	160.000000
705.229215	106.000000
705.235993	123.000000
705.242770	199.000000
705.249548	208.000000
705.256326	155.000000
705.263103	108.000000
705.269881	151.000000
705.276659	221.000000
705.283437	189.000000
705.290214	142.000000
705.296992	150.000000
705.303770	113.000000
705.310548	150.000000
705.317326	237.000000
705.324104	243.000000
705.330882	233.000000
705.337660	179.000000
705.344438	105.000000
705.351216	120.000000
705.357994	179.000000
705.364772	185.000000
705.371551	131.000000
705.378329	124.000000
705.385107	224.000000
705.391885	274.000000
705.398664	195.000000
705.405442	177.000000
705.412221	195.000000
705.418999	142.000000
705.425778	143.000000
705.432556	115.000000
705.439335	127.000000
705.446113	185.000000
705.452892	192.000000
705.459670	178.000000
705.466449	192.000000
705.473228	144.000000
705.480006	86.000000
705.486785	54.000000
705.493564	80.000000
705.500343	116.000000
705.507122	186.000000
705.513901	313.000000
705.520680	398.000000
705.527459	303.000000
705.534238	118.000000
705.541017	62.000000
705.547796	89.000000
705.554575	159.000000
705.561354	257.000000
705.568133	256.000000
705.574912	148.000000
705.581691	121.000000
705.588471	125.000000
705.595250	136.000000
705.602029	140.000000
705.608809	88.000000
705.615588	122.000000
705.622368	200.000000
705.629147	157.000000
705.635926	69.000000
705.642706	88.000000
705.649486	89.000000
705.656265	51.000000
705.663045	49.000000
705.669824	36.000000
705.676604	41.000000
705.683384	79.000000
705.690164	99.000000
705.696943	48.000000
705.703723	22.000000
705.710503	68.000000
705.717283	85.000000
705.724063	60.000000
705.730843	70.000000
705.737623	66.000000
705.744403	45.000000
705.751183	135.000000
705.757963	202.000000
705.764743	145.000000
705.771523	127.000000
705.778303	141.000000
705.785084	107.000000
705.791864	58.000000
705.798644	60.000000
705.805424	87.000000
705.812205	79.000000
705.818985	41.000000
705.825766	54.000000
705.832546	69.000000
705.839326	67.000000
705.846107	40.000000
705.852888	49.000000
705.859668	88.000000
705.866449	122.000000
705.873229	108.000000
705.880010	91.000000
705.886791	82.000000
705.893571	33.000000
705.900352	44.000000
705.907133	97.000000
705.913914	85.000000
705.920695	59.000000
705.927476	49.000000
705.934257	47.000000
705.941038	87.000000
705.947819	110.000000
705.954600	64.000000
705.961381	65.000000
705.968162	88.000000
705.974943	60.000000
705.981724	21.000000
705.988505	30.000000
705.995287	62.000000
706.002068	61.000000
706.008849	53.000000
706.015630	76.000000
706.022412	114.000000
706.029193	131.000000
706.035975	86.000000
706.042756	52.000000
706.049538	74.000000
706.056319	121.000000
706.063101	104.000000
706.069882	106.000000
706.076664	106.000000
706.083446	117.000000
706.090227	135.000000
706.097009	173.000000
706.103791	188.000000
706.110572	164.000000
706.117354	165.000000
706.124136	182.000000
706.130918	135.000000
706.137700	128.000000
706.144482	137.000000
706.151264	131.000000
706.158046	170.000000
706.164828	143.000000
706.171610	125.000000
706.178392	138.000000
706.185174	145.000000
706.191957	135.000000
706.198739	100.000000
706.205521	52.000000
706.212303	72.000000
706.219086	137.000000
706.225868	193.000000
706.232650	170.000000
706.239433	158.000000
706.246215	172.000000
706.252998	115.000000
706.259780	102.000000
706.266563	123.000000
706.273345	93.000000
706.280128	49.000000
706.286911	92.000000
706.293693	141.000000
706.300476	193.000000
706.307259	239.000000
706.314041	196.000000
706.320824	211.000000
706.327607	241.000000
706.334390	216.000000
706.341173	145.000000
706.347956	141.000000
706.354739	185.000000
706.361522	208.000000
706.368305	257.000000
706.375088	251.000000
706.381871	256.000000
706.388654	310.000000
706.395437	227.000000
706.402221	84.000000
706.409004	102.000000
706.415787	155.000000
706.422570	187.000000
706.429354	145.000000
706.436137	120.000000
706.442920	144.000000
706.449704	156.000000
706.456487	118.000000
706.463271	81.000000
706.470054	94.000000
706.476838	111.000000
706.483622	89.000000
706.490405	98.000000
706.497189	199.000000
706.503973	191.000000
706.510756	111.000000
706.517540	105.000000
706.524324	120.000000
706.531108	81.000000
706.537892	65.000000
706.544675	63.000000
706.551459	85.000000
706.558243	136.000000
706.565027	173.000000
706.571811	151.000000
706.578595	139.000000
706.585380	107.000000
706.592164	62.000000
706.598948	88.000000
706.605732	91.000000
706.612516	58.000000
706.619300	21.000000
706.626085	62.000000
706.632869	72.000000
706.639653	59.000000
706.646438	112.000000
706.653222	166.000000
706.660007	134.000000
706.666791	89.000000
706.673576	56.000000
706.680360	129.000000
706.687145	180.000000
706.693929	100.000000
706.700714	131.000000
706.707499	170.000000
706.714283	127.000000
706.721068	104.000000
706.727853	109.000000
706.734638	76.000000
706.741423	82.000000
706.748208	123.000000
706.754992	146.000000
706.761777	102.000000
706.768562	95.000000
706.775347	50.000000
706.782132	14.000000
706.788918	49.000000
706.795703	90.000000
706.802488	107.000000
706.809273	67.000000
706.816058	69.000000
706.822843	68.000000
706.829629	52.000000
706.836414	71.000000
706.843199	103.000000
706.849985	78.000000
706.856770	66.000000
706.863556	50.000000
706.870341	56.000000
706.877126	54.000000
706.883912	63.000000
706.890698	89.000000
706.897483	79.000000
706.904269	61.000000
706.911054	55.000000
706.917840	96.000000
706.924626	158.000000
706.931412	178.000000
706.938197	157.000000
706.944983	133.000000
706.951769	70.000000
706.958555	26.000000
706.965341	49.000000
706.972127	60.000000
706.978913	52.000000
706.985699	125.000000
706.992485	122.000000
706.999271	74.000000
707.006057	83.000000
707.012843	113.000000
707.019630	122.000000
707.026416	91.000000
707.033202	116.000000
707.039988	140.000000
707.046775	124.000000
707.053561	96.000000
707.060348	87.000000
707.067134	108.000000
707.073920	62.000000
707.080707	17.000000
707.087493	36.000000
707.094280	54.000000
707.101067	38.000000
707.107853	72.000000
707.114640	119.000000
707.121426	105.000000
707.128213	155.000000
707.135000	130.000000
707.141787	72.000000
707.148574	94.000000
707.155360	159.000000
707.162147	201.000000
707.168934	165.000000
707.175721	128.000000
707.182508	115.000000
707.189295	163.000000
707.196082	129.000000
707.202869	64.000000
707.209656	56.000000
707.216444	103.000000
707.223231	197.000000
707.230018	231.000000
707.236805	170.000000
707.243592	143.000000
707.250380	117.000000
707.257167	96.000000
707.263954	114.000000
707.270742	144.000000
707.277529	172.000000
707.284317	198.000000
707.291104	206.000000
707.297892	271.000000
707.304679	248.000000
707.311467	150.000000
707.318255	203.000000
707.325042	278.000000
707.331830	273.000000
707.338618	251.000000
707.345406	205.000000
707.352193	109.000000
707.358981	51.000000
707.365769	40.000000
707.372557	61.000000
707.379345	84.000000
707.386133	87.000000
707.392921	134.000000
707.399709	169.000000
707.406497	133.000000
707.413285	124.000000
707.420073	165.000000
707.426861	283.000000
707.433650	254.000000
707.440438	195.000000
707.447226	168.000000
707.454014	133.000000
707.460803	146.000000
707.467591	146.000000
707.474379	184.000000
707.481168	184.000000
707.487956	112.000000
707.494745	183.000000
707.501533	248.000000
707.508322	161.000000
707.515111	151.000000
707.521899	150.000000
707.528688	165.000000
707.535476	148.000000
707.542265	135.000000
707.549054	166.000000
707.555843	162.000000
707.562632	99.000000
707.569420	63.000000
707.576209	85.000000
707.582998	101.000000
707.589787	75.000000
707.596576	60.000000
707.603365	44.000000
707.610154	54.000000
707.616943	56.000000
707.623732	99.000000
707.630522	162.000000
707.637311	153.000000
707.644100	116.000000
707.650889	97.000000
707.657679	42.000000
707.664468	23.000000
707.671257	64.000000
707.678047	110.000000
707.684836	113.000000
707.691625	115.000000
707.698415	89.000000
707.705204	66.000000
707.711994	61.000000
707.718784	80.000000
707.725573	77.000000
707.732363	48.000000
707.739152	56.000000
707.745942	87.000000
707.752732	94.000000
707.759522	112.000000
707.766312	151.000000
707.773101	156.000000
707.779891	84.000000
707.786681	68.000000
707.793471	116.000000
707.800261	133.000000
707.807051	75.000000
707.813841	43.000000
707.820631	49.000000
707.827421	93.000000
707.834211	138.000000
707.841002	125.000000
707.847792	50.000000
707.854582	16.000000
707.861372	1.000000
707.868163	5.000000
707.874953	14.000000
707.881743	44.000000
707.888534	52.000000
707.895324	70.000000
707.902115	79.000000
707.908905	57.000000
707.915696	62.000000
707.922486	71.000000
707.929277	76.000000
707.936067	76.000000
707.942858	86.000000
707.949649	90.000000
707.956439	108.000000
707.963230	94.000000
707.970021	50.000000
707.976812	20.000000
707.983603	36.000000
707.990394	55.000000
707.997185	73.000000
708.003975	78.000000
708.010766	91.000000
708.017557	64.000000
708.024349	37.000000
708.031140	51.000000
708.037931	75.000000
708.044722	79.000000
708.051513	58.000000
708.058304	32.000000
708.065096	54.000000
708.071887	82.000000
708.078678	85.000000
708.085470	108.000000
708.092261	85.000000
708.099052	86.000000
708.105844	158.000000
708.112635	171.000000
708.119427	144.000000
708.126218	91.000000
708.133010	75.000000
708.139802	72.000000
708.146593	90.000000
708.153385	90.000000
708.160177	103.000000
708.166968	107.000000
708.173760	137.000000
708.180552	152.000000
708.187344	119.000000
708.194136	74.000000
708.200928	91.000000
708.207719	103.000000
708.214511	187.000000
708.221303	253.000000
708.228096	173.000000
708.234888	144.000000
708.241680	258.000000
708.248472	225.000000
708.255264	161.000000
708.262056	175.000000
708.268848	129.000000
708.275641	146.000000
708.282433	200.000000
708.289225	122.000000
708.296018	81.000000
708.302810	105.000000
708.309603	199.000000
708.316395	162.000000
708.323188	101.000000
708.329980	97.000000
708.336773	113.000000
708.343565	103.000000
708.350358	64.000000
708.357151	112.000000
708.363943	187.000000
708.370736	147.000000
708.377529	74.000000
708.384322	152.000000
708.391114	202.000000
708.397907	131.000000
708.404700	81.000000
708.411493	125.000000
708.418286	166.000000
708.425079	114.000000
708.431872	73.000000
708.438665	134.000000
708.445458	162.000000
708.452251	104.000000
708.459044	51.000000
708.465838	34.000000
708.472631	112.000000
708.479424	223.000000
708.486217	192.000000
708.493011	144.000000
708.499804	111.000000
708.506598	88.000000
708.513391	103.000000
708.520184	150.000000
708.526978	135.000000
708.533771	87.000000
708.540565	62.000000
708.547359	58.000000
708.554152	63.000000
708.560946	91.000000
708.567739	96.000000
708.574533	52.000000
708.581327	49.000000
708.588121	92.000000
708.594915	107.000000
708.601708	105.000000
708.608502	87.000000
708.615296	35.000000
708.622090	75.000000
708.628884	121.000000
708.635678	81.000000
708.642472	62.000000
708.649266	105.000000
708.656060	190.000000
708.662855	203.000000
708.669649	132.000000
708.676443	81.000000
708.683237	97.000000
708.690031	96.000000
708.696826	86.000000
708.703620	85.000000
708.710414	92.000000
708.717209	105.000000
708.724003	112.000000
708.730798	102.000000
708.737592	116.000000
708.744387	96.000000
708.751181	59.000000
708.757976	89.000000
708.764771	115.000000
708.771565	81.000000
708.778360	33.000000
708.785155	27.000000
708.791950	14.000000
708.798744	62.000000
708.805539	92.000000
708.812334	88.000000
708.819129	49.000000
708.825924	42.000000
708.832719	67.000000
708.839514	55.000000
708.846309	56.000000
708.853104	98.000000
708.859899	79.000000
708.866694	68.000000
708.873489	72.000000
708.880284	30.000000
708.887080	64.000000
708.893875	75.000000
708.900670	47.000000
708.907466	69.000000
708.914261	97.000000
708.921056	93.000000
708.927852	83.000000
708.934647	69.000000
708.941443	76.000000
708.948238	132.000000
708.955034	124.000000
708.961829	51.000000
708.968625	27.000000
708.975421	43.000000
708.982216	75.000000
708.989012	86.000000
708.995808	64.000000
709.002604	89.000000
709.009399	175.000000
709.016195	203.000000
709.022991	152.000000
709.029787	102.000000
709.036583	130.000000
709.043379	111.000000
709.050175	95.000000
709.056971	90.000000
709.063767	68.000000
709.070563	48.000000
709.077359	39.000000
709.084156	42.000000
709.090952	35.000000
709.097748	27.000000
709.104544	50.000000
709.111341	87.000000
709.118137	133.000000
709.124933	114.000000
709.131730	79.000000
709.138526	38.000000
709.145323	61.000000
709.152119	58.000000
709.158916	59.000000
709.165712	80.000000
709.172509	97.000000
709.179306	100.000000
709.186102	82.000000
709.192899	122.000000
709.199696	153.000000
709.206493	136.000000
709.213289	164.000000
709.220086	183.000000
709.226883	170.000000
709.233680	204.000000
709.240477	239.000000
709.247274	213.000000
709.254071	182.000000
709.260868	108.000000
709.267665	99.000000
709.274462	133.000000
709.281259	180.000000
709.288056	174.000000
709.294854	157.000000
709.301651	90.000000
709.308448	111.000000
709.315245	225.000000
709.322043	194.000000
709.328840	133.000000
709.335637	132.000000
709.342435	162.000000
709.349232	236.000000
709.356030	249.000000
709.362827	210.000000
709.369625	189.000000
709.376423	202.000000
709.383220	187.000000
709.390018	122.000000
709.396816	95.000000
709.403613	127.000000
709.410411	189.000000
709.417209	227.000000
709.424007	223.000000
709.430804	192.000000
709.437602	233.000000
709.444400	267.000000
709.451198	198.000000
709.457996	79.000000
709.464794	56.000000
709.471592	71.000000
709.478390	104.000000
709.485189	153.000000
709.491987	170.000000
709.498785	159.000000
709.505583	106.000000
709.512381	96.000000
709.519180	89.000000
709.525978	71.000000
709.532776	73.000000
709.539575	91.000000
709.546373	86.000000
709.553172	68.000000
709.559970	94.000000
709.566769	115.000000
709.573567	99.000000
709.580366	121.000000
709.587164	115.000000
709.593963	119.000000
709.600762	133.000000
709.607560	122.000000
709.614359	94.000000
709.621158	78.000000
709.627957	34.000000
709.634755	53.000000
709.641554	118.000000
709.648353	112.000000
709.655152	97.000000
709.661951	91.000000
709.668750	61.000000
709.675549	78.000000
709.682348	54.000000
709.689147	20.000000
709.695947	54.000000
709.702746	67.000000
709.709545	100.000000
709.716344	142.000000
709.723143	198.000000
709.729943	198.000000
709.736742	134.000000
709.743541	63.000000
709.750341	42.000000
709.757140	11.000000
709.763940	2.000000
709.770739	3.000000
709.777539	32.000000
709.784338	97.000000
709.791138	112.000000
709.797938	125.000000
709.804737	155.000000
709.811537	143.000000
709.818337	132.000000
709.825136	134.000000
709.831936	116.000000
709.838736	92.000000
709.845536	92.000000
709.852336	95.000000
709.859136	75.000000
709.865936	77.000000
709.872736	91.000000
709.879536	80.000000
709.886336	64.000000
709.893136	65.000000
709.899936	70.000000
709.906736	73.000000
709.913536	144.000000
709.920337	133.000000
709.927137	59.000000
709.933937	30.000000
709.940737	13.000000
709.947538	22.000000
709.954338	57.000000
709.961139	96.000000
709.967939	154.000000
709.974739	136.000000
709.981540	76.000000
709.988341	45.000000
709.995141	22.000000
710.001942	62.000000
710.008742	148.000000
710.015543	154.000000
710.022344	118.000000
710.029145	71.000000
710.035945	69.000000
710.042746	77.000000
710.049547	81.000000
710.056348	90.000000
710.063149	81.000000
710.069950	88.000000
710.076751	86.000000
710.083552	64.000000
710.090353	94.000000
710.097154	80.000000
710.103955	84.000000
710.110756	99.000000
710.117557	57.000000
710.124358	29.000000
710.131160	70.000000
710.137961	86.000000
710.144762	71.000000
710.151564	69.000000
710.158365	89.000000
710.165166	121.000000
710.171968	152.000000
710.178769	91.000000
710.185571	57.000000
710.192372	68.000000
710.199174	136.000000
710.205976	202.000000
710.212777	140.000000
710.219579	136.000000
710.226381	166.000000
710.233182	160.000000
710.239984	166.000000
710.246786	158.000000
710.253588	112.000000
710.260390	130.000000
710.267191	274.000000
710.273993	280.000000
710.280795	199.000000
710.287597	137.000000
710.294399	161.000000
710.301201	172.000000
710.308004	239.000000
710.314806	308.000000
710.321608	246.000000
710.328410	183.000000
710.335212	131.000000
710.342014	146.000000
710.348817	136.000000
710.355619	99.000000
710.362421	124.000000
710.369224	143.000000
710.376026	158.000000
710.382829	191.000000
710.389631	219.000000
710.396434	223.000000
710.403236	196.000000
710.410039	187.000000
710.416842	133.000000
710.423644	109.000000
710.430447	167.000000
710.437250	212.000000
710.444052	210.000000
710.450855	210.000000
710.457658	161.000000
710.464461	136.000000
710.471264	151.000000
710.478067	120.000000
710.484870	55.000000
710.491673	82.000000
710.498476	127.000000
710.505279	108.000000
710.512082	114.000000
710.518885	105.000000
710.525688	95.000000
710.532491	124.000000
710.539294	166.000000
710.546098	183.000000
710.552901	112.000000
710.559704	17.000000
710.566507	35.000000
710.573311	110.000000
710.580114	135.000000
710.586918	106.000000
710.593721	125.000000
710.600525	146.000000
710.607328	120.000000
710.614132	112.000000
710.620935	158.000000
710.627739	159.000000
710.634543	96.000000
710.641346	70.000000
710.648150	126.000000
710.654954	170.000000
710.661758	188.000000
710.668562	204.000000
710.675365	203.000000
710.682169	129.000000
710.688973	84.000000
710.695777	34.000000
710.702581	44.000000
710.709385	77.000000
710.716189	48.000000
710.722993	39.000000
710.729798	119.000000
710.736602	155.000000
710.743406	119.000000
710.750210	63.000000
710.757014	32.000000
710.763819	31.000000
710.770623	78.000000
710.777427	78.000000
710.784232	49.000000
710.791036	31.000000
710.797841	28.000000
710.804645	12.000000
710.811450	18.000000
710.818254	79.000000
710.825059	72.000000
710.831864	34.000000
710.838668	38.000000
710.845473	69.000000
710.852278	80.000000
710.859082	71.000000
710.865887	64.000000
710.872692	51.000000
710.879497	54.000000
710.886302	94.000000
710.893107	87.000000
710.899912	46.000000
710.906717	38.000000
710.913522	118.000000
710.920327	116.000000
710.927132	64.000000
710.933937	51.000000
710.940742	32.000000
710.947547	7.000000
710.954352	21.000000
710.961158	55.000000
710.967963	39.000000
710.974768	66.000000
710.981574	112.000000
710.988379	100.000000
710.995184	73.000000
711.001990	101.000000
711.008795	105.000000
711.015601	133.000000
711.022406	123.000000
711.029212	114.000000
711.036018	181.000000
711.042823	229.000000
711.049629	161.000000
711.056435	97.000000
711.063240	125.000000
711.070046	113.000000
711.076852	55.000000
711.083658	99.000000
711.090464	160.000000
711.097270	170.000000
711.104075	97.000000
711.110881	54.000000
711.117687	45.000000
711.124493	105.000000
711.131300	93.000000
711.138106	49.000000
711.144912	110.000000
711.151718	220.000000
711.158524	172.000000
711.165330	72.000000
711.172137	123.000000
711.178943	178.000000
711.185749	134.000000
711.192556	115.000000
711.199362	139.000000
711.206169	110.000000
711.212975	154.000000
711.219781	263.000000
711.226588	212.000000
711.233395	176.000000
711.240201	264.000000
711.247008	248.000000
711.253814	166.000000
711.260621	97.000000
711.267428	54.000000
711.274235	53.000000
711.281041	130.000000
711.287848	151.000000
711.294655	119.000000
711.301462	126.000000
711.308269	125.000000
711.315076	109.000000
711.321883	127.000000
711.328690	133.000000
711.335497	135.000000
711.342304	160.000000
711.349111	182.000000
711.355918	169.000000
711.362726	194.000000
711.369533	269.000000
711.376340	249.000000
711.383147	187.000000
711.389955	152.000000
711.396762	88.000000
711.403569	95.000000
711.410377	145.000000
711.417184	198.000000
711.423992	203.000000
711.430799	174.000000
711.437607	122.000000
711.444414	36.000000
711.451222	58.000000
711.458030	127.000000
711.464837	138.000000
711.471645	118.000000
711.478453	150.000000
711.485261	105.000000
711.492068	89.000000
711.498876	146.000000
711.505684	162.000000
711.512492	134.000000
711.519300	96.000000
711.526108	95.000000
711.532916	75.000000
711.539724	51.000000
711.546532	91.000000
711.553340	108.000000
711.560148	147.000000
711.566956	138.000000
711.573765	74.000000
711.580573	17.000000
711.587381	12.000000
711.594189	65.000000
711.600998	139.000000
711.607806	101.000000
711.614615	40.000000
711.621423	39.000000
711.628231	23.000000
711.635040	52.000000
711.641849	71.000000
711.648657	161.000000
711.655466	196.000000
711.662274	90.000000
711.669083	34.000000
711.675892	48.000000
711.682700	58.000000
711.689509	99.000000
711.696318	116.000000
711.703127	115.000000
711.709936	111.000000
711.716745	54.000000
711.723553	46.000000
711.730362	57.000000
711.737171	68.000000
711.743980	121.000000
711.750790	111.000000
711.757599	63.000000
711.764408	54.000000
711.771217	42.000000
711.778026	34.000000
711.784835	50.000000
711.791645	94.000000
711.798454	111.000000
711.805263	89.000000
711.812073	64.000000
711.818882	89.000000
711.825691	110.000000
711.832501	103.000000
711.839310	61.000000
711.846120	34.000000
711.852929	4.000000
711.859739	22.000000
711.866549	35.000000
711.873358	17.000000
711.880168	36.000000
711.886978	54.000000
711.893787	86.000000
711.900597	92.000000
711.907407	36.000000
711.914217	22.000000
711.921027	62.000000
711.927837	80.000000
711.934647	69.000000
711.941457	96.000000
711.948267	83.000000
711.955077	45.000000
711.961887	82.000000
711.968697	111.000000
711.975507	98.000000
711.982317	70.000000
711.989127	73.000000
711.995938	62.000000
712.002748	45.000000
712.009558	50.000000
712.016369	30.000000
712.023179	14.000000
712.029989	35.000000
712.036800	48.000000
712.043610	45.000000
712.050421	46.000000
712.057231	67.000000
712.064042	123.000000
712.070852	155.000000
712.077663	118.000000
712.084474	75.000000
712.091284	47.000000
712.098095	57.000000
712.104906	98.000000
712.111717	106.000000
712.118528	121.000000
712.125338	117.000000
712.132149	89.000000
712.138960	62.000000
712.145771	48.000000
712.152582	46.000000
712.159393	59.000000
712.166204	51.000000
712.173015	75.000000
712.179827	117.000000
712.186638	175.000000
712.193449	154.000000
712.200260	75.000000
712.207071	32.000000
712.213883	41.000000
712.220694	73.000000
712.227505	117.000000
712.234317	128.000000
712.241128	158.000000
712.247940	181.000000
712.254751	146.000000
712.261563	112.000000
712.268374	88.000000
712.275186	116.000000
712.281997	197.000000
712.288809	217.000000
712.295621	172.000000
712.302433	130.000000
712.309244	87.000000
712.316056	100.000000
712.322868	156.000000
712.329680	176.000000
712.336492	160.000000
712.343304	190.000000
712.350116	191.000000
712.356928	194.000000
712.363740	204.000000
712.370552	210.000000
712.377364	249.000000
712.384176	280.000000
712.390988	267.000000
712.397800	256.000000
712.404612	203.000000
712.411425	210.000000
712.418237	219.000000
712.425049	181.000000
712.431862	173.000000
712.438674	174.000000
712.445486	163.000000
712.452299	165.000000
712.459111	104.000000
712.465924	27.000000
712.472736	73.000000
712.479549	122.000000
712.486361	133.000000
712.493174	85.000000
712.499987	105.000000
712.506799	157.000000
712.513612	161.000000
712.520425	130.000000
712.527238	143.000000
712.534051	106.000000
712.540864	52.000000
712.547676	47.000000
712.554489	47.000000
712.561302	70.000000
712.568115	71.000000
712.574928	71.000000
712.581741	83.000000
712.588555	106.000000
712.595368	122.000000
712.602181	79.000000
712.608994	90.000000
712.615807	107.000000
712.622621	93.000000
712.629434	72.000000
712.636247	107.000000
712.643061	146.000000
712.649874	129.000000
712.656687	120.000000
712.663501	99.000000
712.670314	66.000000
712.677128	62.000000
712.683941	99.000000
712.690755	49.000000
712.697569	8.000000
712.704382	31.000000
712.711196	101.000000
712.718010	116.000000
712.724823	50.000000
712.731637	85.000000
712.738451	104.000000
712.745265	40.000000
712.752079	0.000000
712.758893	7.000000
712.765707	43.000000
712.772521	60.000000
712.779335	50.000000
712.786149	76.000000
712.792963	123.000000
712.799777	147.000000
712.806591	131.000000
712.813405	96.000000
712.820220	103.000000
712.827034	92.000000
712.833848	35.000000
712.840662	22.000000
712.847477	55.000000
712.854291	108.000000
712.861106	81.000000
712.867920	54.000000
712.874734	63.000000
712.881549	55.000000
712.888364	32.000000
712.895178	69.000000
712.901993	132.000000
712.908807	92.000000
712.915622	39.000000
712.922437	60.000000
712.929251	74.000000
712.936066	82.000000
712.942881	63.000000
712.949696	78.000000
712.956511	81.000000
712.963326	71.000000
712.970141	72.000000
712.976956	98.000000
712.983771	111.000000
712.990586	83.000000
712.997401	70.000000
713.004216	63.000000
713.011031	75.000000
713.017846	58.000000
713.024661	19.000000
713.031477	41.000000
713.038292	38.000000
713.045107	6.000000
713.051923	10.000000
713.058738	31.000000
713.065553	96.000000
713.072369	155.000000
713.079184	145.000000
713.086000	92.000000
713.092815	48.000000
713.099631	68.000000
713.106446	79.000000
713.113262	64.000000
713.120078	54.000000
713.126893	40.000000
713.133709	65.000000
713.140525	131.000000
713.147341	117.000000
713.154156	86.000000
713.160972	187.000000
713.167788	243.000000
713.174604	180.000000
713.181420	131.000000
713.188236	179.000000
713.195052	155.000000
713.201868	95.000000
713.208684	118.000000
713.215500	190.000000
713.222317	204.000000
713.229133	154.000000
713.235949	167.000000
713.242765	193.000000
713.249582	134.000000
713.256398	91.000000
713.263214	72.000000
713.270031	93.000000
713.276847	165.000000
713.283663	339.000000
713.290480	315.000000
713.297296	159.000000
713.304113	97.000000
713.310930	149.000000
713.317746	186.000000
713.324563	169.000000
713.331380	174.000000
713.338196	166.000000
713.345013	165.000000
713.351830	159.000000
713.358647	149.000000
713.365463	158.000000
713.372280	225.000000
713.379097	169.000000
713.385914	114.000000
713.392731	180.000000
713.399548	180.000000
713.406365	237.000000
713.413182	247.000000
713.419999	173.000000
713.426817	141.000000
713.433634	132.000000
713.440451	137.000000
713.447268	170.000000
713.454085	151.000000
713.460903	107.000000
[truncated: 253,658 more rows]
