# Supplementary material for: Identification and tentative removal of collagen glue in Palaeolithic worked bone objects: implications for ZooMS and radiocarbon dating
Source: Sci Rep. 2023 Dec 13;13:22119. doi: 10.1038/s41598-023-49242-7 (PMC10719399; doi:10.1038/s41598-023-49242-7)
Supplement: Supplementary file 2 — Supplementary Information 2. [file 41598_2023_49242_MOESM2_ESM.zip › maldi raw files/19 IST_modified_2.txt]

699.898718	210.000000
699.905469	174.000000
699.912221	140.000000
699.918973	176.000000
699.925724	257.000000
699.932476	283.000000
699.939228	200.000000
699.945980	153.000000
699.952732	128.000000
699.959484	120.000000
699.966236	140.000000
699.972988	231.000000
699.979740	359.000000
699.986492	286.000000
699.993244	160.000000
699.999996	123.000000
700.006748	141.000000
700.013500	189.000000
700.020253	218.000000
700.027005	225.000000
700.033757	209.000000
700.040509	189.000000
700.047262	110.000000
700.054014	54.000000
700.060767	99.000000
700.067519	224.000000
700.074271	224.000000
700.081024	135.000000
700.087777	103.000000
700.094529	111.000000
700.101282	162.000000
700.108034	168.000000
700.114787	181.000000
700.121540	184.000000
700.128293	189.000000
700.135045	151.000000
700.141798	187.000000
700.148551	224.000000
700.155304	197.000000
700.162057	169.000000
700.168810	177.000000
700.175563	159.000000
700.182316	137.000000
700.189069	117.000000
700.195822	83.000000
700.202575	144.000000
700.209328	159.000000
700.216081	129.000000
700.222834	210.000000
700.229588	364.000000
700.236341	405.000000
700.243094	323.000000
700.249848	332.000000
700.256601	274.000000
700.263354	232.000000
700.270108	249.000000
700.276861	299.000000
700.283615	349.000000
700.290368	354.000000
700.297122	342.000000
700.303875	294.000000
700.310629	180.000000
700.317383	172.000000
700.324136	258.000000
700.330890	274.000000
700.337644	275.000000
700.344398	277.000000
700.351152	223.000000
700.357905	157.000000
700.364659	206.000000
700.371413	253.000000
700.378167	270.000000
700.384921	363.000000
700.391675	565.000000
700.398429	639.000000
700.405183	477.000000
700.411938	387.000000
700.418692	398.000000
700.425446	342.000000
700.432200	404.000000
700.438954	431.000000
700.445709	478.000000
700.452463	385.000000
700.459217	285.000000
700.465972	319.000000
700.472726	405.000000
700.479481	440.000000
700.486235	366.000000
700.492990	264.000000
700.499744	232.000000
700.506499	251.000000
700.513253	241.000000
700.520008	297.000000
700.526763	429.000000
700.533517	383.000000
700.540272	244.000000
700.547027	225.000000
700.553782	257.000000
700.560537	287.000000
700.567291	306.000000
700.574046	255.000000
700.580801	237.000000
700.587556	277.000000
700.594311	284.000000
700.601066	187.000000
700.607821	69.000000
700.614577	101.000000
700.621332	171.000000
700.628087	168.000000
700.634842	173.000000
700.641597	192.000000
700.648353	211.000000
700.655108	195.000000
700.661863	222.000000
700.668619	261.000000
700.675374	247.000000
700.682129	225.000000
700.688885	103.000000
700.695640	127.000000
700.702396	220.000000
700.709152	241.000000
700.715907	180.000000
700.722663	178.000000
700.729419	170.000000
700.736174	186.000000
700.742930	289.000000
700.749686	299.000000
700.756442	182.000000
700.763197	160.000000
700.769953	135.000000
700.776709	154.000000
700.783465	256.000000
700.790221	243.000000
700.796977	195.000000
700.803733	175.000000
700.810489	148.000000
700.817245	143.000000
700.824001	166.000000
700.830758	198.000000
700.837514	184.000000
700.844270	146.000000
700.851026	133.000000
700.857782	120.000000
700.864539	94.000000
700.871295	102.000000
700.878052	130.000000
700.884808	135.000000
700.891564	145.000000
700.898321	125.000000
700.905077	133.000000
700.911834	187.000000
700.918591	164.000000
700.925347	103.000000
700.932104	80.000000
700.938861	85.000000
700.945617	93.000000
700.952374	152.000000
700.959131	154.000000
700.965888	69.000000
700.972645	67.000000
700.979401	108.000000
700.986158	183.000000
700.992915	180.000000
700.999672	195.000000
701.006429	286.000000
701.013186	275.000000
701.019943	166.000000
701.026701	155.000000
701.033458	153.000000
701.040215	107.000000
701.046972	78.000000
701.053729	80.000000
701.060487	153.000000
701.067244	241.000000
701.074001	251.000000
701.080759	226.000000
701.087516	248.000000
701.094273	268.000000
701.101031	262.000000
701.107788	221.000000
701.114546	193.000000
701.121304	226.000000
701.128061	244.000000
701.134819	241.000000
701.141577	236.000000
701.148334	205.000000
701.155092	194.000000
701.161850	190.000000
701.168608	148.000000
701.175365	134.000000
701.182123	146.000000
701.188881	141.000000
701.195639	148.000000
701.202397	159.000000
701.209155	173.000000
701.215913	164.000000
701.222671	226.000000
701.229429	366.000000
701.236187	460.000000
701.242946	380.000000
701.249704	324.000000
701.256462	334.000000
701.263220	282.000000
701.269979	209.000000
701.276737	197.000000
701.283495	257.000000
701.290254	299.000000
701.297012	342.000000
701.303771	316.000000
701.310529	301.000000
701.317288	334.000000
701.324046	347.000000
701.330805	296.000000
701.337563	283.000000
701.344322	264.000000
701.351081	259.000000
701.357839	251.000000
701.364598	313.000000
701.371357	373.000000
701.378116	471.000000
701.384875	537.000000
701.391634	551.000000
701.398393	569.000000
701.405151	447.000000
701.411910	326.000000
701.418669	425.000000
701.425429	497.000000
701.432188	485.000000
701.438947	405.000000
701.445706	235.000000
701.452465	212.000000
701.459224	295.000000
701.465984	318.000000
701.472743	304.000000
701.479502	420.000000
701.486262	468.000000
701.493021	521.000000
701.499780	491.000000
701.506540	349.000000
701.513299	337.000000
701.520059	374.000000
701.526818	392.000000
701.533578	369.000000
701.540337	318.000000
701.547097	222.000000
701.553857	177.000000
701.560617	267.000000
701.567376	357.000000
701.574136	352.000000
701.580896	310.000000
701.587656	247.000000
701.594416	211.000000
701.601175	200.000000
701.607935	179.000000
701.614695	207.000000
701.621455	220.000000
701.628215	158.000000
701.634976	151.000000
701.641736	283.000000
701.648496	319.000000
701.655256	222.000000
701.662016	216.000000
701.668776	280.000000
701.675537	268.000000
701.682297	218.000000
701.689057	282.000000
701.695818	376.000000
701.702578	290.000000
701.709338	138.000000
701.716099	57.000000
701.722859	48.000000
701.729620	149.000000
701.736381	308.000000
701.743141	270.000000
701.749902	133.000000
701.756662	167.000000
701.763423	253.000000
701.770184	226.000000
701.776945	205.000000
701.783705	244.000000
701.790466	197.000000
701.797227	112.000000
701.803988	104.000000
701.810749	138.000000
701.817510	108.000000
701.824271	59.000000
701.831032	107.000000
701.837793	238.000000
701.844554	260.000000
701.851315	199.000000
701.858076	132.000000
701.864838	53.000000
701.871599	30.000000
701.878360	72.000000
701.885121	169.000000
701.891883	262.000000
701.898644	293.000000
701.905405	182.000000
701.912167	116.000000
701.918928	80.000000
701.925690	101.000000
701.932451	144.000000
701.939213	135.000000
701.945974	131.000000
701.952736	200.000000
701.959498	264.000000
701.966259	226.000000
701.973021	122.000000
701.979783	82.000000
701.986545	119.000000
701.993306	139.000000
702.000068	113.000000
702.006830	114.000000
702.013592	157.000000
702.020354	213.000000
702.027116	175.000000
702.033878	157.000000
702.040640	272.000000
702.047402	249.000000
702.054164	141.000000
702.060926	92.000000
702.067689	114.000000
702.074451	144.000000
702.081213	130.000000
702.087975	173.000000
702.094738	247.000000
702.101500	264.000000
702.108262	250.000000
702.115025	266.000000
702.121787	235.000000
702.128550	111.000000
702.135312	143.000000
702.142075	290.000000
702.148837	338.000000
702.155600	276.000000
702.162362	219.000000
702.169125	205.000000
702.175888	291.000000
702.182651	363.000000
702.189413	462.000000
702.196176	378.000000
702.202939	312.000000
702.209702	389.000000
702.216465	420.000000
702.223228	469.000000
702.229991	364.000000
702.236754	269.000000
702.243517	344.000000
702.250280	397.000000
702.257043	429.000000
702.263806	465.000000
702.270569	449.000000
702.277332	460.000000
702.284096	435.000000
702.290859	262.000000
702.297622	146.000000
702.304385	196.000000
702.311149	274.000000
702.317912	327.000000
702.324676	362.000000
702.331439	390.000000
702.338203	407.000000
702.344966	347.000000
702.351730	216.000000
702.358493	215.000000
702.365257	317.000000
702.372020	403.000000
702.378784	390.000000
702.385548	319.000000
702.392312	279.000000
702.399075	233.000000
702.405839	262.000000
702.412603	279.000000
702.419367	351.000000
702.426131	490.000000
702.432895	516.000000
702.439659	496.000000
702.446423	485.000000
702.453187	373.000000
702.459951	320.000000
702.466715	373.000000
702.473479	330.000000
702.480243	254.000000
702.487008	234.000000
702.493772	290.000000
702.500536	271.000000
702.507300	127.000000
702.514065	117.000000
702.520829	190.000000
702.527594	212.000000
702.534358	197.000000
702.541123	210.000000
702.547887	253.000000
702.554652	290.000000
702.561416	280.000000
702.568181	310.000000
702.574945	356.000000
702.581710	263.000000
702.588475	167.000000
702.595240	280.000000
702.602004	399.000000
702.608769	432.000000
702.615534	379.000000
702.622299	289.000000
702.629064	258.000000
702.635829	223.000000
702.642594	222.000000
702.649359	235.000000
702.656124	262.000000
702.662889	259.000000
702.669654	121.000000
702.676419	59.000000
702.683184	112.000000
702.689949	161.000000
702.696715	201.000000
702.703480	245.000000
702.710245	217.000000
702.717010	235.000000
702.723776	258.000000
702.730541	213.000000
702.737307	238.000000
702.744072	296.000000
702.750838	213.000000
702.757603	110.000000
702.764369	127.000000
702.771134	193.000000
702.777900	154.000000
702.784666	128.000000
702.791431	103.000000
702.798197	107.000000
702.804963	128.000000
702.811728	170.000000
702.818494	212.000000
702.825260	243.000000
702.832026	236.000000
702.838792	263.000000
702.845558	341.000000
702.852324	315.000000
702.859090	179.000000
702.865856	147.000000
702.872622	175.000000
702.879388	182.000000
702.886154	195.000000
702.892921	165.000000
702.899687	121.000000
702.906453	144.000000
702.913219	146.000000
702.919986	61.000000
702.926752	46.000000
702.933518	104.000000
702.940285	132.000000
702.947051	53.000000
702.953818	70.000000
702.960584	129.000000
702.967351	161.000000
702.974117	157.000000
702.980884	183.000000
702.987651	183.000000
702.994417	105.000000
703.001184	56.000000
703.007951	84.000000
703.014717	146.000000
703.021484	167.000000
703.028251	158.000000
703.035018	247.000000
703.041785	321.000000
703.048552	219.000000
703.055319	125.000000
703.062086	227.000000
703.068853	245.000000
703.075620	167.000000
703.082387	176.000000
703.089154	147.000000
703.095921	70.000000
703.102689	62.000000
703.109456	125.000000
703.116223	212.000000
703.122990	297.000000
703.129758	322.000000
703.136525	228.000000
703.143292	163.000000
703.150060	216.000000
703.156827	185.000000
703.163595	208.000000
703.170362	283.000000
703.177130	265.000000
703.183898	256.000000
703.190665	286.000000
703.197433	207.000000
703.204201	170.000000
703.210968	183.000000
703.217736	149.000000
703.224504	199.000000
703.231272	290.000000
703.238040	289.000000
703.244807	264.000000
703.251575	211.000000
703.258343	182.000000
703.265111	207.000000
703.271879	266.000000
703.278647	298.000000
703.285415	249.000000
703.292184	182.000000
703.298952	201.000000
703.305720	257.000000
703.312488	318.000000
703.319256	288.000000
703.326025	295.000000
703.332793	285.000000
703.339561	286.000000
703.346330	334.000000
703.353098	351.000000
703.359867	325.000000
703.366635	282.000000
703.373404	294.000000
703.380172	399.000000
703.386941	415.000000
703.393709	341.000000
703.400478	335.000000
703.407247	349.000000
703.414015	317.000000
703.420784	276.000000
703.427553	242.000000
703.434322	316.000000
703.441091	432.000000
703.447859	512.000000
703.454628	580.000000
703.461397	503.000000
703.468166	366.000000
703.474935	287.000000
703.481704	237.000000
703.488473	198.000000
703.495243	274.000000
703.502012	445.000000
703.508781	502.000000
703.515550	399.000000
703.522319	223.000000
703.529089	127.000000
703.535858	161.000000
703.542627	296.000000
703.549397	335.000000
703.556166	306.000000
703.562935	280.000000
703.569705	193.000000
703.576474	153.000000
703.583244	176.000000
703.590014	197.000000
703.596783	187.000000
703.603553	238.000000
703.610322	192.000000
703.617092	108.000000
703.623862	127.000000
703.630632	178.000000
703.637401	216.000000
703.644171	220.000000
703.650941	165.000000
703.657711	122.000000
703.664481	170.000000
703.671251	256.000000
703.678021	251.000000
703.684791	212.000000
703.691561	176.000000
703.698331	169.000000
703.705101	150.000000
703.711871	172.000000
703.718642	167.000000
703.725412	135.000000
703.732182	167.000000
703.738952	155.000000
703.745723	150.000000
703.752493	181.000000
703.759263	204.000000
703.766034	176.000000
703.772804	228.000000
703.779575	178.000000
703.786345	85.000000
703.793116	120.000000
703.799886	182.000000
703.806657	236.000000
703.813428	207.000000
703.820198	204.000000
703.826969	201.000000
703.833740	137.000000
703.840511	146.000000
703.847281	108.000000
703.854052	73.000000
703.860823	103.000000
703.867594	98.000000
703.874365	107.000000
703.881136	129.000000
703.887907	135.000000
703.894678	145.000000
703.901449	189.000000
703.908220	184.000000
703.914991	177.000000
703.921763	197.000000
703.928534	171.000000
703.935305	122.000000
703.942076	102.000000
703.948848	78.000000
703.955619	96.000000
703.962390	115.000000
703.969162	122.000000
703.975933	163.000000
703.982705	198.000000
703.989476	281.000000
703.996248	250.000000
704.003019	150.000000
704.009791	101.000000
704.016563	81.000000
704.023334	135.000000
704.030106	209.000000
704.036878	191.000000
704.043649	151.000000
704.050421	150.000000
704.057193	188.000000
704.063965	259.000000
704.070737	224.000000
704.077509	148.000000
704.084281	174.000000
704.091053	162.000000
704.097825	176.000000
704.104597	294.000000
704.111369	296.000000
704.118141	233.000000
704.124913	178.000000
704.131685	109.000000
704.138458	79.000000
704.145230	76.000000
704.152002	97.000000
704.158775	127.000000
704.165547	157.000000
704.172319	208.000000
704.179092	247.000000
704.185864	261.000000
704.192637	230.000000
704.199409	163.000000
704.206182	154.000000
704.212954	226.000000
704.219727	246.000000
704.226500	187.000000
704.233272	172.000000
704.240045	226.000000
704.246818	223.000000
704.253591	162.000000
704.260363	151.000000
704.267136	226.000000
704.273909	255.000000
704.280682	307.000000
704.287455	353.000000
704.294228	323.000000
704.301001	331.000000
704.307774	321.000000
704.314547	383.000000
704.321320	396.000000
704.328093	406.000000
704.334867	390.000000
704.341640	409.000000
704.348413	386.000000
704.355186	425.000000
704.361960	484.000000
704.368733	357.000000
704.375506	238.000000
704.382280	284.000000
704.389053	405.000000
704.395827	495.000000
704.402600	389.000000
704.409374	256.000000
704.416147	262.000000
704.422921	338.000000
704.429695	385.000000
704.436468	441.000000
704.443242	439.000000
704.450016	374.000000
704.456790	297.000000
704.463563	354.000000
704.470337	313.000000
704.477111	273.000000
704.483885	262.000000
704.490659	375.000000
704.497433	442.000000
704.504207	297.000000
704.510981	158.000000
704.517755	207.000000
704.524529	250.000000
704.531303	246.000000
704.538077	255.000000
704.544852	255.000000
704.551626	262.000000
704.558400	199.000000
704.565174	99.000000
704.571949	83.000000
704.578723	151.000000
704.585497	216.000000
704.592272	241.000000
704.599046	221.000000
704.605821	140.000000
704.612595	155.000000
704.619370	201.000000
704.626145	136.000000
704.632919	153.000000
704.639694	258.000000
704.646469	340.000000
704.653243	310.000000
704.660018	176.000000
704.666793	131.000000
704.673568	158.000000
704.680343	149.000000
704.687117	145.000000
704.693892	207.000000
704.700667	242.000000
704.707442	214.000000
704.714217	106.000000
704.720992	133.000000
704.727767	207.000000
704.734543	218.000000
704.741318	202.000000
704.748093	126.000000
704.754868	146.000000
704.761643	233.000000
704.768419	235.000000
704.775194	211.000000
704.781969	221.000000
704.788745	185.000000
704.795520	130.000000
704.802296	145.000000
704.809071	280.000000
704.815847	343.000000
704.822622	220.000000
704.829398	187.000000
704.836173	164.000000
704.842949	156.000000
704.849725	223.000000
704.856500	304.000000
704.863276	287.000000
704.870052	277.000000
704.876828	287.000000
704.883604	244.000000
704.890379	180.000000
704.897155	147.000000
704.903931	114.000000
704.910707	76.000000
704.917483	85.000000
704.924259	133.000000
704.931035	190.000000
704.937811	157.000000
704.944588	146.000000
704.951364	88.000000
704.958140	59.000000
704.964916	74.000000
704.971693	125.000000
704.978469	169.000000
704.985245	219.000000
704.992022	164.000000
704.998798	82.000000
705.005574	126.000000
705.012351	228.000000
705.019127	262.000000
705.025904	291.000000
705.032680	263.000000
705.039457	190.000000
705.046234	195.000000
705.053010	247.000000
705.059787	287.000000
705.066564	271.000000
705.073341	285.000000
705.080117	320.000000
705.086894	234.000000
705.093671	140.000000
705.100448	175.000000
705.107225	236.000000
705.114002	203.000000
705.120779	150.000000
705.127556	126.000000
705.134333	158.000000
705.141110	154.000000
705.147887	129.000000
705.154664	117.000000
705.161441	108.000000
705.168219	100.000000
705.174996	83.000000
705.181773	171.000000
705.188551	202.000000
705.195328	130.000000
705.202105	119.000000
705.208883	143.000000
705.215660	164.000000
705.222438	157.000000
705.229215	209.000000
705.235993	268.000000
705.242770	306.000000
705.249548	256.000000
705.256326	197.000000
705.263103	296.000000
705.269881	387.000000
705.276659	386.000000
705.283437	398.000000
705.290214	479.000000
705.296992	579.000000
705.303770	496.000000
705.310548	288.000000
705.317326	223.000000
705.324104	258.000000
705.330882	345.000000
705.337660	392.000000
705.344438	380.000000
705.351216	594.000000
705.357994	597.000000
705.364772	412.000000
705.371551	262.000000
705.378329	237.000000
705.385107	242.000000
705.391885	334.000000
705.398664	420.000000
705.405442	385.000000
705.412221	309.000000
705.418999	331.000000
705.425778	355.000000
705.432556	327.000000
705.439335	370.000000
705.446113	397.000000
705.452892	276.000000
705.459670	223.000000
705.466449	266.000000
705.473228	382.000000
705.480006	436.000000
705.486785	445.000000
705.493564	448.000000
705.500343	350.000000
705.507122	244.000000
705.513901	236.000000
705.520680	324.000000
705.527459	381.000000
705.534238	390.000000
705.541017	377.000000
705.547796	283.000000
705.554575	212.000000
705.561354	242.000000
705.568133	227.000000
705.574912	174.000000
705.581691	142.000000
705.588471	131.000000
705.595250	176.000000
705.602029	209.000000
705.608809	226.000000
705.615588	240.000000
705.622368	204.000000
705.629147	160.000000
705.635926	144.000000
705.642706	145.000000
705.649486	127.000000
705.656265	99.000000
705.663045	127.000000
705.669824	96.000000
705.676604	110.000000
705.683384	168.000000
705.690164	201.000000
705.696943	236.000000
705.703723	222.000000
705.710503	136.000000
705.717283	94.000000
705.724063	90.000000
705.730843	101.000000
705.737623	193.000000
705.744403	336.000000
705.751183	337.000000
705.757963	283.000000
705.764743	186.000000
705.771523	103.000000
705.778303	60.000000
705.785084	82.000000
705.791864	120.000000
705.798644	108.000000
705.805424	115.000000
705.812205	194.000000
705.818985	263.000000
705.825766	238.000000
705.832546	153.000000
705.839326	91.000000
705.846107	84.000000
705.852888	119.000000
705.859668	161.000000
705.866449	158.000000
705.873229	131.000000
705.880010	141.000000
705.886791	176.000000
705.893571	175.000000
705.900352	145.000000
705.907133	209.000000
705.913914	260.000000
705.920695	227.000000
705.927476	162.000000
705.934257	151.000000
705.941038	115.000000
705.947819	102.000000
705.954600	165.000000
705.961381	227.000000
705.968162	219.000000
705.974943	208.000000
705.981724	191.000000
705.988505	126.000000
705.995287	37.000000
706.002068	54.000000
706.008849	167.000000
706.015630	316.000000
706.022412	360.000000
706.029193	299.000000
706.035975	223.000000
706.042756	153.000000
706.049538	134.000000
706.056319	166.000000
706.063101	192.000000
706.069882	221.000000
706.076664	217.000000
706.083446	187.000000
706.090227	199.000000
706.097009	294.000000
706.103791	330.000000
706.110572	220.000000
706.117354	132.000000
706.124136	125.000000
706.130918	159.000000
706.137700	169.000000
706.144482	167.000000
706.151264	247.000000
706.158046	325.000000
706.164828	288.000000
706.171610	192.000000
706.178392	150.000000
706.185174	186.000000
706.191957	287.000000
706.198739	386.000000
706.205521	369.000000
706.212303	246.000000
706.219086	212.000000
706.225868	251.000000
706.232650	262.000000
706.239433	226.000000
706.246215	256.000000
706.252998	287.000000
706.259780	221.000000
706.266563	137.000000
706.273345	150.000000
706.280128	327.000000
706.286911	384.000000
706.293693	300.000000
706.300476	255.000000
706.307259	209.000000
706.314041	216.000000
706.320824	216.000000
706.327607	228.000000
706.334390	283.000000
706.341173	261.000000
706.347956	311.000000
706.354739	327.000000
706.361522	266.000000
706.368305	291.000000
706.375088	374.000000
706.381871	469.000000
706.388654	379.000000
706.395437	255.000000
706.402221	366.000000
706.409004	420.000000
706.415787	297.000000
706.422570	241.000000
706.429354	343.000000
706.436137	395.000000
706.442920	309.000000
706.449704	267.000000
706.456487	273.000000
706.463271	271.000000
706.470054	293.000000
706.476838	291.000000
706.483622	265.000000
706.490405	189.000000
706.497189	127.000000
706.503973	198.000000
706.510756	284.000000
706.517540	299.000000
706.524324	241.000000
706.531108	182.000000
706.537892	272.000000
706.544675	296.000000
706.551459	184.000000
706.558243	232.000000
706.565027	296.000000
706.571811	319.000000
706.578595	260.000000
706.585380	216.000000
706.592164	254.000000
706.598948	311.000000
706.605732	211.000000
706.612516	165.000000
706.619300	220.000000
706.626085	205.000000
706.632869	179.000000
706.639653	170.000000
706.646438	148.000000
706.653222	142.000000
706.660007	140.000000
706.666791	154.000000
706.673576	159.000000
706.680360	190.000000
706.687145	178.000000
706.693929	118.000000
706.700714	134.000000
706.707499	170.000000
706.714283	180.000000
706.721068	194.000000
706.727853	225.000000
706.734638	273.000000
706.741423	270.000000
706.748208	220.000000
706.754992	237.000000
706.761777	269.000000
706.768562	236.000000
706.775347	222.000000
706.782132	229.000000
706.788918	233.000000
706.795703	233.000000
706.802488	177.000000
706.809273	120.000000
706.816058	128.000000
706.822843	117.000000
706.829629	87.000000
706.836414	153.000000
706.843199	224.000000
706.849985	211.000000
706.856770	131.000000
706.863556	96.000000
706.870341	122.000000
706.877126	182.000000
706.883912	181.000000
706.890698	179.000000
706.897483	187.000000
706.904269	238.000000
706.911054	291.000000
706.917840	217.000000
706.924626	95.000000
706.931412	141.000000
706.938197	202.000000
706.944983	142.000000
706.951769	110.000000
706.958555	199.000000
706.965341	238.000000
706.972127	202.000000
706.978913	169.000000
706.985699	150.000000
706.992485	170.000000
706.999271	218.000000
707.006057	163.000000
707.012843	138.000000
707.019630	230.000000
707.026416	282.000000
707.033202	225.000000
707.039988	117.000000
707.046775	111.000000
707.053561	118.000000
707.060348	92.000000
707.067134	173.000000
707.073920	242.000000
707.080707	201.000000
707.087493	216.000000
707.094280	219.000000
707.101067	233.000000
707.107853	232.000000
707.114640	187.000000
707.121426	134.000000
707.128213	150.000000
707.135000	166.000000
707.141787	150.000000
707.148574	112.000000
707.155360	137.000000
707.162147	221.000000
707.168934	252.000000
707.175721	161.000000
707.182508	129.000000
707.189295	201.000000
707.196082	295.000000
707.202869	313.000000
707.209656	260.000000
707.216444	207.000000
707.223231	222.000000
707.230018	295.000000
707.236805	327.000000
707.243592	286.000000
707.250380	273.000000
707.257167	268.000000
707.263954	200.000000
707.270742	251.000000
707.277529	385.000000
707.284317	319.000000
707.291104	150.000000
707.297892	129.000000
707.304679	213.000000
707.311467	305.000000
707.318255	295.000000
707.325042	304.000000
707.331830	440.000000
707.338618	601.000000
707.345406	557.000000
707.352193	482.000000
707.358981	483.000000
707.365769	531.000000
707.372557	469.000000
707.379345	346.000000
707.386133	321.000000
707.392921	253.000000
707.399709	200.000000
707.406497	226.000000
707.413285	234.000000
707.420073	231.000000
707.426861	294.000000
707.433650	272.000000
707.440438	246.000000
707.447226	316.000000
707.454014	448.000000
707.460803	445.000000
707.467591	338.000000
707.474379	275.000000
707.481168	325.000000
707.487956	305.000000
707.494745	215.000000
707.501533	168.000000
707.508322	194.000000
707.515111	230.000000
707.521899	190.000000
707.528688	238.000000
707.535476	338.000000
707.542265	329.000000
707.549054	331.000000
707.555843	284.000000
707.562632	126.000000
707.569420	67.000000
707.576209	125.000000
707.582998	198.000000
707.589787	287.000000
707.596576	330.000000
707.603365	246.000000
707.610154	224.000000
707.616943	261.000000
707.623732	279.000000
707.630522	192.000000
707.637311	141.000000
707.644100	144.000000
707.650889	147.000000
707.657679	131.000000
707.664468	150.000000
707.671257	210.000000
707.678047	234.000000
707.684836	179.000000
707.691625	121.000000
707.698415	104.000000
707.705204	135.000000
707.711994	178.000000
707.718784	195.000000
707.725573	150.000000
707.732363	110.000000
707.739152	146.000000
707.745942	167.000000
707.752732	270.000000
707.759522	317.000000
707.766312	234.000000
707.773101	168.000000
707.779891	126.000000
707.786681	90.000000
707.793471	120.000000
707.800261	117.000000
707.807051	62.000000
707.813841	89.000000
707.820631	140.000000
707.827421	116.000000
707.834211	79.000000
707.841002	93.000000
707.847792	143.000000
707.854582	129.000000
707.861372	100.000000
707.868163	189.000000
707.874953	241.000000
707.881743	141.000000
707.888534	143.000000
707.895324	154.000000
707.902115	241.000000
707.908905	271.000000
707.915696	154.000000
707.922486	123.000000
707.929277	163.000000
707.936067	183.000000
707.942858	134.000000
707.949649	144.000000
707.956439	153.000000
707.963230	257.000000
707.970021	269.000000
707.976812	188.000000
707.983603	152.000000
707.990394	162.000000
707.997185	211.000000
708.003975	273.000000
708.010766	259.000000
708.017557	185.000000
708.024349	130.000000
708.031140	109.000000
708.037931	117.000000
708.044722	153.000000
708.051513	178.000000
708.058304	269.000000
708.065096	257.000000
708.071887	172.000000
708.078678	156.000000
708.085470	194.000000
708.092261	191.000000
708.099052	155.000000
708.105844	186.000000
708.112635	219.000000
708.119427	174.000000
708.126218	120.000000
708.133010	123.000000
708.139802	107.000000
708.146593	138.000000
708.153385	237.000000
708.160177	333.000000
708.166968	276.000000
708.173760	220.000000
708.180552	281.000000
708.187344	283.000000
708.194136	279.000000
708.200928	278.000000
708.207719	231.000000
708.214511	152.000000
708.221303	116.000000
708.228096	146.000000
708.234888	253.000000
708.241680	334.000000
708.248472	287.000000
708.255264	276.000000
708.262056	259.000000
708.268848	201.000000
708.275641	227.000000
708.282433	239.000000
708.289225	159.000000
708.296018	165.000000
708.302810	222.000000
708.309603	208.000000
708.316395	222.000000
708.323188	234.000000
708.329980	235.000000
708.336773	280.000000
708.343565	333.000000
708.350358	340.000000
708.357151	315.000000
708.363943	318.000000
708.370736	443.000000
708.377529	454.000000
708.384322	343.000000
708.391114	377.000000
708.397907	337.000000
708.404700	325.000000
708.411493	338.000000
708.418286	312.000000
708.425079	341.000000
708.431872	385.000000
708.438665	347.000000
708.445458	345.000000
708.452251	412.000000
708.459044	492.000000
708.465838	408.000000
708.472631	188.000000
708.479424	147.000000
708.486217	235.000000
708.493011	302.000000
708.499804	308.000000
708.506598	246.000000
708.513391	206.000000
708.520184	248.000000
708.526978	290.000000
708.533771	296.000000
708.540565	210.000000
708.547359	145.000000
708.554152	150.000000
708.560946	100.000000
708.567739	135.000000
708.574533	164.000000
708.581327	134.000000
708.588121	202.000000
708.594915	228.000000
708.601708	266.000000
708.608502	237.000000
708.615296	222.000000
708.622090	223.000000
708.628884	223.000000
708.635678	329.000000
708.642472	404.000000
708.649266	378.000000
708.656060	284.000000
708.662855	180.000000
708.669649	165.000000
708.676443	184.000000
708.683237	202.000000
708.690031	200.000000
708.696826	156.000000
708.703620	163.000000
708.710414	154.000000
708.717209	159.000000
708.724003	179.000000
708.730798	180.000000
708.737592	177.000000
708.744387	127.000000
708.751181	158.000000
708.757976	182.000000
708.764771	180.000000
708.771565	180.000000
708.778360	158.000000
708.785155	176.000000
708.791950	147.000000
708.798744	176.000000
708.805539	220.000000
708.812334	278.000000
708.819129	261.000000
708.825924	208.000000
708.832719	218.000000
708.839514	212.000000
708.846309	167.000000
708.853104	133.000000
708.859899	135.000000
708.866694	203.000000
708.873489	268.000000
708.880284	256.000000
708.887080	181.000000
708.893875	85.000000
708.900670	93.000000
708.907466	137.000000
708.914261	158.000000
708.921056	167.000000
708.927852	168.000000
708.934647	150.000000
708.941443	163.000000
708.948238	147.000000
708.955034	91.000000
708.961829	87.000000
708.968625	46.000000
708.975421	95.000000
708.982216	158.000000
708.989012	142.000000
708.995808	112.000000
709.002604	118.000000
709.009399	154.000000
709.016195	144.000000
709.022991	103.000000
709.029787	99.000000
709.036583	163.000000
709.043379	240.000000
709.050175	297.000000
709.056971	331.000000
709.063767	297.000000
709.070563	176.000000
709.077359	94.000000
709.084156	84.000000
709.090952	85.000000
709.097748	127.000000
709.104544	203.000000
709.111341	228.000000
709.118137	277.000000
709.124933	346.000000
709.131730	329.000000
709.138526	310.000000
709.145323	233.000000
709.152119	251.000000
709.158916	276.000000
709.165712	274.000000
709.172509	297.000000
709.179306	234.000000
709.186102	177.000000
709.192899	147.000000
709.199696	218.000000
709.206493	243.000000
709.213289	239.000000
709.220086	234.000000
709.226883	259.000000
709.233680	275.000000
709.240477	294.000000
709.247274	275.000000
709.254071	256.000000
709.260868	239.000000
709.267665	255.000000
709.274462	235.000000
709.281259	225.000000
709.288056	356.000000
709.294854	515.000000
709.301651	470.000000
709.308448	276.000000
709.315245	227.000000
709.322043	335.000000
709.328840	327.000000
709.335637	237.000000
709.342435	200.000000
709.349232	212.000000
709.356030	243.000000
709.362827	291.000000
709.369625	338.000000
709.376423	360.000000
709.383220	381.000000
709.390018	417.000000
709.396816	438.000000
709.403613	422.000000
709.410411	440.000000
709.417209	516.000000
709.424007	488.000000
709.430804	508.000000
709.437602	442.000000
709.444400	315.000000
709.451198	250.000000
709.457996	253.000000
709.464794	348.000000
709.471592	381.000000
709.478390	343.000000
709.485189	391.000000
709.491987	391.000000
709.498785	322.000000
709.505583	277.000000
709.512381	293.000000
709.519180	297.000000
709.525978	281.000000
709.532776	312.000000
709.539575	336.000000
709.546373	330.000000
709.553172	319.000000
709.559970	249.000000
709.566769	149.000000
709.573567	139.000000
709.580366	189.000000
709.587164	194.000000
709.593963	178.000000
709.600762	169.000000
709.607560	171.000000
709.614359	152.000000
709.621158	188.000000
709.627957	178.000000
709.634755	145.000000
709.641554	160.000000
709.648353	164.000000
709.655152	142.000000
709.661951	175.000000
709.668750	287.000000
709.675549	324.000000
709.682348	305.000000
709.689147	264.000000
709.695947	204.000000
709.702746	261.000000
709.709545	266.000000
709.716344	210.000000
709.723143	155.000000
709.729943	153.000000
709.736742	172.000000
709.743541	153.000000
709.750341	138.000000
709.757140	141.000000
709.763940	162.000000
709.770739	210.000000
709.777539	212.000000
709.784338	205.000000
709.791138	145.000000
709.797938	147.000000
709.804737	154.000000
709.811537	158.000000
709.818337	184.000000
709.825136	168.000000
709.831936	102.000000
709.838736	91.000000
709.845536	159.000000
709.852336	189.000000
709.859136	220.000000
709.865936	247.000000
709.872736	220.000000
709.879536	247.000000
709.886336	227.000000
709.893136	208.000000
709.899936	156.000000
709.906736	80.000000
709.913536	97.000000
709.920337	160.000000
709.927137	153.000000
709.933937	103.000000
709.940737	134.000000
709.947538	228.000000
709.954338	263.000000
709.961139	238.000000
709.967939	215.000000
709.974739	169.000000
709.981540	112.000000
709.988341	159.000000
709.995141	195.000000
710.001942	157.000000
710.008742	131.000000
710.015543	156.000000
710.022344	200.000000
710.029145	278.000000
710.035945	249.000000
710.042746	186.000000
710.049547	229.000000
710.056348	284.000000
710.063149	254.000000
710.069950	249.000000
710.076751	243.000000
710.083552	252.000000
710.090353	280.000000
710.097154	280.000000
710.103955	226.000000
710.110756	191.000000
710.117557	151.000000
710.124358	153.000000
710.131160	151.000000
710.137961	188.000000
710.144762	242.000000
710.151564	176.000000
710.158365	148.000000
710.165166	162.000000
710.171968	185.000000
710.178769	233.000000
710.185571	262.000000
710.192372	208.000000
710.199174	142.000000
710.205976	121.000000
710.212777	150.000000
710.219579	239.000000
710.226381	274.000000
710.233182	345.000000
710.239984	352.000000
710.246786	207.000000
710.253588	148.000000
710.260390	272.000000
710.267191	420.000000
710.273993	463.000000
710.280795	536.000000
710.287597	511.000000
710.294399	360.000000
710.301201	291.000000
710.308004	207.000000
710.314806	172.000000
710.321608	220.000000
710.328410	268.000000
710.335212	296.000000
710.342014	330.000000
710.348817	365.000000
710.355619	357.000000
710.362421	316.000000
710.369224	277.000000
710.376026	322.000000
710.382829	455.000000
710.389631	593.000000
710.396434	480.000000
710.403236	356.000000
710.410039	342.000000
710.416842	344.000000
710.423644	385.000000
710.430447	357.000000
710.437250	317.000000
710.444052	269.000000
710.450855	289.000000
710.457658	377.000000
710.464461	423.000000
710.471264	410.000000
710.478067	420.000000
710.484870	407.000000
710.491673	343.000000
710.498476	346.000000
710.505279	399.000000
710.512082	382.000000
710.518885	268.000000
710.525688	342.000000
710.532491	375.000000
710.539294	320.000000
710.546098	219.000000
710.552901	158.000000
710.559704	130.000000
710.566507	179.000000
710.573311	215.000000
710.580114	157.000000
710.586918	134.000000
710.593721	191.000000
710.600525	296.000000
710.607328	388.000000
710.614132	333.000000
710.620935	273.000000
710.627739	279.000000
710.634543	269.000000
710.641346	188.000000
710.648150	192.000000
710.654954	199.000000
710.661758	189.000000
710.668562	183.000000
710.675365	181.000000
710.682169	167.000000
710.688973	150.000000
710.695777	174.000000
710.702581	143.000000
710.709385	90.000000
710.716189	70.000000
710.722993	130.000000
710.729798	178.000000
710.736602	189.000000
710.743406	213.000000
710.750210	217.000000
710.757014	184.000000
710.763819	236.000000
710.770623	295.000000
710.777427	202.000000
710.784232	171.000000
710.791036	182.000000
710.797841	122.000000
710.804645	96.000000
710.811450	123.000000
710.818254	158.000000
710.825059	143.000000
710.831864	107.000000
710.838668	158.000000
710.845473	199.000000
710.852278	193.000000
710.859082	196.000000
710.865887	211.000000
710.872692	177.000000
710.879497	153.000000
710.886302	138.000000
710.893107	196.000000
710.899912	229.000000
710.906717	195.000000
710.913522	155.000000
710.920327	136.000000
710.927132	179.000000
710.933937	184.000000
710.940742	145.000000
710.947547	173.000000
710.954352	190.000000
710.961158	133.000000
710.967963	111.000000
710.974768	148.000000
710.981574	144.000000
710.988379	136.000000
710.995184	161.000000
711.001990	198.000000
711.008795	217.000000
711.015601	205.000000
711.022406	181.000000
711.029212	175.000000
711.036018	175.000000
711.042823	168.000000
711.049629	107.000000
711.056435	131.000000
711.063240	128.000000
711.070046	201.000000
711.076852	283.000000
711.083658	270.000000
711.090464	234.000000
711.097270	159.000000
711.104075	72.000000
711.110881	66.000000
711.117687	90.000000
711.124493	151.000000
711.131300	216.000000
711.138106	178.000000
711.144912	124.000000
711.151718	125.000000
711.158524	147.000000
711.165330	142.000000
711.172137	164.000000
711.178943	166.000000
711.185749	183.000000
711.192556	197.000000
711.199362	156.000000
711.206169	128.000000
711.212975	144.000000
711.219781	137.000000
711.226588	228.000000
711.233395	286.000000
711.240201	281.000000
711.247008	311.000000
711.253814	271.000000
711.260621	230.000000
711.267428	290.000000
711.274235	321.000000
711.281041	270.000000
711.287848	281.000000
711.294655	327.000000
711.301462	349.000000
711.308269	380.000000
711.315076	397.000000
711.321883	416.000000
711.328690	377.000000
711.335497	294.000000
711.342304	254.000000
711.349111	342.000000
711.355918	372.000000
711.362726	303.000000
711.369533	418.000000
711.376340	509.000000
711.383147	457.000000
711.389955	333.000000
711.396762	241.000000
711.403569	299.000000
711.410377	374.000000
711.417184	427.000000
711.423992	547.000000
711.430799	538.000000
711.437607	453.000000
711.444414	447.000000
711.451222	408.000000
711.458030	395.000000
711.464837	341.000000
711.471645	349.000000
711.478453	396.000000
711.485261	420.000000
711.492068	358.000000
711.498876	356.000000
711.505684	281.000000
711.512492	286.000000
711.519300	280.000000
711.526108	243.000000
711.532916	264.000000
711.539724	286.000000
711.546532	205.000000
711.553340	153.000000
711.560148	148.000000
711.566956	193.000000
711.573765	217.000000
711.580573	206.000000
711.587381	221.000000
711.594189	182.000000
711.600998	170.000000
711.607806	141.000000
711.614615	166.000000
711.621423	217.000000
711.628231	230.000000
711.635040	284.000000
711.641849	298.000000
711.648657	206.000000
711.655466	191.000000
711.662274	217.000000
711.669083	233.000000
711.675892	241.000000
711.682700	177.000000
711.689509	121.000000
711.696318	136.000000
711.703127	120.000000
711.709936	122.000000
711.716745	161.000000
711.723553	200.000000
711.730362	202.000000
711.737171	152.000000
711.743980	115.000000
711.750790	135.000000
711.757599	176.000000
711.764408	182.000000
711.771217	104.000000
711.778026	97.000000
711.784835	145.000000
711.791645	250.000000
711.798454	299.000000
711.805263	199.000000
711.812073	148.000000
711.818882	119.000000
711.825691	168.000000
711.832501	267.000000
711.839310	267.000000
711.846120	162.000000
711.852929	130.000000
711.859739	147.000000
711.866549	95.000000
711.873358	97.000000
711.880168	199.000000
711.886978	297.000000
711.893787	272.000000
711.900597	231.000000
711.907407	145.000000
711.914217	147.000000
711.921027	205.000000
711.927837	245.000000
711.934647	182.000000
711.941457	210.000000
711.948267	235.000000
711.955077	252.000000
711.961887	275.000000
711.968697	214.000000
711.975507	130.000000
711.982317	123.000000
711.989127	146.000000
711.995938	138.000000
712.002748	145.000000
712.009558	207.000000
712.016369	207.000000
712.023179	163.000000
712.029989	132.000000
712.036800	98.000000
712.043610	97.000000
712.050421	115.000000
712.057231	76.000000
712.064042	138.000000
712.070852	205.000000
712.077663	176.000000
712.084474	222.000000
712.091284	255.000000
712.098095	263.000000
712.104906	238.000000
712.111717	250.000000
712.118528	163.000000
712.125338	127.000000
712.132149	137.000000
712.138960	209.000000
712.145771	275.000000
712.152582	196.000000
712.159393	95.000000
712.166204	112.000000
712.173015	196.000000
712.179827	250.000000
712.186638	280.000000
712.193449	239.000000
712.200260	145.000000
712.207071	146.000000
712.213883	234.000000
712.220694	273.000000
712.227505	263.000000
712.234317	262.000000
712.241128	217.000000
712.247940	213.000000
712.254751	284.000000
712.261563	312.000000
712.268374	381.000000
712.275186	280.000000
712.281997	229.000000
712.288809	256.000000
712.295621	276.000000
712.302433	261.000000
712.309244	297.000000
712.316056	333.000000
712.322868	303.000000
712.329680	292.000000
712.336492	347.000000
712.343304	346.000000
712.350116	271.000000
712.356928	227.000000
712.363740	273.000000
712.370552	387.000000
712.377364	442.000000
712.384176	476.000000
712.390988	438.000000
712.397800	406.000000
712.404612	387.000000
712.411425	270.000000
712.418237	411.000000
712.425049	636.000000
712.431862	560.000000
712.438674	456.000000
712.445486	499.000000
712.452299	515.000000
712.459111	441.000000
712.465924	293.000000
712.472736	353.000000
712.479549	350.000000
712.486361	316.000000
712.493174	301.000000
712.499987	343.000000
712.506799	433.000000
712.513612	494.000000
712.520425	363.000000
712.527238	402.000000
712.534051	427.000000
712.540864	329.000000
712.547676	270.000000
712.554489	222.000000
712.561302	200.000000
712.568115	280.000000
712.574928	307.000000
712.581741	206.000000
712.588555	126.000000
712.595368	148.000000
712.602181	172.000000
712.608994	113.000000
712.615807	95.000000
712.622621	89.000000
712.629434	104.000000
712.636247	168.000000
712.643061	197.000000
712.649874	237.000000
712.656687	231.000000
712.663501	129.000000
712.670314	90.000000
712.677128	111.000000
712.683941	124.000000
712.690755	137.000000
712.697569	183.000000
712.704382	220.000000
712.711196	266.000000
712.718010	249.000000
712.724823	186.000000
712.731637	225.000000
712.738451	265.000000
712.745265	301.000000
712.752079	307.000000
712.758893	255.000000
712.765707	179.000000
712.772521	178.000000
712.779335	204.000000
712.786149	206.000000
712.792963	167.000000
712.799777	197.000000
712.806591	203.000000
712.813405	202.000000
712.820220	223.000000
712.827034	194.000000
712.833848	146.000000
712.840662	158.000000
712.847477	230.000000
712.854291	281.000000
712.861106	264.000000
712.867920	217.000000
712.874734	193.000000
712.881549	179.000000
712.888364	172.000000
712.895178	196.000000
712.901993	213.000000
712.908807	271.000000
712.915622	277.000000
712.922437	275.000000
712.929251	321.000000
712.936066	297.000000
712.942881	218.000000
712.949696	159.000000
712.956511	226.000000
712.963326	366.000000
712.970141	394.000000
712.976956	227.000000
712.983771	215.000000
712.990586	304.000000
712.997401	359.000000
713.004216	272.000000
713.011031	141.000000
713.017846	243.000000
713.024661	256.000000
713.031477	144.000000
713.038292	164.000000
713.045107	157.000000
713.051923	144.000000
713.058738	192.000000
713.065553	298.000000
713.072369	386.000000
713.079184	336.000000
713.086000	222.000000
713.092815	228.000000
713.099631	308.000000
713.106446	211.000000
713.113262	154.000000
713.120078	214.000000
713.126893	289.000000
713.133709	265.000000
713.140525	226.000000
713.147341	159.000000
713.154156	192.000000
713.160972	209.000000
713.167788	207.000000
713.174604	228.000000
713.181420	231.000000
713.188236	210.000000
713.195052	198.000000
713.201868	208.000000
713.208684	140.000000
713.215500	117.000000
713.222317	167.000000
713.229133	336.000000
713.235949	369.000000
713.242765	259.000000
713.249582	264.000000
713.256398	310.000000
713.263214	227.000000
713.270031	303.000000
713.276847	431.000000
713.283663	408.000000
713.290480	411.000000
713.297296	404.000000
713.304113	279.000000
713.310930	229.000000
713.317746	317.000000
713.324563	337.000000
713.331380	366.000000
713.338196	482.000000
713.345013	564.000000
713.351830	569.000000
713.358647	513.000000
713.365463	484.000000
713.372280	433.000000
713.379097	461.000000
713.385914	443.000000
713.392731	400.000000
713.399548	406.000000
713.406365	439.000000
713.413182	485.000000
713.419999	460.000000
713.426817	470.000000
713.433634	425.000000
713.440451	285.000000
713.447268	240.000000
713.454085	224.000000
713.460903	211.000000
[truncated: 253,658 more rows]
