# Supplementary material for: Identification and tentative removal of collagen glue in Palaeolithic worked bone objects: implications for ZooMS and radiocarbon dating
Source: Sci Rep. 2023 Dec 13;13:22119. doi: 10.1038/s41598-023-49242-7 (PMC10719399; doi:10.1038/s41598-023-49242-7)
Supplement: Supplementary file 2 — Supplementary Information 2. [file 41598_2023_49242_MOESM2_ESM.zip › maldi raw files/2 IST modified_2.txt]

699.898718	28.000000
699.905469	68.000000
699.912221	135.000000
699.918973	170.000000
699.925724	133.000000
699.932476	72.000000
699.939228	90.000000
699.945980	184.000000
699.952732	218.000000
699.959484	137.000000
699.966236	70.000000
699.972988	138.000000
699.979740	154.000000
699.986492	143.000000
699.993244	130.000000
699.999996	110.000000
700.006748	103.000000
700.013500	120.000000
700.020253	158.000000
700.027005	138.000000
700.033757	98.000000
700.040509	62.000000
700.047262	61.000000
700.054014	48.000000
700.060767	33.000000
700.067519	40.000000
700.074271	53.000000
700.081024	37.000000
700.087777	37.000000
700.094529	62.000000
700.101282	127.000000
700.108034	160.000000
700.114787	156.000000
700.121540	117.000000
700.128293	86.000000
700.135045	69.000000
700.141798	78.000000
700.148551	84.000000
700.155304	71.000000
700.162057	51.000000
700.168810	47.000000
700.175563	138.000000
700.182316	251.000000
700.189069	153.000000
700.195822	55.000000
700.202575	43.000000
700.209328	52.000000
700.216081	40.000000
700.222834	58.000000
700.229588	101.000000
700.236341	117.000000
700.243094	157.000000
700.249848	178.000000
700.256601	180.000000
700.263354	207.000000
700.270108	149.000000
700.276861	85.000000
700.283615	73.000000
700.290368	123.000000
700.297122	140.000000
700.303875	127.000000
700.310629	124.000000
700.317383	96.000000
700.324136	82.000000
700.330890	95.000000
700.337644	121.000000
700.344398	108.000000
700.351152	70.000000
700.357905	86.000000
700.364659	110.000000
700.371413	109.000000
700.378167	127.000000
700.384921	181.000000
700.391675	210.000000
700.398429	235.000000
700.405183	273.000000
700.411938	209.000000
700.418692	191.000000
700.425446	237.000000
700.432200	240.000000
700.438954	201.000000
700.445709	209.000000
700.452463	152.000000
700.459217	94.000000
700.465972	138.000000
700.472726	260.000000
700.479481	294.000000
700.486235	342.000000
700.492990	408.000000
700.499744	376.000000
700.506499	341.000000
700.513253	271.000000
700.520008	154.000000
700.526763	100.000000
700.533517	125.000000
700.540272	167.000000
700.547027	201.000000
700.553782	190.000000
700.560537	128.000000
700.567291	77.000000
700.574046	77.000000
700.580801	104.000000
700.587556	114.000000
700.594311	108.000000
700.601066	146.000000
700.607821	135.000000
700.614577	120.000000
700.621332	127.000000
700.628087	110.000000
700.634842	72.000000
700.641597	90.000000
700.648353	89.000000
700.655108	75.000000
700.661863	73.000000
700.668619	61.000000
700.675374	73.000000
700.682129	59.000000
700.688885	95.000000
700.695640	145.000000
700.702396	132.000000
700.709152	162.000000
700.715907	229.000000
700.722663	164.000000
700.729419	79.000000
700.736174	74.000000
700.742930	100.000000
700.749686	82.000000
700.756442	87.000000
700.763197	94.000000
700.769953	65.000000
700.776709	69.000000
700.783465	54.000000
700.790221	36.000000
700.796977	64.000000
700.803733	119.000000
700.810489	111.000000
700.817245	75.000000
700.824001	84.000000
700.830758	63.000000
700.837514	32.000000
700.844270	71.000000
700.851026	81.000000
700.857782	64.000000
700.864539	81.000000
700.871295	90.000000
700.878052	69.000000
700.884808	50.000000
700.891564	50.000000
700.898321	52.000000
700.905077	144.000000
700.911834	207.000000
700.918591	201.000000
700.925347	188.000000
700.932104	137.000000
700.938861	94.000000
700.945617	109.000000
700.952374	121.000000
700.959131	84.000000
700.965888	70.000000
700.972645	57.000000
700.979401	47.000000
700.986158	73.000000
700.992915	95.000000
700.999672	79.000000
701.006429	44.000000
701.013186	58.000000
701.019943	120.000000
701.026701	108.000000
701.033458	108.000000
701.040215	130.000000
701.046972	165.000000
701.053729	140.000000
701.060487	59.000000
701.067244	76.000000
701.074001	97.000000
701.080759	71.000000
701.087516	50.000000
701.094273	48.000000
701.101031	50.000000
701.107788	75.000000
701.114546	92.000000
701.121304	57.000000
701.128061	60.000000
701.134819	72.000000
701.141577	67.000000
701.148334	65.000000
701.155092	59.000000
701.161850	54.000000
701.168608	48.000000
701.175365	46.000000
701.182123	36.000000
701.188881	129.000000
701.195639	134.000000
701.202397	106.000000
701.209155	149.000000
701.215913	181.000000
701.222671	188.000000
701.229429	171.000000
701.236187	117.000000
701.242946	98.000000
701.249704	76.000000
701.256462	50.000000
701.263220	59.000000
701.269979	68.000000
701.276737	76.000000
701.283495	61.000000
701.290254	54.000000
701.297012	75.000000
701.303771	92.000000
701.310529	117.000000
701.317288	125.000000
701.324046	78.000000
701.330805	82.000000
701.337563	118.000000
701.344322	134.000000
701.351081	235.000000
701.357839	232.000000
701.364598	154.000000
701.371357	154.000000
701.378116	162.000000
701.384875	141.000000
701.391634	158.000000
701.398393	145.000000
701.405151	129.000000
701.411910	154.000000
701.418669	173.000000
701.425429	193.000000
701.432188	268.000000
701.438947	311.000000
701.445706	270.000000
701.452465	219.000000
701.459224	203.000000
701.465984	218.000000
701.472743	231.000000
701.479502	185.000000
701.486262	164.000000
701.493021	147.000000
701.499780	163.000000
701.506540	267.000000
701.513299	259.000000
701.520059	144.000000
701.526818	86.000000
701.533578	59.000000
701.540337	97.000000
701.547097	154.000000
701.553857	167.000000
701.560617	279.000000
701.567376	294.000000
701.574136	160.000000
701.580896	104.000000
701.587656	243.000000
701.594416	300.000000
701.601175	193.000000
701.607935	113.000000
701.614695	58.000000
701.621455	99.000000
701.628215	131.000000
701.634976	148.000000
701.641736	161.000000
701.648496	122.000000
701.655256	144.000000
701.662016	270.000000
701.668776	237.000000
701.675537	79.000000
701.682297	42.000000
701.689057	49.000000
701.695818	73.000000
701.702578	95.000000
701.709338	117.000000
701.716099	154.000000
701.722859	129.000000
701.729620	117.000000
701.736381	120.000000
701.743141	140.000000
701.749902	160.000000
701.756662	129.000000
701.763423	113.000000
701.770184	94.000000
701.776945	92.000000
701.783705	80.000000
701.790466	78.000000
701.797227	114.000000
701.803988	106.000000
701.810749	92.000000
701.817510	72.000000
701.824271	66.000000
701.831032	79.000000
701.837793	62.000000
701.844554	21.000000
701.851315	29.000000
701.858076	66.000000
701.864838	58.000000
701.871599	54.000000
701.878360	63.000000
701.885121	64.000000
701.891883	52.000000
701.898644	61.000000
701.905405	76.000000
701.912167	90.000000
701.918928	82.000000
701.925690	81.000000
701.932451	135.000000
701.939213	134.000000
701.945974	117.000000
701.952736	110.000000
701.959498	90.000000
701.966259	65.000000
701.973021	36.000000
701.979783	20.000000
701.986545	3.000000
701.993306	17.000000
702.000068	57.000000
702.006830	73.000000
702.013592	92.000000
702.020354	100.000000
702.027116	80.000000
702.033878	111.000000
702.040640	157.000000
702.047402	136.000000
702.054164	95.000000
702.060926	78.000000
702.067689	71.000000
702.074451	52.000000
702.081213	57.000000
702.087975	72.000000
702.094738	133.000000
702.101500	178.000000
702.108262	165.000000
702.115025	163.000000
702.121787	93.000000
702.128550	59.000000
702.135312	68.000000
702.142075	47.000000
702.148837	88.000000
702.155600	93.000000
702.162362	76.000000
702.169125	74.000000
702.175888	87.000000
702.182651	82.000000
702.189413	52.000000
702.196176	65.000000
702.202939	106.000000
702.209702	179.000000
702.216465	169.000000
702.223228	114.000000
702.229991	109.000000
702.236754	80.000000
702.243517	93.000000
702.250280	117.000000
702.257043	106.000000
702.263806	66.000000
702.270569	22.000000
702.277332	25.000000
702.284096	52.000000
702.290859	138.000000
702.297622	211.000000
702.304385	190.000000
702.311149	188.000000
702.317912	136.000000
702.324676	50.000000
702.331439	12.000000
702.338203	35.000000
702.344966	70.000000
702.351730	75.000000
702.358493	61.000000
702.365257	46.000000
702.372020	91.000000
702.378784	127.000000
702.385548	168.000000
702.392312	152.000000
702.399075	131.000000
702.405839	146.000000
702.412603	126.000000
702.419367	160.000000
702.426131	337.000000
702.432895	388.000000
702.439659	255.000000
702.446423	144.000000
702.453187	109.000000
702.459951	150.000000
702.466715	154.000000
702.473479	152.000000
702.480243	207.000000
702.487008	243.000000
702.493772	327.000000
702.500536	343.000000
702.507300	260.000000
702.514065	155.000000
702.520829	100.000000
702.527594	107.000000
702.534358	127.000000
702.541123	122.000000
702.547887	105.000000
702.554652	124.000000
702.561416	113.000000
702.568181	71.000000
702.574945	42.000000
702.581710	69.000000
702.588475	67.000000
702.595240	85.000000
702.602004	117.000000
702.608769	115.000000
702.615534	71.000000
702.622299	69.000000
702.629064	62.000000
702.635829	61.000000
702.642594	115.000000
702.649359	119.000000
702.656124	51.000000
702.662889	40.000000
702.669654	105.000000
702.676419	190.000000
702.683184	166.000000
702.689949	125.000000
702.696715	144.000000
702.703480	141.000000
702.710245	125.000000
702.717010	99.000000
702.723776	81.000000
702.730541	75.000000
702.737307	85.000000
702.744072	70.000000
702.750838	37.000000
702.757603	51.000000
702.764369	82.000000
702.771134	71.000000
702.777900	54.000000
702.784666	79.000000
702.791431	127.000000
702.798197	91.000000
702.804963	26.000000
702.811728	31.000000
702.818494	51.000000
702.825260	20.000000
702.832026	19.000000
702.838792	20.000000
702.845558	56.000000
702.852324	68.000000
702.859090	48.000000
702.865856	41.000000
702.872622	40.000000
702.879388	35.000000
702.886154	59.000000
702.892921	111.000000
702.899687	150.000000
702.906453	118.000000
702.913219	98.000000
702.919986	70.000000
702.926752	37.000000
702.933518	24.000000
702.940285	6.000000
702.947051	53.000000
702.953818	98.000000
702.960584	93.000000
702.967351	90.000000
702.974117	101.000000
702.980884	104.000000
702.987651	102.000000
702.994417	114.000000
703.001184	94.000000
703.007951	58.000000
703.014717	37.000000
703.021484	39.000000
703.028251	101.000000
703.035018	131.000000
703.041785	79.000000
703.048552	84.000000
703.055319	97.000000
703.062086	87.000000
703.068853	62.000000
703.075620	28.000000
703.082387	4.000000
703.089154	2.000000
703.095921	36.000000
703.102689	88.000000
703.109456	97.000000
703.116223	80.000000
703.122990	139.000000
703.129758	161.000000
703.136525	133.000000
703.143292	118.000000
703.150060	106.000000
703.156827	60.000000
703.163595	45.000000
703.170362	100.000000
703.177130	85.000000
703.183898	100.000000
703.190665	99.000000
703.197433	84.000000
703.204201	83.000000
703.210968	70.000000
703.217736	44.000000
703.224504	30.000000
703.231272	34.000000
703.238040	67.000000
703.244807	57.000000
703.251575	24.000000
703.258343	21.000000
703.265111	53.000000
703.271879	131.000000
703.278647	136.000000
703.285415	112.000000
703.292184	66.000000
703.298952	77.000000
703.305720	140.000000
703.312488	125.000000
703.319256	82.000000
703.326025	60.000000
703.332793	79.000000
703.339561	88.000000
703.346330	95.000000
703.353098	138.000000
703.359867	192.000000
703.366635	178.000000
703.373404	137.000000
703.380172	149.000000
703.386941	171.000000
703.393709	131.000000
703.400478	96.000000
703.407247	153.000000
703.414015	297.000000
703.420784	300.000000
703.427553	189.000000
703.434322	195.000000
703.441091	203.000000
703.447859	206.000000
703.454628	210.000000
703.461397	201.000000
703.468166	162.000000
703.474935	105.000000
703.481704	64.000000
703.488473	132.000000
703.495243	234.000000
703.502012	308.000000
703.508781	297.000000
703.515550	210.000000
703.522319	255.000000
703.529089	381.000000
703.535858	337.000000
703.542627	220.000000
703.549397	135.000000
703.556166	120.000000
703.562935	140.000000
703.569705	158.000000
703.576474	142.000000
703.583244	137.000000
703.590014	151.000000
703.596783	173.000000
703.603553	135.000000
703.610322	96.000000
703.617092	89.000000
703.623862	96.000000
703.630632	75.000000
703.637401	57.000000
703.644171	101.000000
703.650941	102.000000
703.657711	90.000000
703.664481	79.000000
703.671251	73.000000
703.678021	105.000000
703.684791	112.000000
703.691561	111.000000
703.698331	122.000000
703.705101	130.000000
703.711871	118.000000
703.718642	82.000000
703.725412	60.000000
703.732182	127.000000
703.738952	194.000000
703.745723	139.000000
703.752493	100.000000
703.759263	133.000000
703.766034	138.000000
703.772804	95.000000
703.779575	86.000000
703.786345	67.000000
703.793116	69.000000
703.799886	90.000000
703.806657	90.000000
703.813428	86.000000
703.820198	91.000000
703.826969	121.000000
703.833740	97.000000
703.840511	73.000000
703.847281	84.000000
703.854052	67.000000
703.860823	87.000000
703.867594	78.000000
703.874365	74.000000
703.881136	124.000000
703.887907	195.000000
703.894678	193.000000
703.901449	129.000000
703.908220	142.000000
703.914991	219.000000
703.921763	173.000000
703.928534	65.000000
703.935305	33.000000
703.942076	69.000000
703.948848	95.000000
703.955619	74.000000
703.962390	32.000000
703.969162	41.000000
703.975933	53.000000
703.982705	58.000000
703.989476	65.000000
703.996248	90.000000
704.003019	67.000000
704.009791	80.000000
704.016563	100.000000
704.023334	107.000000
704.030106	77.000000
704.036878	66.000000
704.043649	54.000000
704.050421	75.000000
704.057193	83.000000
704.063965	48.000000
704.070737	32.000000
704.077509	76.000000
704.084281	125.000000
704.091053	127.000000
704.097825	99.000000
704.104597	27.000000
704.111369	12.000000
704.118141	83.000000
704.124913	114.000000
704.131685	122.000000
704.138458	157.000000
704.145230	103.000000
704.152002	44.000000
704.158775	104.000000
704.165547	196.000000
704.172319	191.000000
704.179092	94.000000
704.185864	51.000000
704.192637	75.000000
704.199409	107.000000
704.206182	118.000000
704.212954	118.000000
704.219727	61.000000
704.226500	14.000000
704.233272	51.000000
704.240045	103.000000
704.246818	135.000000
704.253591	152.000000
704.260363	165.000000
704.267136	114.000000
704.273909	75.000000
704.280682	97.000000
704.287455	154.000000
704.294228	185.000000
704.301001	152.000000
704.307774	139.000000
704.314547	129.000000
704.321320	122.000000
704.328093	163.000000
704.334867	135.000000
704.341640	104.000000
704.348413	81.000000
704.355186	79.000000
704.361960	77.000000
704.368733	56.000000
704.375506	45.000000
704.382280	65.000000
704.389053	103.000000
704.395827	105.000000
704.402600	200.000000
704.409374	236.000000
704.416147	134.000000
704.422921	83.000000
704.429695	127.000000
704.436468	153.000000
704.443242	161.000000
704.450016	118.000000
704.456790	97.000000
704.463563	128.000000
704.470337	179.000000
704.477111	259.000000
704.483885	264.000000
704.490659	202.000000
704.497433	169.000000
704.504207	223.000000
704.510981	286.000000
704.517755	316.000000
704.524529	235.000000
704.531303	92.000000
704.538077	71.000000
704.544852	146.000000
704.551626	199.000000
704.558400	247.000000
704.565174	308.000000
704.571949	271.000000
704.578723	163.000000
704.585497	119.000000
704.592272	69.000000
704.599046	71.000000
704.605821	97.000000
704.612595	84.000000
704.619370	110.000000
704.626145	130.000000
704.632919	110.000000
704.639694	177.000000
704.646469	202.000000
704.653243	125.000000
704.660018	106.000000
704.666793	83.000000
704.673568	58.000000
704.680343	83.000000
704.687117	93.000000
704.693892	91.000000
704.700667	118.000000
704.707442	87.000000
704.714217	98.000000
704.720992	99.000000
704.727767	99.000000
704.734543	128.000000
704.741318	71.000000
704.748093	32.000000
704.754868	45.000000
704.761643	92.000000
704.768419	166.000000
704.775194	200.000000
704.781969	157.000000
704.788745	109.000000
704.795520	95.000000
704.802296	113.000000
704.809071	147.000000
704.815847	137.000000
704.822622	124.000000
704.829398	82.000000
704.836173	38.000000
704.842949	90.000000
704.849725	84.000000
704.856500	65.000000
704.863276	50.000000
704.870052	58.000000
704.876828	63.000000
704.883604	50.000000
704.890379	89.000000
704.897155	96.000000
704.903931	53.000000
704.910707	64.000000
704.917483	52.000000
704.924259	41.000000
704.931035	57.000000
704.937811	59.000000
704.944588	57.000000
704.951364	91.000000
704.958140	96.000000
704.964916	50.000000
704.971693	83.000000
704.978469	114.000000
704.985245	133.000000
704.992022	148.000000
704.998798	120.000000
705.005574	99.000000
705.012351	99.000000
705.019127	94.000000
705.025904	73.000000
705.032680	49.000000
705.039457	38.000000
705.046234	46.000000
705.053010	32.000000
705.059787	24.000000
705.066564	54.000000
705.073341	53.000000
705.080117	34.000000
705.086894	60.000000
705.093671	91.000000
705.100448	144.000000
705.107225	153.000000
705.114002	135.000000
705.120779	152.000000
705.127556	127.000000
705.134333	78.000000
705.141110	78.000000
705.147887	111.000000
705.154664	108.000000
705.161441	105.000000
705.168219	101.000000
705.174996	60.000000
705.181773	59.000000
705.188551	73.000000
705.195328	62.000000
705.202105	48.000000
705.208883	32.000000
705.215660	39.000000
705.222438	78.000000
705.229215	70.000000
705.235993	51.000000
705.242770	132.000000
705.249548	172.000000
705.256326	167.000000
705.263103	127.000000
705.269881	132.000000
705.276659	144.000000
705.283437	123.000000
705.290214	79.000000
705.296992	86.000000
705.303770	111.000000
705.310548	104.000000
705.317326	151.000000
705.324104	202.000000
705.330882	160.000000
705.337660	105.000000
705.344438	106.000000
705.351216	101.000000
705.357994	158.000000
705.364772	268.000000
705.371551	250.000000
705.378329	207.000000
705.385107	247.000000
705.391885	201.000000
705.398664	176.000000
705.405442	172.000000
705.412221	224.000000
705.418999	233.000000
705.425778	190.000000
705.432556	193.000000
705.439335	219.000000
705.446113	220.000000
705.452892	206.000000
705.459670	289.000000
705.466449	412.000000
705.473228	420.000000
705.480006	274.000000
705.486785	150.000000
705.493564	137.000000
705.500343	201.000000
705.507122	355.000000
705.513901	380.000000
705.520680	279.000000
705.527459	189.000000
705.534238	202.000000
705.541017	255.000000
705.547796	281.000000
705.554575	193.000000
705.561354	113.000000
705.568133	125.000000
705.574912	201.000000
705.581691	197.000000
705.588471	142.000000
705.595250	113.000000
705.602029	164.000000
705.608809	209.000000
705.615588	173.000000
705.622368	121.000000
705.629147	39.000000
705.635926	25.000000
705.642706	48.000000
705.649486	78.000000
705.656265	118.000000
705.663045	116.000000
705.669824	61.000000
705.676604	65.000000
705.683384	108.000000
705.690164	94.000000
705.696943	53.000000
705.703723	116.000000
705.710503	158.000000
705.717283	129.000000
705.724063	92.000000
705.730843	66.000000
705.737623	95.000000
705.744403	176.000000
705.751183	178.000000
705.757963	108.000000
705.764743	37.000000
705.771523	36.000000
705.778303	55.000000
705.785084	56.000000
705.791864	61.000000
705.798644	82.000000
705.805424	61.000000
705.812205	38.000000
705.818985	21.000000
705.825766	22.000000
705.832546	26.000000
705.839326	52.000000
705.846107	71.000000
705.852888	107.000000
705.859668	130.000000
705.866449	98.000000
705.873229	84.000000
705.880010	111.000000
705.886791	86.000000
705.893571	47.000000
705.900352	72.000000
705.907133	63.000000
705.913914	59.000000
705.920695	78.000000
705.927476	100.000000
705.934257	97.000000
705.941038	51.000000
705.947819	71.000000
705.954600	108.000000
705.961381	109.000000
705.968162	75.000000
705.974943	75.000000
705.981724	97.000000
705.988505	97.000000
705.995287	134.000000
706.002068	91.000000
706.008849	74.000000
706.015630	119.000000
706.022412	122.000000
706.029193	86.000000
706.035975	92.000000
706.042756	101.000000
706.049538	73.000000
706.056319	56.000000
706.063101	50.000000
706.069882	67.000000
706.076664	44.000000
706.083446	51.000000
706.090227	91.000000
706.097009	87.000000
706.103791	31.000000
706.110572	19.000000
706.117354	95.000000
706.124136	205.000000
706.130918	190.000000
706.137700	72.000000
706.144482	35.000000
706.151264	109.000000
706.158046	152.000000
706.164828	150.000000
706.171610	144.000000
706.178392	119.000000
706.185174	113.000000
706.191957	137.000000
706.198739	151.000000
706.205521	166.000000
706.212303	148.000000
706.219086	101.000000
706.225868	87.000000
706.232650	74.000000
706.239433	90.000000
706.246215	120.000000
706.252998	118.000000
706.259780	106.000000
706.266563	126.000000
706.273345	92.000000
706.280128	96.000000
706.286911	98.000000
706.293693	110.000000
706.300476	132.000000
706.307259	124.000000
706.314041	104.000000
706.320824	116.000000
706.327607	145.000000
706.334390	169.000000
706.341173	137.000000
706.347956	104.000000
706.354739	79.000000
706.361522	100.000000
706.368305	169.000000
706.375088	173.000000
706.381871	188.000000
706.388654	192.000000
706.395437	212.000000
706.402221	185.000000
706.409004	170.000000
706.415787	214.000000
706.422570	251.000000
706.429354	266.000000
706.436137	275.000000
706.442920	243.000000
706.449704	289.000000
706.456487	354.000000
706.463271	291.000000
706.470054	187.000000
706.476838	135.000000
706.483622	164.000000
706.490405	215.000000
706.497189	302.000000
706.503973	342.000000
706.510756	296.000000
706.517540	227.000000
706.524324	149.000000
706.531108	144.000000
706.537892	191.000000
706.544675	195.000000
706.551459	204.000000
706.558243	214.000000
706.565027	151.000000
706.571811	161.000000
706.578595	221.000000
706.585380	152.000000
706.592164	84.000000
706.598948	95.000000
706.605732	141.000000
706.612516	117.000000
706.619300	51.000000
706.626085	67.000000
706.632869	116.000000
706.639653	103.000000
706.646438	84.000000
706.653222	60.000000
706.660007	33.000000
706.666791	29.000000
706.673576	48.000000
706.680360	109.000000
706.687145	130.000000
706.693929	83.000000
706.700714	38.000000
706.707499	41.000000
706.714283	52.000000
706.721068	79.000000
706.727853	157.000000
706.734638	138.000000
706.741423	43.000000
706.748208	73.000000
706.754992	116.000000
706.761777	96.000000
706.768562	65.000000
706.775347	50.000000
706.782132	41.000000
706.788918	66.000000
706.795703	127.000000
706.802488	117.000000
706.809273	111.000000
706.816058	141.000000
706.822843	100.000000
706.829629	72.000000
706.836414	70.000000
706.843199	89.000000
706.849985	106.000000
706.856770	130.000000
706.863556	148.000000
706.870341	146.000000
706.877126	127.000000
706.883912	99.000000
706.890698	122.000000
706.897483	130.000000
706.904269	69.000000
706.911054	15.000000
706.917840	12.000000
706.924626	36.000000
706.931412	53.000000
706.938197	49.000000
706.944983	29.000000
706.951769	36.000000
706.958555	56.000000
706.965341	36.000000
706.972127	66.000000
706.978913	97.000000
706.985699	65.000000
706.992485	38.000000
706.999271	61.000000
707.006057	58.000000
707.012843	59.000000
707.019630	112.000000
707.026416	119.000000
707.033202	88.000000
707.039988	61.000000
707.046775	88.000000
707.053561	144.000000
707.060348	119.000000
707.067134	45.000000
707.073920	36.000000
707.080707	75.000000
707.087493	101.000000
707.094280	99.000000
707.101067	69.000000
707.107853	44.000000
707.114640	116.000000
707.121426	152.000000
707.128213	110.000000
707.135000	112.000000
707.141787	152.000000
707.148574	128.000000
707.155360	66.000000
707.162147	23.000000
707.168934	53.000000
707.175721	83.000000
707.182508	88.000000
707.189295	63.000000
707.196082	40.000000
707.202869	77.000000
707.209656	71.000000
707.216444	37.000000
707.223231	16.000000
707.230018	11.000000
707.236805	40.000000
707.243592	107.000000
707.250380	131.000000
707.257167	104.000000
707.263954	120.000000
707.270742	114.000000
707.277529	107.000000
707.284317	110.000000
707.291104	97.000000
707.297892	91.000000
707.304679	126.000000
707.311467	113.000000
707.318255	49.000000
707.325042	37.000000
707.331830	85.000000
707.338618	104.000000
707.345406	66.000000
707.352193	87.000000
707.358981	146.000000
707.365769	123.000000
707.372557	100.000000
707.379345	183.000000
707.386133	163.000000
707.392921	139.000000
707.399709	151.000000
707.406497	172.000000
707.413285	164.000000
707.420073	199.000000
707.426861	230.000000
707.433650	297.000000
707.440438	329.000000
707.447226	270.000000
707.454014	230.000000
707.460803	225.000000
707.467591	216.000000
707.474379	215.000000
707.481168	248.000000
707.487956	302.000000
707.494745	423.000000
707.501533	412.000000
707.508322	368.000000
707.515111	325.000000
707.521899	236.000000
707.528688	193.000000
707.535476	183.000000
707.542265	143.000000
707.549054	105.000000
707.555843	108.000000
707.562632	143.000000
707.569420	175.000000
707.576209	224.000000
707.582998	150.000000
707.589787	28.000000
707.596576	38.000000
707.603365	156.000000
707.610154	257.000000
707.616943	240.000000
707.623732	196.000000
707.630522	156.000000
707.637311	122.000000
707.644100	109.000000
707.650889	105.000000
707.657679	81.000000
707.664468	8.000000
707.671257	29.000000
707.678047	115.000000
707.684836	130.000000
707.691625	86.000000
707.698415	86.000000
707.705204	88.000000
707.711994	76.000000
707.718784	116.000000
707.725573	120.000000
707.732363	87.000000
707.739152	88.000000
707.745942	75.000000
707.752732	10.000000
707.759522	21.000000
707.766312	59.000000
707.773101	58.000000
707.779891	64.000000
707.786681	100.000000
707.793471	112.000000
707.800261	92.000000
707.807051	100.000000
707.813841	120.000000
707.820631	107.000000
707.827421	69.000000
707.834211	32.000000
707.841002	45.000000
707.847792	55.000000
707.854582	57.000000
707.861372	46.000000
707.868163	34.000000
707.874953	35.000000
707.881743	19.000000
707.888534	13.000000
707.895324	0.000000
707.902115	30.000000
707.908905	61.000000
707.915696	46.000000
707.922486	42.000000
707.929277	73.000000
707.936067	62.000000
707.942858	44.000000
707.949649	47.000000
707.956439	52.000000
707.963230	25.000000
707.970021	25.000000
707.976812	31.000000
707.983603	39.000000
707.990394	78.000000
707.997185	110.000000
708.003975	66.000000
708.010766	43.000000
708.017557	102.000000
708.024349	180.000000
708.031140	163.000000
708.037931	170.000000
708.044722	174.000000
708.051513	170.000000
708.058304	80.000000
708.065096	49.000000
708.071887	92.000000
708.078678	93.000000
708.085470	64.000000
708.092261	69.000000
708.099052	108.000000
708.105844	89.000000
708.112635	56.000000
708.119427	64.000000
708.126218	63.000000
708.133010	110.000000
708.139802	134.000000
708.146593	92.000000
708.153385	77.000000
708.160177	50.000000
708.166968	32.000000
708.173760	56.000000
708.180552	48.000000
708.187344	67.000000
708.194136	126.000000
708.200928	92.000000
708.207719	91.000000
708.214511	127.000000
708.221303	124.000000
708.228096	131.000000
708.234888	200.000000
708.241680	202.000000
708.248472	113.000000
708.255264	98.000000
708.262056	68.000000
708.268848	38.000000
708.275641	57.000000
708.282433	91.000000
708.289225	108.000000
708.296018	97.000000
708.302810	76.000000
708.309603	107.000000
708.316395	110.000000
708.323188	59.000000
708.329980	70.000000
708.336773	90.000000
708.343565	106.000000
708.350358	131.000000
708.357151	120.000000
708.363943	94.000000
708.370736	99.000000
708.377529	123.000000
708.384322	113.000000
708.391114	90.000000
708.397907	108.000000
708.404700	131.000000
708.411493	173.000000
708.418286	175.000000
708.425079	158.000000
708.431872	159.000000
708.438665	150.000000
708.445458	213.000000
708.452251	256.000000
708.459044	222.000000
708.465838	240.000000
708.472631	292.000000
708.479424	258.000000
708.486217	202.000000
708.493011	132.000000
708.499804	168.000000
708.506598	283.000000
708.513391	296.000000
708.520184	260.000000
708.526978	183.000000
708.533771	207.000000
708.540565	192.000000
708.547359	195.000000
708.554152	162.000000
708.560946	95.000000
708.567739	118.000000
708.574533	127.000000
708.581327	128.000000
708.588121	154.000000
708.594915	204.000000
708.601708	236.000000
708.608502	246.000000
708.615296	244.000000
708.622090	239.000000
708.628884	149.000000
708.635678	101.000000
708.642472	166.000000
708.649266	221.000000
708.656060	185.000000
708.662855	161.000000
708.669649	151.000000
708.676443	123.000000
708.683237	128.000000
708.690031	115.000000
708.696826	101.000000
708.703620	98.000000
708.710414	96.000000
708.717209	94.000000
708.724003	94.000000
708.730798	72.000000
708.737592	102.000000
708.744387	116.000000
708.751181	95.000000
708.757976	75.000000
708.764771	70.000000
708.771565	87.000000
708.778360	98.000000
708.785155	65.000000
708.791950	30.000000
708.798744	43.000000
708.805539	94.000000
708.812334	154.000000
708.819129	186.000000
708.825924	159.000000
708.832719	84.000000
708.839514	53.000000
708.846309	60.000000
708.853104	66.000000
708.859899	43.000000
708.866694	36.000000
708.873489	63.000000
708.880284	96.000000
708.887080	124.000000
708.893875	141.000000
708.900670	135.000000
708.907466	91.000000
708.914261	58.000000
708.921056	47.000000
708.927852	74.000000
708.934647	75.000000
708.941443	54.000000
708.948238	72.000000
708.955034	106.000000
708.961829	83.000000
708.968625	54.000000
708.975421	97.000000
708.982216	141.000000
708.989012	111.000000
708.995808	83.000000
709.002604	83.000000
709.009399	140.000000
709.016195	194.000000
709.022991	118.000000
709.029787	37.000000
709.036583	60.000000
709.043379	87.000000
709.050175	67.000000
709.056971	80.000000
709.063767	129.000000
709.070563	134.000000
709.077359	134.000000
709.084156	124.000000
709.090952	62.000000
709.097748	89.000000
709.104544	68.000000
709.111341	16.000000
709.118137	6.000000
709.124933	17.000000
709.131730	36.000000
709.138526	59.000000
709.145323	69.000000
709.152119	103.000000
709.158916	79.000000
709.165712	34.000000
709.172509	54.000000
709.179306	120.000000
709.186102	129.000000
709.192899	75.000000
709.199696	44.000000
709.206493	58.000000
709.213289	104.000000
709.220086	138.000000
709.226883	83.000000
709.233680	77.000000
709.240477	142.000000
709.247274	177.000000
709.254071	172.000000
709.260868	161.000000
709.267665	121.000000
709.274462	88.000000
709.281259	41.000000
709.288056	88.000000
709.294854	118.000000
709.301651	100.000000
709.308448	101.000000
709.315245	94.000000
709.322043	85.000000
709.328840	94.000000
709.335637	118.000000
709.342435	86.000000
709.349232	74.000000
709.356030	90.000000
709.362827	123.000000
709.369625	145.000000
709.376423	98.000000
709.383220	55.000000
709.390018	33.000000
709.396816	77.000000
709.403613	190.000000
709.410411	255.000000
709.417209	278.000000
709.424007	229.000000
709.430804	262.000000
709.437602	264.000000
709.444400	174.000000
709.451198	170.000000
709.457996	202.000000
709.464794	179.000000
709.471592	133.000000
709.478390	173.000000
709.485189	264.000000
709.491987	340.000000
709.498785	322.000000
709.505583	263.000000
709.512381	296.000000
709.519180	299.000000
709.525978	229.000000
709.532776	142.000000
709.539575	102.000000
709.546373	144.000000
709.553172	214.000000
709.559970	229.000000
709.566769	196.000000
709.573567	125.000000
709.580366	67.000000
709.587164	59.000000
709.593963	90.000000
709.600762	154.000000
709.607560	156.000000
709.614359	88.000000
709.621158	90.000000
709.627957	148.000000
709.634755	138.000000
709.641554	70.000000
709.648353	27.000000
709.655152	61.000000
709.661951	88.000000
709.668750	119.000000
709.675549	157.000000
709.682348	142.000000
709.689147	86.000000
709.695947	143.000000
709.702746	186.000000
709.709545	164.000000
709.716344	179.000000
709.723143	146.000000
709.729943	69.000000
709.736742	58.000000
709.743541	68.000000
709.750341	104.000000
709.757140	91.000000
709.763940	70.000000
709.770739	83.000000
709.777539	93.000000
709.784338	105.000000
709.791138	98.000000
709.797938	92.000000
709.804737	96.000000
709.811537	87.000000
709.818337	93.000000
709.825136	80.000000
709.831936	88.000000
709.838736	116.000000
709.845536	76.000000
709.852336	30.000000
709.859136	29.000000
709.865936	62.000000
709.872736	75.000000
709.879536	101.000000
709.886336	86.000000
709.893136	68.000000
709.899936	107.000000
709.906736	124.000000
709.913536	125.000000
709.920337	89.000000
709.927137	60.000000
709.933937	75.000000
709.940737	133.000000
709.947538	113.000000
709.954338	39.000000
709.961139	10.000000
709.967939	67.000000
709.974739	134.000000
709.981540	118.000000
709.988341	57.000000
709.995141	37.000000
710.001942	47.000000
710.008742	61.000000
710.015543	42.000000
710.022344	28.000000
710.029145	56.000000
710.035945	104.000000
710.042746	147.000000
710.049547	152.000000
710.056348	128.000000
710.063149	108.000000
710.069950	98.000000
710.076751	55.000000
710.083552	32.000000
710.090353	40.000000
710.097154	60.000000
710.103955	87.000000
710.110756	50.000000
710.117557	46.000000
710.124358	70.000000
710.131160	97.000000
710.137961	78.000000
710.144762	47.000000
710.151564	118.000000
710.158365	180.000000
710.165166	115.000000
710.171968	51.000000
710.178769	51.000000
710.185571	51.000000
710.192372	50.000000
710.199174	71.000000
710.205976	68.000000
710.212777	65.000000
710.219579	89.000000
710.226381	70.000000
710.233182	73.000000
710.239984	94.000000
710.246786	105.000000
710.253588	128.000000
710.260390	165.000000
710.267191	166.000000
710.273993	125.000000
710.280795	107.000000
710.287597	175.000000
710.294399	207.000000
710.301201	166.000000
710.308004	83.000000
710.314806	53.000000
710.321608	89.000000
710.328410	92.000000
710.335212	64.000000
710.342014	51.000000
710.348817	166.000000
710.355619	244.000000
710.362421	260.000000
710.369224	280.000000
710.376026	276.000000
710.382829	193.000000
710.389631	180.000000
710.396434	144.000000
710.403236	93.000000
710.410039	112.000000
710.416842	233.000000
710.423644	241.000000
710.430447	188.000000
710.437250	255.000000
710.444052	247.000000
710.450855	260.000000
710.457658	356.000000
710.464461	404.000000
710.471264	277.000000
710.478067	268.000000
710.484870	275.000000
710.491673	229.000000
710.498476	266.000000
710.505279	216.000000
710.512082	205.000000
710.518885	270.000000
710.525688	207.000000
710.532491	144.000000
710.539294	190.000000
710.546098	163.000000
710.552901	89.000000
710.559704	90.000000
710.566507	130.000000
710.573311	140.000000
710.580114	102.000000
710.586918	93.000000
710.593721	160.000000
710.600525	186.000000
710.607328	128.000000
710.614132	113.000000
710.620935	75.000000
710.627739	73.000000
710.634543	67.000000
710.641346	56.000000
710.648150	100.000000
710.654954	205.000000
710.661758	197.000000
710.668562	84.000000
710.675365	17.000000
710.682169	4.000000
710.688973	37.000000
710.695777	72.000000
710.702581	89.000000
710.709385	115.000000
710.716189	84.000000
710.722993	48.000000
710.729798	40.000000
710.736602	30.000000
710.743406	45.000000
710.750210	120.000000
710.757014	145.000000
710.763819	104.000000
710.770623	82.000000
710.777427	86.000000
710.784232	142.000000
710.791036	136.000000
710.797841	80.000000
710.804645	106.000000
710.811450	142.000000
710.818254	158.000000
710.825059	114.000000
710.831864	56.000000
710.838668	29.000000
710.845473	27.000000
710.852278	59.000000
710.859082	119.000000
710.865887	160.000000
710.872692	135.000000
710.879497	75.000000
710.886302	41.000000
710.893107	65.000000
710.899912	105.000000
710.906717	77.000000
710.913522	85.000000
710.920327	105.000000
710.927132	107.000000
710.933937	84.000000
710.940742	89.000000
710.947547	77.000000
710.954352	58.000000
710.961158	28.000000
710.967963	31.000000
710.974768	61.000000
710.981574	103.000000
710.988379	96.000000
710.995184	102.000000
711.001990	114.000000
711.008795	78.000000
711.015601	74.000000
711.022406	73.000000
711.029212	90.000000
711.036018	71.000000
711.042823	38.000000
711.049629	28.000000
711.056435	23.000000
711.063240	73.000000
711.070046	196.000000
711.076852	216.000000
711.083658	190.000000
711.090464	140.000000
711.097270	89.000000
711.104075	44.000000
711.110881	59.000000
711.117687	63.000000
711.124493	52.000000
711.131300	38.000000
711.138106	72.000000
711.144912	114.000000
711.151718	74.000000
711.158524	79.000000
711.165330	103.000000
711.172137	102.000000
711.178943	63.000000
711.185749	61.000000
711.192556	111.000000
711.199362	162.000000
711.206169	156.000000
711.212975	119.000000
711.219781	83.000000
711.226588	90.000000
711.233395	91.000000
711.240201	68.000000
711.247008	70.000000
711.253814	92.000000
711.260621	98.000000
711.267428	98.000000
711.274235	130.000000
711.281041	125.000000
711.287848	100.000000
711.294655	80.000000
711.301462	80.000000
711.308269	89.000000
711.315076	102.000000
711.321883	96.000000
711.328690	136.000000
711.335497	162.000000
711.342304	125.000000
711.349111	81.000000
711.355918	67.000000
711.362726	61.000000
711.369533	39.000000
711.376340	75.000000
711.383147	126.000000
711.389955	146.000000
711.396762	136.000000
711.403569	125.000000
711.410377	132.000000
711.417184	155.000000
711.423992	248.000000
711.430799	308.000000
711.437607	266.000000
711.444414	264.000000
711.451222	306.000000
711.458030	350.000000
711.464837	353.000000
711.471645	364.000000
711.478453	345.000000
711.485261	293.000000
711.492068	333.000000
711.498876	355.000000
711.505684	273.000000
711.512492	201.000000
711.519300	201.000000
711.526108	200.000000
711.532916	202.000000
711.539724	212.000000
711.546532	180.000000
711.553340	117.000000
711.560148	116.000000
711.566956	192.000000
711.573765	272.000000
711.580573	195.000000
711.587381	166.000000
711.594189	190.000000
711.600998	119.000000
711.607806	72.000000
711.614615	45.000000
711.621423	70.000000
711.628231	88.000000
711.635040	74.000000
711.641849	59.000000
711.648657	62.000000
711.655466	86.000000
711.662274	154.000000
711.669083	218.000000
711.675892	206.000000
711.682700	126.000000
711.689509	47.000000
711.696318	64.000000
711.703127	71.000000
711.709936	65.000000
711.716745	71.000000
711.723553	88.000000
711.730362	104.000000
711.737171	123.000000
711.743980	70.000000
711.750790	75.000000
711.757599	136.000000
711.764408	148.000000
711.771217	75.000000
711.778026	46.000000
711.784835	40.000000
711.791645	58.000000
711.798454	52.000000
711.805263	40.000000
711.812073	41.000000
711.818882	27.000000
711.825691	32.000000
711.832501	39.000000
711.839310	42.000000
711.846120	67.000000
711.852929	83.000000
711.859739	141.000000
711.866549	185.000000
711.873358	141.000000
711.880168	78.000000
711.886978	35.000000
711.893787	12.000000
711.900597	79.000000
711.907407	146.000000
711.914217	118.000000
711.921027	93.000000
711.927837	95.000000
711.934647	106.000000
711.941457	99.000000
711.948267	61.000000
711.955077	88.000000
711.961887	99.000000
711.968697	102.000000
711.975507	132.000000
711.982317	150.000000
711.989127	96.000000
711.995938	47.000000
712.002748	37.000000
712.009558	35.000000
712.016369	34.000000
712.023179	51.000000
712.029989	55.000000
712.036800	49.000000
712.043610	56.000000
712.050421	67.000000
712.057231	76.000000
712.064042	59.000000
712.070852	62.000000
712.077663	86.000000
712.084474	76.000000
712.091284	51.000000
712.098095	59.000000
712.104906	66.000000
712.111717	68.000000
712.118528	63.000000
712.125338	118.000000
712.132149	158.000000
712.138960	102.000000
712.145771	83.000000
712.152582	118.000000
712.159393	102.000000
712.166204	95.000000
712.173015	89.000000
712.179827	78.000000
712.186638	108.000000
712.193449	163.000000
712.200260	193.000000
712.207071	121.000000
712.213883	127.000000
712.220694	212.000000
712.227505	175.000000
712.234317	97.000000
712.241128	63.000000
712.247940	79.000000
712.254751	67.000000
712.261563	49.000000
712.268374	110.000000
712.275186	159.000000
712.281997	150.000000
712.288809	101.000000
712.295621	116.000000
712.302433	115.000000
712.309244	124.000000
712.316056	166.000000
712.322868	141.000000
712.329680	140.000000
712.336492	148.000000
712.343304	164.000000
712.350116	243.000000
712.356928	204.000000
712.363740	141.000000
712.370552	114.000000
712.377364	121.000000
712.384176	218.000000
712.390988	212.000000
712.397800	145.000000
712.404612	170.000000
712.411425	239.000000
712.418237	333.000000
712.425049	393.000000
712.431862	375.000000
712.438674	294.000000
712.445486	266.000000
712.452299	369.000000
712.459111	486.000000
712.465924	433.000000
712.472736	407.000000
712.479549	439.000000
712.486361	426.000000
712.493174	398.000000
712.499987	440.000000
712.506799	398.000000
712.513612	254.000000
712.520425	254.000000
712.527238	328.000000
712.534051	308.000000
712.540864	227.000000
712.547676	157.000000
712.554489	105.000000
712.561302	69.000000
712.568115	123.000000
712.574928	175.000000
712.581741	227.000000
712.588555	215.000000
712.595368	139.000000
712.602181	60.000000
712.608994	35.000000
712.615807	98.000000
712.622621	118.000000
712.629434	68.000000
712.636247	132.000000
712.643061	244.000000
712.649874	209.000000
712.656687	138.000000
712.663501	82.000000
712.670314	69.000000
712.677128	55.000000
712.683941	49.000000
712.690755	58.000000
712.697569	115.000000
712.704382	100.000000
712.711196	73.000000
712.718010	81.000000
712.724823	62.000000
712.731637	68.000000
712.738451	86.000000
712.745265	79.000000
712.752079	46.000000
712.758893	18.000000
712.765707	24.000000
712.772521	27.000000
712.779335	42.000000
712.786149	93.000000
712.792963	79.000000
712.799777	64.000000
712.806591	67.000000
712.813405	42.000000
712.820220	44.000000
712.827034	81.000000
712.833848	109.000000
712.840662	93.000000
712.847477	51.000000
712.854291	56.000000
712.861106	100.000000
712.867920	93.000000
712.874734	61.000000
712.881549	85.000000
712.888364	85.000000
712.895178	59.000000
712.901993	79.000000
712.908807	163.000000
712.915622	166.000000
712.922437	97.000000
712.929251	59.000000
712.936066	82.000000
712.942881	141.000000
712.949696	126.000000
712.956511	81.000000
712.963326	66.000000
712.970141	88.000000
712.976956	64.000000
712.983771	100.000000
712.990586	140.000000
712.997401	186.000000
713.004216	161.000000
713.011031	72.000000
713.017846	89.000000
713.024661	127.000000
713.031477	136.000000
713.038292	120.000000
713.045107	118.000000
713.051923	103.000000
713.058738	77.000000
713.065553	93.000000
713.072369	94.000000
713.079184	56.000000
713.086000	75.000000
713.092815	114.000000
713.099631	100.000000
713.106446	114.000000
713.113262	128.000000
713.120078	102.000000
713.126893	87.000000
713.133709	84.000000
713.140525	57.000000
713.147341	45.000000
713.154156	38.000000
713.160972	64.000000
713.167788	116.000000
713.174604	114.000000
713.181420	79.000000
713.188236	56.000000
713.195052	48.000000
713.201868	41.000000
713.208684	98.000000
713.215500	110.000000
713.222317	111.000000
713.229133	70.000000
713.235949	83.000000
713.242765	89.000000
713.249582	41.000000
713.256398	32.000000
713.263214	126.000000
713.270031	177.000000
713.276847	101.000000
713.283663	20.000000
713.290480	63.000000
713.297296	149.000000
713.304113	169.000000
713.310930	157.000000
713.317746	135.000000
713.324563	156.000000
713.331380	213.000000
713.338196	168.000000
713.345013	163.000000
713.351830	177.000000
713.358647	129.000000
713.365463	122.000000
713.372280	229.000000
713.379097	265.000000
713.385914	187.000000
713.392731	214.000000
713.399548	203.000000
713.406365	233.000000
713.413182	232.000000
713.419999	186.000000
713.426817	173.000000
713.433634	237.000000
713.440451	331.000000
713.447268	355.000000
713.454085	312.000000
713.460903	213.000000
[truncated: 253,658 more rows]
