# Supplementary material for: Identification and tentative removal of collagen glue in Palaeolithic worked bone objects: implications for ZooMS and radiocarbon dating
Source: Sci Rep. 2023 Dec 13;13:22119. doi: 10.1038/s41598-023-49242-7 (PMC10719399; doi:10.1038/s41598-023-49242-7)
Supplement: Supplementary file 2 — Supplementary Information 2. [file 41598_2023_49242_MOESM2_ESM.zip › maldi raw files/2 IST_modified_1.txt]

699.898718	105.000000
699.905469	107.000000
699.912221	168.000000
699.918973	132.000000
699.925724	50.000000
699.932476	33.000000
699.939228	53.000000
699.945980	70.000000
699.952732	133.000000
699.959484	193.000000
699.966236	187.000000
699.972988	88.000000
699.979740	36.000000
699.986492	56.000000
699.993244	63.000000
699.999996	74.000000
700.006748	61.000000
700.013500	88.000000
700.020253	115.000000
700.027005	81.000000
700.033757	89.000000
700.040509	163.000000
700.047262	208.000000
700.054014	178.000000
700.060767	111.000000
700.067519	52.000000
700.074271	83.000000
700.081024	103.000000
700.087777	61.000000
700.094529	64.000000
700.101282	68.000000
700.108034	86.000000
700.114787	108.000000
700.121540	51.000000
700.128293	27.000000
700.135045	46.000000
700.141798	91.000000
700.148551	117.000000
700.155304	143.000000
700.162057	127.000000
700.168810	63.000000
700.175563	38.000000
700.182316	37.000000
700.189069	61.000000
700.195822	121.000000
700.202575	113.000000
700.209328	94.000000
700.216081	59.000000
700.222834	52.000000
700.229588	80.000000
700.236341	132.000000
700.243094	109.000000
700.249848	59.000000
700.256601	105.000000
700.263354	179.000000
700.270108	160.000000
700.276861	143.000000
700.283615	203.000000
700.290368	171.000000
700.297122	127.000000
700.303875	146.000000
700.310629	132.000000
700.317383	116.000000
700.324136	177.000000
700.330890	263.000000
700.337644	279.000000
700.344398	206.000000
700.351152	204.000000
700.357905	265.000000
700.364659	206.000000
700.371413	179.000000
700.378167	226.000000
700.384921	142.000000
700.391675	74.000000
700.398429	130.000000
700.405183	166.000000
700.411938	189.000000
700.418692	231.000000
700.425446	223.000000
700.432200	200.000000
700.438954	241.000000
700.445709	215.000000
700.452463	265.000000
700.459217	330.000000
700.465972	308.000000
700.472726	331.000000
700.479481	334.000000
700.486235	271.000000
700.492990	247.000000
700.499744	259.000000
700.506499	230.000000
700.513253	197.000000
700.520008	151.000000
700.526763	138.000000
700.533517	170.000000
700.540272	89.000000
700.547027	88.000000
700.553782	129.000000
700.560537	146.000000
700.567291	184.000000
700.574046	195.000000
700.580801	128.000000
700.587556	101.000000
700.594311	103.000000
700.601066	117.000000
700.607821	130.000000
700.614577	87.000000
700.621332	67.000000
700.628087	102.000000
700.634842	133.000000
700.641597	146.000000
700.648353	220.000000
700.655108	253.000000
700.661863	177.000000
700.668619	190.000000
700.675374	174.000000
700.682129	96.000000
700.688885	105.000000
700.695640	95.000000
700.702396	98.000000
700.709152	88.000000
700.715907	123.000000
700.722663	149.000000
700.729419	188.000000
700.736174	172.000000
700.742930	86.000000
700.749686	79.000000
700.756442	110.000000
700.763197	118.000000
700.769953	55.000000
700.776709	43.000000
700.783465	85.000000
700.790221	137.000000
700.796977	124.000000
700.803733	86.000000
700.810489	107.000000
700.817245	86.000000
700.824001	80.000000
700.830758	122.000000
700.837514	111.000000
700.844270	65.000000
700.851026	29.000000
700.857782	15.000000
700.864539	39.000000
700.871295	74.000000
700.878052	132.000000
700.884808	148.000000
700.891564	173.000000
700.898321	143.000000
700.905077	64.000000
700.911834	27.000000
700.918591	67.000000
700.925347	143.000000
700.932104	149.000000
700.938861	111.000000
700.945617	69.000000
700.952374	50.000000
700.959131	104.000000
700.965888	124.000000
700.972645	116.000000
700.979401	135.000000
700.986158	96.000000
700.992915	58.000000
700.999672	55.000000
701.006429	80.000000
701.013186	63.000000
701.019943	34.000000
701.026701	34.000000
701.033458	105.000000
701.040215	114.000000
701.046972	67.000000
701.053729	67.000000
701.060487	101.000000
701.067244	159.000000
701.074001	117.000000
701.080759	86.000000
701.087516	121.000000
701.094273	86.000000
701.101031	82.000000
701.107788	66.000000
701.114546	54.000000
701.121304	61.000000
701.128061	63.000000
701.134819	93.000000
701.141577	177.000000
701.148334	166.000000
701.155092	84.000000
701.161850	105.000000
701.168608	163.000000
701.175365	110.000000
701.182123	51.000000
701.188881	77.000000
701.195639	104.000000
701.202397	56.000000
701.209155	70.000000
701.215913	124.000000
701.222671	103.000000
701.229429	82.000000
701.236187	74.000000
701.242946	67.000000
701.249704	55.000000
701.256462	60.000000
701.263220	103.000000
701.269979	158.000000
701.276737	159.000000
701.283495	183.000000
701.290254	174.000000
701.297012	184.000000
701.303771	214.000000
701.310529	192.000000
701.317288	154.000000
701.324046	133.000000
701.330805	193.000000
701.337563	185.000000
701.344322	125.000000
701.351081	164.000000
701.357839	217.000000
701.364598	185.000000
701.371357	99.000000
701.378116	136.000000
701.384875	274.000000
701.391634	373.000000
701.398393	347.000000
701.405151	304.000000
701.411910	301.000000
701.418669	346.000000
701.425429	274.000000
701.432188	148.000000
701.438947	131.000000
701.445706	167.000000
701.452465	258.000000
701.459224	283.000000
701.465984	184.000000
701.472743	168.000000
701.479502	270.000000
701.486262	276.000000
701.493021	270.000000
701.499780	245.000000
701.506540	261.000000
701.513299	299.000000
701.520059	164.000000
701.526818	132.000000
701.533578	171.000000
701.540337	167.000000
701.547097	173.000000
701.553857	201.000000
701.560617	210.000000
701.567376	186.000000
701.574136	132.000000
701.580896	136.000000
701.587656	158.000000
701.594416	158.000000
701.601175	132.000000
701.607935	78.000000
701.614695	94.000000
701.621455	109.000000
701.628215	113.000000
701.634976	93.000000
701.641736	88.000000
701.648496	89.000000
701.655256	127.000000
701.662016	129.000000
701.668776	74.000000
701.675537	74.000000
701.682297	66.000000
701.689057	46.000000
701.695818	35.000000
701.702578	43.000000
701.709338	66.000000
701.716099	101.000000
701.722859	84.000000
701.729620	31.000000
701.736381	25.000000
701.743141	103.000000
701.749902	159.000000
701.756662	87.000000
701.763423	64.000000
701.770184	97.000000
701.776945	108.000000
701.783705	131.000000
701.790466	131.000000
701.797227	80.000000
701.803988	54.000000
701.810749	47.000000
701.817510	57.000000
701.824271	57.000000
701.831032	98.000000
701.837793	136.000000
701.844554	123.000000
701.851315	151.000000
701.858076	175.000000
701.864838	134.000000
701.871599	62.000000
701.878360	98.000000
701.885121	155.000000
701.891883	157.000000
701.898644	138.000000
701.905405	117.000000
701.912167	138.000000
701.918928	115.000000
701.925690	72.000000
701.932451	47.000000
701.939213	53.000000
701.945974	80.000000
701.952736	55.000000
701.959498	31.000000
701.966259	28.000000
701.973021	63.000000
701.979783	114.000000
701.986545	100.000000
701.993306	70.000000
702.000068	52.000000
702.006830	70.000000
702.013592	72.000000
702.020354	134.000000
702.027116	202.000000
702.033878	192.000000
702.040640	125.000000
702.047402	103.000000
702.054164	84.000000
702.060926	60.000000
702.067689	37.000000
702.074451	72.000000
702.081213	76.000000
702.087975	63.000000
702.094738	54.000000
702.101500	83.000000
702.108262	113.000000
702.115025	111.000000
702.121787	160.000000
702.128550	153.000000
702.135312	94.000000
702.142075	67.000000
702.148837	45.000000
702.155600	35.000000
702.162362	51.000000
702.169125	94.000000
702.175888	149.000000
702.182651	182.000000
702.189413	183.000000
702.196176	176.000000
702.202939	148.000000
702.209702	120.000000
702.216465	131.000000
702.223228	69.000000
702.229991	66.000000
702.236754	133.000000
702.243517	113.000000
702.250280	117.000000
702.257043	169.000000
702.263806	157.000000
702.270569	75.000000
702.277332	92.000000
702.284096	114.000000
702.290859	86.000000
702.297622	84.000000
702.304385	109.000000
702.311149	136.000000
702.317912	121.000000
702.324676	94.000000
702.331439	102.000000
702.338203	135.000000
702.344966	185.000000
702.351730	243.000000
702.358493	249.000000
702.365257	297.000000
702.372020	363.000000
702.378784	304.000000
702.385548	304.000000
702.392312	404.000000
702.399075	371.000000
702.405839	198.000000
702.412603	207.000000
702.419367	362.000000
702.426131	423.000000
702.432895	314.000000
702.439659	302.000000
702.446423	361.000000
702.453187	456.000000
702.459951	354.000000
702.466715	224.000000
702.473479	217.000000
702.480243	266.000000
702.487008	331.000000
702.493772	387.000000
702.500536	379.000000
702.507300	289.000000
702.514065	203.000000
702.520829	152.000000
702.527594	133.000000
702.534358	199.000000
702.541123	241.000000
702.547887	255.000000
702.554652	182.000000
702.561416	100.000000
702.568181	77.000000
702.574945	86.000000
702.581710	87.000000
702.588475	94.000000
702.595240	111.000000
702.602004	149.000000
702.608769	184.000000
702.615534	197.000000
702.622299	165.000000
702.629064	170.000000
702.635829	213.000000
702.642594	198.000000
702.649359	122.000000
702.656124	156.000000
702.662889	201.000000
702.669654	210.000000
702.676419	106.000000
702.683184	36.000000
702.689949	57.000000
702.696715	108.000000
702.703480	116.000000
702.710245	69.000000
702.717010	74.000000
702.723776	71.000000
702.730541	98.000000
702.737307	142.000000
702.744072	140.000000
702.750838	124.000000
702.757603	119.000000
702.764369	138.000000
702.771134	157.000000
702.777900	101.000000
702.784666	76.000000
702.791431	63.000000
702.798197	40.000000
702.804963	44.000000
702.811728	47.000000
702.818494	41.000000
702.825260	63.000000
702.832026	97.000000
702.838792	105.000000
702.845558	79.000000
702.852324	59.000000
702.859090	122.000000
702.865856	117.000000
702.872622	86.000000
702.879388	117.000000
702.886154	102.000000
702.892921	64.000000
702.899687	71.000000
702.906453	99.000000
702.913219	163.000000
702.919986	173.000000
702.926752	115.000000
702.933518	98.000000
702.940285	99.000000
702.947051	94.000000
702.953818	105.000000
702.960584	178.000000
702.967351	150.000000
702.974117	114.000000
702.980884	75.000000
702.987651	106.000000
702.994417	113.000000
703.001184	103.000000
703.007951	115.000000
703.014717	149.000000
703.021484	124.000000
703.028251	70.000000
703.035018	80.000000
703.041785	104.000000
703.048552	63.000000
703.055319	51.000000
703.062086	52.000000
703.068853	65.000000
703.075620	63.000000
703.082387	78.000000
703.089154	109.000000
703.095921	150.000000
703.102689	125.000000
703.109456	61.000000
703.116223	46.000000
703.122990	82.000000
703.129758	114.000000
703.136525	102.000000
703.143292	98.000000
703.150060	92.000000
703.156827	35.000000
703.163595	44.000000
703.170362	71.000000
703.177130	61.000000
703.183898	100.000000
703.190665	125.000000
703.197433	114.000000
703.204201	134.000000
703.210968	167.000000
703.217736	163.000000
703.224504	150.000000
703.231272	162.000000
703.238040	149.000000
703.244807	85.000000
703.251575	78.000000
703.258343	127.000000
703.265111	116.000000
703.271879	45.000000
703.278647	18.000000
703.285415	49.000000
703.292184	98.000000
703.298952	106.000000
703.305720	108.000000
703.312488	104.000000
703.319256	99.000000
703.326025	101.000000
703.332793	123.000000
703.339561	152.000000
703.346330	146.000000
703.353098	114.000000
703.359867	75.000000
703.366635	122.000000
703.373404	162.000000
703.380172	199.000000
703.386941	240.000000
703.393709	228.000000
703.400478	236.000000
703.407247	263.000000
703.414015	232.000000
703.420784	230.000000
703.427553	237.000000
703.434322	157.000000
703.441091	118.000000
703.447859	211.000000
703.454628	311.000000
703.461397	313.000000
703.468166	245.000000
703.474935	230.000000
703.481704	206.000000
703.488473	212.000000
703.495243	197.000000
703.502012	236.000000
703.508781	260.000000
703.515550	229.000000
703.522319	187.000000
703.529089	109.000000
703.535858	75.000000
703.542627	61.000000
703.549397	68.000000
703.556166	71.000000
703.562935	101.000000
703.569705	127.000000
703.576474	114.000000
703.583244	119.000000
703.590014	120.000000
703.596783	60.000000
703.603553	48.000000
703.610322	71.000000
703.617092	135.000000
703.623862	166.000000
703.630632	126.000000
703.637401	85.000000
703.644171	81.000000
703.650941	66.000000
703.657711	72.000000
703.664481	113.000000
703.671251	132.000000
703.678021	164.000000
703.684791	133.000000
703.691561	97.000000
703.698331	124.000000
703.705101	108.000000
703.711871	99.000000
703.718642	135.000000
703.725412	138.000000
703.732182	120.000000
703.738952	115.000000
703.745723	116.000000
703.752493	147.000000
703.759263	157.000000
703.766034	110.000000
703.772804	88.000000
703.779575	80.000000
703.786345	135.000000
703.793116	160.000000
703.799886	112.000000
703.806657	102.000000
703.813428	144.000000
703.820198	159.000000
703.826969	133.000000
703.833740	133.000000
703.840511	152.000000
703.847281	87.000000
703.854052	55.000000
703.860823	60.000000
703.867594	76.000000
703.874365	100.000000
703.881136	112.000000
703.887907	112.000000
703.894678	127.000000
703.901449	129.000000
703.908220	62.000000
703.914991	67.000000
703.921763	80.000000
703.928534	61.000000
703.935305	78.000000
703.942076	97.000000
703.948848	80.000000
703.955619	92.000000
703.962390	143.000000
703.969162	195.000000
703.975933	192.000000
703.982705	198.000000
703.989476	225.000000
703.996248	191.000000
704.003019	178.000000
704.009791	201.000000
704.016563	156.000000
704.023334	65.000000
704.030106	46.000000
704.036878	74.000000
704.043649	120.000000
704.050421	134.000000
704.057193	92.000000
704.063965	53.000000
704.070737	42.000000
704.077509	26.000000
704.084281	26.000000
704.091053	53.000000
704.097825	88.000000
704.104597	88.000000
704.111369	66.000000
704.118141	61.000000
704.124913	72.000000
704.131685	87.000000
704.138458	69.000000
704.145230	43.000000
704.152002	23.000000
704.158775	15.000000
704.165547	61.000000
704.172319	109.000000
704.179092	128.000000
704.185864	108.000000
704.192637	76.000000
704.199409	108.000000
704.206182	101.000000
704.212954	58.000000
704.219727	52.000000
704.226500	100.000000
704.233272	109.000000
704.240045	131.000000
704.246818	147.000000
704.253591	121.000000
704.260363	101.000000
704.267136	190.000000
704.273909	202.000000
704.280682	108.000000
704.287455	85.000000
704.294228	104.000000
704.301001	105.000000
704.307774	128.000000
704.314547	93.000000
704.321320	66.000000
704.328093	84.000000
704.334867	103.000000
704.341640	112.000000
704.348413	140.000000
704.355186	142.000000
704.361960	131.000000
704.368733	158.000000
704.375506	165.000000
704.382280	141.000000
704.389053	104.000000
704.395827	130.000000
704.402600	198.000000
704.409374	239.000000
704.416147	263.000000
704.422921	267.000000
704.429695	259.000000
704.436468	170.000000
704.443242	187.000000
704.450016	220.000000
704.456790	278.000000
704.463563	354.000000
704.470337	332.000000
704.477111	315.000000
704.483885	296.000000
704.490659	287.000000
704.497433	199.000000
704.504207	137.000000
704.510981	212.000000
704.517755	222.000000
704.524529	221.000000
704.531303	223.000000
704.538077	158.000000
704.544852	168.000000
704.551626	185.000000
704.558400	122.000000
704.565174	183.000000
704.571949	227.000000
704.578723	237.000000
704.585497	214.000000
704.592272	140.000000
704.599046	135.000000
704.605821	158.000000
704.612595	198.000000
704.619370	193.000000
704.626145	94.000000
704.632919	18.000000
704.639694	27.000000
704.646469	116.000000
704.653243	151.000000
704.660018	91.000000
704.666793	68.000000
704.673568	82.000000
704.680343	78.000000
704.687117	60.000000
704.693892	51.000000
704.700667	107.000000
704.707442	176.000000
704.714217	169.000000
704.720992	128.000000
704.727767	119.000000
704.734543	151.000000
704.741318	137.000000
704.748093	94.000000
704.754868	92.000000
704.761643	69.000000
704.768419	83.000000
704.775194	102.000000
704.781969	62.000000
704.788745	79.000000
704.795520	121.000000
704.802296	163.000000
704.809071	151.000000
704.815847	84.000000
704.822622	78.000000
704.829398	121.000000
704.836173	134.000000
704.842949	170.000000
704.849725	144.000000
704.856500	83.000000
704.863276	59.000000
704.870052	72.000000
704.876828	111.000000
704.883604	137.000000
704.890379	130.000000
704.897155	113.000000
704.903931	90.000000
704.910707	124.000000
704.917483	134.000000
704.924259	93.000000
704.931035	57.000000
704.937811	29.000000
704.944588	47.000000
704.951364	129.000000
704.958140	166.000000
704.964916	124.000000
704.971693	76.000000
704.978469	37.000000
704.985245	58.000000
704.992022	120.000000
704.998798	138.000000
705.005574	153.000000
705.012351	159.000000
705.019127	145.000000
705.025904	100.000000
705.032680	132.000000
705.039457	110.000000
705.046234	124.000000
705.053010	165.000000
705.059787	113.000000
705.066564	60.000000
705.073341	69.000000
705.080117	133.000000
705.086894	161.000000
705.093671	92.000000
705.100448	73.000000
705.107225	115.000000
705.114002	123.000000
705.120779	99.000000
705.127556	69.000000
705.134333	70.000000
705.141110	77.000000
705.147887	80.000000
705.154664	72.000000
705.161441	102.000000
705.168219	114.000000
705.174996	100.000000
705.181773	121.000000
705.188551	190.000000
705.195328	195.000000
705.202105	135.000000
705.208883	114.000000
705.215660	113.000000
705.222438	106.000000
705.229215	95.000000
705.235993	111.000000
705.242770	145.000000
705.249548	178.000000
705.256326	202.000000
705.263103	148.000000
705.269881	75.000000
705.276659	32.000000
705.283437	67.000000
705.290214	158.000000
705.296992	202.000000
705.303770	123.000000
705.310548	143.000000
705.317326	183.000000
705.324104	163.000000
705.330882	79.000000
705.337660	65.000000
705.344438	191.000000
705.351216	276.000000
705.357994	218.000000
705.364772	119.000000
705.371551	200.000000
705.378329	271.000000
705.385107	177.000000
705.391885	123.000000
705.398664	184.000000
705.405442	202.000000
705.412221	242.000000
705.418999	238.000000
705.425778	220.000000
705.432556	260.000000
705.439335	228.000000
705.446113	184.000000
705.452892	199.000000
705.459670	243.000000
705.466449	240.000000
705.473228	208.000000
705.480006	232.000000
705.486785	243.000000
705.493564	328.000000
705.500343	282.000000
705.507122	158.000000
705.513901	107.000000
705.520680	129.000000
705.527459	109.000000
705.534238	77.000000
705.541017	133.000000
705.547796	139.000000
705.554575	128.000000
705.561354	145.000000
705.568133	118.000000
705.574912	106.000000
705.581691	139.000000
705.588471	125.000000
705.595250	109.000000
705.602029	128.000000
705.608809	92.000000
705.615588	88.000000
705.622368	90.000000
705.629147	92.000000
705.635926	114.000000
705.642706	142.000000
705.649486	154.000000
705.656265	151.000000
705.663045	146.000000
705.669824	164.000000
705.676604	168.000000
705.683384	120.000000
705.690164	109.000000
705.696943	118.000000
705.703723	100.000000
705.710503	70.000000
705.717283	33.000000
705.724063	32.000000
705.730843	38.000000
705.737623	63.000000
705.744403	72.000000
705.751183	89.000000
705.757963	132.000000
705.764743	162.000000
705.771523	149.000000
705.778303	97.000000
705.785084	92.000000
705.791864	141.000000
705.798644	88.000000
705.805424	28.000000
705.812205	43.000000
705.818985	78.000000
705.825766	119.000000
705.832546	143.000000
705.839326	131.000000
705.846107	147.000000
705.852888	122.000000
705.859668	92.000000
705.866449	124.000000
705.873229	111.000000
705.880010	104.000000
705.886791	91.000000
705.893571	87.000000
705.900352	81.000000
705.907133	46.000000
705.913914	117.000000
705.920695	160.000000
705.927476	115.000000
705.934257	118.000000
705.941038	118.000000
705.947819	74.000000
705.954600	58.000000
705.961381	89.000000
705.968162	85.000000
705.974943	117.000000
705.981724	160.000000
705.988505	88.000000
705.995287	10.000000
706.002068	53.000000
706.008849	73.000000
706.015630	47.000000
706.022412	16.000000
706.029193	46.000000
706.035975	82.000000
706.042756	114.000000
706.049538	78.000000
706.056319	74.000000
706.063101	69.000000
706.069882	99.000000
706.076664	109.000000
706.083446	86.000000
706.090227	81.000000
706.097009	121.000000
706.103791	135.000000
706.110572	107.000000
706.117354	84.000000
706.124136	77.000000
706.130918	92.000000
706.137700	105.000000
706.144482	124.000000
706.151264	156.000000
706.158046	121.000000
706.164828	145.000000
706.171610	203.000000
706.178392	200.000000
706.185174	225.000000
706.191957	169.000000
706.198739	88.000000
706.205521	91.000000
706.212303	137.000000
706.219086	204.000000
706.225868	184.000000
706.232650	114.000000
706.239433	66.000000
706.246215	82.000000
706.252998	112.000000
706.259780	138.000000
706.266563	199.000000
706.273345	238.000000
706.280128	201.000000
706.286911	134.000000
706.293693	77.000000
706.300476	37.000000
706.307259	37.000000
706.314041	61.000000
706.320824	56.000000
706.327607	37.000000
706.334390	81.000000
706.341173	98.000000
706.347956	131.000000
706.354739	162.000000
706.361522	148.000000
706.368305	102.000000
706.375088	144.000000
706.381871	222.000000
706.388654	244.000000
706.395437	200.000000
706.402221	182.000000
706.409004	128.000000
706.415787	122.000000
706.422570	164.000000
706.429354	191.000000
706.436137	236.000000
706.442920	266.000000
706.449704	391.000000
706.456487	455.000000
706.463271	381.000000
706.470054	257.000000
706.476838	240.000000
706.483622	265.000000
706.490405	318.000000
706.497189	315.000000
706.503973	248.000000
706.510756	197.000000
706.517540	224.000000
706.524324	307.000000
706.531108	383.000000
706.537892	333.000000
706.544675	191.000000
706.551459	154.000000
706.558243	118.000000
706.565027	88.000000
706.571811	111.000000
706.578595	95.000000
706.585380	118.000000
706.592164	107.000000
706.598948	79.000000
706.605732	60.000000
706.612516	102.000000
706.619300	194.000000
706.626085	251.000000
706.632869	242.000000
706.639653	161.000000
706.646438	104.000000
706.653222	105.000000
706.660007	57.000000
706.666791	77.000000
706.673576	123.000000
706.680360	169.000000
706.687145	180.000000
706.693929	107.000000
706.700714	44.000000
706.707499	46.000000
706.714283	65.000000
706.721068	205.000000
706.727853	339.000000
706.734638	249.000000
706.741423	155.000000
706.748208	99.000000
706.754992	38.000000
706.761777	60.000000
706.768562	114.000000
706.775347	117.000000
706.782132	113.000000
706.788918	134.000000
706.795703	180.000000
706.802488	172.000000
706.809273	157.000000
706.816058	161.000000
706.822843	218.000000
706.829629	158.000000
706.836414	137.000000
706.843199	221.000000
706.849985	198.000000
706.856770	125.000000
706.863556	133.000000
706.870341	104.000000
706.877126	56.000000
706.883912	29.000000
706.890698	45.000000
706.897483	81.000000
706.904269	113.000000
706.911054	113.000000
706.917840	134.000000
706.924626	143.000000
706.931412	124.000000
706.938197	85.000000
706.944983	67.000000
706.951769	59.000000
706.958555	70.000000
706.965341	87.000000
706.972127	118.000000
706.978913	163.000000
706.985699	161.000000
706.992485	157.000000
706.999271	136.000000
707.006057	125.000000
707.012843	111.000000
707.019630	93.000000
707.026416	92.000000
707.033202	98.000000
707.039988	110.000000
707.046775	103.000000
707.053561	96.000000
707.060348	118.000000
707.067134	130.000000
707.073920	109.000000
707.080707	108.000000
707.087493	149.000000
707.094280	135.000000
707.101067	97.000000
707.107853	67.000000
707.114640	55.000000
707.121426	70.000000
707.128213	88.000000
707.135000	107.000000
707.141787	112.000000
707.148574	102.000000
707.155360	111.000000
707.162147	80.000000
707.168934	65.000000
707.175721	92.000000
707.182508	136.000000
707.189295	155.000000
707.196082	160.000000
707.202869	154.000000
707.209656	128.000000
707.216444	156.000000
707.223231	179.000000
707.230018	175.000000
707.236805	176.000000
707.243592	178.000000
707.250380	106.000000
707.257167	122.000000
707.263954	121.000000
707.270742	87.000000
707.277529	117.000000
707.284317	143.000000
707.291104	124.000000
707.297892	85.000000
707.304679	50.000000
707.311467	52.000000
707.318255	105.000000
707.325042	140.000000
707.331830	111.000000
707.338618	114.000000
707.345406	119.000000
707.352193	142.000000
707.358981	184.000000
707.365769	178.000000
707.372557	173.000000
707.379345	152.000000
707.386133	138.000000
707.392921	122.000000
707.399709	133.000000
707.406497	173.000000
707.413285	191.000000
707.420073	232.000000
707.426861	324.000000
707.433650	268.000000
707.440438	188.000000
707.447226	194.000000
707.454014	263.000000
707.460803	307.000000
707.467591	299.000000
707.474379	360.000000
707.481168	374.000000
707.487956	372.000000
707.494745	287.000000
707.501533	285.000000
707.508322	361.000000
707.515111	291.000000
707.521899	129.000000
707.528688	161.000000
707.535476	209.000000
707.542265	246.000000
707.549054	290.000000
707.555843	268.000000
707.562632	229.000000
707.569420	182.000000
707.576209	189.000000
707.582998	214.000000
707.589787	144.000000
707.596576	93.000000
707.603365	83.000000
707.610154	66.000000
707.616943	141.000000
707.623732	197.000000
707.630522	188.000000
707.637311	159.000000
707.644100	114.000000
707.650889	88.000000
707.657679	75.000000
707.664468	47.000000
707.671257	72.000000
707.678047	75.000000
707.684836	67.000000
707.691625	53.000000
707.698415	77.000000
707.705204	144.000000
707.711994	145.000000
707.718784	99.000000
707.725573	53.000000
707.732363	61.000000
707.739152	59.000000
707.745942	123.000000
707.752732	190.000000
707.759522	160.000000
707.766312	129.000000
707.773101	104.000000
707.779891	90.000000
707.786681	66.000000
707.793471	49.000000
707.800261	34.000000
707.807051	49.000000
707.813841	75.000000
707.820631	135.000000
707.827421	193.000000
707.834211	148.000000
707.841002	118.000000
707.847792	107.000000
707.854582	85.000000
707.861372	100.000000
707.868163	92.000000
707.874953	50.000000
707.881743	42.000000
707.888534	37.000000
707.895324	52.000000
707.902115	101.000000
707.908905	118.000000
707.915696	112.000000
707.922486	159.000000
707.929277	209.000000
707.936067	230.000000
707.942858	198.000000
707.949649	114.000000
707.956439	76.000000
707.963230	82.000000
707.970021	140.000000
707.976812	139.000000
707.983603	148.000000
707.990394	165.000000
707.997185	160.000000
708.003975	166.000000
708.010766	125.000000
708.017557	83.000000
708.024349	54.000000
708.031140	70.000000
708.037931	64.000000
708.044722	55.000000
708.051513	71.000000
708.058304	89.000000
708.065096	104.000000
708.071887	120.000000
708.078678	100.000000
708.085470	108.000000
708.092261	99.000000
708.099052	64.000000
708.105844	35.000000
708.112635	93.000000
708.119427	105.000000
708.126218	72.000000
708.133010	43.000000
708.139802	50.000000
708.146593	35.000000
708.153385	30.000000
708.160177	30.000000
708.166968	31.000000
708.173760	76.000000
708.180552	118.000000
708.187344	139.000000
708.194136	93.000000
708.200928	61.000000
708.207719	49.000000
708.214511	50.000000
708.221303	39.000000
708.228096	122.000000
708.234888	171.000000
708.241680	96.000000
708.248472	96.000000
708.255264	202.000000
708.262056	244.000000
708.268848	192.000000
708.275641	70.000000
708.282433	82.000000
708.289225	224.000000
708.296018	244.000000
708.302810	161.000000
708.309603	143.000000
708.316395	135.000000
708.323188	150.000000
708.329980	132.000000
708.336773	100.000000
708.343565	136.000000
708.350358	193.000000
708.357151	168.000000
708.363943	195.000000
708.370736	199.000000
708.377529	146.000000
708.384322	132.000000
708.391114	150.000000
708.397907	165.000000
708.404700	145.000000
708.411493	166.000000
708.418286	251.000000
708.425079	251.000000
708.431872	222.000000
708.438665	233.000000
708.445458	248.000000
708.452251	227.000000
708.459044	242.000000
708.465838	336.000000
708.472631	358.000000
708.479424	274.000000
708.486217	172.000000
708.493011	224.000000
708.499804	286.000000
708.506598	209.000000
708.513391	191.000000
708.520184	275.000000
708.526978	321.000000
708.533771	265.000000
708.540565	176.000000
708.547359	75.000000
708.554152	43.000000
708.560946	67.000000
708.567739	154.000000
708.574533	212.000000
708.581327	213.000000
708.588121	197.000000
708.594915	171.000000
708.601708	116.000000
708.608502	108.000000
708.615296	74.000000
708.622090	47.000000
708.628884	112.000000
708.635678	142.000000
708.642472	173.000000
708.649266	220.000000
708.656060	117.000000
708.662855	64.000000
708.669649	90.000000
708.676443	105.000000
708.683237	79.000000
708.690031	55.000000
708.696826	49.000000
708.703620	110.000000
708.710414	126.000000
708.717209	79.000000
708.724003	46.000000
708.730798	37.000000
708.737592	65.000000
708.744387	138.000000
708.751181	150.000000
708.757976	79.000000
708.764771	44.000000
708.771565	56.000000
708.778360	79.000000
708.785155	117.000000
708.791950	87.000000
708.798744	74.000000
708.805539	108.000000
708.812334	150.000000
708.819129	124.000000
708.825924	60.000000
708.832719	42.000000
708.839514	85.000000
708.846309	92.000000
708.853104	90.000000
708.859899	83.000000
708.866694	63.000000
708.873489	86.000000
708.880284	78.000000
708.887080	55.000000
708.893875	48.000000
708.900670	77.000000
708.907466	84.000000
708.914261	88.000000
708.921056	78.000000
708.927852	65.000000
708.934647	100.000000
708.941443	132.000000
708.948238	164.000000
708.955034	105.000000
708.961829	62.000000
708.968625	72.000000
708.975421	64.000000
708.982216	40.000000
708.989012	36.000000
708.995808	92.000000
709.002604	118.000000
709.009399	104.000000
709.016195	135.000000
709.022991	130.000000
709.029787	131.000000
709.036583	114.000000
709.043379	38.000000
709.050175	27.000000
709.056971	67.000000
709.063767	92.000000
709.070563	112.000000
709.077359	168.000000
709.084156	175.000000
709.090952	93.000000
709.097748	121.000000
709.104544	193.000000
709.111341	109.000000
709.118137	19.000000
709.124933	36.000000
709.131730	62.000000
709.138526	122.000000
709.145323	195.000000
709.152119	190.000000
709.158916	116.000000
709.165712	50.000000
709.172509	34.000000
709.179306	64.000000
709.186102	95.000000
709.192899	118.000000
709.199696	125.000000
709.206493	156.000000
709.213289	164.000000
709.220086	105.000000
709.226883	79.000000
709.233680	106.000000
709.240477	165.000000
709.247274	105.000000
709.254071	61.000000
709.260868	66.000000
709.267665	74.000000
709.274462	81.000000
709.281259	76.000000
709.288056	104.000000
709.294854	145.000000
709.301651	148.000000
709.308448	106.000000
709.315245	46.000000
709.322043	106.000000
709.328840	166.000000
709.335637	163.000000
709.342435	153.000000
709.349232	151.000000
709.356030	194.000000
709.362827	223.000000
709.369625	210.000000
709.376423	158.000000
709.383220	193.000000
709.390018	205.000000
709.396816	214.000000
709.403613	201.000000
709.410411	184.000000
709.417209	190.000000
709.424007	289.000000
709.430804	328.000000
709.437602	318.000000
709.444400	346.000000
709.451198	350.000000
709.457996	281.000000
709.464794	268.000000
709.471592	377.000000
709.478390	318.000000
709.485189	177.000000
709.491987	134.000000
709.498785	176.000000
709.505583	173.000000
709.512381	119.000000
709.519180	88.000000
709.525978	166.000000
709.532776	239.000000
709.539575	245.000000
709.546373	197.000000
709.553172	150.000000
709.559970	113.000000
709.566769	95.000000
709.573567	122.000000
709.580366	154.000000
709.587164	126.000000
709.593963	154.000000
709.600762	186.000000
709.607560	190.000000
709.614359	268.000000
709.621158	225.000000
709.627957	163.000000
709.634755	133.000000
709.641554	114.000000
709.648353	124.000000
709.655152	82.000000
709.661951	66.000000
709.668750	81.000000
709.675549	123.000000
709.682348	175.000000
709.689147	132.000000
709.695947	130.000000
709.702746	114.000000
709.709545	56.000000
709.716344	92.000000
709.723143	90.000000
709.729943	39.000000
709.736742	81.000000
709.743541	132.000000
709.750341	129.000000
709.757140	115.000000
709.763940	127.000000
709.770739	116.000000
709.777539	136.000000
709.784338	210.000000
709.791138	221.000000
709.797938	115.000000
709.804737	59.000000
709.811537	73.000000
709.818337	79.000000
709.825136	93.000000
709.831936	126.000000
709.838736	137.000000
709.845536	83.000000
709.852336	36.000000
709.859136	72.000000
709.865936	133.000000
709.872736	185.000000
709.879536	175.000000
709.886336	145.000000
709.893136	182.000000
709.899936	189.000000
709.906736	173.000000
709.913536	119.000000
709.920337	105.000000
709.927137	98.000000
709.933937	42.000000
709.940737	51.000000
709.947538	100.000000
709.954338	128.000000
709.961139	117.000000
709.967939	126.000000
709.974739	156.000000
709.981540	143.000000
709.988341	91.000000
709.995141	143.000000
710.001942	151.000000
710.008742	131.000000
710.015543	113.000000
710.022344	78.000000
710.029145	71.000000
710.035945	72.000000
710.042746	47.000000
710.049547	29.000000
710.056348	94.000000
710.063149	145.000000
710.069950	136.000000
710.076751	97.000000
710.083552	104.000000
710.090353	105.000000
710.097154	78.000000
710.103955	35.000000
710.110756	67.000000
710.117557	143.000000
710.124358	124.000000
710.131160	82.000000
710.137961	51.000000
710.144762	78.000000
710.151564	77.000000
710.158365	52.000000
710.165166	59.000000
710.171968	70.000000
710.178769	60.000000
710.185571	88.000000
710.192372	100.000000
710.199174	87.000000
710.205976	97.000000
710.212777	123.000000
710.219579	163.000000
710.226381	144.000000
710.233182	68.000000
710.239984	48.000000
710.246786	94.000000
710.253588	96.000000
710.260390	72.000000
710.267191	40.000000
710.273993	82.000000
710.280795	118.000000
710.287597	121.000000
710.294399	62.000000
710.301201	53.000000
710.308004	102.000000
710.314806	135.000000
710.321608	106.000000
710.328410	72.000000
710.335212	122.000000
710.342014	138.000000
710.348817	89.000000
710.355619	51.000000
710.362421	69.000000
710.369224	80.000000
710.376026	157.000000
710.382829	337.000000
710.389631	395.000000
710.396434	286.000000
710.403236	230.000000
710.410039	210.000000
710.416842	171.000000
710.423644	140.000000
710.430447	212.000000
710.437250	341.000000
710.444052	472.000000
710.450855	554.000000
710.457658	486.000000
710.464461	297.000000
710.471264	232.000000
710.478067	318.000000
710.484870	321.000000
710.491673	279.000000
710.498476	346.000000
710.505279	260.000000
710.512082	123.000000
710.518885	239.000000
710.525688	452.000000
710.532491	389.000000
710.539294	258.000000
710.546098	265.000000
710.552901	199.000000
710.559704	89.000000
710.566507	44.000000
710.573311	41.000000
710.580114	87.000000
710.586918	132.000000
710.593721	183.000000
710.600525	172.000000
710.607328	92.000000
710.614132	143.000000
710.620935	180.000000
710.627739	127.000000
710.634543	109.000000
710.641346	150.000000
710.648150	255.000000
710.654954	275.000000
710.661758	203.000000
710.668562	127.000000
710.675365	111.000000
710.682169	129.000000
710.688973	140.000000
710.695777	136.000000
710.702581	125.000000
710.709385	113.000000
710.716189	118.000000
710.722993	205.000000
710.729798	254.000000
710.736602	202.000000
710.743406	131.000000
710.750210	122.000000
710.757014	73.000000
710.763819	33.000000
710.770623	42.000000
710.777427	63.000000
710.784232	97.000000
710.791036	158.000000
710.797841	137.000000
710.804645	116.000000
710.811450	116.000000
710.818254	95.000000
710.825059	42.000000
710.831864	56.000000
710.838668	129.000000
710.845473	217.000000
710.852278	199.000000
710.859082	120.000000
710.865887	56.000000
710.872692	42.000000
710.879497	84.000000
710.886302	112.000000
710.893107	58.000000
710.899912	34.000000
710.906717	58.000000
710.913522	105.000000
710.920327	122.000000
710.927132	146.000000
710.933937	137.000000
710.940742	56.000000
710.947547	50.000000
710.954352	84.000000
710.961158	82.000000
710.967963	115.000000
710.974768	122.000000
710.981574	85.000000
710.988379	92.000000
710.995184	137.000000
711.001990	141.000000
711.008795	143.000000
711.015601	93.000000
711.022406	71.000000
711.029212	71.000000
711.036018	52.000000
711.042823	29.000000
711.049629	31.000000
711.056435	60.000000
711.063240	168.000000
711.070046	183.000000
711.076852	112.000000
711.083658	88.000000
711.090464	67.000000
711.097270	66.000000
711.104075	100.000000
711.110881	109.000000
711.117687	68.000000
711.124493	79.000000
711.131300	87.000000
711.138106	97.000000
711.144912	74.000000
711.151718	84.000000
711.158524	79.000000
711.165330	62.000000
711.172137	77.000000
711.178943	107.000000
711.185749	91.000000
711.192556	106.000000
711.199362	186.000000
711.206169	135.000000
711.212975	60.000000
711.219781	98.000000
711.226588	128.000000
711.233395	151.000000
711.240201	136.000000
711.247008	124.000000
711.253814	159.000000
711.260621	162.000000
711.267428	141.000000
711.274235	109.000000
711.281041	88.000000
711.287848	102.000000
711.294655	103.000000
711.301462	155.000000
711.308269	191.000000
711.315076	146.000000
711.321883	141.000000
711.328690	124.000000
711.335497	115.000000
711.342304	158.000000
711.349111	225.000000
711.355918	322.000000
711.362726	345.000000
711.369533	249.000000
711.376340	206.000000
711.383147	144.000000
711.389955	98.000000
711.396762	81.000000
711.403569	128.000000
711.410377	206.000000
711.417184	221.000000
711.423992	152.000000
711.430799	222.000000
711.437607	311.000000
711.444414	280.000000
711.451222	311.000000
711.458030	318.000000
711.464837	226.000000
711.471645	188.000000
711.478453	257.000000
711.485261	290.000000
711.492068	198.000000
711.498876	168.000000
711.505684	176.000000
711.512492	194.000000
711.519300	165.000000
711.526108	149.000000
711.532916	128.000000
711.539724	185.000000
711.546532	265.000000
711.553340	266.000000
711.560148	177.000000
711.566956	64.000000
711.573765	57.000000
711.580573	143.000000
711.587381	107.000000
711.594189	44.000000
711.600998	112.000000
711.607806	126.000000
711.614615	66.000000
711.621423	101.000000
711.628231	104.000000
711.635040	90.000000
711.641849	159.000000
711.648657	206.000000
711.655466	191.000000
711.662274	172.000000
711.669083	146.000000
711.675892	89.000000
711.682700	100.000000
711.689509	129.000000
711.696318	74.000000
711.703127	48.000000
711.709936	130.000000
711.716745	194.000000
711.723553	157.000000
711.730362	103.000000
711.737171	86.000000
711.743980	105.000000
711.750790	185.000000
711.757599	203.000000
711.764408	127.000000
711.771217	64.000000
711.778026	38.000000
711.784835	31.000000
711.791645	89.000000
711.798454	163.000000
711.805263	148.000000
711.812073	115.000000
711.818882	102.000000
711.825691	74.000000
711.832501	35.000000
711.839310	23.000000
711.846120	36.000000
711.852929	59.000000
711.859739	118.000000
711.866549	141.000000
711.873358	80.000000
711.880168	61.000000
711.886978	87.000000
711.893787	137.000000
711.900597	165.000000
711.907407	153.000000
711.914217	126.000000
711.921027	171.000000
711.927837	176.000000
711.934647	78.000000
711.941457	35.000000
711.948267	95.000000
711.955077	181.000000
711.961887	174.000000
711.968697	76.000000
711.975507	47.000000
711.982317	74.000000
711.989127	84.000000
711.995938	176.000000
712.002748	204.000000
712.009558	139.000000
712.016369	93.000000
712.023179	136.000000
712.029989	94.000000
712.036800	83.000000
712.043610	119.000000
712.050421	148.000000
712.057231	109.000000
712.064042	95.000000
712.070852	125.000000
712.077663	162.000000
712.084474	193.000000
712.091284	117.000000
712.098095	43.000000
712.104906	35.000000
712.111717	66.000000
712.118528	125.000000
712.125338	133.000000
712.132149	101.000000
712.138960	105.000000
712.145771	95.000000
712.152582	76.000000
712.159393	85.000000
712.166204	150.000000
712.173015	131.000000
712.179827	124.000000
712.186638	127.000000
712.193449	97.000000
712.200260	65.000000
712.207071	72.000000
712.213883	108.000000
712.220694	145.000000
712.227505	170.000000
712.234317	131.000000
712.241128	84.000000
712.247940	93.000000
712.254751	94.000000
712.261563	82.000000
712.268374	69.000000
712.275186	79.000000
712.281997	80.000000
712.288809	115.000000
712.295621	116.000000
712.302433	80.000000
712.309244	87.000000
712.316056	109.000000
712.322868	176.000000
712.329680	148.000000
712.336492	62.000000
712.343304	83.000000
712.350116	156.000000
712.356928	153.000000
712.363740	162.000000
712.370552	176.000000
712.377364	153.000000
712.384176	198.000000
712.390988	249.000000
712.397800	232.000000
712.404612	329.000000
712.411425	463.000000
712.418237	368.000000
712.425049	342.000000
712.431862	381.000000
712.438674	286.000000
712.445486	225.000000
712.452299	133.000000
712.459111	145.000000
712.465924	219.000000
712.472736	320.000000
712.479549	405.000000
712.486361	424.000000
712.493174	422.000000
712.499987	392.000000
712.506799	379.000000
712.513612	388.000000
712.520425	351.000000
712.527238	315.000000
712.534051	266.000000
712.540864	228.000000
712.547676	226.000000
712.554489	209.000000
712.561302	174.000000
712.568115	167.000000
712.574928	176.000000
712.581741	166.000000
712.588555	158.000000
712.595368	224.000000
712.602181	173.000000
712.608994	131.000000
712.615807	143.000000
712.622621	121.000000
712.629434	135.000000
712.636247	156.000000
712.643061	152.000000
712.649874	149.000000
712.656687	143.000000
712.663501	155.000000
712.670314	180.000000
712.677128	127.000000
712.683941	72.000000
712.690755	72.000000
712.697569	68.000000
712.704382	92.000000
712.711196	111.000000
712.718010	109.000000
712.724823	78.000000
712.731637	36.000000
712.738451	30.000000
712.745265	71.000000
712.752079	139.000000
712.758893	154.000000
712.765707	73.000000
712.772521	64.000000
712.779335	67.000000
712.786149	40.000000
712.792963	48.000000
712.799777	79.000000
712.806591	112.000000
712.813405	108.000000
712.820220	119.000000
712.827034	131.000000
712.833848	107.000000
712.840662	109.000000
712.847477	133.000000
712.854291	194.000000
712.861106	225.000000
712.867920	156.000000
712.874734	132.000000
712.881549	147.000000
712.888364	142.000000
712.895178	86.000000
712.901993	42.000000
712.908807	65.000000
712.915622	117.000000
712.922437	79.000000
712.929251	72.000000
712.936066	85.000000
712.942881	47.000000
712.949696	32.000000
712.956511	53.000000
712.963326	64.000000
712.970141	89.000000
712.976956	102.000000
712.983771	100.000000
712.990586	53.000000
712.997401	56.000000
713.004216	101.000000
713.011031	111.000000
713.017846	93.000000
713.024661	77.000000
713.031477	74.000000
713.038292	63.000000
713.045107	51.000000
713.051923	53.000000
713.058738	57.000000
713.065553	37.000000
713.072369	79.000000
713.079184	165.000000
713.086000	144.000000
713.092815	87.000000
713.099631	106.000000
713.106446	100.000000
713.113262	104.000000
713.120078	110.000000
713.126893	121.000000
713.133709	121.000000
713.140525	130.000000
713.147341	107.000000
713.154156	82.000000
713.160972	92.000000
713.167788	103.000000
713.174604	105.000000
713.181420	115.000000
713.188236	123.000000
713.195052	148.000000
713.201868	175.000000
713.208684	166.000000
713.215500	99.000000
713.222317	74.000000
713.229133	157.000000
713.235949	169.000000
713.242765	103.000000
713.249582	132.000000
713.256398	144.000000
713.263214	115.000000
713.270031	94.000000
713.276847	127.000000
713.283663	198.000000
713.290480	293.000000
713.297296	153.000000
713.304113	109.000000
713.310930	200.000000
713.317746	169.000000
713.324563	80.000000
713.331380	94.000000
713.338196	98.000000
713.345013	79.000000
713.351830	139.000000
713.358647	158.000000
713.365463	156.000000
713.372280	271.000000
713.379097	303.000000
713.385914	320.000000
713.392731	295.000000
713.399548	245.000000
713.406365	228.000000
713.413182	206.000000
713.419999	149.000000
713.426817	190.000000
713.433634	231.000000
713.440451	223.000000
713.447268	294.000000
713.454085	389.000000
713.460903	418.000000
[truncated: 253,658 more rows]
