# Supplementary material for: Identification and tentative removal of collagen glue in Palaeolithic worked bone objects: implications for ZooMS and radiocarbon dating
Source: Sci Rep. 2023 Dec 13;13:22119. doi: 10.1038/s41598-023-49242-7 (PMC10719399; doi:10.1038/s41598-023-49242-7)
Supplement: Supplementary file 2 — Supplementary Information 2. [file 41598_2023_49242_MOESM2_ESM.zip › maldi raw files/2 IST_rc clean_1.txt]

SPEC#: 1, SIZE: 113928, TIME: 0.000000
799.953531	30.719
799.970939	28.1046
799.988348	27.7778
800.005756	20.2614
800.023165	14.0523
800.040574	16.3399
800.057984	24.183
800.075393	26.4706
800.092803	16.9935
800.110213	15.6863
800.127623	18.6275
800.145033	23.5294
800.162444	27.1242
800.179854	21.8954
800.197265	22.2222
800.214676	22.8758
800.232087	32.3529
800.249499	45.7516
800.266910	52.9412
800.284322	51.3072
800.301734	51.9608
800.319146	49.0196
800.336559	58.1699
800.353971	73.8562
800.371384	87.5817
800.388797	77.7778
800.406210	57.1895
800.423623	58.8235
800.441037	66.0131
800.458450	56.5359
800.475864	49.0196
800.493278	41.5033
800.510693	39.2157
800.528107	34.6405
800.545522	34.3137
800.562936	28.7582
800.580351	31.3726
800.597767	34.6405
800.615182	31.6993
800.632598	28.7582
800.650013	25.817
800.667429	13.3987
800.684845	18.3007
800.702262	19.9346
800.719678	19.281
800.737095	26.1438
800.754512	30.0654
800.771929	28.7582
800.789346	23.2026
800.806764	16.3399
800.824181	18.3007
800.841599	16.0131
800.859017	20.915
800.876435	25.4902
800.893854	24.8366
800.911272	22.2222
800.928691	18.3007
800.946110	24.183
800.963529	21.8954
800.980949	20.915
800.998368	25.4902
801.015788	19.9346
801.033208	14.3791
801.050628	13.0719
801.068048	17.6471
801.085469	21.2418
801.102890	27.451
801.120310	20.2614
801.137732	25.817
801.155153	22.549
801.172574	20.915
801.189996	28.1046
801.207418	28.4314
801.224840	28.1046
801.242262	30.719
801.259684	33.3333
801.277107	36.6013
801.294530	37.2549
801.311953	32.3529
801.329376	43.1373
801.346799	63.7255
801.364223	71.8954
801.381646	67.3203
801.399070	62.7451
801.416494	68.6275
801.433919	57.8431
801.451343	54.902
801.468768	50.6536
801.486193	45.4248
801.503618	34.9673
801.521043	39.5425
801.538468	42.8105
801.555894	29.7386
801.573320	24.5098
801.590746	32.0261
801.608172	32.3529
801.625598	27.7778
801.643025	24.183
801.660452	28.7582
801.677878	26.7974
801.695306	33.0065
801.712733	27.1242
801.730160	27.1242
801.747588	30.3922
801.765016	24.8366
801.782444	17.9739
801.799872	21.8954
801.817301	23.5294
801.834729	26.1438
801.852158	21.5686
801.869587	31.3726
801.887016	33.9869
801.904446	29.085
801.921875	21.2418
801.939305	18.6275
801.956735	21.2418
801.974165	17.9739
801.991596	15.0327
802.009026	13.0719
802.026457	26.1438
802.043888	29.7386
802.061319	22.549
802.078750	15.0327
802.096182	12.7451
802.113613	18.3007
802.131045	20.915
802.148477	20.5882
802.165910	20.2614
802.183342	23.2026
802.200775	25.1634
802.218207	35.6209
802.235640	33.6601
802.253074	33.9869
802.270507	36.2745
802.287941	35.9477
802.305374	41.5033
802.322808	49.6732
802.340242	59.8039
802.357677	61.7647
802.375111	69.2811
802.392546	70.2614
802.409981	59.1503
802.427416	46.732
802.444851	44.4444
802.462287	46.732
802.479722	39.5425
802.497158	36.2745
802.514594	31.6993
802.532030	35.9477
802.549467	31.0458
802.566903	33.6601
802.584340	42.8105
802.601777	40.1961
802.619214	34.6405
802.636652	37.2549
802.654089	30.719
802.671527	20.915
802.688965	21.5686
802.706403	23.5294
802.723841	20.2614
802.741280	15.3595
802.758719	19.6078
802.776157	20.915
802.793596	18.9542
802.811036	17.6471
802.828475	14.0523
802.845915	12.4183
802.863355	14.3791
802.880795	15.3595
802.898235	21.8954
802.915675	20.5882
802.933116	19.9346
802.950557	18.9542
802.967997	17.3203
802.985439	16.6667
803.002880	17.9739
803.020321	20.5882
803.037763	24.183
803.055205	23.8562
803.072647	26.7974
803.090089	17.3203
803.107532	13.3987
803.124975	13.0719
803.142417	22.2222
803.159860	32.0261
803.177304	35.9477
803.194747	40.5229
803.212191	30.0654
803.229635	25.817
803.247078	32.0261
803.264523	37.5817
803.281967	40.8497
803.299412	49.3464
803.316856	57.5163
803.334301	59.8039
803.351746	63.0719
803.369192	64.3791
803.386637	56.5359
803.404083	48.366
803.421529	46.0784
803.438975	43.4641
803.456421	40.8497
803.473868	44.1176
803.491314	53.268
803.508761	50.3268
803.526208	37.9085
803.543655	32.3529
803.561103	29.7386
803.578550	27.451
803.595998	24.5098
803.613446	30.0654
803.630894	31.3726
803.648342	26.4706
803.665791	22.549
803.683240	24.183
803.700689	21.5686
803.718138	23.2026
803.735587	21.8954
803.753036	25.4902
803.770486	31.0458
803.787936	30.719
803.805386	20.915
803.822836	19.281
803.840287	23.8562
803.857737	23.2026
803.875188	17.6471
803.892639	22.2222
803.910090	22.8758
803.927542	27.7778
803.944993	30.0654
803.962445	30.719
803.979897	26.1438
803.997349	18.6275
804.014801	15.6863
804.032254	18.6275
804.049707	16.3399
804.067160	18.6275
804.084613	21.2418
804.102066	22.549
804.119519	24.183
804.136973	23.2026
804.154427	19.9346
804.171881	25.1634
804.189335	30.0654
804.206789	34.9673
804.224244	32.3529
804.241699	35.9477
804.259154	36.9281
804.276609	46.0784
804.294064	49.6732
804.311520	49.6732
804.328976	53.268
804.346431	57.8431
804.363888	66.3399
804.381344	73.5294
804.398800	81.0458
804.416257	69.2811
804.433714	58.8235
804.451171	52.2876
804.468628	48.366
804.486086	40.5229
804.503543	41.1765
804.521001	36.6013
804.538459	28.4314
804.555917	30.0654
804.573376	34.6405
804.590834	36.6013
804.608293	29.4118
804.625752	24.183
804.643211	29.4118
804.660670	26.7974
804.678130	26.4706
804.695590	26.1438
804.713050	24.8366
804.730510	25.817
804.747970	19.281
804.765430	19.6078
804.782891	20.2614
804.800352	17.3203
804.817813	18.6275
804.835274	18.3007
804.852736	23.8562
804.870197	34.6405
804.887659	25.817
804.905121	20.5882
804.922583	20.5882
804.940045	24.183
804.957508	31.0458
804.974971	34.6405
804.992434	30.0654
805.009897	25.1634
805.027360	22.549
805.044824	20.2614
805.062287	24.183
805.079751	27.451
805.097215	24.183
805.114680	21.2418
805.132144	23.8562
805.149609	30.719
805.167073	28.4314
805.184538	31.0458
805.202004	21.2418
805.219469	29.085
805.236935	36.9281
805.254400	35.2941
805.271866	46.4052
805.289332	55.5556
805.306799	53.5948
805.324265	61.1111
805.341732	69.2811
805.359199	65.6863
805.376666	68.3007
805.394133	66.6667
805.411601	56.8627
805.429068	54.2484
805.446536	51.9608
805.464004	39.8693
805.481473	44.4444
805.498941	54.2484
805.516410	48.0392
805.533878	43.7909
805.551347	32.0261
805.568817	22.8758
805.586286	28.7582
805.603756	25.4902
805.621225	18.3007
805.638695	20.915
805.656165	26.7974
805.673636	25.4902
805.691106	22.549
805.708577	25.1634
805.726048	28.1046
805.743519	21.5686
805.760990	18.3007
805.778462	16.6667
805.795933	11.7647
805.813405	20.915
805.830877	24.8366
805.848349	16.9935
805.865822	13.0719
805.883294	15.3595
805.900767	20.2614
805.918240	28.7582
805.935713	26.7974
805.953187	24.5098
805.970660	23.2026
805.988134	24.183
806.005608	20.2614
806.023082	20.5882
806.040556	19.9346
806.058031	19.281
806.075505	21.5686
806.092980	26.1438
806.110455	16.9935
806.127930	21.5686
806.145406	20.2614
806.162881	26.1438
806.180357	30.719
806.197833	26.7974
806.215309	19.9346
806.232786	19.6078
806.250262	22.8758
806.267739	34.3137
806.285216	48.366
806.302693	55.5556
806.320171	59.4771
806.337648	67.6471
806.355126	81.6993
806.372604	74.8366
806.390082	71.2418
806.407560	82.3529
806.425039	88.2353
806.442517	68.9543
806.459996	59.8039
806.477475	50.6536
806.494954	52.6144
806.512434	54.902
806.529913	39.2157
806.547393	30.719
806.564873	28.4314
806.582353	25.4902
806.599834	23.2026
806.617314	27.451
806.634795	23.5294
806.652276	18.6275
806.669757	23.2026
806.687238	25.1634
806.704720	26.1438
806.722201	33.9869
806.739683	24.183
806.757165	25.817
806.774648	31.6993
806.792130	30.719
806.809613	25.817
806.827095	25.1634
806.844578	24.5098
806.862062	27.451
806.879545	26.1438
806.897029	24.183
806.914512	30.3922
806.931996	34.3137
806.949480	33.3333
806.966965	22.2222
806.984449	12.0915
807.001934	10.4575
807.019419	8.16994
807.036904	12.0915
807.054389	18.3007
807.071875	24.183
807.089360	22.2222
807.106846	22.549
807.124332	15.6863
807.141819	20.2614
807.159305	23.5294
807.176792	29.7386
807.194278	31.6993
807.211765	39.2157
807.229253	44.4444
807.246740	38.5621
807.264227	42.8105
807.281715	47.3856
807.299203	50.3268
807.316691	57.1895
807.334180	62.7451
807.351668	75.4902
807.369157	83.9869
807.386646	78.7582
807.404135	74.8366
807.421624	78.4314
807.439113	75.1634
807.456603	57.5163
807.474093	49.0196
807.491583	48.0392
807.509073	45.4248
807.526564	41.1765
807.544054	35.6209
807.561545	42.8105
807.579036	41.5033
807.596527	36.2745
807.614018	33.3333
807.631510	33.9869
807.649002	36.6013
807.666494	38.2353
807.683986	23.8562
807.701478	22.8758
807.718970	23.8562
807.736463	22.8758
807.753956	21.8954
807.771449	17.3203
807.788942	22.8758
807.806436	28.1046
807.823929	22.8758
807.841423	23.8562
807.858917	21.2418
807.876411	18.9542
807.893906	22.549
807.911400	32.0261
807.928895	30.0654
807.946390	28.4314
807.963885	26.7974
807.981380	28.7582
807.998876	27.7778
808.016372	24.5098
808.033867	27.7778
808.051364	28.7582
808.068860	32.3529
808.086356	31.0458
808.103853	38.5621
808.121350	37.5817
808.138847	30.719
808.156344	37.2549
808.173841	35.2941
808.191339	34.9673
808.208837	22.8758
808.226335	26.7974
808.243833	26.1438
808.261331	26.4706
808.278830	31.6993
808.296329	40.5229
808.313827	45.4248
808.331327	67.9739
808.348826	86.6013
808.366325	90.1961
808.383825	83.0065
808.401325	79.7386
808.418825	95.098
808.436325	80.3922
808.453826	59.1503
808.471326	45.7516
808.488827	39.8693
808.506328	40.8497
808.523829	46.4052
808.541331	51.3072
808.558832	44.4444
808.576334	33.6601
808.593836	32.6797
808.611338	29.7386
808.628840	28.1046
808.646343	28.1046
808.663846	20.2614
808.681349	18.6275
808.698852	21.8954
808.716355	23.8562
808.733858	23.5294
808.751362	23.8562
808.768866	22.2222
808.786370	17.6471
808.803874	22.2222
808.821379	24.8366
808.838883	22.2222
808.856388	19.281
808.873893	13.7255
808.891398	16.9935
808.908903	23.5294
808.926409	26.1438
808.943915	17.9739
808.961421	20.2614
808.978927	23.8562
808.996433	22.549
809.013940	17.6471
809.031446	17.6471
809.048953	19.281
809.066460	24.8366
809.083968	24.5098
809.101475	27.451
809.118983	30.3922
809.136490	31.0458
809.153998	23.8562
809.171507	21.5686
809.189015	29.4118
809.206524	30.0654
809.224032	27.1242
809.241541	36.2745
809.259051	42.4837
809.276560	50
809.294069	56.8627
809.311579	63.3987
809.329089	89.5425
809.346599	112.418
809.364109	109.477
809.381620	96.0784
809.399131	78.4314
809.416641	65.6863
809.434152	57.5163
809.451664	58.4967
809.469175	51.634
809.486687	42.4837
809.504199	31.3726
809.521710	35.9477
809.539223	39.8693
809.556735	42.1569
809.574248	37.2549
809.591760	32.0261
809.609273	21.2418
809.626786	34.6405
809.644300	40.1961
809.661813	36.9281
809.679327	23.8562
809.696841	25.817
809.714355	26.4706
809.731869	24.5098
809.749384	29.4118
809.766898	37.2549
809.784413	29.085
809.801928	21.2418
809.819443	20.915
809.836959	20.915
809.854474	21.2418
809.871990	25.4902
809.889506	30.719
809.907022	23.8562
809.924539	19.9346
809.942055	21.2418
809.959572	20.2614
809.977089	29.4118
809.994606	31.0458
810.012123	27.1242
810.029641	23.5294
810.047158	23.2026
810.064676	33.3333
810.082194	30.3922
810.099713	19.281
810.117231	17.9739
810.134750	20.2614
810.152268	18.6275
810.169787	20.2614
810.187307	21.2418
810.204826	24.5098
810.222346	36.6013
810.239865	47.3856
810.257385	38.2353
810.274905	31.0458
810.292426	33.6601
810.309946	50.3268
810.327467	58.8235
810.344988	56.2092
810.362509	64.0523
810.380030	73.5294
810.397552	61.7647
810.415073	41.8301
810.432595	36.6013
810.450117	34.3137
810.467639	41.8301
810.485162	42.8105
810.502684	37.2549
810.520207	27.7778
810.537730	33.0065
810.555253	39.5425
810.572777	49.6732
810.590300	35.6209
810.607824	26.1438
810.625348	29.7386
810.642872	29.085
810.660396	23.2026
810.677921	22.8758
810.695445	28.4314
810.712970	27.1242
810.730495	28.4314
810.748021	22.549
810.765546	14.7059
810.783072	11.1111
810.800598	15.6863
810.818124	23.8562
810.835650	23.2026
810.853176	20.2614
810.870703	22.8758
810.888230	28.7582
810.905756	30.0654
810.923284	30.3922
810.940811	23.2026
810.958338	20.2614
810.975866	31.0458
810.993394	21.8954
811.010922	18.6275
811.028450	21.8954
811.045979	24.183
811.063508	20.915
811.081036	19.9346
811.098565	19.6078
811.116095	27.1242
811.133624	27.451
811.151154	27.451
811.168684	22.8758
811.186214	23.2026
811.203744	24.183
811.221274	28.4314
811.238805	38.2353
811.256335	40.1961
811.273866	52.9412
811.291397	54.902
811.308929	57.8431
811.326460	72.8758
811.343992	76.7974
811.361524	76.1438
811.379056	80.719
811.396588	73.8562
811.414121	73.8562
811.431653	61.4379
811.449186	55.2288
811.466719	39.8693
811.484252	36.6013
811.501786	37.2549
811.519319	46.0784
811.536853	45.4248
811.554387	40.8497
811.571921	30.3922
811.589456	35.2941
811.606990	35.6209
811.624525	37.5817
811.642060	32.6797
811.659595	32.3529
811.677130	29.7386
811.694666	23.5294
811.712201	20.915
811.729737	17.3203
811.747273	20.915
811.764809	23.5294
811.782346	28.4314
811.799882	20.2614
811.817419	25.1634
811.834956	31.6993
811.852493	29.7386
811.870031	30.0654
811.887568	21.2418
811.905106	16.0131
811.922644	11.7647
811.940182	14.3791
811.957721	18.6275
811.975259	21.8954
811.992798	19.9346
812.010337	19.281
812.027876	22.8758
812.045415	27.1242
812.062954	17.9739
812.080494	23.5294
812.098034	21.8954
812.115574	25.1634
812.133114	24.8366
812.150655	26.1438
812.168195	25.817
812.185736	25.1634
812.203277	23.5294
812.220818	21.2418
812.238359	32.6797
812.255901	42.8105
812.273443	47.7124
812.290985	46.0784
812.308527	48.366
812.326069	53.9216
812.343612	72.549
812.361154	82.6797
812.378697	82.6797
812.396240	66.9935
812.413783	51.3072
812.431327	48.6928
812.448871	51.9608
812.466414	52.6144
812.483958	52.9412
812.501503	37.5817
812.519047	30.3922
812.536591	34.9673
812.554136	39.8693
812.571681	46.4052
812.589226	36.9281
812.606772	27.7778
812.624317	27.451
812.641863	33.9869
812.659409	30.3922
812.676955	21.2418
812.694501	25.4902
812.712048	33.6601
812.729594	26.7974
812.747141	18.6275
812.764688	16.3399
812.782235	21.5686
812.799783	28.4314
812.817330	25.4902
812.834878	16.9935
812.852426	13.7255
812.869974	24.8366
812.887523	30.0654
812.905071	30.0654
812.922620	28.7582
812.940169	24.8366
812.957718	24.8366
812.975267	21.5686
812.992817	21.5686
813.010367	20.2614
813.027916	23.2026
813.045467	20.2614
813.063017	23.2026
813.080567	25.817
813.098118	22.8758
813.115669	21.2418
813.133220	22.8758
813.150771	17.6471
813.168322	16.0131
813.185874	22.549
813.203426	30.3922
813.220978	30.3922
813.238530	35.9477
813.256082	31.6993
813.273635	30.3922
813.291187	44.7712
813.308740	59.1503
813.326293	59.1503
813.343847	55.8824
813.361400	65.6863
813.378954	83.9869
813.396508	73.8562
813.414062	63.3987
813.431616	55.5556
813.449170	50.3268
813.466725	48.366
813.484280	41.1765
813.501835	43.4641
813.519390	39.2157
813.536945	27.7778
813.554501	28.1046
813.572057	30.0654
813.589613	27.7778
813.607169	28.1046
813.624725	35.6209
813.642282	29.085
813.659838	23.2026
813.677395	23.5294
813.694952	24.5098
813.712509	19.6078
813.730067	21.5686
813.747625	23.2026
813.765182	21.8954
813.782740	19.9346
813.800299	18.9542
813.817857	14.0523
813.835416	17.3203
813.852974	23.2026
813.870533	29.4118
813.888093	29.7386
813.905652	29.085
813.923211	20.5882
813.940771	20.915
813.958331	20.2614
813.975891	17.9739
813.993452	16.3399
814.011012	19.6078
814.028573	20.5882
814.046134	25.4902
814.063695	22.8758
814.081256	21.2418
814.098817	21.8954
814.116379	22.2222
814.133941	27.1242
814.151503	26.1438
814.169065	17.9739
814.186627	22.2222
814.204190	30.719
814.221753	44.4444
814.239316	50.6536
814.256879	55.5556
814.274442	51.3072
814.292006	43.4641
814.309569	44.1176
814.327133	47.7124
814.344697	63.7255
814.362262	68.9543
814.379826	62.7451
814.397391	62.4183
814.414955	61.7647
814.432521	55.2288
814.450086	42.1569
814.467651	36.2745
814.485217	39.5425
814.502783	45.7516
814.520349	39.5425
814.537915	37.5817
814.555481	30.3922
814.573048	28.1046
814.590614	23.2026
814.608181	30.0654
814.625748	30.3922
814.643316	35.6209
814.660883	33.3333
814.678451	25.817
814.696019	22.8758
814.713587	22.549
814.731155	26.4706
814.748724	31.3726
814.766292	27.451
814.783861	22.549
814.801430	23.8562
814.818999	21.2418
814.836569	18.3007
814.854138	19.281
814.871708	16.6667
814.889278	15.0327
814.906848	17.6471
814.924418	15.3595
814.941989	15.3595
814.959560	19.6078
814.977131	16.3399
814.994702	17.3203
815.012273	17.3203
815.029844	15.6863
815.047416	15.0327
815.064988	14.0523
815.082560	15.0327
815.100132	17.9739
815.117705	21.5686
815.135277	26.4706
815.152850	22.2222
815.170423	20.5882
815.187996	30.719
815.205570	37.5817
815.223143	35.6209
815.240717	36.2745
815.258291	43.7909
815.275865	48.6928
815.293439	45.098
815.311014	50
815.328588	58.1699
815.346163	70.2614
815.363738	64.7059
815.381314	71.8954
815.398889	67.6471
815.416465	63.7255
815.434041	55.2288
815.451617	51.3072
815.469193	45.4248
815.486769	43.7909
815.504346	39.5425
815.521923	34.3137
815.539500	24.183
815.557077	36.2745
815.574654	35.6209
815.592232	33.0065
815.609809	33.0065
815.627387	31.6993
815.644965	30.0654
815.662544	26.1438
815.680122	29.7386
815.697701	26.4706
815.715280	21.5686
815.732859	26.1438
815.750438	20.915
815.768017	22.8758
815.785597	24.8366
815.803177	25.4902
815.820757	24.183
815.838337	23.2026
815.855917	21.8954
815.873498	25.817
815.891079	23.2026
815.908660	29.7386
815.926241	37.9085
815.943822	37.2549
815.961404	27.7778
815.978985	24.5098
815.996567	22.2222
816.014149	12.4183
816.031731	14.7059
816.049314	17.9739
816.066897	16.0131
816.084479	20.915
816.102062	25.4902
816.119646	32.0261
816.137229	28.4314
816.154813	24.5098
816.172396	17.9739
816.189980	23.8562
816.207565	30.3922
816.225149	33.0065
816.242734	35.6209
816.260318	30.3922
816.277903	36.2745
816.295488	52.9412
816.313074	62.0915
816.330659	53.5948
816.348245	53.5948
816.365831	61.1111
816.383417	67.6471
816.401003	69.9346
816.418589	69.6078
816.436176	56.5359
816.453763	44.7712
816.471350	44.1176
816.488937	44.7712
816.506524	42.1569
816.524112	33.9869
816.541700	24.5098
816.559288	29.085
816.576876	33.0065
816.594464	27.451
816.612053	27.451
816.629641	28.7582
816.647230	29.7386
816.664819	29.4118
816.682409	16.9935
816.699998	14.0523
816.717588	17.3203
816.735178	19.281
816.752768	25.4902
816.770358	22.8758
816.787948	22.8758
816.805539	24.8366
816.823130	25.1634
816.840721	22.8758
816.858312	23.2026
816.875903	21.8954
816.893495	23.8562
816.911087	25.1634
816.928679	26.7974
816.946271	25.4902
816.963863	20.2614
816.981455	22.8758
816.999048	23.2026
817.016641	23.2026
817.034234	20.5882
817.051827	20.2614
817.069421	21.2418
817.087014	23.5294
817.104608	24.183
817.122202	13.0719
817.139796	15.3595
817.157391	18.6275
817.174985	23.2026
817.192580	22.2222
817.210175	19.9346
817.227770	30.3922
817.245366	30.3922
817.262961	35.2941
817.280557	47.3856
817.298153	50
817.315749	48.6928
817.333345	51.634
817.350942	60.7843
817.368538	61.1111
817.386135	59.4771
817.403732	71.5686
817.421330	69.2811
817.438927	59.8039
817.456525	48.0392
817.474122	34.6405
817.491720	28.1046
817.509319	27.451
817.526917	35.6209
817.544516	36.9281
817.562114	33.9869
817.579713	30.3922
817.597312	32.3529
817.614912	27.451
817.632511	23.2026
817.650111	24.183
817.667711	28.7582
817.685311	33.3333
817.702911	19.281
817.720512	16.0131
817.738112	18.3007
817.755713	27.7778
817.773314	21.8954
817.790915	18.3007
817.808517	14.0523
817.826118	10.1307
817.843720	12.4183
817.861322	10.4575
817.878924	14.3791
817.896527	20.915
817.914129	33.3333
817.931732	31.3726
817.949335	25.817
817.966938	20.5882
817.984541	19.9346
818.002145	17.3203
818.019748	19.6078
818.037352	20.2614
818.054956	17.9739
818.072560	19.9346
818.090165	14.0523
818.107770	16.9935
818.125374	21.8954
818.142979	16.9935
818.160585	11.4379
818.178190	19.6078
818.195795	31.6993
818.213401	34.9673
818.231007	28.1046
818.248613	37.2549
818.266220	36.2745
818.283826	39.5425
818.301433	46.732
818.319040	60.7843
818.336647	72.2222
818.354254	63.0719
818.371862	68.6275
818.389469	66.0131
818.407077	57.1895
818.424685	63.0719
818.442293	58.8235
818.459902	47.3856
818.477510	43.4641
818.495119	39.5425
818.512728	42.4837
818.530337	36.6013
818.547947	29.4118
818.565556	28.4314
818.583166	28.4314
818.600776	34.6405
818.618386	28.4314
818.635996	23.2026
818.653607	23.2026
818.671218	22.8758
818.688828	23.8562
818.706439	32.6797
818.724051	28.4314
818.741662	24.5098
818.759274	17.9739
818.776886	20.2614
818.794498	23.2026
818.812110	23.8562
818.829722	17.9739
818.847335	21.8954
818.864948	25.1634
818.882561	17.3203
818.900174	16.6667
818.917787	16.0131
818.935401	23.2026
818.953014	23.5294
818.970628	24.183
818.988242	20.915
819.005857	19.6078
819.023471	14.3791
819.041086	24.183
819.058701	28.7582
819.076316	29.085
819.093931	26.7974
819.111546	36.9281
819.129162	32.6797
819.146778	25.4902
819.164394	25.1634
819.182010	25.1634
819.199626	21.5686
819.217243	18.9542
819.234860	26.7974
819.252476	23.2026
819.270094	25.1634
819.287711	38.8889
819.305328	49.6732
819.322946	54.902
819.340564	52.9412
819.358182	68.6275
819.375800	71.5686
819.393419	70.915
819.411037	61.4379
819.428656	56.5359
819.446275	51.634
819.463894	44.7712
819.481514	41.8301
819.499133	42.1569
819.516753	40.1961
819.534373	32.6797
819.551993	30.3922
819.569614	38.5621
819.587234	31.3726
819.604855	24.8366
819.622476	18.6275
819.640097	26.1438
819.657718	34.3137
819.675340	38.5621
819.692961	33.0065
819.710583	20.5882
819.728205	18.6275
819.745828	15.6863
819.763450	13.0719
819.781073	22.2222
819.798695	33.0065
819.816318	28.4314
819.833942	20.915
819.851565	16.9935
819.869189	14.0523
819.886812	21.2418
819.904436	23.5294
819.922060	21.2418
819.939685	13.7255
819.957309	17.9739
819.974934	17.9739
819.992559	22.549
820.010184	26.1438
820.027809	20.915
820.045435	18.3007
820.063060	19.281
820.080686	17.9739
820.098312	20.5882
820.115938	18.9542
820.133565	16.0131
820.151191	29.4118
820.168818	40.5229
820.186445	35.2941
820.204072	30.0654
820.221700	28.7582
820.239327	29.7386
820.256955	33.0065
820.274583	39.5425
820.292211	42.1569
820.309839	51.3072
820.327468	63.3987
820.345097	67.3203
820.362725	70.2614
820.380354	72.549
820.397984	65.0327
820.415613	64.7059
820.433243	55.2288
820.450873	46.732
820.468503	45.4248
820.486133	43.1373
820.503763	38.5621
820.521394	40.5229
820.539025	37.5817
820.556656	30.719
820.574287	28.1046
820.591918	32.3529
820.609550	37.2549
820.627181	31.6993
820.644813	24.183
820.662445	25.1634
820.680078	23.8562
820.697710	28.1046
820.715343	28.1046
820.732975	23.5294
820.750609	28.1046
820.768242	29.4118
820.785875	24.183
820.803509	23.8562
820.821143	21.2418
820.838777	25.4902
820.856411	22.8758
820.874045	24.183
820.891680	18.9542
820.909314	17.9739
820.926949	18.6275
820.944584	16.3399
820.962220	18.6275
820.979855	20.915
820.997491	19.281
821.015127	22.549
821.032763	17.9739
821.050399	21.5686
821.068036	26.4706
821.085672	22.8758
821.103309	15.0327
821.120946	18.6275
821.138583	22.8758
821.156221	29.7386
821.173858	27.1242
821.191496	15.6863
821.209134	17.9739
821.226772	28.7582
821.244411	31.6993
821.262049	26.4706
821.279688	38.5621
821.297327	39.8693
821.314966	55.5556
821.332605	61.1111
821.350245	73.2026
821.367884	85.9477
821.385524	81.6993
821.403164	77.1242
821.420804	65.6863
821.438445	43.1373
821.456085	39.2157
821.473726	40.5229
821.491367	33.0065
821.509008	37.2549
821.526650	36.2745
821.544291	37.9085
821.561933	48.366
821.579575	44.4444
821.597217	39.5425
821.614860	37.2549
821.632502	26.7974
821.650145	27.1242
821.667788	24.183
821.685431	22.549
821.703074	19.9346
821.720717	20.5882
821.738361	20.5882
821.756005	20.2614
821.773649	25.4902
821.791293	28.4314
821.808938	33.3333
821.826582	25.4902
821.844227	15.0327
821.861872	10.1307
821.879517	12.4183
821.897162	18.3007
821.914808	20.5882
821.932454	24.5098
821.950100	26.1438
821.967746	21.2418
821.985392	15.3595
822.003039	18.6275
822.020685	24.5098
822.038332	24.183
822.055979	21.2418
822.073626	21.2418
822.091274	28.4314
822.108921	28.7582
822.126569	23.2026
822.144217	27.451
822.161865	29.085
822.179514	32.0261
822.197162	28.7582
822.214811	30.3922
822.232460	35.6209
822.250109	35.6209
822.267759	33.9869
822.285408	44.1176
822.303058	55.8824
822.320708	67.3203
822.338358	92.8105
822.356008	107.19
822.373659	98.0392
822.391309	88.5621
822.408960	84.3137
822.426611	88.2353
822.444262	79.4118
822.461914	70.915
822.479565	64.3791
822.497217	62.7451
822.514869	48.6928
822.532521	45.4248
822.550174	42.4837
822.567826	27.451
822.585479	26.1438
822.603132	38.5621
822.620785	38.5621
822.638438	36.9281
822.656092	32.3529
822.673745	31.0458
822.691399	29.4118
822.709053	32.3529
822.726708	32.3529
822.744362	27.7778
822.762017	23.2026
822.779672	20.915
822.797327	22.8758
822.814982	25.817
822.832637	18.3007
822.850293	18.9542
822.867949	20.915
822.885604	22.8758
822.903261	24.183
822.920917	22.549
822.938574	23.2026
822.956230	19.9346
822.973887	24.8366
822.991544	22.8758
823.009202	21.8954
823.026859	15.3595
823.044517	16.9935
823.062175	23.8562
823.079833	25.817
823.097491	19.281
823.115149	19.9346
823.132808	25.4902
823.150467	27.1242
823.168126	24.183
823.185785	22.549
823.203444	28.1046
823.221104	32.0261
823.238763	32.3529
823.256423	39.5425
823.274084	48.6928
823.291744	51.634
823.309404	72.8758
823.327065	80.0654
823.344726	94.4445
823.362387	103.268
823.380048	114.706
823.397710	109.804
823.415371	89.8693
823.433033	81.6993
823.450695	74.183
823.468357	55.5556
823.486020	50.9804
823.503682	48.6928
823.521345	43.4641
823.539008	31.0458
823.556671	30.719
823.574335	33.6601
823.591998	34.3137
823.609662	27.7778
823.627326	27.451
823.644990	29.7386
823.662654	15.6863
823.680319	15.3595
823.697983	21.8954
823.715648	21.2418
823.733313	24.183
823.750979	20.5882
823.768644	18.9542
823.786310	18.9542
823.803975	25.1634
823.821641	24.5098
823.839308	21.5686
823.856974	26.7974
823.874641	29.7386
823.892307	18.6275
823.909974	18.3007
823.927641	19.281
823.945309	22.2222
823.962976	25.1634
823.980644	18.3007
823.998312	19.281
824.015980	23.2026
824.033648	23.5294
824.051317	20.915
824.068985	18.9542
824.086654	19.9346
824.104323	21.8954
824.121992	20.2614
824.139662	15.6863
824.157332	26.7974
824.175001	27.7778
824.192671	23.8562
824.210341	29.085
824.228012	32.3529
824.245682	30.719
824.263353	36.6013
824.281024	44.4444
824.298695	59.4771
824.316366	68.6275
824.334038	89.8693
824.351710	99.0196
824.369381	105.229
824.387054	94.4445
824.404726	81.3726
824.422398	66.3399
824.440071	54.2484
824.457744	48.366
824.475417	50.6536
824.493090	45.098
824.510763	54.5752
824.528437	54.5752
824.546111	46.732
824.563785	46.4052
824.581459	42.4837
824.599133	31.6993
824.616808	32.0261
824.634482	33.9869
824.652157	34.9673
824.669832	32.6797
824.687508	33.9869
824.705183	40.1961
824.722859	33.0065
824.740535	23.8562
824.758211	17.6471
824.775887	17.3203
824.793563	17.9739
824.811240	17.6471
824.828917	20.2614
824.846594	18.9542
824.864271	25.817
824.881948	26.7974
824.899626	18.3007
824.917304	18.6275
824.934981	17.6471
824.952660	19.6078
824.970338	21.8954
824.988016	21.5686
825.005695	22.8758
825.023374	21.2418
825.041053	27.1242
825.058732	25.1634
825.076412	21.5686
825.094091	25.1634
825.111771	26.7974
825.129451	22.549
825.147131	22.8758
825.164812	25.817
825.182492	19.281
825.200173	16.9935
825.217854	19.9346
825.235535	18.9542
825.253217	28.7582
825.270898	45.7516
825.288580	57.5163
825.306262	64.7059
825.323944	68.6275
825.341626	63.7255
825.359309	69.2811
825.376991	78.4314
825.394674	78.1046
825.412357	77.451
825.430041	72.549
825.447724	79.085
825.465408	69.9346
825.483091	58.4967
825.500775	51.9608
825.518460	48.6928
825.536144	41.5033
825.553829	42.1569
825.571513	35.9477
825.589198	25.1634
825.606883	21.5686
825.624569	30.0654
825.642254	29.085
825.659940	24.8366
825.677626	22.2222
825.695312	19.9346
825.712998	17.9739
825.730685	10.7843
825.748371	15.0327
825.766058	19.9346
825.783745	19.281
825.801432	21.8954
825.819120	24.5098
825.836807	19.281
825.854495	19.281
825.872183	15.3595
825.889871	16.3399
825.907560	22.2222
825.925248	19.9346
825.942937	22.2222
825.960626	26.4706
825.978315	22.549
825.996004	24.5098
826.013694	21.8954
826.031383	17.6471
826.049073	19.9346
826.066763	20.2614
826.084454	20.2614
826.102144	18.3007
826.119835	23.5294
826.137525	31.3726
826.155216	27.1242
826.172908	24.183
826.190599	29.7386
826.208291	30.719
826.225982	28.1046
826.243674	27.7778
826.261366	37.2549
826.279059	50.3268
826.296751	62.0915
826.314444	58.1699
826.332137	59.1503
826.349830	68.9543
826.367523	75.817
826.385217	76.1438
826.402910	74.8366
826.420604	74.5098
826.438298	68.9543
826.455993	65.6863
826.473687	55.5556
826.491382	41.8301
826.509076	35.9477
826.526771	44.1176
826.544466	45.098
826.562162	38.2353
826.579857	27.7778
826.597553	29.085
826.615249	35.2941
826.632945	32.6797
826.650642	23.5294
826.668338	22.2222
826.686035	22.549
826.703732	19.9346
826.721429	11.4379
826.739126	17.6471
826.756823	23.8562
826.774521	33.0065
826.792219	32.0261
826.809917	27.451
826.827615	21.8954
826.845313	23.8562
826.863012	20.2614
826.880711	19.9346
826.898410	18.6275
826.916109	13.7255
826.933808	14.0523
826.951508	21.5686
826.969207	23.5294
826.986907	27.451
827.004607	24.183
827.022308	16.9935
827.040008	17.3203
827.057709	18.6275
827.075410	19.281
827.093111	23.8562
827.110812	29.7386
827.128513	31.3726
827.146215	30.719
827.163917	23.2026
827.181619	28.4314
827.199321	33.6601
827.217023	29.085
827.234726	24.8366
827.252429	34.3137
827.270132	44.4444
827.287835	36.2745
827.305538	46.732
827.323242	50.9804
827.340945	50.9804
827.358649	45.4248
827.376353	45.098
827.394058	46.4052
827.411762	53.268
827.429467	53.5948
827.447172	43.1373
827.464877	30.0654
827.482582	38.8889
827.500287	46.732
827.517993	39.5425
827.535699	38.8889
827.553404	35.2941
827.571111	26.7974
827.588817	22.8758
827.606524	21.5686
827.624230	28.1046
827.641937	31.3726
827.659644	31.6993
827.677352	26.1438
827.695059	21.8954
827.712767	14.0523
827.730475	15.3595
827.748183	16.3399
827.765891	12.0915
827.783599	12.4183
827.801308	11.7647
827.819017	18.3007
827.836726	21.5686
827.854435	18.3007
827.872144	20.915
827.889854	21.2418
827.907564	19.281
827.925274	24.8366
827.942984	27.1242
827.960694	26.1438
827.978405	13.3987
827.996115	13.0719
828.013826	16.0131
828.031537	17.9739
828.049249	18.3007
828.066960	17.3203
828.084672	15.0327
828.102384	18.3007
828.120096	24.5098
828.137808	22.549
828.155520	20.5882
828.173233	22.549
828.190946	20.915
828.208659	16.3399
828.226372	22.8758
828.244085	29.4118
828.261799	40.1961
828.279512	49.3464
828.297226	47.0588
828.314940	55.2288
828.332655	72.2222
828.350369	69.6078
828.368084	72.2222
828.385799	69.2811
828.403514	51.9608
828.421229	51.9608
828.438945	54.5752
828.456660	55.2288
828.474376	54.2484
828.492092	41.5033
828.509808	35.9477
828.527525	48.366
828.545241	48.366
828.562958	35.9477
828.580675	27.451
828.598392	25.817
828.616109	27.1242
828.633827	25.817
828.651545	23.2026
828.669263	23.8562
828.686981	38.8889
828.704699	41.5033
828.722417	33.0065
828.740136	26.7974
828.757855	27.451
828.775574	33.0065
828.793293	34.9673
828.811013	26.1438
828.828732	17.9739
828.846452	18.3007
828.864172	24.183
828.881892	24.5098
828.899613	24.5098
828.917333	19.9346
828.935054	19.6078
828.952775	15.6863
828.970496	22.549
828.988217	29.4118
829.005939	22.549
829.023660	16.6667
829.041382	17.6471
829.059104	18.6275
829.076827	23.2026
829.094549	25.1634
829.112272	23.8562
829.129995	21.2418
829.147718	21.2418
829.165441	24.183
829.183164	29.085
829.200888	29.7386
829.218612	30.0654
829.236336	25.1634
829.254060	26.1438
829.271784	35.2941
829.289509	39.5425
829.307233	41.5033
829.324958	54.902
829.342683	66.3399
829.360409	78.4314
829.378134	77.1242
829.395860	62.7451
829.413586	49.0196
829.431312	52.6144
829.449038	53.9216
829.466764	47.7124
829.484491	41.1765
829.502218	44.4444
829.519945	38.2353
829.537672	36.2745
829.555399	37.9085
829.573127	42.4837
829.590855	43.4641
829.608583	29.7386
829.626311	24.8366
829.644039	22.2222
829.661768	20.915
829.679496	23.2026
829.697225	20.915
829.714954	19.281
829.732684	23.2026
829.750413	23.2026
829.768143	22.549
829.785873	15.3595
829.803603	13.0719
829.821333	16.0131
829.839063	18.6275
829.856794	16.6667
829.874525	16.6667
829.892256	15.0327
829.909987	26.1438
829.927718	34.6405
829.945450	35.9477
829.963181	17.6471
829.980913	16.9935
829.998645	24.183
830.016378	21.2418
830.034110	16.3399
830.051843	15.6863
830.069576	16.0131
830.087309	11.7647
830.105042	16.0131
830.122775	28.1046
830.140509	34.9673
830.158243	24.5098
830.175977	23.8562
830.193711	19.6078
830.211445	23.5294
830.229180	31.3726
830.246915	36.9281
830.264650	37.5817
830.282385	38.5621
830.300120	43.1373
830.317856	47.7124
830.335591	49.0196
830.353327	52.2876
830.371063	47.0588
830.388800	53.268
830.406536	62.4183
830.424273	62.4183
830.442010	42.1569
830.459747	41.1765
830.477484	48.366
830.495221	45.098
830.512959	38.8889
830.530697	37.5817
830.548435	38.8889
830.566173	38.5621
830.583911	35.2941
830.601650	26.7974
830.619389	29.085
830.637128	30.719
830.654867	28.4314
830.672606	28.7582
830.690346	28.1046
830.708085	20.5882
830.725825	16.9935
830.743565	12.7451
830.761305	19.6078
830.779046	19.9346
830.796786	21.2418
830.814527	26.7974
830.832268	19.6078
830.850010	16.9935
830.867751	16.3399
830.885493	16.9935
830.903234	17.3203
830.920976	24.8366
830.938718	21.8954
830.956461	22.549
830.974203	24.8366
830.991946	31.6993
831.009689	27.451
831.027432	17.9739
831.045175	10.7843
831.062919	16.6667
831.080662	22.8758
831.098406	20.2614
831.116150	16.9935
831.133895	18.9542
831.151639	16.3399
831.169384	13.3987
831.187128	20.2614
831.204873	24.8366
831.222619	25.1634
831.240364	28.4314
831.258110	33.0065
831.275855	38.5621
831.293601	34.6405
831.311347	42.4837
831.329094	43.1373
831.346840	44.7712
831.364587	51.634
831.382334	62.0915
831.400081	61.4379
831.417828	71.8954
831.435576	50.9804
831.453323	39.5425
831.471071	33.0065
831.488819	40.5229
831.506567	34.6405
831.524316	33.0065
831.542064	27.7778
831.559813	19.6078
831.577562	23.8562
831.595311	35.2941
831.613061	33.9869
831.630810	21.8954
831.648560	16.0131
831.666310	24.5098
831.684060	15.3595
831.701810	16.9935
831.719561	12.4183
831.737311	15.6863
831.755062	17.3203
831.772813	13.7255
831.790565	11.4379
831.808316	20.2614
831.826068	20.915
831.843819	17.3203
831.861571	20.5882
831.879324	20.915
831.897076	18.3007
831.914829	18.3007
831.932581	27.1242
831.950334	32.6797
831.968087	32.6797
831.985841	21.2418
832.003594	17.3203
832.021348	17.9739
832.039102	16.3399
832.056856	16.0131
832.074610	19.6078
832.092365	25.1634
832.110119	24.8366
832.127874	25.4902
832.145629	19.9346
832.163384	16.3399
832.181140	18.9542
832.198895	15.3595
832.216651	25.817
832.234407	35.2941
832.252163	33.6601
832.269920	28.7582
832.287676	38.5621
832.305433	42.4837
832.323190	43.7909
832.340947	66.3399
832.358704	80.3922
832.376462	72.549
832.394220	55.2288
832.411977	50.9804
832.429736	54.5752
832.447494	58.8235
832.465252	50.3268
832.483011	41.1765
832.500770	37.5817
832.518529	34.6405
832.536288	33.3333
832.554047	43.4641
832.571807	40.8497
832.589567	26.4706
832.607327	30.719
832.625087	28.1046
832.642847	24.5098
832.660608	19.6078
832.678368	17.3203
832.696129	18.9542
832.713890	23.8562
832.731652	19.281
832.749413	18.3007
832.767175	16.0131
832.784937	14.0523
832.802699	16.9935
832.820461	16.0131
832.838223	19.281
832.855986	23.2026
832.873749	20.915
832.891512	14.3791
832.909275	13.3987
832.927038	16.9935
832.944802	18.9542
832.962566	17.3203
832.980329	16.9935
832.998094	18.3007
833.015858	14.0523
833.033622	18.3007
833.051387	27.451
833.069152	22.2222
833.086917	17.9739
833.104682	16.3399
833.122448	18.6275
833.140213	25.817
833.157979	30.3922
833.175745	22.8758
833.193512	19.9346
833.211278	24.5098
833.229045	33.3333
833.246811	40.5229
833.264578	37.2549
833.282345	40.8497
833.300113	46.732
833.317880	42.4837
833.335648	43.7909
833.353416	46.4052
833.371184	54.5752
833.388952	53.268
833.406721	67.9739
833.424490	71.8954
833.442258	60.7843
833.460027	54.5752
833.477797	50
833.495566	42.8105
833.513336	28.4314
833.531106	23.2026
833.548876	27.7778
833.566646	38.5621
833.584416	42.8105
833.602187	32.6797
833.619957	17.9739
833.637728	16.0131
833.655499	24.5098
833.673271	20.915
833.691042	20.2614
833.708814	29.085
833.726586	33.0065
833.744358	26.7974
833.762130	16.3399
833.779903	20.2614
833.797675	22.8758
833.815448	21.5686
833.833221	20.5882
833.850994	18.9542
833.868768	12.7451
833.886542	19.6078
833.904315	20.915
833.922089	17.3203
833.939863	21.2418
833.957638	18.3007
833.975412	16.0131
833.993187	16.0131
834.010962	19.6078
834.028737	17.9739
834.046512	21.2418
834.064288	21.8954
834.082064	16.9935
834.099839	18.9542
834.117616	17.6471
834.135392	18.9542
834.153168	19.9346
834.170945	18.6275
834.188722	12.0915
834.206499	16.6667
834.224276	24.8366
834.242053	34.9673
834.259831	31.6993
834.277609	29.085
834.295387	35.9477
834.313165	35.2941
834.330943	46.732
834.348722	51.9608
834.366500	61.1111
834.384279	65.3595
834.402058	73.2026
834.419838	60.1307
834.437617	45.098
834.455397	43.4641
834.473177	43.7909
834.490957	43.1373
834.508737	35.2941
834.526517	41.1765
834.544298	40.1961
834.562079	33.3333
834.579860	33.3333
834.597641	32.0261
834.615422	26.4706
834.633204	22.2222
834.650985	21.5686
834.668767	24.5098
834.686550	28.4314
834.704332	26.7974
834.722114	23.2026
834.739897	21.5686
834.757680	17.6471
834.775463	17.9739
834.793246	16.6667
834.811030	15.0327
834.828813	21.8954
834.846597	30.719
834.864381	23.2026
834.882165	22.549
834.899950	28.1046
834.917734	27.7778
834.935519	26.4706
834.953304	22.2222
834.971089	22.549
834.988875	20.2614
835.006660	23.2026
835.024446	31.3726
835.042232	31.6993
835.060018	20.915
835.077804	12.4183
835.095591	14.7059
835.113377	18.9542
[truncated: 111,929 more rows]
