# Supplementary material for: Identification and tentative removal of collagen glue in Palaeolithic worked bone objects: implications for ZooMS and radiocarbon dating
Source: Sci Rep. 2023 Dec 13;13:22119. doi: 10.1038/s41598-023-49242-7 (PMC10719399; doi:10.1038/s41598-023-49242-7)
Supplement: Supplementary file 2 — Supplementary Information 2. [file 41598_2023_49242_MOESM2_ESM.zip › maldi raw files/2 IST_rc clean_2.txt]

SPEC#: 1, SIZE: 113929, TIME: 0.000000
799.952312	14.3791
799.969721	14.0523
799.987129	14.7059
800.004538	16.6667
800.021947	15.6863
800.039356	17.3203
800.056765	18.9542
800.074175	19.9346
800.091584	18.6275
800.108994	14.0523
800.126404	10.4575
800.143815	11.7647
800.161225	13.7255
800.178636	18.6275
800.196046	24.8366
800.213457	29.7386
800.230869	30.3922
800.248280	24.5098
800.265692	23.8562
800.283103	27.451
800.300515	40.5229
800.317927	41.1765
800.335340	42.4837
800.352752	40.1961
800.370165	36.6013
800.387578	43.7909
800.404991	41.1765
800.422404	34.6405
800.439818	31.0458
800.457231	27.7778
800.474645	22.8758
800.492059	24.8366
800.509473	22.8758
800.526888	27.7778
800.544302	31.6993
800.561717	27.1242
800.579132	24.5098
800.596547	25.817
800.613963	18.6275
800.631378	22.8758
800.648794	17.9739
800.666210	11.4379
800.683626	12.0915
800.701042	17.6471
800.718459	18.3007
800.735875	13.7255
800.753292	13.7255
800.770709	12.0915
800.788127	12.7451
800.805544	12.0915
800.822962	14.7059
800.840380	15.0327
800.857798	12.4183
800.875216	11.7647
800.892634	11.1111
800.910053	12.7451
800.927471	12.0915
800.944890	12.7451
800.962310	13.7255
800.979729	15.3595
800.997148	13.3987
801.014568	13.3987
801.031988	12.7451
801.049408	11.4379
801.066828	16.0131
801.084249	14.7059
801.101670	15.0327
801.119090	11.7647
801.136511	12.4183
801.153933	17.3203
801.171354	21.2418
801.188776	19.6078
801.206197	16.6667
801.223619	14.3791
801.241042	17.9739
801.258464	22.2222
801.275887	25.817
801.293309	31.0458
801.310732	39.5425
801.328155	46.0784
801.345579	42.8105
801.363002	36.6013
801.380426	42.1569
801.397850	42.4837
801.415274	42.4837
801.432698	34.9673
801.450123	27.451
801.467547	21.2418
801.484972	18.3007
801.502397	27.1242
801.519822	34.3137
801.537248	22.8758
801.554673	21.2418
801.572099	23.8562
801.589525	22.8758
801.606951	22.8758
801.624377	19.281
801.641804	12.4183
801.659231	13.7255
801.676658	14.7059
801.694085	18.3007
801.711512	16.0131
801.728939	18.9542
801.746367	20.915
801.763795	25.1634
801.781223	26.7974
801.798651	24.5098
801.816080	21.8954
801.833508	16.0131
801.850937	15.6863
801.868366	17.9739
801.885795	12.7451
801.903225	9.80392
801.920654	5.22876
801.938084	9.80392
801.955514	16.3399
801.972944	12.0915
801.990374	13.7255
802.007805	14.3791
802.025236	12.7451
802.042666	8.16994
802.060098	8.82353
802.077529	15.0327
802.094960	19.6078
802.112392	12.7451
802.129824	15.0327
802.147256	19.9346
802.164688	17.9739
802.182120	16.3399
802.199553	19.281
802.216986	19.9346
802.234419	14.0523
802.251852	19.281
802.269285	27.7778
802.286719	35.9477
802.304152	38.2353
802.321586	38.8889
802.339021	31.0458
802.356455	33.6601
802.373889	27.451
802.391324	27.451
802.408759	26.7974
802.426194	31.3726
802.443629	34.6405
802.461065	40.1961
802.478500	37.2549
802.495936	24.8366
802.513372	18.3007
802.530808	16.9935
802.548245	22.2222
802.565681	20.915
802.583118	21.8954
802.600555	15.0327
802.617992	13.0719
802.635429	11.7647
802.652867	12.4183
802.670305	12.4183
802.687742	13.7255
802.705181	13.3987
802.722619	13.3987
802.740057	17.3203
802.757496	17.9739
802.774935	16.6667
802.792374	13.0719
802.809813	11.4379
802.827252	10.4575
802.844692	12.4183
802.862132	16.6667
802.879572	22.2222
802.897012	19.6078
802.914452	13.3987
802.931893	15.0327
802.949334	15.6863
802.966775	19.281
802.984216	15.3595
803.001657	13.7255
803.019099	17.3203
803.036540	18.3007
803.053982	18.9542
803.071424	11.7647
803.088866	13.3987
803.106309	15.3595
803.123751	13.7255
803.141194	11.1111
803.158637	13.3987
803.176081	12.0915
803.193524	12.7451
803.210967	14.7059
803.228411	18.3007
803.245855	23.5294
803.263299	25.1634
803.280744	27.451
803.298188	33.9869
803.315633	39.2157
803.333078	47.3856
803.350523	48.0392
803.367968	47.3856
803.385414	46.732
803.402859	54.902
803.420305	50.9804
803.437751	42.4837
803.455197	25.4902
803.472644	19.6078
803.490091	24.183
803.507537	35.2941
803.524984	30.0654
803.542432	28.7582
803.559879	35.2941
803.577326	29.4118
803.594774	17.6471
803.612222	16.3399
803.629670	14.7059
803.647119	14.7059
803.664567	10.7843
803.682016	11.4379
803.699465	19.6078
803.716914	21.8954
803.734363	15.3595
803.751812	16.0131
803.769262	15.3595
803.786712	9.80392
803.804162	16.3399
803.821612	14.3791
803.839063	13.7255
803.856513	18.3007
803.873964	18.3007
803.891415	16.0131
803.908866	9.80392
803.926317	12.0915
803.943769	14.3791
803.961221	18.6275
803.978673	12.0915
803.996125	11.7647
804.013577	15.0327
804.031029	12.4183
804.048482	12.4183
804.065935	13.7255
804.083388	14.0523
804.100841	12.4183
804.118295	15.0327
804.135748	18.6275
804.153202	14.3791
804.170656	16.0131
804.188110	13.3987
804.205565	21.5686
804.223019	29.7386
804.240474	32.6797
804.257929	37.9085
804.275384	31.0458
804.292839	27.451
804.310295	33.9869
804.327751	36.9281
804.345207	40.1961
804.362663	50.9804
804.380119	51.3072
804.397575	53.268
804.415032	42.1569
804.432489	27.7778
804.449946	29.085
804.467403	28.4314
804.484861	36.9281
804.502318	30.719
804.519776	24.5098
804.537234	16.6667
804.554692	18.3007
804.572150	23.5294
804.589609	23.2026
804.607068	29.085
804.624527	22.2222
804.641986	14.3791
804.659445	16.9935
804.676905	25.817
804.694364	19.6078
804.711824	11.1111
804.729284	15.6863
804.746744	11.7647
804.764205	12.7451
804.781665	16.9935
804.799126	16.6667
804.816587	14.3791
804.834048	11.4379
804.851510	15.0327
804.868971	14.0523
804.886433	16.0131
804.903895	15.3595
804.921357	14.7059
804.938820	9.80392
804.956282	11.4379
804.973745	13.7255
804.991208	15.6863
805.008671	15.0327
805.026134	13.7255
805.043598	16.6667
805.061061	17.6471
805.078525	14.7059
805.095989	20.2614
805.113453	22.8758
805.130918	9.80392
805.148382	16.0131
805.165847	22.549
805.183312	21.2418
805.200777	20.5882
805.218243	20.2614
805.235708	14.0523
805.253174	16.9935
805.270640	25.817
805.288106	40.1961
805.305572	55.8824
805.323039	61.4379
805.340506	58.1699
805.357972	55.5556
805.375440	59.1503
805.392907	58.4967
805.410374	54.902
805.427842	54.2484
805.445310	42.1569
805.462778	30.3922
805.480246	27.451
805.497714	32.0261
805.515183	20.915
805.532652	25.817
805.550121	22.8758
805.567590	20.915
805.585059	21.8954
805.602529	28.1046
805.619998	23.5294
805.637468	14.3791
805.654938	10.1307
805.672409	10.7843
805.689879	10.1307
805.707350	14.0523
805.724821	11.4379
805.742292	10.4575
805.759763	16.9935
805.777234	12.7451
805.794706	9.15033
805.812178	14.0523
805.829650	16.6667
805.847122	18.9542
805.864594	14.3791
805.882067	16.9935
805.899540	15.6863
805.917013	16.0131
805.934486	8.82353
805.951959	8.16994
805.969433	13.0719
805.986906	17.6471
806.004380	15.3595
806.021854	20.2614
806.039329	23.2026
806.056803	20.2614
806.074278	17.6471
806.091753	18.3007
806.109228	16.3399
806.126703	14.0523
806.144178	14.0523
806.161654	16.3399
806.179130	18.3007
806.196606	22.549
806.214082	25.1634
806.231558	25.4902
806.249035	22.8758
806.266511	30.0654
806.283988	39.8693
806.301465	50
806.318943	47.3856
806.336420	47.0588
806.353898	50.9804
806.371376	52.9412
806.388854	51.634
806.406332	56.8627
806.423810	51.9608
806.441289	49.0196
806.458768	35.2941
806.476247	26.7974
806.493726	33.3333
806.511205	29.7386
806.528685	20.2614
806.546165	13.0719
806.563645	16.6667
806.581125	18.9542
806.598605	19.281
806.616086	17.3203
806.633566	19.281
806.651047	19.6078
806.668528	20.5882
806.686010	20.915
806.703491	25.1634
806.720973	27.7778
806.738455	23.2026
806.755937	14.3791
806.773419	8.82353
806.790901	9.80392
806.808384	12.7451
806.825867	16.9935
806.843350	12.4183
806.860833	5.22876
806.878316	10.7843
806.895800	15.0327
806.913284	12.4183
806.930767	17.6471
806.948252	17.6471
806.965736	11.4379
806.983220	10.1307
807.000705	10.1307
807.018190	9.80392
807.035675	17.9739
807.053160	20.915
807.070646	16.3399
807.088131	12.7451
807.105617	13.7255
807.123103	11.4379
807.140589	17.6471
807.158076	18.9542
807.175562	18.3007
807.193049	18.3007
807.210536	30.0654
807.228023	34.9673
807.245511	29.085
807.262998	24.183
807.280486	30.0654
807.297974	37.9085
807.315462	50.3268
807.332950	61.4379
807.350439	56.8627
807.367927	48.6928
807.385416	50.6536
807.402905	58.1699
807.420394	50.6536
807.437884	36.6013
807.455373	23.2026
807.472863	26.1438
807.490353	36.6013
807.507843	37.9085
807.525334	37.2549
807.542824	34.3137
807.560315	31.3726
807.577806	23.5294
807.595297	20.5882
807.612788	17.6471
807.630280	22.2222
807.647772	17.9739
807.665264	11.1111
807.682756	9.80392
807.700248	13.0719
807.717740	18.6275
807.735233	19.281
807.752726	16.9935
807.770219	15.3595
807.787712	13.7255
807.805205	11.1111
807.822699	13.0719
807.840193	15.3595
807.857687	13.0719
807.875181	17.3203
807.892675	12.0915
807.910170	15.6863
807.927665	17.3203
807.945159	14.0523
807.962655	15.3595
807.980150	13.3987
807.997645	16.6667
808.015141	23.8562
808.032637	22.2222
808.050133	11.1111
808.067629	11.7647
808.085126	17.3203
808.102622	23.2026
808.120119	22.2222
808.137616	13.3987
808.155113	12.0915
808.172611	15.6863
808.190108	14.7059
808.207606	19.281
808.225104	23.5294
808.242602	19.9346
808.260100	22.549
808.277599	28.1046
808.295098	32.0261
808.312596	34.9673
808.330096	47.0588
808.347595	65.0327
808.365094	63.3987
808.382594	60.1307
808.400094	58.4967
808.417594	52.9412
808.435094	46.4052
808.452594	41.5033
808.470095	39.2157
808.487596	33.6601
808.505097	38.2353
808.522598	34.6405
808.540099	32.0261
808.557601	28.4314
808.575103	25.1634
808.592605	27.451
808.610107	31.6993
808.627609	24.8366
808.645111	25.817
808.662614	23.5294
808.680117	16.9935
808.697620	22.549
808.715123	27.451
808.732627	20.5882
808.750130	17.6471
808.767634	14.0523
808.785138	17.9739
808.802642	13.0719
808.820147	20.915
808.837651	17.9739
808.855156	14.0523
808.872661	14.7059
808.890166	15.3595
808.907672	13.0719
808.925177	12.4183
808.942683	14.3791
808.960189	16.9935
808.977695	21.8954
808.995201	21.5686
809.012708	16.3399
809.030214	9.47712
809.047721	10.4575
809.065228	15.6863
809.082735	18.6275
809.100243	20.2614
809.117750	21.5686
809.135258	23.5294
809.152766	24.8366
809.170274	17.9739
809.187783	15.3595
809.205291	23.2026
809.222800	17.9739
809.240309	23.2026
809.257818	24.5098
809.275327	33.9869
809.292837	44.1176
809.310347	48.366
809.327856	63.3987
809.345367	61.7647
809.362877	59.1503
809.380387	59.8039
809.397898	56.2092
809.415409	50.3268
809.432920	33.9869
809.450431	30.0654
809.467942	34.3137
809.485454	31.6993
809.502966	32.0261
809.520478	30.3922
809.537990	22.2222
809.555502	18.3007
809.573015	14.0523
809.590527	14.7059
809.608040	15.6863
809.625553	16.9935
809.643067	20.915
809.660580	16.0131
809.678094	16.9935
809.695608	16.9935
809.713122	15.6863
809.730636	19.6078
809.748150	15.6863
809.765665	18.6275
809.783180	21.5686
809.800695	16.0131
809.818210	18.6275
809.835725	16.3399
809.853241	14.7059
809.870757	16.9935
809.888273	16.3399
809.905789	13.7255
809.923305	10.1307
809.940822	12.7451
809.958338	13.0719
809.975855	16.6667
809.993372	13.7255
810.010890	10.7843
810.028407	17.6471
810.045925	17.6471
810.063443	11.7647
810.080961	12.4183
810.098479	14.3791
810.115997	15.0327
810.133516	14.3791
810.151035	14.0523
810.168554	15.3595
810.186073	15.0327
810.203592	19.6078
810.221112	17.9739
810.238631	16.9935
810.256151	19.9346
810.273671	32.6797
810.291192	38.5621
810.308712	40.5229
810.326233	45.098
810.343754	48.366
810.361275	48.6928
810.378796	47.7124
810.396317	46.4052
810.413839	37.5817
810.431361	42.8105
810.448883	43.7909
810.466405	38.2353
810.483927	26.1438
810.501450	22.549
810.518973	24.5098
810.536496	21.2418
810.554019	15.3595
810.571542	16.3399
810.589066	25.4902
810.606589	26.1438
810.624113	28.4314
810.641637	27.7778
810.659162	33.3333
810.676686	31.6993
810.694211	20.915
810.711736	10.4575
810.729261	13.7255
810.746786	19.6078
810.764311	15.0327
810.781837	8.82353
810.799363	9.15033
810.816889	17.9739
810.834415	19.6078
810.851941	14.3791
810.869468	14.0523
810.886995	16.6667
810.904522	18.3007
810.922049	13.7255
810.939576	14.7059
810.957103	19.281
810.974631	18.9542
810.992159	18.9542
811.009687	16.0131
811.027215	15.3595
811.044744	14.3791
811.062272	12.7451
811.079801	18.6275
811.097330	21.5686
811.114859	13.7255
811.132389	9.80392
811.149918	16.3399
811.167448	19.6078
811.184978	22.2222
811.202508	18.9542
811.220039	18.3007
811.237569	29.085
811.255100	38.8889
811.272631	39.2157
811.290162	33.3333
811.307693	45.098
811.325225	52.2876
811.342756	53.9216
811.360288	49.3464
811.377820	46.732
811.395352	44.4444
811.412885	64.7059
811.430418	52.6144
811.447950	44.7712
811.465483	37.2549
811.483016	38.5621
811.500550	32.6797
811.518083	28.4314
811.535617	25.1634
811.553151	22.549
811.570685	20.2614
811.588220	21.8954
811.605754	19.281
811.623289	15.0327
811.640824	13.7255
811.658359	15.3595
811.675894	21.8954
811.693429	16.0131
811.710965	16.3399
811.728501	9.80392
811.746037	11.1111
811.763573	14.0523
811.781110	12.0915
811.798646	13.0719
811.816183	11.4379
811.833720	6.20915
811.851257	10.1307
811.868794	18.3007
811.886332	16.6667
811.903870	14.0523
811.921408	14.3791
811.938946	13.0719
811.956484	13.7255
811.974022	9.47712
811.991561	8.16994
812.009100	16.9935
812.026639	19.9346
812.044178	17.9739
812.061718	14.7059
812.079257	16.0131
812.096797	15.0327
812.114337	15.6863
812.131877	14.3791
812.149418	17.3203
812.166958	18.3007
812.184499	24.183
812.202040	24.5098
812.219581	24.8366
812.237123	23.2026
812.254664	28.1046
812.272206	39.5425
812.289748	51.634
812.307290	44.1176
812.324832	39.5425
812.342374	42.8105
812.359917	57.5163
812.377460	56.5359
812.395003	53.268
812.412546	47.0588
812.430090	41.8301
812.447633	38.2353
812.465177	30.0654
812.482721	27.1242
812.500265	29.085
812.517810	30.3922
812.535354	25.4902
812.552899	25.817
812.570444	22.2222
812.587989	21.2418
812.605534	20.5882
812.623080	24.183
812.640625	20.5882
812.658171	22.2222
812.675717	23.2026
812.693264	20.2614
812.710810	19.6078
812.728357	13.7255
812.745903	14.0523
812.763450	13.3987
812.780998	13.7255
812.798545	12.0915
812.816093	14.0523
812.833640	13.3987
812.851188	8.16994
812.868736	8.82353
812.886285	14.3791
812.903833	15.3595
812.921382	11.1111
812.938931	6.20915
812.956480	9.47712
812.974029	13.7255
812.991579	17.9739
813.009128	16.3399
813.026678	14.3791
813.044228	11.4379
813.061779	11.1111
813.079329	16.6667
813.096880	12.7451
813.114430	9.80392
813.131981	15.3595
813.149533	15.6863
813.167084	15.0327
813.184635	17.3203
813.202187	17.9739
813.219739	21.8954
813.237291	24.8366
813.254844	20.2614
813.272396	21.5686
813.289949	29.4118
813.307502	34.9673
813.325055	37.9085
813.342608	45.098
813.360161	38.2353
813.377715	47.7124
813.395269	47.3856
813.412823	44.1176
813.430377	39.2157
813.447932	30.3922
813.465486	26.7974
813.483041	28.7582
813.500596	22.2222
813.518151	15.3595
813.535706	16.3399
813.553262	25.4902
813.570818	22.2222
813.588374	16.9935
813.605930	13.0719
813.623486	13.3987
813.641042	14.0523
813.658599	16.0131
813.676156	16.9935
813.693713	16.3399
813.711270	19.9346
813.728828	24.183
813.746385	17.3203
813.763943	13.3987
813.781501	18.9542
813.799059	22.549
813.816618	18.6275
813.834176	15.0327
813.851735	12.7451
813.869294	8.16994
813.886853	8.82353
813.904412	11.7647
813.921972	12.7451
813.939532	13.0719
813.957092	14.3791
813.974652	13.7255
813.992212	13.3987
814.009772	14.3791
814.027333	15.6863
814.044894	16.9935
814.062455	7.51634
814.080016	12.4183
814.097577	15.6863
814.115139	11.4379
814.132701	8.82353
814.150263	15.6863
814.167825	22.8758
814.185387	25.1634
814.202950	20.5882
814.220513	23.5294
814.238076	33.0065
814.255639	35.6209
814.273202	39.2157
814.290765	44.4444
814.308329	48.6928
814.325893	48.6928
814.343457	54.2484
814.361021	57.5163
814.378586	58.4967
814.396150	54.2484
814.413715	46.732
814.431280	32.3529
814.448845	27.7778
814.466411	22.549
814.483976	14.7059
814.501542	13.3987
814.519108	14.0523
814.536674	10.1307
814.554241	13.0719
814.571807	18.9542
814.589374	16.9935
814.606941	15.0327
814.624508	13.7255
814.642075	9.15033
814.659643	8.49673
814.677210	15.0327
814.694778	26.4706
814.712346	30.719
814.729914	21.8954
814.747483	13.3987
814.765051	10.7843
814.782620	12.7451
814.800189	13.7255
814.817758	10.1307
814.835328	10.7843
814.852897	15.6863
814.870467	18.6275
814.888037	17.3203
814.905607	19.281
814.923177	15.6863
814.940748	10.7843
814.958318	11.1111
814.975889	12.0915
814.993460	16.9935
815.011032	18.3007
815.028603	12.7451
815.046175	9.80392
815.063747	11.4379
815.081319	11.1111
815.098891	14.7059
815.116463	15.6863
815.134036	16.0131
815.151609	11.4379
815.169182	12.7451
815.186755	8.82353
815.204328	12.0915
815.221902	22.2222
815.239475	32.6797
815.257049	30.719
815.274623	30.3922
815.292198	44.4444
815.309772	49.3464
815.327347	49.6732
815.344922	43.4641
815.362497	31.6993
815.380072	31.6993
815.397647	35.9477
815.415223	33.6601
815.432799	24.8366
815.450375	32.3529
815.467951	38.5621
815.485527	37.2549
815.503104	33.0065
815.520681	20.2614
815.538257	18.9542
815.555835	24.5098
815.573412	22.2222
815.590989	20.2614
815.608567	18.6275
815.626145	21.8954
815.643723	18.6275
815.661301	16.0131
815.678880	17.3203
815.696458	12.4183
815.714037	12.4183
815.731616	14.3791
815.749196	8.49673
815.766775	10.7843
815.784355	17.6471
815.801934	18.3007
815.819514	16.0131
815.837094	17.3203
815.854675	13.7255
815.872255	15.3595
815.889836	20.5882
815.907417	20.915
815.924998	20.5882
815.942579	16.6667
815.960161	13.0719
815.977743	11.1111
815.995324	13.0719
816.012906	13.3987
816.030489	16.0131
816.048071	19.6078
816.065654	19.9346
816.083237	15.3595
816.100820	15.3595
816.118403	13.7255
816.135986	10.7843
816.153570	12.7451
816.171154	15.3595
816.188737	19.281
816.206322	25.817
816.223906	28.4314
816.241490	28.7582
816.259075	25.817
816.276660	29.4118
816.294245	35.2941
816.311830	33.3333
816.329416	29.4118
816.347002	41.5033
816.364587	47.3856
816.382173	32.6797
816.399760	28.7582
816.417346	32.0261
816.434933	28.1046
816.452519	26.4706
816.470106	33.3333
816.487694	26.7974
816.505281	18.3007
816.522868	13.0719
816.540456	15.6863
816.558044	18.3007
816.575632	22.8758
816.593221	25.4902
816.610809	22.549
816.628398	16.9935
816.645987	12.7451
816.663576	15.0327
816.681165	22.2222
816.698754	15.6863
816.716344	15.3595
816.733934	18.3007
816.751524	16.6667
816.769114	17.3203
816.786704	15.6863
816.804295	16.9935
816.821886	13.3987
816.839477	12.0915
816.857068	8.49673
816.874659	7.51634
816.892251	9.47712
816.909842	10.7843
816.927434	17.6471
816.945026	16.0131
816.962619	11.4379
816.980211	10.4575
816.997804	13.7255
817.015397	13.0719
817.032990	14.3791
817.050583	20.2614
817.068176	20.915
817.085770	21.5686
817.103364	26.1438
817.120958	21.2418
817.138552	13.7255
817.156146	15.0327
817.173741	19.9346
817.191336	17.6471
817.208931	14.7059
817.226526	20.2614
817.244121	19.9346
817.261717	18.3007
817.279312	30.0654
817.296908	38.2353
817.314504	35.2941
817.332101	31.0458
817.349697	34.9673
817.367294	36.2745
817.384890	37.2549
817.402487	34.6405
817.420085	30.3922
817.437682	31.6993
817.455280	32.0261
817.472877	31.6993
817.490475	35.2941
817.508074	38.2353
817.525672	23.2026
817.543270	16.3399
817.560869	11.1111
817.578468	10.7843
817.596067	14.7059
817.613666	20.2614
817.631266	16.9935
817.648866	15.3595
817.666466	15.3595
817.684066	16.0131
817.701666	21.5686
817.719266	24.5098
817.736867	19.9346
817.754468	17.6471
817.772069	17.3203
817.789670	15.3595
817.807271	11.4379
817.824873	7.51634
817.842475	9.80392
817.860076	11.4379
817.877679	14.0523
817.895281	14.3791
817.912883	19.9346
817.930486	21.8954
817.948089	20.915
817.965692	12.0915
817.983295	9.15033
818.000899	12.4183
818.018503	15.6863
818.036106	14.7059
818.053710	17.9739
818.071315	21.5686
818.088919	12.4183
818.106524	9.15033
818.124128	16.9935
818.141733	17.9739
818.159339	23.2026
818.176944	19.281
818.194549	20.2614
818.212155	14.3791
818.229761	13.0719
818.247367	15.0327
818.264974	13.3987
818.282580	20.5882
818.300187	30.3922
818.317794	35.2941
818.335401	38.8889
818.353008	42.4837
818.370615	44.4444
818.388223	37.2549
818.405831	37.2549
818.423439	29.7386
818.441047	31.6993
818.458655	23.8562
818.476264	22.549
818.493873	18.9542
818.511482	17.6471
818.529091	20.5882
818.546700	20.5882
818.564310	21.5686
818.581919	18.3007
818.599529	19.281
818.617139	30.0654
818.634750	35.2941
818.652360	28.1046
818.669971	16.3399
818.687582	11.4379
818.705193	15.3595
818.722804	20.915
818.740415	17.3203
818.758027	17.3203
818.775639	15.0327
818.793251	15.3595
818.810863	21.5686
818.828475	18.6275
818.846088	13.7255
818.863701	16.3399
818.881313	17.6471
818.898927	13.0719
818.916540	14.7059
818.934153	10.7843
818.951767	8.82353
818.969381	13.7255
818.986995	12.0915
819.004609	12.4183
819.022224	14.0523
819.039838	17.3203
819.057453	8.82353
819.075068	5.88235
819.092683	5.22876
819.110299	5.22876
819.127914	7.84314
819.145530	13.7255
819.163146	15.0327
819.180762	21.2418
819.198379	25.1634
819.215995	25.1634
819.233612	27.1242
819.251229	28.1046
819.268846	27.7778
819.286463	26.4706
819.304081	30.3922
819.321698	26.4706
819.339316	31.6993
819.356934	37.2549
819.374552	44.4444
819.392171	51.634
819.409790	49.0196
819.427408	32.0261
819.445027	31.6993
819.462646	38.5621
819.480266	36.9281
819.497885	31.3726
819.515505	23.8562
819.533125	24.183
819.550745	28.7582
819.568366	24.5098
819.585986	20.5882
819.603607	25.1634
819.621228	18.6275
819.638849	12.7451
819.656470	15.3595
819.674091	18.6275
819.691713	18.3007
819.709335	17.9739
819.726957	16.9935
819.744579	17.3203
819.762202	16.6667
819.779824	17.9739
819.797447	16.6667
819.815070	18.6275
819.832693	17.3203
819.850316	11.4379
819.867940	8.49673
819.885564	11.1111
819.903188	14.7059
819.920812	16.0131
819.938436	13.0719
819.956061	9.15033
819.973685	13.7255
819.991310	11.7647
820.008935	10.4575
820.026560	13.0719
820.044186	18.9542
820.061811	13.0719
820.079437	9.15033
820.097063	13.3987
820.114689	21.5686
820.132316	22.8758
820.149942	17.9739
820.167569	14.0523
820.185196	15.3595
820.202823	16.0131
820.220451	16.3399
820.238078	20.2614
820.255706	27.7778
820.273334	33.9869
820.290962	44.4444
820.308590	57.8431
820.326219	55.8824
820.343847	53.9216
820.361476	59.1503
820.379105	53.9216
820.396734	56.2092
820.414364	51.634
820.431993	50.9804
820.449623	39.2157
820.467253	30.0654
820.484883	29.7386
820.502514	23.8562
820.520144	24.5098
820.537775	30.3922
820.555406	19.9346
820.573037	19.281
820.590668	25.1634
820.608300	25.4902
820.625931	24.5098
820.643563	23.8562
820.661195	21.5686
820.678828	18.9542
820.696460	18.3007
820.714093	17.9739
820.731726	14.3791
820.749359	14.3791
820.766992	17.9739
820.784625	19.9346
820.802259	17.9739
820.819893	19.281
820.837526	17.9739
820.855161	12.4183
820.872795	6.86275
820.890430	9.15033
820.908064	12.4183
820.925699	24.8366
820.943334	24.5098
820.960970	16.3399
820.978605	9.80392
820.996241	8.82353
821.013877	10.7843
821.031513	12.7451
821.049149	11.4379
821.066785	10.7843
821.084422	16.0131
821.102059	14.7059
821.119696	10.4575
821.137333	14.0523
821.154970	21.5686
821.172608	25.1634
821.190245	20.915
821.207883	19.6078
821.225522	19.281
821.243160	20.915
821.260798	29.7386
821.278437	31.6993
821.296076	39.8693
821.313715	39.5425
821.331354	39.5425
821.348994	39.2157
821.366633	41.8301
821.384273	38.5621
821.401913	46.4052
821.419553	46.0784
821.437194	33.9869
821.454834	29.085
821.472475	27.1242
821.490116	22.8758
821.507757	23.8562
821.525399	29.7386
821.543040	27.1242
821.560682	27.1242
821.578324	22.549
821.595966	14.7059
821.613608	17.3203
821.631251	20.915
821.648893	22.2222
821.666536	21.2418
821.684179	15.0327
821.701823	16.0131
821.719466	13.7255
821.737110	13.3987
821.754753	11.4379
821.772397	11.7647
821.790042	14.0523
821.807686	14.3791
821.825331	11.4379
821.842975	8.82353
821.860620	11.4379
821.878265	11.7647
821.895911	8.82353
821.913556	11.7647
821.931202	16.6667
821.948848	13.7255
821.966494	13.0719
821.984140	19.6078
822.001787	21.2418
822.019433	13.7255
822.037080	16.3399
822.054727	20.2614
822.072374	20.915
822.090022	14.3791
822.107669	16.9935
822.125317	22.8758
822.142965	17.9739
822.160613	19.281
822.178262	17.3203
822.195910	16.9935
822.213559	16.3399
822.231208	22.549
822.248857	28.1046
822.266506	37.2549
822.284156	45.098
822.301806	51.3072
822.319455	64.0523
822.337105	68.3007
822.354756	55.5556
822.372406	61.7647
822.390057	79.085
822.407708	70.5882
822.425359	44.4444
822.443010	36.6013
822.460661	35.6209
822.478313	29.7386
822.495965	25.4902
822.513616	22.549
822.531269	17.9739
822.548921	18.6275
822.566573	20.2614
822.584226	28.7582
822.601879	33.9869
822.619532	28.7582
822.637185	19.9346
822.654839	15.6863
822.672493	14.7059
822.690146	12.7451
822.707800	15.3595
822.725455	20.2614
822.743109	16.3399
822.760764	8.16994
822.778419	13.7255
822.796074	17.9739
822.813729	11.4379
822.831384	12.4183
822.849040	12.4183
822.866695	14.7059
822.884351	13.0719
822.902007	15.0327
822.919664	15.3595
822.937320	10.7843
822.954977	12.4183
822.972634	9.80392
822.990291	10.7843
823.007948	10.4575
823.025606	12.4183
823.043263	15.0327
823.060921	15.3595
823.078579	12.4183
823.096237	13.0719
823.113896	17.6471
823.131554	24.8366
823.149213	19.9346
823.166872	8.82353
823.184531	16.9935
823.202191	22.549
823.219850	19.6078
823.237510	26.1438
823.255170	38.2353
823.272830	45.4248
823.290490	50.3268
823.308151	53.5948
823.325811	63.3987
823.343472	66.3399
823.361133	53.268
823.378794	59.1503
823.396456	58.8235
823.414117	64.0523
823.431779	64.3791
823.449441	47.7124
823.467103	32.6797
823.484766	36.9281
823.502428	33.3333
823.520091	35.6209
823.537754	36.2745
823.555417	26.7974
823.573080	23.5294
823.590744	23.2026
823.608408	28.4314
823.626072	25.817
823.643736	19.281
823.661400	17.3203
823.679064	25.1634
823.696729	37.2549
823.714394	30.3922
823.732059	17.9739
823.749724	18.6275
823.767390	16.3399
823.785055	16.9935
823.802721	18.3007
823.820387	17.9739
823.838053	16.3399
823.855719	13.0719
823.873386	13.0719
823.891053	10.7843
823.908720	16.9935
823.926387	17.9739
823.944054	13.3987
823.961721	11.7647
823.979389	13.0719
823.997057	18.3007
824.014725	14.3791
824.032393	10.4575
824.050062	6.53595
824.067730	9.80392
824.085399	14.3791
824.103068	17.9739
824.120737	14.7059
824.138407	11.7647
824.156076	14.7059
824.173746	18.3007
824.191416	18.6275
824.209086	16.6667
824.226757	21.2418
824.244427	16.9935
824.262098	33.0065
824.279769	44.4444
824.297440	50.6536
824.315111	52.6144
824.332783	48.0392
824.350454	49.6732
824.368126	61.4379
824.385798	65.0327
824.403470	59.8039
824.421143	53.268
824.438815	42.8105
824.456488	34.9673
824.474161	35.6209
824.491834	35.6209
824.509508	35.9477
824.527181	27.7778
824.544855	23.8562
824.562529	21.8954
824.580203	21.5686
824.597877	24.5098
824.615552	22.2222
824.633226	18.9542
824.650901	16.9935
824.668576	13.3987
824.686252	16.6667
824.703927	24.183
824.721603	23.8562
824.739279	18.9542
824.756955	16.9935
824.774631	16.6667
824.792307	18.3007
824.809984	18.6275
824.827661	18.3007
824.845337	11.7647
824.863015	15.0327
824.880692	16.9935
824.898369	9.15033
824.916047	10.1307
824.933725	12.0915
824.951403	8.16994
824.969082	6.86275
824.986760	9.47712
825.004439	12.4183
825.022118	16.6667
825.039797	18.3007
825.057476	14.3791
825.075155	9.15033
825.092835	10.7843
825.110515	13.0719
825.128195	12.7451
825.145875	12.0915
825.163555	16.6667
825.181236	19.281
825.198916	27.7778
825.216597	29.7386
825.234279	24.5098
825.251960	25.1634
825.269641	30.3922
825.287323	33.0065
825.305005	37.9085
825.322687	42.1569
825.340369	53.5948
825.358052	60.7843
825.375734	60.1307
825.393417	50.3268
825.411100	51.634
825.428783	54.902
825.446467	42.4837
825.464150	33.9869
825.481834	32.6797
825.499518	28.4314
825.517202	28.4314
825.534887	17.3203
825.552571	16.6667
825.570256	13.3987
825.587941	15.3595
825.605626	19.6078
825.623311	15.0327
825.640997	12.4183
825.658682	13.3987
825.676368	9.80392
825.694054	18.3007
825.711741	19.6078
825.729427	12.7451
825.747114	13.3987
825.764800	20.5882
825.782487	22.8758
825.800175	17.3203
825.817862	12.0915
825.835550	7.84314
825.853237	11.4379
825.870925	13.3987
825.888613	19.9346
825.906302	17.3203
825.923990	19.6078
825.941679	13.0719
825.959368	8.49673
825.977057	13.7255
825.994746	14.3791
826.012436	14.3791
826.030125	12.7451
826.047815	8.49673
826.065505	9.47712
826.083195	11.1111
826.100886	18.6275
826.118576	19.6078
826.136267	15.0327
826.153958	16.0131
826.171649	15.0327
826.189341	16.0131
826.207032	16.6667
826.224724	17.6471
826.242416	17.9739
826.260108	17.6471
826.277800	33.9869
826.295493	40.8497
826.313186	37.5817
826.330878	44.4444
826.348572	42.4837
826.366265	45.098
826.383958	53.9216
826.401652	44.1176
826.419346	39.8693
826.437040	34.6405
826.454734	38.8889
826.472428	34.6405
826.490123	25.817
826.507818	24.183
826.525513	29.7386
826.543208	25.817
826.560903	23.5294
826.578599	24.8366
826.596294	24.183
826.613990	15.0327
826.631686	13.3987
826.649383	12.7451
826.667079	17.6471
826.684776	14.7059
826.702473	5.88235
826.720170	7.18954
826.737867	13.7255
826.755564	22.8758
826.773262	29.085
826.790960	21.5686
826.808658	13.0719
826.826356	14.0523
826.844054	13.3987
826.861753	13.0719
826.879451	9.47712
826.897150	13.0719
826.914850	16.3399
826.932549	15.6863
826.950248	19.281
826.967948	20.2614
826.985648	19.281
827.003348	13.7255
827.021048	8.49673
827.038749	9.80392
827.056449	14.3791
827.074150	11.4379
827.091851	7.84314
827.109552	9.80392
827.127254	7.51634
827.144955	15.0327
827.162657	18.3007
827.180359	18.9542
827.198061	18.9542
827.215764	18.3007
827.233466	16.6667
827.251169	21.2418
827.268872	29.085
827.286575	37.5817
827.304278	42.4837
827.321982	39.5425
827.339685	46.732
827.357389	51.634
827.375093	47.7124
827.392798	42.1569
827.410502	45.4248
827.428207	36.9281
827.445911	35.6209
827.463616	30.0654
827.481322	23.2026
827.499027	21.8954
827.516732	19.281
827.534438	18.3007
827.552144	14.7059
827.569850	19.281
827.587557	21.5686
827.605263	15.6863
827.622970	10.4575
827.640677	12.4183
827.658384	19.9346
827.676091	23.2026
827.693799	21.2418
827.711506	15.0327
827.729214	20.5882
827.746922	16.6667
827.764630	15.6863
827.782339	19.6078
827.800047	19.6078
827.817756	16.3399
827.835465	10.7843
827.853174	10.7843
827.870884	9.15033
827.888593	8.49673
827.906303	9.15033
827.924013	11.4379
827.941723	13.7255
827.959433	14.3791
827.977144	15.6863
827.994854	13.0719
828.012565	11.1111
828.030276	16.9935
828.047988	15.0327
828.065699	14.0523
828.083411	15.0327
828.101122	11.4379
828.118834	8.49673
828.136547	9.15033
828.154259	13.7255
828.171972	23.5294
828.189684	19.9346
828.207397	22.8758
828.225110	32.6797
828.242824	31.0458
828.260537	30.3922
828.278251	37.2549
828.295965	30.719
828.313679	26.4706
828.331393	37.2549
828.349108	43.1373
828.366822	40.5229
828.384537	46.732
828.402252	44.4444
828.419968	39.5425
828.437683	28.7582
828.455399	27.451
828.473114	25.817
828.490830	26.1438
828.508546	25.817
828.526263	24.5098
828.543979	22.549
828.561696	20.5882
828.579413	19.6078
828.597130	19.6078
828.614848	17.6471
828.632565	18.9542
828.650283	21.2418
828.668001	20.2614
828.685719	19.281
828.703437	12.7451
828.721155	15.0327
828.738874	16.6667
828.756593	15.6863
828.774312	10.7843
828.792031	10.1307
828.809750	13.7255
828.827470	14.3791
828.845190	10.1307
828.862910	13.7255
828.880630	14.3791
828.898350	16.3399
828.916071	18.9542
828.933791	15.6863
828.951512	16.3399
828.969233	13.3987
828.986955	11.4379
829.004676	15.0327
829.022398	15.3595
829.040120	12.7451
829.057842	12.0915
829.075564	12.7451
829.093286	10.4575
829.111009	11.4379
829.128732	14.0523
829.146455	11.4379
829.164178	8.16994
829.181901	11.7647
829.199625	9.80392
829.217349	13.3987
829.235073	16.0131
829.252797	21.2418
829.270521	18.9542
829.288246	25.1634
829.305970	34.6405
829.323695	33.0065
829.341420	28.4314
829.359146	33.0065
829.376871	43.7909
829.394597	40.1961
829.412323	43.7909
829.430049	40.8497
829.447775	35.9477
829.465501	26.1438
829.483228	19.281
829.500955	16.9935
829.518682	16.6667
829.536409	16.6667
829.554136	18.9542
829.571864	27.451
829.589591	26.4706
829.607319	15.6863
829.625047	14.7059
829.642776	17.3203
829.660504	17.6471
829.678233	16.9935
829.695962	15.3595
829.713691	10.1307
829.731420	12.0915
829.749149	12.0915
829.766879	14.7059
829.784609	15.3595
829.802339	16.3399
829.820069	13.0719
829.837799	16.3399
829.855530	16.9935
829.873261	11.4379
829.890992	13.7255
829.908723	22.549
829.926454	15.6863
829.944186	14.0523
829.961917	19.9346
829.979649	12.7451
829.997381	14.3791
830.015114	16.0131
830.032846	14.0523
830.050579	10.1307
830.068312	12.7451
830.086045	14.0523
830.103778	19.281
830.121511	13.0719
830.139245	8.16994
830.156979	16.9935
830.174713	19.9346
830.192447	17.9739
830.210181	23.5294
830.227916	21.2418
830.245650	15.0327
830.263385	16.3399
830.281120	20.2614
830.298856	33.6601
830.316591	34.6405
830.334327	31.6993
830.352063	40.5229
830.369799	43.4641
830.387535	40.1961
830.405272	43.4641
830.423008	44.4444
830.440745	41.1765
830.458482	32.3529
830.476219	22.549
830.493957	25.1634
830.511694	28.1046
830.529432	27.1242
830.547170	22.549
830.564908	15.6863
830.582646	14.0523
830.600385	13.0719
830.618124	15.6863
830.635863	19.6078
830.653602	14.3791
830.671341	16.9935
830.689080	16.0131
830.706820	17.6471
830.724560	15.6863
830.742300	13.7255
830.760040	19.281
830.777781	28.7582
830.795521	24.183
830.813262	16.6667
830.831003	15.3595
830.848744	10.7843
830.866486	9.15033
830.884227	7.18954
830.901969	13.7255
830.919711	12.7451
830.937453	15.3595
830.955195	21.5686
830.972938	17.6471
830.990680	13.3987
831.008423	14.0523
831.026166	13.7255
831.043910	14.3791
831.061653	12.7451
831.079397	15.0327
831.097141	18.9542
831.114885	19.9346
831.132629	14.0523
831.150373	7.18954
831.168118	10.1307
831.185863	11.7647
831.203608	16.0131
831.221353	16.9935
831.239098	18.3007
831.256844	21.5686
831.274589	24.8366
831.292335	25.4902
831.310081	28.1046
831.327828	37.5817
831.345574	52.9412
831.363321	60.1307
831.381068	42.4837
831.398815	40.1961
831.416562	45.7516
831.434309	40.8497
831.452057	27.7778
831.469805	22.549
831.487553	24.183
831.505301	22.8758
831.523049	28.1046
831.540798	25.817
831.558547	20.5882
831.576296	17.3203
831.594045	16.0131
831.611794	13.7255
831.629544	11.4379
831.647293	10.7843
831.665043	16.0131
831.682793	16.0131
831.700544	14.0523
831.718294	11.1111
831.736045	10.4575
831.753796	7.84314
831.771547	7.84314
831.789298	9.80392
831.807049	10.7843
831.824801	11.1111
831.842553	8.16994
831.860305	10.4575
831.878057	13.3987
831.895809	15.0327
831.913562	11.1111
831.931314	11.4379
831.949067	14.0523
831.966820	17.3203
831.984574	21.5686
832.002327	19.9346
832.020081	20.5882
832.037835	16.6667
832.055589	15.3595
832.073343	11.7647
832.091097	9.47712
832.108852	8.16994
832.126607	8.82353
832.144362	10.7843
832.162117	8.82353
832.179872	15.6863
832.197628	29.7386
832.215384	25.1634
832.233140	19.281
832.250896	30.0654
832.268652	35.6209
832.286409	38.5621
832.304166	46.0784
832.321922	60.7843
832.339679	59.8039
832.357437	53.5948
832.375194	50
832.392952	39.8693
832.410710	28.4314
832.428468	31.6993
832.446226	36.9281
832.463984	32.3529
832.481743	33.9869
832.499502	24.183
832.517261	21.8954
832.535020	28.7582
832.552779	29.085
832.570539	23.8562
832.588299	18.6275
832.606059	19.6078
832.623819	23.2026
832.641579	20.5882
832.659340	22.549
832.677100	17.3203
832.694861	14.0523
832.712622	14.7059
832.730383	12.0915
832.748145	12.0915
832.765907	18.9542
832.783668	20.5882
832.801430	19.281
832.819193	21.5686
832.836955	16.0131
832.854718	14.7059
832.872480	12.7451
832.890243	12.0915
832.908006	13.3987
832.925770	16.0131
832.943533	19.6078
832.961297	23.2026
832.979061	16.0131
832.996825	14.7059
833.014589	15.3595
833.032354	10.1307
833.050118	10.1307
833.067883	11.1111
833.085648	18.3007
833.103414	21.5686
833.121179	16.9935
833.138945	8.82353
833.156710	8.82353
833.174476	12.4183
833.192243	14.7059
833.210009	18.6275
833.227776	15.6863
833.245542	20.5882
833.263309	20.2614
833.281076	20.2614
833.298844	23.2026
833.316611	32.0261
833.334379	42.4837
833.352147	47.3856
833.369915	41.1765
833.387683	42.4837
833.405452	50.6536
833.423220	54.2484
833.440989	58.8235
833.458758	40.1961
833.476527	35.9477
833.494297	32.6797
833.512066	29.085
833.529836	29.4118
833.547606	27.451
833.565376	29.4118
833.583147	23.8562
833.600917	16.9935
833.618688	10.7843
833.636459	6.86275
833.654230	9.47712
833.672001	22.549
833.689773	22.2222
833.707544	18.3007
833.725316	17.9739
833.743088	14.3791
833.760861	13.3987
833.778633	15.0327
833.796406	17.6471
833.814178	12.7451
833.831951	6.53595
833.849725	6.86275
833.867498	14.3791
833.885272	19.6078
833.903045	16.9935
833.920819	14.7059
833.938593	14.3791
833.956368	9.80392
833.974142	12.0915
833.991917	13.7255
834.009692	13.7255
834.027467	12.7451
834.045242	12.4183
834.063018	12.4183
834.080793	11.7647
834.098569	8.16994
834.116345	11.1111
834.134121	16.9935
834.151898	17.3203
834.169674	16.3399
834.187451	17.3203
834.205228	14.0523
834.223005	10.4575
834.240783	12.7451
834.258560	18.6275
834.276338	31.3726
834.294116	37.2549
834.311894	32.6797
834.329672	35.2941
834.347451	32.0261
834.365230	38.5621
834.383008	49.3464
834.400788	47.3856
834.418567	37.5817
834.436346	31.6993
834.454126	25.1634
834.471906	21.2418
834.489686	25.4902
834.507466	26.4706
834.525246	24.183
834.543027	22.8758
834.560808	17.3203
834.578589	23.2026
834.596370	19.281
834.614151	16.3399
834.631933	14.3791
834.649714	15.0327
834.667496	10.1307
834.685278	9.80392
834.703061	9.15033
834.720843	14.0523
834.738626	18.6275
834.756409	15.3595
834.774192	18.6275
834.791975	11.7647
834.809758	9.80392
834.827542	15.6863
834.845326	16.6667
834.863110	13.0719
834.880894	9.47712
834.898678	15.3595
834.916463	12.7451
834.934248	11.4379
834.952033	11.4379
834.969818	16.3399
834.987603	16.3399
835.005388	17.6471
835.023174	14.0523
835.040960	16.3399
835.058746	14.3791
835.076532	16.0131
835.094319	21.8954
835.112105	14.7059
[truncated: 111,930 more rows]
