# Supplementary material for: Identification and tentative removal of collagen glue in Palaeolithic worked bone objects: implications for ZooMS and radiocarbon dating
Source: Sci Rep. 2023 Dec 13;13:22119. doi: 10.1038/s41598-023-49242-7 (PMC10719399; doi:10.1038/s41598-023-49242-7)
Supplement: Supplementary file 2 — Supplementary Information 2. [file 41598_2023_49242_MOESM2_ESM.zip › maldi raw files/2 IST_rc clean_3.txt]

SPEC#: 1, SIZE: 113929, TIME: 0.000000
799.951251	11.7647
799.968660	18.6275
799.986068	17.9739
800.003477	20.2614
800.020886	26.4706
800.038295	24.183
800.055704	16.9935
800.073113	19.9346
800.090523	24.183
800.107933	24.8366
800.125343	19.281
800.142753	26.4706
800.160164	30.3922
800.177574	24.5098
800.194985	17.6471
800.212396	20.915
800.229807	29.4118
800.247219	42.8105
800.264630	48.6928
800.282042	45.4248
800.299454	49.6732
800.316866	52.9412
800.334278	58.4967
800.351691	62.7451
800.369103	62.4183
800.386516	69.6078
800.403929	65.0327
800.421342	58.8235
800.438756	51.634
800.456170	42.4837
800.473583	40.5229
800.490997	46.0784
800.508412	48.366
800.525826	32.6797
800.543241	24.8366
800.560655	28.1046
800.578070	31.3726
800.595485	32.0261
800.612901	30.719
800.630316	26.7974
800.647732	25.817
800.665148	20.5882
800.682564	15.6863
800.699980	18.9542
800.717397	21.5686
800.734813	21.8954
800.752230	19.281
800.769647	15.6863
800.787064	19.6078
800.804482	21.5686
800.821899	21.8954
800.839317	18.9542
800.856735	19.6078
800.874153	26.4706
800.891572	31.6993
800.908990	28.4314
800.926409	30.3922
800.943828	21.2418
800.961247	15.6863
800.978666	11.7647
800.996086	13.3987
801.013506	20.5882
801.030925	22.8758
801.048346	17.6471
801.065766	15.6863
801.083186	21.2418
801.100607	25.1634
801.118028	18.6275
801.135449	17.6471
801.152870	19.6078
801.170291	24.8366
801.187713	28.4314
801.205135	28.7582
801.222557	33.6601
801.239979	37.5817
801.257401	42.1569
801.274824	40.5229
801.292246	39.5425
801.309669	49.6732
801.327092	56.5359
801.344516	58.4967
801.361939	62.7451
801.379363	60.7843
801.396787	49.0196
801.414211	42.8105
801.431635	58.8235
801.449059	50
801.466484	44.4444
801.483909	44.7712
801.501334	39.8693
801.518759	45.7516
801.536184	46.732
801.553610	34.3137
801.571036	33.0065
801.588462	24.5098
801.605888	24.183
801.623314	25.4902
801.640741	27.7778
801.658167	28.1046
801.675594	23.5294
801.693021	22.2222
801.710449	19.6078
801.727876	24.183
801.745304	24.183
801.762731	16.3399
801.780159	14.0523
801.797588	24.8366
801.815016	29.4118
801.832445	22.8758
801.849873	18.6275
801.867302	19.9346
801.884732	16.6667
801.902161	20.5882
801.919590	21.5686
801.937020	17.6471
801.954450	17.3203
801.971880	21.8954
801.989311	20.915
802.006741	20.915
802.024172	22.2222
802.041603	14.3791
802.059034	12.7451
802.076465	17.9739
802.093896	19.281
802.111328	22.8758
802.128760	22.2222
802.146192	16.6667
802.163624	21.5686
802.181056	19.9346
802.198489	20.5882
802.215922	25.1634
802.233355	36.6013
802.250788	46.0784
802.268221	49.0196
802.285655	48.366
802.303088	54.5752
802.320522	49.6732
802.337956	40.5229
802.355391	46.732
802.372825	66.6667
802.390260	64.0523
802.407694	56.5359
802.425130	50.6536
802.442565	46.0784
802.460000	42.1569
802.477436	43.1373
802.494872	31.0458
802.512308	34.9673
802.529744	42.4837
802.547180	36.6013
802.564617	21.8954
802.582053	25.1634
802.599490	20.5882
802.616927	16.9935
802.634365	15.0327
802.651802	17.6471
802.669240	22.2222
802.686678	23.2026
802.704116	22.8758
802.721554	23.8562
802.738992	20.5882
802.756431	24.183
802.773870	23.5294
802.791309	25.817
802.808748	27.1242
802.826188	22.8758
802.843627	14.7059
802.861067	16.3399
802.878507	16.9935
802.895947	22.2222
802.913387	24.183
802.930828	17.3203
802.948269	18.6275
802.965709	16.0131
802.983151	14.3791
803.000592	18.9542
803.018033	26.1438
803.035475	20.5882
803.052917	14.7059
803.070359	11.7647
803.087801	15.0327
803.105244	15.0327
803.122686	17.3203
803.140129	19.281
803.157572	16.9935
803.175015	20.5882
803.192458	21.2418
803.209902	25.1634
803.227346	27.1242
803.244790	31.6993
803.262234	37.2549
803.279678	38.8889
803.297123	39.2157
803.314567	38.8889
803.332012	49.3464
803.349457	63.3987
803.366903	64.7059
803.384348	56.5359
803.401794	53.9216
803.419240	57.5163
803.436686	52.2876
803.454132	43.1373
803.471578	38.2353
803.489025	31.6993
803.506472	30.719
803.523918	34.9673
803.541366	37.9085
803.558813	36.6013
803.576261	30.719
803.593708	25.817
803.611156	24.5098
803.628604	25.4902
803.646053	26.1438
803.663501	17.3203
803.680950	10.4575
803.698399	15.6863
803.715848	20.2614
803.733297	23.2026
803.750746	17.9739
803.768196	16.9935
803.785646	18.6275
803.803096	14.0523
803.820546	17.3203
803.837996	19.6078
803.855447	21.5686
803.872898	15.3595
803.890349	19.6078
803.907800	22.8758
803.925251	19.9346
803.942703	23.5294
803.960154	24.8366
803.977606	23.8562
803.995058	17.9739
804.012510	18.6275
804.029963	14.0523
804.047416	13.3987
804.064868	14.3791
804.082321	21.8954
804.099775	26.7974
804.117228	27.1242
804.134682	24.183
804.152135	21.5686
804.169589	18.6275
804.187044	17.3203
804.204498	20.915
804.221952	27.1242
804.239407	31.6993
804.256862	38.5621
804.274317	41.5033
804.291773	48.6928
804.309228	67.6471
804.326684	75.4902
804.344140	63.7255
804.361596	66.9935
804.379052	76.7974
804.396508	77.1242
804.413965	62.7451
804.431422	64.0523
804.448879	65.3595
804.466336	59.4771
804.483793	42.1569
804.501251	46.4052
804.518709	54.2484
804.536167	42.1569
804.553625	27.7778
804.571083	26.7974
804.588542	27.451
804.606000	30.3922
804.623459	28.4314
804.640918	25.817
804.658378	26.4706
804.675837	28.7582
804.693297	34.9673
804.710757	20.5882
804.728217	19.281
804.745677	21.2418
804.763137	17.6471
804.780598	17.3203
804.798059	19.281
804.815520	19.9346
804.832981	23.8562
804.850442	20.2614
804.867904	18.6275
804.885366	16.3399
804.902827	14.0523
804.920290	22.8758
804.937752	27.1242
804.955214	22.2222
804.972677	17.3203
804.990140	20.5882
805.007603	18.6275
805.025066	16.9935
805.042530	16.6667
805.059993	23.8562
805.077457	23.2026
805.094921	24.8366
805.112385	20.2614
805.129850	25.817
805.147314	29.7386
805.164779	29.4118
805.182244	29.085
805.199709	25.817
805.217175	32.3529
805.234640	36.2745
805.252106	30.0654
805.269572	33.9869
805.287038	45.7516
805.304504	56.8627
805.321971	53.9216
805.339437	54.902
805.356904	57.1895
805.374371	67.3203
805.391838	78.7582
805.409306	70.2614
805.426774	63.3987
805.444241	55.2288
805.461709	43.1373
805.479177	47.3856
805.496646	52.2876
805.514114	46.732
805.531583	37.2549
805.549052	35.6209
805.566521	27.7778
805.583991	28.4314
805.601460	32.0261
805.618930	26.7974
805.636400	19.281
805.653870	17.6471
805.671340	23.5294
805.688810	25.1634
805.706281	18.9542
805.723752	16.3399
805.741223	21.2418
805.758694	25.817
805.776166	24.183
805.793637	17.6471
805.811109	18.9542
805.828581	21.2418
805.846053	19.281
805.863525	16.3399
805.880998	23.8562
805.898471	21.5686
805.915944	13.7255
805.933417	17.9739
805.950890	19.281
805.968364	15.3595
805.985837	21.8954
806.003311	25.817
806.020785	15.3595
806.038259	13.3987
806.055734	16.9935
806.073208	15.6863
806.090683	20.2614
806.108158	22.549
806.125633	31.0458
806.143109	34.9673
806.160584	31.3726
806.178060	31.3726
806.195536	25.4902
806.213012	27.1242
806.230489	27.7778
806.247965	32.6797
806.265442	37.2549
806.282919	50.3268
806.300396	55.5556
806.317873	65.3595
806.335351	68.6275
806.352828	76.7974
806.370306	89.2157
806.387784	88.2353
806.405262	84.6405
806.422741	83.9869
806.440219	72.549
806.457698	67.9739
806.475177	54.5752
806.492656	45.098
806.510136	44.4444
806.527615	40.8497
806.545095	40.5229
806.562575	41.8301
806.580055	35.2941
806.597535	21.2418
806.615016	22.8758
806.632496	28.4314
806.649977	27.451
806.667458	20.915
806.684940	20.2614
806.702421	20.915
806.719903	21.8954
806.737385	23.8562
806.754867	24.8366
806.772349	20.915
806.789831	26.7974
806.807314	29.7386
806.824796	25.817
806.842279	21.8954
806.859763	23.5294
806.877246	20.5882
806.894729	21.5686
806.912213	16.6667
806.929697	16.6667
806.947181	25.1634
806.964665	26.7974
806.982150	16.6667
806.999635	19.281
807.017119	24.183
807.034604	24.5098
807.052090	33.9869
807.069575	32.6797
807.087061	26.1438
807.104547	23.5294
807.122033	23.2026
807.139519	27.7778
807.157005	26.1438
807.174492	21.2418
807.191978	17.9739
807.209465	15.6863
807.226952	20.2614
807.244440	37.5817
807.261927	49.6732
807.279415	55.2288
807.296903	65.6863
807.314391	71.8954
807.331879	64.0523
807.349368	63.7255
807.366856	75.1634
807.384345	73.8562
807.401834	66.9935
807.419323	69.9346
807.436813	60.4575
807.454302	60.4575
807.471792	52.6144
807.489282	46.732
807.506772	47.0588
807.524263	35.9477
807.541753	36.6013
807.559244	36.6013
807.576735	37.2549
807.594226	37.2549
807.611717	30.3922
807.629209	22.2222
807.646700	21.2418
807.664192	20.5882
807.681684	19.6078
807.699176	20.2614
807.716669	16.9935
807.734162	16.3399
807.751654	21.5686
807.769147	31.0458
807.786641	28.4314
807.804134	19.281
807.821627	18.6275
807.839121	20.2614
807.856615	19.281
807.874109	15.3595
807.891604	18.6275
807.909098	17.3203
807.926593	22.2222
807.944088	20.5882
807.961583	15.3595
807.979078	15.3595
807.996574	16.6667
808.014069	18.6275
808.031565	22.2222
808.049061	21.8954
808.066557	24.8366
808.084054	22.8758
808.101550	20.915
808.119047	20.2614
808.136544	30.3922
808.154041	30.3922
808.171539	26.1438
808.189036	33.3333
808.206534	29.085
808.224032	23.8562
808.241530	23.5294
808.259028	33.0065
808.276527	40.1961
808.294025	46.0784
808.311524	54.2484
808.329023	61.4379
808.346523	71.2418
808.364022	95.7516
808.381522	109.804
808.399021	100.654
808.416521	86.2745
808.434022	72.8758
808.451522	72.2222
808.469023	62.0915
808.486523	51.634
808.504024	43.4641
808.521525	38.5621
808.539027	35.9477
808.556528	45.098
808.574030	42.8105
808.591532	33.3333
808.609034	28.7582
808.626536	25.817
808.644039	26.1438
808.661541	30.0654
808.679044	30.719
808.696547	22.8758
808.714051	19.6078
808.731554	21.2418
808.749058	23.2026
808.766561	27.451
808.784065	30.0654
808.801570	22.8758
808.819074	15.3595
808.836578	16.0131
808.854083	16.0131
808.871588	19.6078
808.889093	23.5294
808.906599	22.549
808.924104	21.5686
808.941610	28.1046
808.959116	28.4314
808.976622	27.451
808.994128	25.4902
809.011634	21.5686
809.029141	17.3203
809.046648	22.549
809.064155	34.6405
809.081662	34.3137
809.099170	26.1438
809.116677	20.2614
809.134185	14.0523
809.151693	12.7451
809.169201	16.6667
809.186709	27.451
809.204218	30.719
809.221727	27.451
809.239236	31.6993
809.256745	34.6405
809.274254	44.4444
809.291763	51.3072
809.309273	56.8627
809.326783	73.2026
809.344293	65.3595
809.361803	78.1046
809.379314	91.5033
809.396824	93.7909
809.414335	80.719
809.431846	74.8366
809.449357	60.1307
809.466869	48.6928
809.484380	38.2353
809.501892	34.3137
809.519404	37.5817
809.536916	40.1961
809.554428	32.3529
809.571941	27.7778
809.589454	32.3529
809.606966	30.3922
809.624479	20.915
809.641993	19.281
809.659506	20.915
809.677020	14.0523
809.694534	12.4183
809.712048	22.2222
809.729562	26.1438
809.747076	26.7974
809.764591	22.8758
809.782106	25.1634
809.799621	23.8562
809.817136	16.9935
809.834651	16.3399
809.852167	21.2418
809.869682	16.9935
809.887198	21.2418
809.904715	15.0327
809.922231	19.281
809.939747	34.3137
809.957264	30.3922
809.974781	25.4902
809.992298	21.2418
810.009815	14.0523
810.027333	14.7059
810.044850	15.0327
810.062368	17.9739
810.079886	16.6667
810.097404	15.0327
810.114923	9.80392
810.132441	11.7647
810.149960	15.3595
810.167479	17.6471
810.184998	20.2614
810.202517	25.817
810.220037	28.7582
810.237557	30.0654
810.255076	34.9673
810.272597	50.3268
810.290117	68.3007
810.307637	59.8039
810.325158	55.8824
810.342679	55.5556
810.360200	59.1503
810.377721	61.4379
810.395242	71.2418
810.412764	63.3987
810.430286	69.6078
810.447808	73.8562
810.465330	57.1895
810.482852	36.2745
810.500375	29.4118
810.517898	35.6209
810.535421	33.6601
810.552944	26.4706
810.570467	28.1046
810.587991	29.085
810.605514	31.0458
810.623038	28.4314
810.640562	19.6078
810.658086	16.0131
810.675611	25.4902
810.693135	23.8562
810.710660	20.5882
810.728185	20.915
810.745711	20.915
810.763236	17.9739
810.780762	15.0327
810.798287	10.7843
810.815813	15.0327
810.833339	19.281
810.850866	14.7059
810.868392	16.0131
810.885919	21.2418
810.903446	27.1242
810.920973	28.1046
810.938500	26.1438
810.956028	24.5098
810.973555	22.2222
810.991083	20.915
811.008611	20.915
811.026140	21.8954
811.043668	20.5882
811.061197	19.281
811.078725	19.9346
811.096254	19.6078
811.113784	19.9346
811.131313	24.8366
811.148842	23.8562
811.166372	22.2222
811.183902	24.5098
811.201432	20.2614
811.218963	18.6275
811.236493	31.6993
811.254024	52.6144
811.271555	55.5556
811.289086	62.4183
811.306617	69.2811
811.324148	80.0654
811.341680	77.451
811.359212	64.0523
811.376744	52.2876
811.394276	66.3399
811.411809	87.5817
811.429341	66.3399
811.446874	35.6209
811.464407	30.0654
811.481940	43.1373
811.499473	39.2157
811.517007	29.4118
811.534541	27.451
811.552075	26.4706
811.569609	21.5686
811.587143	23.2026
811.604678	31.3726
811.622212	33.0065
811.639747	26.1438
811.657282	17.6471
811.674817	16.3399
811.692353	16.6667
811.709888	18.6275
811.727424	25.817
811.744960	27.451
811.762496	19.9346
811.780033	15.0327
811.797569	19.6078
811.815106	25.817
811.832643	17.9739
811.850180	17.3203
811.867717	16.3399
811.885255	12.4183
811.902793	21.2418
811.920331	26.7974
811.937869	19.6078
811.955407	17.9739
811.972945	19.281
811.990484	24.8366
812.008023	21.5686
812.025562	16.9935
812.043101	14.3791
812.060641	15.3595
812.078180	18.3007
812.095720	26.7974
812.113260	23.2026
812.130800	23.2026
812.148340	20.2614
812.165881	18.9542
812.183422	21.2418
812.200963	25.4902
812.218504	31.6993
812.236045	38.5621
812.253587	37.5817
812.271128	43.7909
812.288670	50.3268
812.306212	50.3268
812.323754	55.5556
812.341297	49.6732
812.358840	58.1699
812.376382	62.4183
812.393925	63.3987
812.411469	58.4967
812.429012	52.9412
812.446556	50.3268
812.464099	52.9412
812.481643	49.6732
812.499187	42.4837
812.516732	34.3137
812.534276	22.8758
812.551821	24.183
812.569366	28.4314
812.586911	22.2222
812.604456	16.3399
812.622002	22.8758
812.639547	29.7386
812.657093	33.0065
812.674639	27.1242
812.692185	18.6275
812.709732	20.915
812.727279	25.817
812.744825	23.5294
812.762372	18.6275
812.779919	14.0523
812.797467	21.2418
812.815014	26.1438
812.832562	20.915
812.850110	21.2418
812.867658	20.915
812.885207	18.9542
812.902755	21.2418
812.920304	19.281
812.937853	14.3791
812.955402	13.3987
812.972951	12.4183
812.990500	15.0327
813.008050	19.281
813.025600	14.3791
813.043150	9.47712
813.060700	17.9739
813.078250	25.1634
813.095801	26.1438
813.113352	31.6993
813.130903	26.1438
813.148454	18.9542
813.166005	29.7386
813.183557	36.9281
813.201109	30.719
813.218660	24.5098
813.236213	24.183
813.253765	39.5425
813.271317	42.4837
813.288870	43.1373
813.306423	45.7516
813.323976	57.5163
813.341529	68.9543
813.359083	67.9739
813.376636	60.4575
813.394190	61.1111
813.411744	57.1895
813.429298	50.3268
813.446853	43.4641
813.464407	43.7909
813.481962	34.6405
813.499517	34.9673
813.517072	36.2745
813.534627	28.4314
813.552183	25.817
813.569738	25.817
813.587294	23.2026
813.604850	30.3922
813.622407	32.6797
813.639963	21.5686
813.657520	24.183
813.675077	25.817
813.692634	23.8562
813.710191	22.549
813.727748	26.1438
813.745306	25.1634
813.762864	19.9346
813.780422	16.0131
813.797980	16.3399
813.815538	13.0719
813.833097	12.7451
813.850655	16.6667
813.868214	12.7451
813.885773	14.0523
813.903333	19.281
813.920892	17.6471
813.938452	12.7451
813.956012	14.0523
813.973572	21.2418
813.991132	19.281
814.008693	17.6471
814.026253	19.281
814.043814	17.9739
814.061375	18.3007
814.078936	18.6275
814.096498	26.4706
814.114059	25.1634
814.131621	20.2614
814.149183	22.8758
814.166745	31.6993
814.184307	25.1634
814.201870	15.0327
814.219433	22.8758
814.236995	34.6405
814.254559	44.4444
814.272122	44.4444
814.289685	40.5229
814.307249	47.7124
814.324813	59.8039
814.342377	64.3791
814.359941	54.902
814.377506	55.5556
814.395070	66.3399
814.412635	66.9935
814.430200	53.5948
814.447765	46.4052
814.465330	45.098
814.482896	42.8105
814.500462	45.4248
814.518028	39.5425
814.535594	36.6013
814.553160	32.6797
814.570727	33.3333
814.588293	29.7386
814.605860	26.1438
814.623427	26.1438
814.640994	27.1242
814.658562	25.4902
814.676130	33.9869
814.693697	36.9281
814.711265	28.4314
814.728834	21.5686
814.746402	21.5686
814.763971	20.2614
814.781539	30.719
814.799108	30.0654
814.816677	11.7647
814.834247	6.20915
814.851816	15.6863
814.869386	19.281
814.886956	16.9935
814.904526	18.3007
814.922096	18.3007
814.939667	19.281
814.957237	16.6667
814.974808	16.3399
814.992379	16.9935
815.009951	17.3203
815.027522	16.3399
815.045094	17.3203
815.062665	15.6863
815.080237	17.6471
815.097810	20.5882
815.115382	25.817
815.132955	22.2222
815.150527	23.5294
815.168100	21.5686
815.185673	20.915
815.203247	30.3922
815.220820	40.8497
815.238394	43.1373
815.255968	34.9673
815.273542	30.0654
815.291116	38.5621
815.308691	41.8301
815.326265	47.0588
815.343840	49.6732
815.361415	55.2288
815.378990	55.8824
815.396566	50.9804
815.414141	41.8301
815.431717	45.7516
815.449293	50.3268
815.466869	56.8627
815.484446	52.2876
815.502022	46.732
815.519599	33.9869
815.537176	31.6993
815.554753	22.2222
815.572330	25.1634
815.589908	32.0261
815.607485	33.9869
815.625063	35.2941
815.642641	26.7974
815.660219	25.1634
815.677798	25.4902
815.695376	20.2614
815.712955	14.7059
815.730534	19.6078
815.748113	25.1634
815.765693	22.8758
815.783272	19.9346
815.800852	30.719
815.818432	30.3922
815.836012	21.2418
815.853593	18.9542
815.871173	19.6078
815.888754	14.3791
815.906335	13.3987
815.923916	13.7255
815.941497	19.9346
815.959079	20.5882
815.976660	19.9346
815.994242	16.6667
816.011824	18.3007
816.029406	17.3203
816.046989	23.8562
816.064571	27.1242
816.082154	20.5882
816.099737	16.6667
816.117320	15.0327
816.134904	12.4183
816.152487	19.9346
816.170071	22.8758
816.187655	18.6275
816.205239	13.7255
816.222823	20.915
816.240408	30.719
816.257992	29.085
816.275577	37.2549
816.293162	48.366
816.310748	48.6928
816.328333	50.3268
816.345919	45.098
816.363504	55.2288
816.381091	69.2811
816.398677	67.3203
816.416263	66.3399
816.433850	56.2092
816.451436	46.4052
816.469023	35.9477
816.486611	36.9281
816.504198	36.9281
816.521785	41.5033
816.539373	29.085
816.556961	24.8366
816.574549	19.281
816.592137	17.3203
816.609726	24.183
816.627315	27.7778
816.644903	27.451
816.662492	28.4314
816.680082	24.183
816.697671	25.1634
816.715261	25.4902
816.732850	24.183
816.750440	17.9739
816.768031	14.7059
816.785621	14.0523
816.803212	16.6667
816.820802	23.5294
816.838393	25.1634
816.855984	19.281
816.873576	19.281
816.891167	26.7974
816.908759	27.451
816.926351	20.915
816.943943	21.5686
816.961535	21.8954
816.979128	19.9346
816.996720	15.6863
817.014313	10.7843
817.031906	7.84314
817.049499	10.1307
817.067093	10.1307
817.084686	14.3791
817.102280	21.8954
817.119874	21.2418
817.137468	17.9739
817.155062	25.1634
817.172657	23.5294
817.190252	19.281
817.207847	24.183
817.225442	28.1046
817.243037	33.9869
817.260633	43.1373
817.278228	41.5033
817.295824	45.4248
817.313420	49.6732
817.331016	66.6667
817.348613	74.5098
817.366209	63.3987
817.383806	52.9412
817.401403	61.7647
817.419000	64.0523
817.436598	56.2092
817.454195	53.268
817.471793	47.3856
817.489391	37.9085
817.506989	38.5621
817.524587	33.6601
817.542186	37.9085
817.559785	40.5229
817.577384	29.4118
817.594983	25.817
817.612582	34.9673
817.630181	33.0065
817.647781	25.817
817.665381	20.915
817.682981	16.0131
817.700581	17.3203
817.718182	17.3203
817.735782	18.9542
817.753383	16.3399
817.770984	17.9739
817.788585	20.5882
817.806186	18.6275
817.823788	20.2614
817.841390	21.8954
817.858992	21.8954
817.876594	24.5098
817.894196	31.0458
817.911799	22.8758
817.929401	14.7059
817.947004	15.3595
817.964607	16.9935
817.982210	18.6275
817.999814	20.915
818.017417	18.3007
818.035021	19.9346
818.052625	19.9346
818.070229	26.4706
818.087834	27.451
818.105438	24.8366
818.123043	16.3399
818.140648	18.9542
818.158253	18.3007
818.175859	20.5882
818.193464	24.183
818.211070	31.0458
818.228676	37.5817
818.246282	38.5621
818.263888	34.9673
818.281495	34.3137
818.299101	52.2876
818.316708	59.1503
818.334315	55.8824
818.351922	62.0915
818.369530	65.6863
818.387137	65.0327
818.404745	54.5752
818.422353	48.0392
818.439961	37.5817
818.457570	50
818.475178	59.4771
818.492787	47.3856
818.510396	40.5229
818.528005	47.0588
818.545614	46.0784
818.563224	35.2941
818.580834	25.1634
818.598443	20.2614
818.616053	24.5098
818.633664	28.1046
818.651274	23.8562
818.668885	22.8758
818.686496	27.7778
818.704107	30.719
818.721718	26.7974
818.739329	23.5294
818.756941	16.3399
818.774553	17.6471
818.792165	17.6471
818.809777	22.549
818.827389	17.9739
818.845002	18.9542
818.862614	18.9542
818.880227	16.6667
818.897840	13.0719
818.915454	14.3791
818.933067	11.4379
818.950681	11.7647
818.968295	18.6275
818.985909	21.8954
819.003523	18.3007
819.021137	17.3203
819.038752	15.6863
819.056367	14.7059
819.073982	13.0719
819.091597	13.0719
819.109212	19.9346
819.126828	20.915
819.144444	21.8954
819.162060	19.6078
819.179676	23.5294
819.197292	21.8954
819.214908	29.4118
819.232525	32.0261
819.250142	24.8366
819.267759	28.4314
819.285376	38.2353
819.302994	45.4248
819.320612	45.4248
819.338229	50.3268
819.355847	51.3072
819.373466	48.0392
819.391084	50.3268
819.408703	51.634
819.426321	53.268
819.443940	50.3268
819.461560	37.9085
819.479179	36.9281
819.496798	37.9085
819.514418	37.5817
819.532038	32.6797
819.549658	24.5098
819.567278	25.817
819.584899	26.4706
819.602520	26.4706
819.620140	25.4902
819.637762	22.549
819.655383	21.2418
819.673004	20.5882
819.690626	21.5686
819.708248	19.6078
819.725870	20.5882
819.743492	22.2222
819.761114	21.2418
819.778737	22.2222
819.796360	21.2418
819.813982	21.5686
819.831606	20.5882
819.849229	16.9935
819.866852	15.3595
819.884476	17.9739
819.902100	19.281
819.919724	16.9935
819.937348	13.0719
819.954973	16.9935
819.972598	16.0131
819.990222	18.6275
820.007847	22.8758
820.025473	20.915
820.043098	17.3203
820.060724	15.6863
820.078349	19.6078
820.095975	24.8366
820.113602	28.7582
820.131228	27.1242
820.148855	23.8562
820.166481	20.2614
820.184108	21.2418
820.201735	17.6471
820.219363	16.0131
820.236990	14.7059
820.254618	25.817
820.272246	36.6013
820.289874	49.3464
820.307502	51.634
820.325130	59.4771
820.342759	70.5882
820.360388	66.9935
820.378017	68.6275
820.395646	65.6863
820.413275	61.4379
820.430905	59.1503
820.448535	52.2876
820.466165	42.1569
820.483795	45.7516
820.501425	44.7712
820.519056	35.2941
820.536687	30.0654
820.554317	28.4314
820.571949	29.085
820.589580	26.7974
820.607211	27.7778
820.624843	28.1046
820.642475	24.8366
820.660107	28.7582
820.677739	26.7974
820.695371	16.0131
820.713004	20.5882
820.730637	27.1242
820.748270	28.7582
820.765903	20.915
820.783536	22.549
820.801170	23.5294
820.818804	18.3007
820.836438	16.0131
820.854072	13.3987
820.871706	13.3987
820.889341	19.281
820.906975	18.9542
820.924610	11.7647
820.942245	11.4379
820.959881	11.1111
820.977516	21.5686
820.995152	17.6471
821.012787	19.6078
821.030423	29.085
821.048060	29.4118
821.065696	18.3007
821.083333	13.0719
821.100969	12.0915
821.118606	24.5098
821.136244	21.2418
821.153881	17.6471
821.171518	21.5686
821.189156	21.2418
821.206794	19.6078
821.224432	24.183
821.242070	36.2745
821.259709	39.8693
821.277348	38.2353
821.294987	51.634
821.312626	62.7451
821.330265	68.9543
821.347904	72.8758
821.365544	72.8758
821.383184	77.7778
821.400824	82.6797
821.418464	72.2222
821.436104	66.0131
821.453745	47.0588
821.471386	40.1961
821.489026	35.2941
821.506668	34.3137
821.524309	34.3137
821.541950	28.4314
821.559592	27.451
821.577234	29.7386
821.594876	31.6993
821.612518	29.085
821.630161	24.183
821.647804	21.5686
821.665446	20.2614
821.683089	19.281
821.700733	19.6078
821.718376	28.1046
821.736020	19.281
821.753663	15.6863
821.771307	21.5686
821.788952	26.4706
821.806596	27.7778
821.824240	24.183
821.841885	17.9739
821.859530	23.2026
821.877175	28.7582
821.894821	21.8954
821.912466	18.9542
821.930112	23.2026
821.947758	19.9346
821.965404	21.5686
821.983050	26.7974
822.000696	24.5098
822.018343	19.9346
822.035990	17.9739
822.053637	17.3203
822.071284	16.3399
822.088931	18.3007
822.106579	16.3399
822.124227	17.9739
822.141875	23.2026
822.159523	31.0458
822.177171	29.085
822.194820	20.915
822.212468	31.6993
822.230117	29.4118
822.247766	25.4902
822.265416	34.9673
822.283065	45.4248
822.300715	58.8235
822.318365	75.817
822.336015	98.0392
822.353665	105.229
822.371315	104.902
822.388966	106.863
822.406617	86.2745
822.424268	78.4314
822.441919	68.3007
822.459570	55.5556
822.477222	55.8824
822.494873	53.5948
822.512525	43.7909
822.530178	37.9085
822.547830	42.4837
822.565482	43.1373
822.583135	37.2549
822.600788	32.6797
822.618441	38.8889
822.636094	37.2549
822.653748	25.817
822.671401	21.2418
822.689055	26.7974
822.706709	25.4902
822.724363	19.6078
822.742018	21.5686
822.759672	22.8758
822.777327	19.281
822.794982	18.3007
822.812637	19.281
822.830293	24.8366
822.847948	16.3399
822.865604	14.3791
822.883260	16.6667
822.900916	20.915
822.918572	16.0131
822.936229	16.3399
822.953885	16.9935
822.971542	20.915
822.989199	22.2222
823.006856	22.8758
823.024514	22.549
823.042171	21.2418
823.059829	21.8954
823.077487	22.8758
823.095145	24.183
823.112804	25.4902
823.130462	22.549
823.148121	28.1046
823.165780	22.549
823.183439	17.9739
823.201099	20.2614
823.218758	22.549
823.236418	22.2222
823.254078	24.183
823.271738	44.4444
823.289398	57.1895
823.307058	67.9739
823.324719	91.1765
823.342380	102.288
823.360041	102.614
823.377702	96.732
823.395364	86.9281
823.413025	77.7778
823.430687	78.7582
823.448349	69.6078
823.466011	75.4902
823.483673	65.0327
823.501336	49.6732
823.518999	44.7712
823.536662	48.6928
823.554325	54.902
823.571988	45.098
823.589652	29.085
823.607315	18.9542
823.624979	17.9739
823.642643	27.451
823.660307	33.9869
823.677972	29.7386
823.695636	25.4902
823.713301	21.5686
823.730966	18.6275
823.748631	16.0131
823.766297	12.7451
823.783962	10.7843
823.801628	16.3399
823.819294	23.5294
823.836960	19.281
823.854627	20.915
823.872293	15.3595
823.889960	12.4183
823.907627	15.0327
823.925294	23.8562
823.942961	27.7778
823.960629	31.6993
823.978296	25.817
823.995964	13.0719
824.013632	15.0327
824.031300	16.6667
824.048969	23.2026
824.066637	24.183
824.084306	18.9542
824.101975	14.3791
824.119644	16.6667
824.137314	21.5686
824.154983	15.6863
824.172653	20.915
824.190323	22.549
824.207993	29.085
824.225663	25.4902
824.243334	36.6013
824.261004	42.8105
824.278675	49.3464
824.296346	60.1307
824.314018	76.4706
824.331689	69.9346
824.349361	75.4902
824.367033	89.5425
824.384705	87.2549
824.402377	77.451
824.420049	78.4314
824.437722	75.4902
824.455394	62.4183
824.473067	54.902
824.490741	47.7124
824.508414	40.1961
824.526087	41.5033
824.543761	44.4444
824.561435	36.6013
824.579109	35.6209
824.596783	35.2941
824.614458	32.3529
824.632133	28.4314
824.649807	20.5882
824.667482	21.5686
824.685158	27.1242
824.702833	22.8758
824.720509	18.9542
824.738185	17.6471
824.755861	20.2614
824.773537	22.2222
824.791213	24.183
824.808890	19.281
824.826566	17.3203
824.844243	12.4183
824.861920	17.6471
824.879598	14.7059
824.897275	11.7647
824.914953	19.9346
824.932631	29.4118
824.950309	22.8758
824.967987	16.0131
824.985666	15.0327
825.003344	21.8954
825.021023	19.6078
825.038702	17.9739
825.056381	20.915
825.074061	25.1634
825.091740	22.2222
825.109420	22.549
825.127100	29.4118
825.144780	27.7778
825.162461	28.7582
825.180141	33.9869
825.197822	38.8889
825.215503	35.2941
825.233184	30.719
825.250865	31.6993
825.268547	38.5621
825.286228	51.9608
825.303910	64.3791
825.321592	61.1111
825.339275	65.0327
825.356957	77.1242
825.374640	66.6667
825.392322	66.9935
825.410005	73.5294
825.427689	67.9739
825.445372	56.8627
825.463055	49.0196
825.480739	45.7516
825.498423	48.0392
825.516107	38.2353
825.533792	33.9869
825.551476	39.8693
825.569161	38.5621
825.586846	34.6405
825.604531	31.6993
825.622216	30.0654
825.639902	26.1438
825.657587	14.7059
825.675273	12.7451
825.692959	18.6275
825.710645	22.2222
825.728332	25.4902
825.746018	16.9935
825.763705	17.9739
825.781392	17.9739
825.799079	16.3399
825.816767	18.9542
825.834454	24.5098
825.852142	26.4706
825.869830	23.8562
825.887518	17.9739
825.905206	18.3007
825.922895	19.9346
825.940583	24.5098
825.958272	20.915
825.975961	23.8562
825.993651	22.2222
826.011340	14.3791
826.029030	17.9739
826.046719	26.4706
826.064410	25.4902
826.082100	24.5098
826.099790	16.3399
826.117481	10.7843
826.135171	16.9935
826.152862	17.9739
826.170554	19.6078
826.188245	25.817
826.205936	20.915
826.223628	25.817
826.241320	33.3333
826.259012	34.9673
826.276704	44.4444
826.294397	48.366
826.312090	44.4444
826.329782	47.0588
826.347475	51.9608
826.365169	61.1111
826.382862	58.8235
826.400556	67.9739
826.418249	68.9543
826.435943	55.8824
826.453638	41.1765
826.471332	44.7712
826.489027	48.0392
826.506721	41.1765
826.524416	39.5425
826.542111	43.4641
826.559807	35.9477
826.577502	32.3529
826.595198	38.8889
826.612894	33.3333
826.630590	30.719
826.648286	26.7974
826.665982	16.9935
826.683679	16.3399
826.701376	20.2614
826.719073	22.549
826.736770	13.3987
826.754468	15.6863
826.772165	13.3987
826.789863	12.0915
826.807561	14.0523
826.825259	14.3791
826.842957	13.7255
826.860656	16.3399
826.878355	17.6471
826.896054	19.9346
826.913753	19.281
826.931452	16.9935
826.949151	13.0719
826.966851	12.4183
826.984551	12.7451
827.002251	14.0523
827.019951	20.2614
827.037652	19.6078
827.055352	24.5098
827.073053	27.451
827.090754	27.451
827.108455	28.7582
827.126157	27.7778
827.143858	24.183
827.161560	20.915
827.179262	23.2026
827.196964	24.183
827.214666	25.4902
827.232369	26.4706
827.250072	29.7386
827.267774	33.9869
827.285478	30.3922
827.303181	43.1373
827.320884	54.2484
827.338588	47.0588
827.356292	56.8627
827.373996	53.268
827.391700	47.3856
827.409404	55.2288
827.427109	50
827.444814	43.4641
827.462519	49.6732
827.480224	34.3137
827.497929	29.4118
827.515635	34.3137
827.533341	39.5425
827.551046	40.1961
827.568753	38.5621
827.586459	31.3726
827.604165	31.0458
827.621872	33.3333
827.639579	30.3922
827.657286	26.1438
827.674993	19.6078
827.692701	22.2222
827.710408	25.817
827.728116	21.8954
827.745824	21.8954
827.763532	24.5098
827.781241	21.2418
827.798949	19.281
827.816658	20.915
827.834367	20.915
827.852076	19.281
827.869785	21.2418
827.887495	21.8954
827.905205	17.9739
827.922915	12.7451
827.940625	8.16994
827.958335	10.1307
827.976045	16.9935
827.993756	17.3203
828.011467	19.9346
828.029178	21.5686
828.046889	18.9542
828.064601	13.7255
828.082312	13.7255
828.100024	15.0327
828.117736	15.3595
828.135448	15.3595
828.153160	16.6667
828.170873	21.2418
828.188586	20.915
828.206299	28.1046
828.224012	34.6405
828.241725	40.5229
828.259439	41.1765
828.277152	39.5425
828.294866	49.3464
828.312580	52.9412
828.330295	56.5359
828.348009	64.0523
828.365724	67.6471
828.383438	57.1895
828.401153	45.098
828.418869	60.7843
828.436584	69.6078
828.454300	58.4967
828.472015	45.098
828.489731	36.6013
828.507447	26.1438
828.525164	25.4902
828.542880	20.915
828.560597	22.8758
828.578314	22.8758
828.596031	29.4118
828.613748	28.4314
828.631466	29.085
828.649184	28.1046
828.666901	25.1634
828.684619	23.2026
828.702338	15.3595
828.720056	11.1111
828.737775	17.3203
828.755493	15.0327
828.773212	18.3007
828.790932	17.3203
828.808651	23.5294
828.826371	22.2222
828.844090	20.2614
828.861810	21.2418
828.879530	20.2614
828.897251	16.6667
828.914971	16.9935
828.932692	11.7647
828.950413	12.0915
828.968134	16.3399
828.985855	13.3987
829.003577	13.0719
829.021298	15.6863
829.039020	20.5882
829.056742	15.6863
829.074464	15.0327
829.092187	16.6667
829.109909	15.0327
829.127632	22.8758
829.145355	27.7778
829.163078	19.281
829.180802	18.9542
829.198525	17.3203
829.216249	12.4183
829.233973	20.2614
829.251697	28.7582
829.269421	34.9673
829.287146	40.1961
829.304870	46.4052
829.322595	58.4967
829.340320	56.5359
829.358045	52.9412
829.375771	52.2876
829.393497	54.902
829.411222	48.366
829.428948	50.9804
829.446675	54.5752
829.464401	35.9477
829.482127	25.1634
829.499854	30.0654
829.517581	26.4706
829.535308	29.7386
829.553036	34.6405
829.570763	36.6013
829.588491	30.0654
829.606219	29.7386
829.623947	25.1634
829.641675	31.6993
829.659404	29.7386
829.677132	21.8954
829.694861	19.281
829.712590	16.6667
829.730319	18.9542
829.748049	20.2614
829.765778	20.915
829.783508	17.6471
829.801238	24.8366
829.818968	30.3922
829.836699	27.451
829.854429	24.5098
829.872160	25.4902
829.889891	24.183
829.907622	18.3007
829.925353	14.3791
829.943085	12.0915
829.960816	12.4183
829.978548	16.3399
829.996280	17.3203
830.014013	24.183
830.031745	25.1634
830.049478	22.2222
830.067211	22.2222
830.084944	23.2026
830.102677	16.3399
830.120410	15.0327
830.138144	15.3595
830.155877	15.3595
830.173611	16.9935
830.191346	17.9739
830.209080	20.915
830.226814	26.7974
830.244549	34.9673
830.262284	40.1961
830.280019	43.1373
830.297754	48.0392
830.315490	59.1503
830.333226	60.1307
830.350961	66.6667
830.368697	60.1307
830.386434	58.4967
830.404170	60.7843
830.421907	50.9804
830.439643	43.4641
830.457380	40.8497
830.475118	36.9281
830.492855	39.2157
830.510593	43.4641
830.528330	44.1176
830.546068	35.9477
830.563806	31.0458
830.581545	31.6993
830.599283	22.549
830.617022	21.8954
830.634761	26.7974
830.652500	31.6993
830.670239	21.5686
830.687979	10.1307
830.705718	14.7059
830.723458	20.915
830.741198	23.2026
830.758938	25.817
830.776679	21.5686
830.794419	17.3203
830.812160	12.7451
830.829901	17.9739
830.847642	20.2614
830.865383	20.915
830.883125	24.8366
830.900867	21.5686
830.918609	18.9542
830.936351	12.4183
830.954093	8.16994
830.971836	10.4575
830.989578	14.0523
831.007321	16.9935
831.025064	18.9542
831.042807	17.6471
831.060551	15.0327
831.078294	17.3203
831.096038	14.7059
831.113782	13.0719
831.131526	16.6667
831.149271	23.2026
831.167015	25.4902
831.184760	17.9739
831.202505	18.9542
831.220250	23.5294
831.237995	26.4706
831.255741	33.9869
831.273487	35.9477
831.291233	40.5229
831.308979	52.6144
831.326725	63.7255
831.344471	56.2092
831.362218	46.0784
831.379965	38.2353
831.397712	53.5948
831.415459	60.1307
831.433207	50.6536
831.450954	41.1765
831.468702	39.8693
831.486450	33.9869
831.504198	36.9281
831.521946	39.2157
831.539695	39.2157
831.557444	34.6405
831.575193	25.1634
831.592942	23.8562
831.610691	30.719
831.628440	30.0654
831.646190	25.1634
831.663940	24.183
831.681690	22.549
831.699440	16.6667
831.717191	20.915
831.734941	28.4314
831.752692	21.2418
831.770443	17.6471
831.788194	15.6863
831.805946	13.7255
831.823697	17.6471
831.841449	16.6667
831.859201	18.6275
831.876953	19.281
831.894706	20.2614
831.912458	18.9542
831.930211	13.0719
831.947964	15.3595
831.965717	21.5686
831.983470	22.8758
832.001224	16.6667
832.018977	17.6471
832.036731	19.6078
832.054485	21.2418
832.072239	23.2026
832.089994	20.5882
832.107748	12.0915
832.125503	14.0523
832.143258	19.6078
832.161013	23.5294
832.178769	21.2418
832.196524	17.9739
832.214280	17.9739
832.232036	26.4706
832.249792	27.7778
832.267548	24.8366
832.285305	27.1242
832.303061	34.6405
832.320818	46.732
832.338575	46.732
832.356333	45.098
832.374090	49.6732
832.391848	53.268
832.409606	57.8431
832.427364	51.634
832.445122	58.4967
832.462880	58.8235
832.480639	45.4248
832.498398	33.9869
832.516157	32.3529
832.533916	34.3137
832.551675	39.8693
832.569435	30.0654
832.587194	29.7386
832.604954	33.0065
832.622714	25.817
832.640475	22.549
832.658235	19.281
832.675996	19.9346
832.693757	20.915
832.711518	18.9542
832.729279	15.0327
832.747040	18.6275
832.764802	20.2614
832.782564	16.6667
832.800326	14.3791
832.818088	13.7255
832.835850	15.0327
832.853613	18.6275
832.871376	21.8954
832.889138	20.5882
832.906902	13.7255
832.924665	25.4902
832.942428	22.549
832.960192	19.281
832.977956	19.6078
832.995720	23.8562
833.013484	21.8954
833.031249	15.0327
833.049013	17.6471
833.066778	18.6275
833.084543	16.3399
833.102309	16.3399
833.120074	14.7059
833.137840	18.3007
833.155605	16.9935
833.173371	17.6471
833.191137	25.1634
833.208904	31.0458
833.226670	33.0065
833.244437	27.1242
833.262204	29.7386
833.279971	45.7516
833.297738	51.3072
833.315506	53.9216
833.333274	67.3203
833.351041	63.0719
833.368809	65.6863
833.386578	67.9739
833.404346	50.6536
833.422115	51.3072
833.439884	34.6405
833.457653	33.9869
833.475422	52.6144
833.493191	57.5163
833.510961	48.0392
833.528730	35.9477
833.546500	24.183
833.564271	24.183
833.582041	31.0458
833.599811	31.6993
833.617582	23.5294
833.635353	27.1242
833.653124	27.451
833.670895	21.2418
833.688667	24.183
833.706438	23.8562
833.724210	24.5098
833.741982	17.3203
833.759755	16.9935
833.777527	17.6471
833.795300	20.2614
833.813072	10.1307
833.830845	12.7451
833.848619	19.281
833.866392	20.2614
833.884165	23.5294
833.901939	25.1634
833.919713	19.6078
833.937487	14.3791
833.955262	16.3399
833.973036	22.2222
833.990811	19.6078
834.008586	17.9739
834.026361	20.5882
834.044136	18.6275
834.061911	12.4183
834.079687	15.3595
834.097463	18.3007
834.115239	20.5882
834.133015	27.451
834.150791	22.2222
834.168568	22.2222
834.186345	23.5294
834.204122	26.1438
834.221899	25.4902
834.239676	23.2026
834.257454	34.9673
834.275231	45.4248
834.293009	49.6732
834.310787	53.9216
834.328566	49.0196
834.346344	61.1111
834.364123	60.1307
834.381902	57.1895
834.399681	58.4967
834.417460	56.2092
834.435239	66.3399
834.453019	69.2811
834.470799	56.8627
834.488579	38.5621
834.506359	29.7386
834.524139	33.9869
834.541920	39.2157
834.559701	31.6993
834.577482	21.5686
834.595263	23.2026
834.613044	29.4118
834.630826	27.451
834.648607	29.085
834.666389	24.183
834.684171	24.183
834.701953	22.2222
834.719736	18.9542
834.737519	11.7647
834.755301	17.3203
834.773084	24.5098
834.790868	24.5098
834.808651	21.5686
834.826435	15.3595
834.844218	8.82353
834.862002	18.6275
834.879786	30.0654
834.897571	30.3922
834.915355	19.9346
834.933140	16.6667
834.950925	18.6275
834.968710	18.6275
834.986495	14.3791
835.004281	14.7059
835.022067	19.281
835.039852	24.5098
835.057638	19.6078
835.075425	17.9739
835.093211	27.451
835.110998	27.7778
[truncated: 111,930 more rows]
