# Supplementary material for: Identification and tentative removal of collagen glue in Palaeolithic worked bone objects: implications for ZooMS and radiocarbon dating
Source: Sci Rep. 2023 Dec 13;13:22119. doi: 10.1038/s41598-023-49242-7 (PMC10719399; doi:10.1038/s41598-023-49242-7)
Supplement: Supplementary file 2 — Supplementary Information 2. [file 41598_2023_49242_MOESM2_ESM.zip › maldi raw files/341 IST_modified_1.txt]

699.898718	74.000000
699.905469	54.000000
699.912221	107.000000
699.918973	146.000000
699.925724	77.000000
699.932476	20.000000
699.939228	43.000000
699.945980	79.000000
699.952732	123.000000
699.959484	142.000000
699.966236	114.000000
699.972988	81.000000
699.979740	107.000000
699.986492	110.000000
699.993244	127.000000
699.999996	123.000000
700.006748	93.000000
700.013500	87.000000
700.020253	119.000000
700.027005	138.000000
700.033757	128.000000
700.040509	85.000000
700.047262	83.000000
700.054014	90.000000
700.060767	83.000000
700.067519	120.000000
700.074271	127.000000
700.081024	92.000000
700.087777	70.000000
700.094529	79.000000
700.101282	67.000000
700.108034	68.000000
700.114787	72.000000
700.121540	108.000000
700.128293	122.000000
700.135045	96.000000
700.141798	60.000000
700.148551	115.000000
700.155304	239.000000
700.162057	217.000000
700.168810	178.000000
700.175563	196.000000
700.182316	208.000000
700.189069	252.000000
700.195822	246.000000
700.202575	197.000000
700.209328	285.000000
700.216081	293.000000
700.222834	128.000000
700.229588	88.000000
700.236341	116.000000
700.243094	156.000000
700.249848	147.000000
700.256601	121.000000
700.263354	76.000000
700.270108	58.000000
700.276861	62.000000
700.283615	99.000000
700.290368	136.000000
700.297122	157.000000
700.303875	157.000000
700.310629	97.000000
700.317383	123.000000
700.324136	164.000000
700.330890	175.000000
700.337644	236.000000
700.344398	248.000000
700.351152	184.000000
700.357905	243.000000
700.364659	322.000000
700.371413	322.000000
700.378167	311.000000
700.384921	358.000000
700.391675	299.000000
700.398429	245.000000
700.405183	163.000000
700.411938	235.000000
700.418692	303.000000
700.425446	318.000000
700.432200	380.000000
700.438954	394.000000
700.445709	344.000000
700.452463	354.000000
700.459217	349.000000
700.465972	285.000000
700.472726	265.000000
700.479481	234.000000
700.486235	232.000000
700.492990	188.000000
700.499744	156.000000
700.506499	190.000000
700.513253	243.000000
700.520008	194.000000
700.526763	183.000000
700.533517	235.000000
700.540272	255.000000
700.547027	196.000000
700.553782	210.000000
700.560537	261.000000
700.567291	213.000000
700.574046	191.000000
700.580801	131.000000
700.587556	105.000000
700.594311	197.000000
700.601066	243.000000
700.607821	166.000000
700.614577	93.000000
700.621332	128.000000
700.628087	191.000000
700.634842	209.000000
700.641597	204.000000
700.648353	191.000000
700.655108	203.000000
700.661863	165.000000
700.668619	166.000000
700.675374	189.000000
700.682129	188.000000
700.688885	183.000000
700.695640	151.000000
700.702396	104.000000
700.709152	155.000000
700.715907	181.000000
700.722663	175.000000
700.729419	165.000000
700.736174	131.000000
700.742930	82.000000
700.749686	40.000000
700.756442	31.000000
700.763197	107.000000
700.769953	178.000000
700.776709	174.000000
700.783465	143.000000
700.790221	108.000000
700.796977	68.000000
700.803733	39.000000
700.810489	49.000000
700.817245	56.000000
700.824001	74.000000
700.830758	81.000000
700.837514	59.000000
700.844270	54.000000
700.851026	75.000000
700.857782	96.000000
700.864539	107.000000
700.871295	108.000000
700.878052	152.000000
700.884808	154.000000
700.891564	87.000000
700.898321	64.000000
700.905077	88.000000
700.911834	159.000000
700.918591	159.000000
700.925347	105.000000
700.932104	85.000000
700.938861	156.000000
700.945617	199.000000
700.952374	183.000000
700.959131	208.000000
700.965888	258.000000
700.972645	271.000000
700.979401	183.000000
700.986158	91.000000
700.992915	87.000000
700.999672	83.000000
701.006429	92.000000
701.013186	129.000000
701.019943	158.000000
701.026701	221.000000
701.033458	194.000000
701.040215	139.000000
701.046972	161.000000
701.053729	167.000000
701.060487	93.000000
701.067244	65.000000
701.074001	83.000000
701.080759	50.000000
701.087516	107.000000
701.094273	168.000000
701.101031	127.000000
701.107788	75.000000
701.114546	82.000000
701.121304	111.000000
701.128061	81.000000
701.134819	95.000000
701.141577	93.000000
701.148334	67.000000
701.155092	65.000000
701.161850	92.000000
701.168608	160.000000
701.175365	168.000000
701.182123	160.000000
701.188881	150.000000
701.195639	138.000000
701.202397	183.000000
701.209155	219.000000
701.215913	172.000000
701.222671	122.000000
701.229429	124.000000
701.236187	140.000000
701.242946	143.000000
701.249704	90.000000
701.256462	82.000000
701.263220	132.000000
701.269979	76.000000
701.276737	89.000000
701.283495	128.000000
701.290254	136.000000
701.297012	175.000000
701.303771	215.000000
701.310529	191.000000
701.317288	125.000000
701.324046	161.000000
701.330805	173.000000
701.337563	228.000000
701.344322	297.000000
701.351081	311.000000
701.357839	292.000000
701.364598	324.000000
701.371357	277.000000
701.378116	167.000000
701.384875	151.000000
701.391634	192.000000
701.398393	175.000000
701.405151	212.000000
701.411910	251.000000
701.418669	253.000000
701.425429	258.000000
701.432188	246.000000
701.438947	220.000000
701.445706	183.000000
701.452465	105.000000
701.459224	83.000000
701.465984	149.000000
701.472743	164.000000
701.479502	195.000000
701.486262	323.000000
701.493021	362.000000
701.499780	310.000000
701.506540	262.000000
701.513299	181.000000
701.520059	141.000000
701.526818	121.000000
701.533578	110.000000
701.540337	134.000000
701.547097	211.000000
701.553857	235.000000
701.560617	272.000000
701.567376	263.000000
701.574136	223.000000
701.580896	188.000000
701.587656	143.000000
701.594416	150.000000
701.601175	170.000000
701.607935	169.000000
701.614695	157.000000
701.621455	172.000000
701.628215	227.000000
701.634976	322.000000
701.641736	282.000000
701.648496	225.000000
701.655256	212.000000
701.662016	249.000000
701.668776	230.000000
701.675537	193.000000
701.682297	180.000000
701.689057	184.000000
701.695818	118.000000
701.702578	97.000000
701.709338	103.000000
701.716099	82.000000
701.722859	84.000000
701.729620	108.000000
701.736381	107.000000
701.743141	121.000000
701.749902	93.000000
701.756662	89.000000
701.763423	135.000000
701.770184	247.000000
701.776945	254.000000
701.783705	196.000000
701.790466	190.000000
701.797227	192.000000
701.803988	126.000000
701.810749	90.000000
701.817510	106.000000
701.824271	105.000000
701.831032	139.000000
701.837793	134.000000
701.844554	92.000000
701.851315	144.000000
701.858076	143.000000
701.864838	74.000000
701.871599	31.000000
701.878360	92.000000
701.885121	109.000000
701.891883	95.000000
701.898644	138.000000
701.905405	189.000000
701.912167	183.000000
701.918928	154.000000
701.925690	151.000000
701.932451	152.000000
701.939213	156.000000
701.945974	149.000000
701.952736	121.000000
701.959498	130.000000
701.966259	165.000000
701.973021	163.000000
701.979783	109.000000
701.986545	100.000000
701.993306	102.000000
702.000068	65.000000
702.006830	34.000000
702.013592	17.000000
702.020354	51.000000
702.027116	97.000000
702.033878	135.000000
702.040640	113.000000
702.047402	105.000000
702.054164	108.000000
702.060926	129.000000
702.067689	177.000000
702.074451	186.000000
702.081213	216.000000
702.087975	192.000000
702.094738	194.000000
702.101500	244.000000
702.108262	200.000000
702.115025	168.000000
702.121787	247.000000
702.128550	242.000000
702.135312	170.000000
702.142075	180.000000
702.148837	188.000000
702.155600	170.000000
702.162362	151.000000
702.169125	215.000000
702.175888	250.000000
702.182651	172.000000
702.189413	168.000000
702.196176	195.000000
702.202939	123.000000
702.209702	140.000000
702.216465	143.000000
702.223228	114.000000
702.229991	74.000000
702.236754	60.000000
702.243517	133.000000
702.250280	217.000000
702.257043	232.000000
702.263806	204.000000
702.270569	162.000000
702.277332	279.000000
702.284096	386.000000
702.290859	249.000000
702.297622	134.000000
702.304385	157.000000
702.311149	192.000000
702.317912	218.000000
702.324676	219.000000
702.331439	272.000000
702.338203	260.000000
702.344966	193.000000
702.351730	236.000000
702.358493	344.000000
702.365257	376.000000
702.372020	280.000000
702.378784	281.000000
702.385548	335.000000
702.392312	327.000000
702.399075	279.000000
702.405839	201.000000
702.412603	274.000000
702.419367	330.000000
702.426131	307.000000
702.432895	333.000000
702.439659	304.000000
702.446423	223.000000
702.453187	242.000000
702.459951	254.000000
702.466715	367.000000
702.473479	441.000000
702.480243	339.000000
702.487008	229.000000
702.493772	223.000000
702.500536	265.000000
702.507300	292.000000
702.514065	230.000000
702.520829	140.000000
702.527594	122.000000
702.534358	168.000000
702.541123	196.000000
702.547887	116.000000
702.554652	114.000000
702.561416	124.000000
702.568181	106.000000
702.574945	179.000000
702.581710	230.000000
702.588475	232.000000
702.595240	299.000000
702.602004	352.000000
702.608769	271.000000
702.615534	160.000000
702.622299	222.000000
702.629064	202.000000
702.635829	143.000000
702.642594	132.000000
702.649359	105.000000
702.656124	119.000000
702.662889	164.000000
702.669654	150.000000
702.676419	140.000000
702.683184	187.000000
702.689949	139.000000
702.696715	146.000000
702.703480	190.000000
702.710245	154.000000
702.717010	117.000000
702.723776	108.000000
702.730541	172.000000
702.737307	209.000000
702.744072	184.000000
702.750838	154.000000
702.757603	138.000000
702.764369	133.000000
702.771134	115.000000
702.777900	85.000000
702.784666	69.000000
702.791431	138.000000
702.798197	183.000000
702.804963	112.000000
702.811728	77.000000
702.818494	112.000000
702.825260	176.000000
702.832026	227.000000
702.838792	200.000000
702.845558	184.000000
702.852324	192.000000
702.859090	194.000000
702.865856	132.000000
702.872622	75.000000
702.879388	54.000000
702.886154	65.000000
702.892921	52.000000
702.899687	40.000000
702.906453	53.000000
702.913219	95.000000
702.919986	152.000000
702.926752	179.000000
702.933518	148.000000
702.940285	90.000000
702.947051	92.000000
702.953818	95.000000
702.960584	87.000000
702.967351	84.000000
702.974117	123.000000
702.980884	131.000000
702.987651	169.000000
702.994417	161.000000
703.001184	85.000000
703.007951	98.000000
703.014717	164.000000
703.021484	155.000000
703.028251	120.000000
703.035018	73.000000
703.041785	119.000000
703.048552	182.000000
703.055319	143.000000
703.062086	114.000000
703.068853	164.000000
703.075620	202.000000
703.082387	153.000000
703.089154	134.000000
703.095921	178.000000
703.102689	195.000000
703.109456	227.000000
703.116223	160.000000
703.122990	75.000000
703.129758	101.000000
703.136525	107.000000
703.143292	85.000000
703.150060	70.000000
703.156827	77.000000
703.163595	135.000000
703.170362	150.000000
703.177130	105.000000
703.183898	93.000000
703.190665	93.000000
703.197433	69.000000
703.204201	137.000000
703.210968	226.000000
703.217736	241.000000
703.224504	160.000000
703.231272	91.000000
703.238040	83.000000
703.244807	128.000000
703.251575	135.000000
703.258343	97.000000
703.265111	90.000000
703.271879	211.000000
703.278647	297.000000
703.285415	202.000000
703.292184	162.000000
703.298952	181.000000
703.305720	165.000000
703.312488	175.000000
703.319256	244.000000
703.326025	363.000000
703.332793	428.000000
703.339561	372.000000
703.346330	287.000000
703.353098	251.000000
703.359867	257.000000
703.366635	265.000000
703.373404	214.000000
703.380172	146.000000
703.386941	197.000000
703.393709	280.000000
703.400478	326.000000
703.407247	348.000000
703.414015	330.000000
703.420784	334.000000
703.427553	313.000000
703.434322	298.000000
703.441091	263.000000
703.447859	175.000000
703.454628	161.000000
703.461397	205.000000
703.468166	299.000000
703.474935	350.000000
703.481704	265.000000
703.488473	174.000000
703.495243	171.000000
703.502012	210.000000
703.508781	212.000000
703.515550	208.000000
703.522319	189.000000
703.529089	145.000000
703.535858	110.000000
703.542627	140.000000
703.549397	175.000000
703.556166	214.000000
703.562935	202.000000
703.569705	122.000000
703.576474	107.000000
703.583244	154.000000
703.590014	140.000000
703.596783	88.000000
703.603553	94.000000
703.610322	174.000000
703.617092	187.000000
703.623862	183.000000
703.630632	185.000000
703.637401	173.000000
703.644171	175.000000
703.650941	138.000000
703.657711	127.000000
703.664481	164.000000
703.671251	234.000000
703.678021	230.000000
703.684791	141.000000
703.691561	127.000000
703.698331	131.000000
703.705101	83.000000
703.711871	65.000000
703.718642	156.000000
703.725412	290.000000
703.732182	239.000000
703.738952	166.000000
703.745723	158.000000
703.752493	116.000000
703.759263	114.000000
703.766034	193.000000
703.772804	227.000000
703.779575	147.000000
703.786345	104.000000
703.793116	98.000000
703.799886	143.000000
703.806657	125.000000
703.813428	109.000000
703.820198	84.000000
703.826969	66.000000
703.833740	89.000000
703.840511	107.000000
703.847281	82.000000
703.854052	105.000000
703.860823	153.000000
703.867594	175.000000
703.874365	220.000000
703.881136	166.000000
703.887907	167.000000
703.894678	249.000000
703.901449	235.000000
703.908220	132.000000
703.914991	74.000000
703.921763	65.000000
703.928534	105.000000
703.935305	219.000000
703.942076	245.000000
703.948848	195.000000
703.955619	175.000000
703.962390	121.000000
703.969162	157.000000
703.975933	232.000000
703.982705	208.000000
703.989476	126.000000
703.996248	137.000000
704.003019	151.000000
704.009791	89.000000
704.016563	76.000000
704.023334	104.000000
704.030106	147.000000
704.036878	157.000000
704.043649	129.000000
704.050421	105.000000
704.057193	110.000000
704.063965	133.000000
704.070737	96.000000
704.077509	94.000000
704.084281	106.000000
704.091053	154.000000
704.097825	206.000000
704.104597	244.000000
704.111369	210.000000
704.118141	198.000000
704.124913	200.000000
704.131685	141.000000
704.138458	133.000000
704.145230	161.000000
704.152002	169.000000
704.158775	163.000000
704.165547	157.000000
704.172319	211.000000
704.179092	152.000000
704.185864	51.000000
704.192637	53.000000
704.199409	90.000000
704.206182	137.000000
704.212954	211.000000
704.219727	227.000000
704.226500	155.000000
704.233272	90.000000
704.240045	87.000000
704.246818	174.000000
704.253591	233.000000
704.260363	236.000000
704.267136	285.000000
704.273909	297.000000
704.280682	190.000000
704.287455	169.000000
704.294228	207.000000
704.301001	227.000000
704.307774	190.000000
704.314547	191.000000
704.321320	276.000000
704.328093	230.000000
704.334867	158.000000
704.341640	148.000000
704.348413	142.000000
704.355186	142.000000
704.361960	177.000000
704.368733	218.000000
704.375506	250.000000
704.382280	188.000000
704.389053	177.000000
704.395827	229.000000
704.402600	192.000000
704.409374	174.000000
704.416147	255.000000
704.422921	322.000000
704.429695	332.000000
704.436468	314.000000
704.443242	231.000000
704.450016	247.000000
704.456790	305.000000
704.463563	278.000000
704.470337	203.000000
704.477111	213.000000
704.483885	206.000000
704.490659	117.000000
704.497433	147.000000
704.504207	254.000000
704.510981	236.000000
704.517755	151.000000
704.524529	133.000000
704.531303	170.000000
704.538077	219.000000
704.544852	172.000000
704.551626	141.000000
704.558400	190.000000
704.565174	201.000000
704.571949	189.000000
704.578723	253.000000
704.585497	236.000000
704.592272	141.000000
704.599046	127.000000
704.605821	111.000000
704.612595	130.000000
704.619370	163.000000
704.626145	146.000000
704.632919	161.000000
704.639694	229.000000
704.646469	246.000000
704.653243	227.000000
704.660018	146.000000
704.666793	83.000000
704.673568	100.000000
704.680343	150.000000
704.687117	200.000000
704.693892	174.000000
704.700667	112.000000
704.707442	123.000000
704.714217	166.000000
704.720992	127.000000
704.727767	146.000000
704.734543	157.000000
704.741318	145.000000
704.748093	139.000000
704.754868	100.000000
704.761643	69.000000
704.768419	104.000000
704.775194	145.000000
704.781969	98.000000
704.788745	110.000000
704.795520	206.000000
704.802296	158.000000
704.809071	101.000000
704.815847	60.000000
704.822622	103.000000
704.829398	162.000000
704.836173	153.000000
704.842949	96.000000
704.849725	62.000000
704.856500	111.000000
704.863276	101.000000
704.870052	70.000000
704.876828	123.000000
704.883604	120.000000
704.890379	109.000000
704.897155	92.000000
704.903931	91.000000
704.910707	112.000000
704.917483	95.000000
704.924259	133.000000
704.931035	189.000000
704.937811	169.000000
704.944588	73.000000
704.951364	110.000000
704.958140	182.000000
704.964916	197.000000
704.971693	180.000000
704.978469	164.000000
704.985245	182.000000
704.992022	106.000000
704.998798	139.000000
705.005574	155.000000
705.012351	121.000000
705.019127	75.000000
705.025904	76.000000
705.032680	99.000000
705.039457	123.000000
705.046234	137.000000
705.053010	132.000000
705.059787	102.000000
705.066564	65.000000
705.073341	77.000000
705.080117	154.000000
705.086894	175.000000
705.093671	136.000000
705.100448	140.000000
705.107225	220.000000
705.114002	221.000000
705.120779	188.000000
705.127556	164.000000
705.134333	103.000000
705.141110	70.000000
705.147887	91.000000
705.154664	112.000000
705.161441	110.000000
705.168219	133.000000
705.174996	142.000000
705.181773	96.000000
705.188551	94.000000
705.195328	149.000000
705.202105	219.000000
705.208883	227.000000
705.215660	221.000000
705.222438	177.000000
705.229215	93.000000
705.235993	96.000000
705.242770	156.000000
705.249548	208.000000
705.256326	217.000000
705.263103	255.000000
705.269881	282.000000
705.276659	334.000000
705.283437	409.000000
705.290214	310.000000
705.296992	219.000000
705.303770	279.000000
705.310548	290.000000
705.317326	224.000000
705.324104	158.000000
705.330882	137.000000
705.337660	80.000000
705.344438	82.000000
705.351216	112.000000
705.357994	148.000000
705.364772	302.000000
705.371551	340.000000
705.378329	253.000000
705.385107	244.000000
705.391885	253.000000
705.398664	223.000000
705.405442	175.000000
705.412221	170.000000
705.418999	268.000000
705.425778	270.000000
705.432556	205.000000
705.439335	193.000000
705.446113	202.000000
705.452892	210.000000
705.459670	271.000000
705.466449	265.000000
705.473228	269.000000
705.480006	224.000000
705.486785	177.000000
705.493564	197.000000
705.500343	302.000000
705.507122	317.000000
705.513901	283.000000
705.520680	198.000000
705.527459	121.000000
705.534238	136.000000
705.541017	142.000000
705.547796	228.000000
705.554575	302.000000
705.561354	290.000000
705.568133	235.000000
705.574912	155.000000
705.581691	113.000000
705.588471	138.000000
705.595250	118.000000
705.602029	67.000000
705.608809	51.000000
705.615588	83.000000
705.622368	56.000000
705.629147	34.000000
705.635926	142.000000
705.642706	245.000000
705.649486	227.000000
705.656265	167.000000
705.663045	122.000000
705.669824	162.000000
705.676604	213.000000
705.683384	203.000000
705.690164	169.000000
705.696943	204.000000
705.703723	252.000000
705.710503	175.000000
705.717283	109.000000
705.724063	140.000000
705.730843	71.000000
705.737623	75.000000
705.744403	118.000000
705.751183	162.000000
705.757963	129.000000
705.764743	83.000000
705.771523	79.000000
705.778303	96.000000
705.785084	174.000000
705.791864	186.000000
705.798644	105.000000
705.805424	52.000000
705.812205	55.000000
705.818985	64.000000
705.825766	99.000000
705.832546	138.000000
705.839326	180.000000
705.846107	171.000000
705.852888	91.000000
705.859668	34.000000
705.866449	43.000000
705.873229	67.000000
705.880010	75.000000
705.886791	113.000000
705.893571	159.000000
705.900352	148.000000
705.907133	128.000000
705.913914	98.000000
705.920695	108.000000
705.927476	133.000000
705.934257	136.000000
705.941038	143.000000
705.947819	92.000000
705.954600	60.000000
705.961381	60.000000
705.968162	76.000000
705.974943	95.000000
705.981724	94.000000
705.988505	113.000000
705.995287	145.000000
706.002068	181.000000
706.008849	136.000000
706.015630	84.000000
706.022412	163.000000
706.029193	223.000000
706.035975	229.000000
706.042756	241.000000
706.049538	214.000000
706.056319	111.000000
706.063101	79.000000
706.069882	70.000000
706.076664	79.000000
706.083446	78.000000
706.090227	89.000000
706.097009	149.000000
706.103791	180.000000
706.110572	135.000000
706.117354	108.000000
706.124136	189.000000
706.130918	175.000000
706.137700	171.000000
706.144482	239.000000
706.151264	200.000000
706.158046	123.000000
706.164828	187.000000
706.171610	182.000000
706.178392	97.000000
706.185174	71.000000
706.191957	67.000000
706.198739	99.000000
706.205521	129.000000
706.212303	123.000000
706.219086	171.000000
706.225868	195.000000
706.232650	197.000000
706.239433	158.000000
706.246215	154.000000
706.252998	213.000000
706.259780	219.000000
706.266563	170.000000
706.273345	148.000000
706.280128	210.000000
706.286911	267.000000
706.293693	302.000000
706.300476	381.000000
706.307259	304.000000
706.314041	219.000000
706.320824	195.000000
706.327607	253.000000
706.334390	320.000000
706.341173	269.000000
706.347956	244.000000
706.354739	238.000000
706.361522	206.000000
706.368305	163.000000
706.375088	200.000000
706.381871	267.000000
706.388654	305.000000
706.395437	238.000000
706.402221	131.000000
706.409004	169.000000
706.415787	291.000000
706.422570	283.000000
706.429354	251.000000
706.436137	259.000000
706.442920	318.000000
706.449704	324.000000
706.456487	327.000000
706.463271	271.000000
706.470054	219.000000
706.476838	250.000000
706.483622	324.000000
706.490405	348.000000
706.497189	336.000000
706.503973	276.000000
706.510756	195.000000
706.517540	152.000000
706.524324	171.000000
706.531108	188.000000
706.537892	172.000000
706.544675	239.000000
706.551459	243.000000
706.558243	163.000000
706.565027	175.000000
706.571811	195.000000
706.578595	203.000000
706.585380	186.000000
706.592164	149.000000
706.598948	115.000000
706.605732	72.000000
706.612516	102.000000
706.619300	229.000000
706.626085	285.000000
706.632869	194.000000
706.639653	141.000000
706.646438	97.000000
706.653222	174.000000
706.660007	253.000000
706.666791	231.000000
706.673576	211.000000
706.680360	189.000000
706.687145	128.000000
706.693929	150.000000
706.700714	186.000000
706.707499	114.000000
706.714283	131.000000
706.721068	243.000000
706.727853	254.000000
706.734638	196.000000
706.741423	145.000000
706.748208	152.000000
706.754992	165.000000
706.761777	127.000000
706.768562	95.000000
706.775347	117.000000
706.782132	111.000000
706.788918	94.000000
706.795703	89.000000
706.802488	105.000000
706.809273	144.000000
706.816058	188.000000
706.822843	229.000000
706.829629	267.000000
706.836414	225.000000
706.843199	113.000000
706.849985	81.000000
706.856770	58.000000
706.863556	48.000000
706.870341	104.000000
706.877126	155.000000
706.883912	196.000000
706.890698	158.000000
706.897483	108.000000
706.904269	95.000000
706.911054	98.000000
706.917840	85.000000
706.924626	122.000000
706.931412	97.000000
706.938197	91.000000
706.944983	142.000000
706.951769	147.000000
706.958555	157.000000
706.965341	118.000000
706.972127	49.000000
706.978913	76.000000
706.985699	106.000000
706.992485	57.000000
706.999271	68.000000
707.006057	141.000000
707.012843	137.000000
707.019630	156.000000
707.026416	167.000000
707.033202	96.000000
707.039988	97.000000
707.046775	166.000000
707.053561	149.000000
707.060348	134.000000
707.067134	109.000000
707.073920	108.000000
707.080707	148.000000
707.087493	187.000000
707.094280	190.000000
707.101067	152.000000
707.107853	134.000000
707.114640	153.000000
707.121426	141.000000
707.128213	153.000000
707.135000	194.000000
707.141787	144.000000
707.148574	102.000000
707.155360	54.000000
707.162147	20.000000
707.168934	24.000000
707.175721	86.000000
707.182508	107.000000
707.189295	182.000000
707.196082	296.000000
707.202869	283.000000
707.209656	140.000000
707.216444	125.000000
707.223231	86.000000
707.230018	47.000000
707.236805	89.000000
707.243592	188.000000
707.250380	289.000000
707.257167	269.000000
707.263954	135.000000
707.270742	129.000000
707.277529	179.000000
707.284317	192.000000
707.291104	221.000000
707.297892	206.000000
707.304679	108.000000
707.311467	69.000000
707.318255	61.000000
707.325042	57.000000
707.331830	147.000000
707.338618	232.000000
707.345406	230.000000
707.352193	177.000000
707.358981	146.000000
707.365769	175.000000
707.372557	186.000000
707.379345	245.000000
707.386133	374.000000
707.392921	373.000000
707.399709	240.000000
707.406497	186.000000
707.413285	216.000000
707.420073	343.000000
707.426861	366.000000
707.433650	387.000000
707.440438	338.000000
707.447226	227.000000
707.454014	267.000000
707.460803	319.000000
707.467591	374.000000
707.474379	410.000000
707.481168	256.000000
707.487956	168.000000
707.494745	177.000000
707.501533	140.000000
707.508322	179.000000
707.515111	265.000000
707.521899	271.000000
707.528688	195.000000
707.535476	141.000000
707.542265	128.000000
707.549054	128.000000
707.555843	173.000000
707.562632	220.000000
707.569420	271.000000
707.576209	299.000000
707.582998	213.000000
707.589787	115.000000
707.596576	114.000000
707.603365	98.000000
707.610154	95.000000
707.616943	123.000000
707.623732	132.000000
707.630522	131.000000
707.637311	112.000000
707.644100	109.000000
707.650889	71.000000
707.657679	66.000000
707.664468	78.000000
707.671257	132.000000
707.678047	246.000000
707.684836	277.000000
707.691625	218.000000
707.698415	183.000000
707.705204	174.000000
707.711994	123.000000
707.718784	112.000000
707.725573	142.000000
707.732363	149.000000
707.739152	129.000000
707.745942	183.000000
707.752732	193.000000
707.759522	219.000000
707.766312	244.000000
707.773101	199.000000
707.779891	107.000000
707.786681	79.000000
707.793471	89.000000
707.800261	78.000000
707.807051	90.000000
707.813841	95.000000
707.820631	180.000000
707.827421	240.000000
707.834211	188.000000
707.841002	166.000000
707.847792	158.000000
707.854582	130.000000
707.861372	83.000000
707.868163	47.000000
707.874953	62.000000
707.881743	82.000000
707.888534	97.000000
707.895324	54.000000
707.902115	51.000000
707.908905	95.000000
707.915696	120.000000
707.922486	91.000000
707.929277	89.000000
707.936067	204.000000
707.942858	235.000000
707.949649	145.000000
707.956439	100.000000
707.963230	121.000000
707.970021	148.000000
707.976812	215.000000
707.983603	208.000000
707.990394	204.000000
707.997185	182.000000
708.003975	138.000000
708.010766	86.000000
708.017557	81.000000
708.024349	123.000000
708.031140	153.000000
708.037931	160.000000
708.044722	147.000000
708.051513	163.000000
708.058304	214.000000
708.065096	198.000000
708.071887	190.000000
708.078678	214.000000
708.085470	158.000000
708.092261	161.000000
708.099052	161.000000
708.105844	164.000000
708.112635	232.000000
708.119427	224.000000
708.126218	181.000000
708.133010	138.000000
708.139802	71.000000
708.146593	67.000000
708.153385	72.000000
708.160177	79.000000
708.166968	99.000000
708.173760	103.000000
708.180552	161.000000
708.187344	320.000000
708.194136	333.000000
708.200928	295.000000
708.207719	269.000000
708.214511	194.000000
708.221303	234.000000
708.228096	238.000000
708.234888	222.000000
708.241680	147.000000
708.248472	170.000000
708.255264	248.000000
708.262056	212.000000
708.268848	193.000000
708.275641	188.000000
708.282433	186.000000
708.289225	182.000000
708.296018	156.000000
708.302810	130.000000
708.309603	153.000000
708.316395	223.000000
708.323188	227.000000
708.329980	251.000000
708.336773	269.000000
708.343565	324.000000
708.350358	292.000000
708.357151	221.000000
708.363943	298.000000
708.370736	313.000000
708.377529	232.000000
708.384322	200.000000
708.391114	196.000000
708.397907	200.000000
708.404700	204.000000
708.411493	230.000000
708.418286	260.000000
708.425079	342.000000
708.431872	379.000000
708.438665	369.000000
708.445458	307.000000
708.452251	187.000000
708.459044	181.000000
708.465838	288.000000
708.472631	335.000000
708.479424	340.000000
708.486217	319.000000
708.493011	281.000000
708.499804	243.000000
708.506598	109.000000
708.513391	77.000000
708.520184	92.000000
708.526978	130.000000
708.533771	207.000000
708.540565	223.000000
708.547359	199.000000
708.554152	118.000000
708.560946	122.000000
708.567739	157.000000
708.574533	182.000000
708.581327	159.000000
708.588121	129.000000
708.594915	138.000000
708.601708	206.000000
708.608502	255.000000
708.615296	199.000000
708.622090	163.000000
708.628884	163.000000
708.635678	110.000000
708.642472	79.000000
708.649266	131.000000
708.656060	175.000000
708.662855	166.000000
708.669649	176.000000
708.676443	185.000000
708.683237	123.000000
708.690031	94.000000
708.696826	118.000000
708.703620	116.000000
708.710414	77.000000
708.717209	103.000000
708.724003	180.000000
708.730798	183.000000
708.737592	145.000000
708.744387	156.000000
708.751181	147.000000
708.757976	116.000000
708.764771	90.000000
708.771565	103.000000
708.778360	118.000000
708.785155	129.000000
708.791950	192.000000
708.798744	260.000000
708.805539	229.000000
708.812334	224.000000
708.819129	172.000000
708.825924	123.000000
708.832719	106.000000
708.839514	179.000000
708.846309	200.000000
708.853104	151.000000
708.859899	83.000000
708.866694	74.000000
708.873489	69.000000
708.880284	92.000000
708.887080	127.000000
708.893875	154.000000
708.900670	158.000000
708.907466	154.000000
708.914261	119.000000
708.921056	101.000000
708.927852	123.000000
708.934647	97.000000
708.941443	33.000000
708.948238	33.000000
708.955034	36.000000
708.961829	65.000000
708.968625	83.000000
708.975421	94.000000
708.982216	114.000000
708.989012	146.000000
708.995808	192.000000
709.002604	184.000000
709.009399	156.000000
709.016195	133.000000
709.022991	92.000000
709.029787	91.000000
709.036583	188.000000
709.043379	189.000000
709.050175	115.000000
709.056971	78.000000
709.063767	133.000000
709.070563	187.000000
709.077359	180.000000
709.084156	142.000000
709.090952	148.000000
709.097748	152.000000
709.104544	196.000000
709.111341	232.000000
709.118137	222.000000
709.124933	198.000000
709.131730	163.000000
709.138526	155.000000
709.145323	152.000000
709.152119	196.000000
709.158916	167.000000
709.165712	81.000000
709.172509	105.000000
709.179306	131.000000
709.186102	113.000000
709.192899	109.000000
709.199696	146.000000
709.206493	181.000000
709.213289	184.000000
709.220086	117.000000
709.226883	88.000000
709.233680	118.000000
709.240477	137.000000
709.247274	139.000000
709.254071	143.000000
709.260868	142.000000
709.267665	178.000000
709.274462	151.000000
709.281259	140.000000
709.288056	180.000000
709.294854	214.000000
709.301651	186.000000
709.308448	96.000000
709.315245	55.000000
709.322043	136.000000
709.328840	257.000000
709.335637	235.000000
709.342435	136.000000
709.349232	141.000000
709.356030	229.000000
709.362827	250.000000
709.369625	291.000000
709.376423	311.000000
709.383220	196.000000
709.390018	136.000000
709.396816	169.000000
709.403613	211.000000
709.410411	184.000000
709.417209	183.000000
709.424007	205.000000
709.430804	240.000000
709.437602	195.000000
709.444400	141.000000
709.451198	259.000000
709.457996	376.000000
709.464794	376.000000
709.471592	317.000000
709.478390	386.000000
709.485189	374.000000
709.491987	332.000000
709.498785	307.000000
709.505583	295.000000
709.512381	276.000000
709.519180	293.000000
709.525978	297.000000
709.532776	363.000000
709.539575	359.000000
709.546373	224.000000
709.553172	160.000000
709.559970	100.000000
709.566769	107.000000
709.573567	210.000000
709.580366	198.000000
709.587164	172.000000
709.593963	131.000000
709.600762	126.000000
709.607560	145.000000
709.614359	168.000000
709.621158	181.000000
709.627957	135.000000
709.634755	114.000000
709.641554	172.000000
709.648353	193.000000
709.655152	220.000000
709.661951	187.000000
709.668750	188.000000
709.675549	191.000000
709.682348	225.000000
709.689147	216.000000
709.695947	176.000000
709.702746	146.000000
709.709545	155.000000
709.716344	150.000000
709.723143	112.000000
709.729943	123.000000
709.736742	182.000000
709.743541	161.000000
709.750341	151.000000
709.757140	136.000000
709.763940	98.000000
709.770739	148.000000
709.777539	173.000000
709.784338	202.000000
709.791138	343.000000
709.797938	299.000000
709.804737	187.000000
709.811537	161.000000
709.818337	116.000000
709.825136	115.000000
709.831936	187.000000
709.838736	193.000000
709.845536	145.000000
709.852336	121.000000
709.859136	131.000000
709.865936	102.000000
709.872736	61.000000
709.879536	75.000000
709.886336	68.000000
709.893136	49.000000
709.899936	94.000000
709.906736	107.000000
709.913536	78.000000
709.920337	68.000000
709.927137	147.000000
709.933937	163.000000
709.940737	95.000000
709.947538	114.000000
709.954338	172.000000
709.961139	144.000000
709.967939	113.000000
709.974739	108.000000
709.981540	107.000000
709.988341	106.000000
709.995141	59.000000
710.001942	27.000000
710.008742	42.000000
710.015543	66.000000
710.022344	110.000000
710.029145	185.000000
710.035945	190.000000
710.042746	104.000000
710.049547	58.000000
710.056348	63.000000
710.063149	107.000000
710.069950	110.000000
710.076751	98.000000
710.083552	91.000000
710.090353	88.000000
710.097154	90.000000
710.103955	35.000000
710.110756	29.000000
710.117557	78.000000
710.124358	107.000000
710.131160	88.000000
710.137961	67.000000
710.144762	85.000000
710.151564	82.000000
710.158365	101.000000
710.165166	130.000000
710.171968	130.000000
710.178769	126.000000
710.185571	140.000000
710.192372	169.000000
710.199174	277.000000
710.205976	300.000000
710.212777	248.000000
710.219579	246.000000
710.226381	191.000000
710.233182	145.000000
710.239984	169.000000
710.246786	199.000000
710.253588	229.000000
710.260390	219.000000
710.267191	202.000000
710.273993	181.000000
710.280795	204.000000
710.287597	179.000000
710.294399	119.000000
710.301201	119.000000
710.308004	196.000000
710.314806	225.000000
710.321608	166.000000
710.328410	159.000000
710.335212	282.000000
710.342014	386.000000
710.348817	311.000000
710.355619	197.000000
710.362421	238.000000
710.369224	227.000000
710.376026	188.000000
710.382829	178.000000
710.389631	194.000000
710.396434	196.000000
710.403236	277.000000
710.410039	293.000000
710.416842	204.000000
710.423644	203.000000
710.430447	303.000000
710.437250	359.000000
710.444052	303.000000
710.450855	198.000000
710.457658	153.000000
710.464461	214.000000
710.471264	201.000000
710.478067	133.000000
710.484870	112.000000
710.491673	218.000000
710.498476	371.000000
710.505279	445.000000
710.512082	427.000000
710.518885	368.000000
710.525688	331.000000
710.532491	375.000000
710.539294	292.000000
710.546098	207.000000
710.552901	184.000000
710.559704	164.000000
710.566507	186.000000
710.573311	234.000000
710.580114	228.000000
710.586918	198.000000
710.593721	147.000000
710.600525	144.000000
710.607328	178.000000
710.614132	215.000000
710.620935	221.000000
710.627739	168.000000
710.634543	164.000000
710.641346	188.000000
710.648150	183.000000
710.654954	189.000000
710.661758	159.000000
710.668562	173.000000
710.675365	219.000000
710.682169	196.000000
710.688973	105.000000
710.695777	75.000000
710.702581	105.000000
710.709385	157.000000
710.716189	140.000000
710.722993	120.000000
710.729798	145.000000
710.736602	191.000000
710.743406	160.000000
710.750210	93.000000
710.757014	86.000000
710.763819	164.000000
710.770623	185.000000
710.777427	153.000000
710.784232	120.000000
710.791036	73.000000
710.797841	81.000000
710.804645	130.000000
710.811450	117.000000
710.818254	178.000000
710.825059	187.000000
710.831864	150.000000
710.838668	175.000000
710.845473	178.000000
710.852278	129.000000
710.859082	125.000000
710.865887	146.000000
710.872692	136.000000
710.879497	136.000000
710.886302	122.000000
710.893107	76.000000
710.899912	105.000000
710.906717	125.000000
710.913522	110.000000
710.920327	79.000000
710.927132	58.000000
710.933937	100.000000
710.940742	167.000000
710.947547	105.000000
710.954352	46.000000
710.961158	72.000000
710.967963	107.000000
710.974768	99.000000
710.981574	71.000000
710.988379	86.000000
710.995184	203.000000
711.001990	199.000000
711.008795	157.000000
711.015601	165.000000
711.022406	146.000000
711.029212	155.000000
711.036018	159.000000
711.042823	170.000000
711.049629	144.000000
711.056435	138.000000
711.063240	101.000000
711.070046	103.000000
711.076852	201.000000
711.083658	244.000000
711.090464	168.000000
711.097270	104.000000
711.104075	131.000000
711.110881	153.000000
711.117687	154.000000
711.124493	190.000000
711.131300	204.000000
711.138106	167.000000
711.144912	83.000000
711.151718	53.000000
711.158524	95.000000
711.165330	113.000000
711.172137	89.000000
711.178943	120.000000
711.185749	150.000000
711.192556	135.000000
711.199362	136.000000
711.206169	195.000000
711.212975	223.000000
711.219781	241.000000
711.226588	258.000000
711.233395	201.000000
711.240201	179.000000
711.247008	177.000000
711.253814	186.000000
711.260621	194.000000
711.267428	151.000000
711.274235	159.000000
711.281041	171.000000
711.287848	172.000000
711.294655	187.000000
711.301462	211.000000
711.308269	238.000000
711.315076	306.000000
711.321883	295.000000
711.328690	287.000000
711.335497	293.000000
711.342304	214.000000
711.349111	193.000000
711.355918	268.000000
711.362726	284.000000
711.369533	223.000000
711.376340	218.000000
711.383147	217.000000
711.389955	266.000000
711.396762	296.000000
711.403569	215.000000
711.410377	160.000000
711.417184	223.000000
711.423992	289.000000
711.430799	263.000000
711.437607	282.000000
711.444414	241.000000
711.451222	158.000000
711.458030	193.000000
711.464837	321.000000
711.471645	371.000000
711.478453	289.000000
711.485261	207.000000
711.492068	172.000000
711.498876	170.000000
711.505684	159.000000
711.512492	189.000000
711.519300	197.000000
711.526108	170.000000
711.532916	127.000000
711.539724	106.000000
711.546532	192.000000
711.553340	250.000000
711.560148	201.000000
711.566956	157.000000
711.573765	113.000000
711.580573	108.000000
711.587381	160.000000
711.594189	204.000000
711.600998	231.000000
711.607806	206.000000
711.614615	135.000000
711.621423	168.000000
711.628231	209.000000
711.635040	204.000000
711.641849	259.000000
711.648657	301.000000
711.655466	258.000000
711.662274	176.000000
711.669083	90.000000
711.675892	49.000000
711.682700	81.000000
711.689509	159.000000
711.696318	191.000000
711.703127	193.000000
711.709936	223.000000
711.716745	252.000000
711.723553	244.000000
711.730362	268.000000
711.737171	281.000000
711.743980	182.000000
711.750790	127.000000
711.757599	115.000000
711.764408	104.000000
711.771217	193.000000
711.778026	213.000000
711.784835	158.000000
711.791645	137.000000
711.798454	119.000000
711.805263	89.000000
711.812073	67.000000
711.818882	63.000000
711.825691	69.000000
711.832501	129.000000
711.839310	201.000000
711.846120	202.000000
711.852929	128.000000
711.859739	83.000000
711.866549	81.000000
711.873358	84.000000
711.880168	117.000000
711.886978	124.000000
711.893787	104.000000
711.900597	161.000000
711.907407	141.000000
711.914217	102.000000
711.921027	110.000000
711.927837	144.000000
711.934647	114.000000
711.941457	112.000000
711.948267	132.000000
711.955077	154.000000
711.961887	134.000000
711.968697	149.000000
711.975507	182.000000
711.982317	143.000000
711.989127	66.000000
711.995938	50.000000
712.002748	82.000000
712.009558	119.000000
712.016369	163.000000
712.023179	222.000000
712.029989	213.000000
712.036800	142.000000
712.043610	176.000000
712.050421	217.000000
712.057231	214.000000
712.064042	153.000000
712.070852	78.000000
712.077663	57.000000
712.084474	128.000000
712.091284	231.000000
712.098095	258.000000
712.104906	187.000000
712.111717	114.000000
712.118528	59.000000
712.125338	50.000000
712.132149	76.000000
712.138960	140.000000
712.145771	135.000000
712.152582	132.000000
712.159393	152.000000
712.166204	139.000000
712.173015	174.000000
712.179827	168.000000
712.186638	106.000000
712.193449	76.000000
712.200260	80.000000
712.207071	133.000000
712.213883	172.000000
712.220694	184.000000
712.227505	209.000000
712.234317	270.000000
712.241128	210.000000
712.247940	137.000000
712.254751	107.000000
712.261563	109.000000
712.268374	138.000000
712.275186	194.000000
712.281997	195.000000
712.288809	237.000000
712.295621	252.000000
712.302433	185.000000
712.309244	178.000000
712.316056	225.000000
712.322868	299.000000
712.329680	284.000000
712.336492	242.000000
712.343304	251.000000
712.350116	232.000000
712.356928	258.000000
712.363740	301.000000
712.370552	307.000000
712.377364	267.000000
712.384176	229.000000
712.390988	225.000000
712.397800	312.000000
712.404612	381.000000
712.411425	360.000000
712.418237	266.000000
712.425049	187.000000
712.431862	193.000000
712.438674	234.000000
712.445486	270.000000
712.452299	425.000000
712.459111	499.000000
712.465924	449.000000
712.472736	320.000000
712.479549	294.000000
712.486361	296.000000
712.493174	307.000000
712.499987	356.000000
712.506799	369.000000
712.513612	361.000000
712.520425	277.000000
712.527238	158.000000
712.534051	98.000000
712.540864	124.000000
712.547676	125.000000
712.554489	134.000000
712.561302	142.000000
712.568115	211.000000
712.574928	244.000000
712.581741	207.000000
712.588555	222.000000
712.595368	259.000000
712.602181	206.000000
712.608994	120.000000
712.615807	67.000000
712.622621	68.000000
712.629434	76.000000
712.636247	96.000000
712.643061	136.000000
712.649874	194.000000
712.656687	233.000000
712.663501	180.000000
712.670314	98.000000
712.677128	85.000000
712.683941	135.000000
712.690755	193.000000
712.697569	223.000000
712.704382	225.000000
712.711196	230.000000
712.718010	273.000000
712.724823	235.000000
712.731637	198.000000
712.738451	241.000000
712.745265	316.000000
712.752079	260.000000
712.758893	194.000000
712.765707	174.000000
712.772521	135.000000
712.779335	159.000000
712.786149	167.000000
712.792963	125.000000
712.799777	132.000000
712.806591	105.000000
712.813405	60.000000
712.820220	68.000000
712.827034	68.000000
712.833848	130.000000
712.840662	202.000000
712.847477	223.000000
712.854291	216.000000
712.861106	189.000000
712.867920	165.000000
712.874734	130.000000
712.881549	105.000000
712.888364	103.000000
712.895178	149.000000
712.901993	177.000000
712.908807	134.000000
712.915622	88.000000
712.922437	68.000000
712.929251	96.000000
712.936066	185.000000
712.942881	202.000000
712.949696	132.000000
712.956511	81.000000
712.963326	124.000000
712.970141	127.000000
712.976956	106.000000
712.983771	111.000000
712.990586	111.000000
712.997401	125.000000
713.004216	164.000000
713.011031	185.000000
713.017846	198.000000
713.024661	184.000000
713.031477	168.000000
713.038292	101.000000
713.045107	71.000000
713.051923	145.000000
713.058738	248.000000
713.065553	215.000000
713.072369	131.000000
713.079184	109.000000
713.086000	149.000000
713.092815	186.000000
713.099631	166.000000
713.106446	146.000000
713.113262	115.000000
713.120078	58.000000
713.126893	29.000000
713.133709	72.000000
713.140525	109.000000
713.147341	92.000000
713.154156	134.000000
713.160972	159.000000
713.167788	213.000000
713.174604	310.000000
713.181420	297.000000
713.188236	147.000000
713.195052	72.000000
713.201868	117.000000
713.208684	174.000000
713.215500	163.000000
713.222317	151.000000
713.229133	223.000000
713.235949	227.000000
713.242765	165.000000
713.249582	151.000000
713.256398	247.000000
713.263214	262.000000
713.270031	170.000000
713.276847	148.000000
713.283663	211.000000
713.290480	286.000000
713.297296	284.000000
713.304113	223.000000
713.310930	229.000000
713.317746	291.000000
713.324563	308.000000
713.331380	378.000000
713.338196	453.000000
713.345013	430.000000
713.351830	315.000000
713.358647	236.000000
713.365463	175.000000
713.372280	240.000000
713.379097	311.000000
713.385914	354.000000
713.392731	416.000000
713.399548	406.000000
713.406365	348.000000
713.413182	256.000000
713.419999	208.000000
713.426817	263.000000
713.433634	293.000000
713.440451	225.000000
713.447268	229.000000
713.454085	325.000000
713.460903	340.000000
[truncated: 253,658 more rows]
