# Supplementary material for: Identification and tentative removal of collagen glue in Palaeolithic worked bone objects: implications for ZooMS and radiocarbon dating
Source: Sci Rep. 2023 Dec 13;13:22119. doi: 10.1038/s41598-023-49242-7 (PMC10719399; doi:10.1038/s41598-023-49242-7)
Supplement: Supplementary file 2 — Supplementary Information 2. [file 41598_2023_49242_MOESM2_ESM.zip › maldi raw files/341 IST_modified_2.txt]

699.898718	62.000000
699.905469	105.000000
699.912221	88.000000
699.918973	47.000000
699.925724	46.000000
699.932476	38.000000
699.939228	46.000000
699.945980	47.000000
699.952732	32.000000
699.959484	64.000000
699.966236	154.000000
699.972988	186.000000
699.979740	121.000000
699.986492	77.000000
699.993244	59.000000
699.999996	79.000000
700.006748	88.000000
700.013500	70.000000
700.020253	68.000000
700.027005	43.000000
700.033757	15.000000
700.040509	41.000000
700.047262	67.000000
700.054014	69.000000
700.060767	82.000000
700.067519	82.000000
700.074271	38.000000
700.081024	67.000000
700.087777	70.000000
700.094529	51.000000
700.101282	40.000000
700.108034	21.000000
700.114787	82.000000
700.121540	142.000000
700.128293	122.000000
700.135045	77.000000
700.141798	78.000000
700.148551	84.000000
700.155304	76.000000
700.162057	67.000000
700.168810	81.000000
700.175563	78.000000
700.182316	26.000000
700.189069	23.000000
700.195822	68.000000
700.202575	110.000000
700.209328	133.000000
700.216081	127.000000
700.222834	81.000000
700.229588	67.000000
700.236341	76.000000
700.243094	113.000000
700.249848	215.000000
700.256601	290.000000
700.263354	205.000000
700.270108	118.000000
700.276861	100.000000
700.283615	127.000000
700.290368	153.000000
700.297122	122.000000
700.303875	111.000000
700.310629	104.000000
700.317383	142.000000
700.324136	217.000000
700.330890	194.000000
700.337644	126.000000
700.344398	103.000000
700.351152	132.000000
700.357905	155.000000
700.364659	140.000000
700.371413	222.000000
700.378167	283.000000
700.384921	199.000000
700.391675	185.000000
700.398429	241.000000
700.405183	237.000000
700.411938	162.000000
700.418692	131.000000
700.425446	162.000000
700.432200	136.000000
700.438954	140.000000
700.445709	148.000000
700.452463	133.000000
700.459217	122.000000
700.465972	112.000000
700.472726	80.000000
700.479481	57.000000
700.486235	85.000000
700.492990	161.000000
700.499744	221.000000
700.506499	194.000000
700.513253	84.000000
700.520008	59.000000
700.526763	56.000000
700.533517	58.000000
700.540272	68.000000
700.547027	68.000000
700.553782	76.000000
700.560537	132.000000
700.567291	201.000000
700.574046	150.000000
700.580801	54.000000
700.587556	26.000000
700.594311	36.000000
700.601066	56.000000
700.607821	124.000000
700.614577	172.000000
700.621332	90.000000
700.628087	44.000000
700.634842	81.000000
700.641597	108.000000
700.648353	76.000000
700.655108	55.000000
700.661863	59.000000
700.668619	56.000000
700.675374	88.000000
700.682129	74.000000
700.688885	39.000000
700.695640	91.000000
700.702396	134.000000
700.709152	109.000000
700.715907	67.000000
700.722663	53.000000
700.729419	66.000000
700.736174	90.000000
700.742930	97.000000
700.749686	112.000000
700.756442	139.000000
700.763197	101.000000
700.769953	78.000000
700.776709	115.000000
700.783465	129.000000
700.790221	105.000000
700.796977	52.000000
700.803733	19.000000
700.810489	48.000000
700.817245	104.000000
700.824001	106.000000
700.830758	99.000000
700.837514	121.000000
700.844270	87.000000
700.851026	47.000000
700.857782	24.000000
700.864539	21.000000
700.871295	17.000000
700.878052	31.000000
700.884808	81.000000
700.891564	139.000000
700.898321	78.000000
700.905077	41.000000
700.911834	63.000000
700.918591	84.000000
700.925347	68.000000
700.932104	56.000000
700.938861	49.000000
700.945617	44.000000
700.952374	74.000000
700.959131	56.000000
700.965888	41.000000
700.972645	38.000000
700.979401	27.000000
700.986158	67.000000
700.992915	101.000000
700.999672	95.000000
701.006429	58.000000
701.013186	23.000000
701.019943	81.000000
701.026701	112.000000
701.033458	79.000000
701.040215	40.000000
701.046972	51.000000
701.053729	76.000000
701.060487	64.000000
701.067244	43.000000
701.074001	50.000000
701.080759	101.000000
701.087516	86.000000
701.094273	32.000000
701.101031	27.000000
701.107788	59.000000
701.114546	85.000000
701.121304	50.000000
701.128061	19.000000
701.134819	17.000000
701.141577	14.000000
701.148334	42.000000
701.155092	63.000000
701.161850	85.000000
701.168608	133.000000
701.175365	168.000000
701.182123	166.000000
701.188881	110.000000
701.195639	98.000000
701.202397	141.000000
701.209155	175.000000
701.215913	168.000000
701.222671	160.000000
701.229429	173.000000
701.236187	146.000000
701.242946	140.000000
701.249704	174.000000
701.256462	189.000000
701.263220	195.000000
701.269979	185.000000
701.276737	176.000000
701.283495	120.000000
701.290254	59.000000
701.297012	63.000000
701.303771	80.000000
701.310529	137.000000
701.317288	200.000000
701.324046	148.000000
701.330805	61.000000
701.337563	77.000000
701.344322	142.000000
701.351081	143.000000
701.357839	129.000000
701.364598	124.000000
701.371357	94.000000
701.378116	73.000000
701.384875	121.000000
701.391634	159.000000
701.398393	191.000000
701.405151	287.000000
701.411910	246.000000
701.418669	107.000000
701.425429	57.000000
701.432188	119.000000
701.438947	141.000000
701.445706	93.000000
701.452465	143.000000
701.459224	186.000000
701.465984	160.000000
701.472743	153.000000
701.479502	155.000000
701.486262	115.000000
701.493021	83.000000
701.499780	69.000000
701.506540	114.000000
701.513299	176.000000
701.520059	115.000000
701.526818	56.000000
701.533578	53.000000
701.540337	45.000000
701.547097	32.000000
701.553857	36.000000
701.560617	32.000000
701.567376	18.000000
701.574136	56.000000
701.580896	98.000000
701.587656	96.000000
701.594416	134.000000
701.601175	113.000000
701.607935	82.000000
701.614695	57.000000
701.621455	78.000000
701.628215	83.000000
701.634976	95.000000
701.641736	123.000000
701.648496	101.000000
701.655256	59.000000
701.662016	31.000000
701.668776	76.000000
701.675537	107.000000
701.682297	62.000000
701.689057	38.000000
701.695818	30.000000
701.702578	41.000000
701.709338	55.000000
701.716099	38.000000
701.722859	42.000000
701.729620	52.000000
701.736381	58.000000
701.743141	90.000000
701.749902	88.000000
701.756662	73.000000
701.763423	47.000000
701.770184	34.000000
701.776945	33.000000
701.783705	18.000000
701.790466	42.000000
701.797227	68.000000
701.803988	66.000000
701.810749	88.000000
701.817510	48.000000
701.824271	19.000000
701.831032	48.000000
701.837793	75.000000
701.844554	53.000000
701.851315	33.000000
701.858076	63.000000
701.864838	80.000000
701.871599	74.000000
701.878360	58.000000
701.885121	71.000000
701.891883	147.000000
701.898644	142.000000
701.905405	117.000000
701.912167	131.000000
701.918928	75.000000
701.925690	81.000000
701.932451	165.000000
701.939213	198.000000
701.945974	101.000000
701.952736	47.000000
701.959498	70.000000
701.966259	98.000000
701.973021	71.000000
701.979783	31.000000
701.986545	15.000000
701.993306	38.000000
702.000068	26.000000
702.006830	34.000000
702.013592	88.000000
702.020354	114.000000
702.027116	134.000000
702.033878	117.000000
702.040640	82.000000
702.047402	63.000000
702.054164	44.000000
702.060926	40.000000
702.067689	46.000000
702.074451	51.000000
702.081213	65.000000
702.087975	35.000000
702.094738	13.000000
702.101500	28.000000
702.108262	37.000000
702.115025	46.000000
702.121787	41.000000
702.128550	61.000000
702.135312	89.000000
702.142075	101.000000
702.148837	99.000000
702.155600	78.000000
702.162362	91.000000
702.169125	82.000000
702.175888	54.000000
702.182651	43.000000
702.189413	75.000000
702.196176	154.000000
702.202939	193.000000
702.209702	139.000000
702.216465	79.000000
702.223228	86.000000
702.229991	105.000000
702.236754	102.000000
702.243517	81.000000
702.250280	96.000000
702.257043	144.000000
702.263806	167.000000
702.270569	142.000000
702.277332	87.000000
702.284096	117.000000
702.290859	112.000000
702.297622	122.000000
702.304385	180.000000
702.311149	147.000000
702.317912	110.000000
702.324676	47.000000
702.331439	54.000000
702.338203	63.000000
702.344966	64.000000
702.351730	62.000000
702.358493	68.000000
702.365257	77.000000
702.372020	158.000000
702.378784	223.000000
702.385548	192.000000
702.392312	140.000000
702.399075	139.000000
702.405839	199.000000
702.412603	187.000000
702.419367	167.000000
702.426131	169.000000
702.432895	228.000000
702.439659	244.000000
702.446423	217.000000
702.453187	130.000000
702.459951	109.000000
702.466715	104.000000
702.473479	63.000000
702.480243	65.000000
702.487008	49.000000
702.493772	50.000000
702.500536	124.000000
702.507300	167.000000
702.514065	146.000000
702.520829	133.000000
702.527594	132.000000
702.534358	108.000000
702.541123	67.000000
702.547887	73.000000
702.554652	74.000000
702.561416	78.000000
702.568181	86.000000
702.574945	44.000000
702.581710	14.000000
702.588475	10.000000
702.595240	11.000000
702.602004	9.000000
702.608769	25.000000
702.615534	69.000000
702.622299	128.000000
702.629064	157.000000
702.635829	102.000000
702.642594	103.000000
702.649359	99.000000
702.656124	95.000000
702.662889	118.000000
702.669654	92.000000
702.676419	84.000000
702.683184	70.000000
702.689949	50.000000
702.696715	48.000000
702.703480	50.000000
702.710245	104.000000
702.717010	110.000000
702.723776	100.000000
702.730541	92.000000
702.737307	93.000000
702.744072	43.000000
702.750838	16.000000
702.757603	41.000000
702.764369	93.000000
702.771134	87.000000
702.777900	49.000000
702.784666	55.000000
702.791431	71.000000
702.798197	77.000000
702.804963	106.000000
702.811728	96.000000
702.818494	41.000000
702.825260	39.000000
702.832026	80.000000
702.838792	98.000000
702.845558	130.000000
702.852324	106.000000
702.859090	39.000000
702.865856	18.000000
702.872622	58.000000
702.879388	89.000000
702.886154	76.000000
702.892921	39.000000
702.899687	24.000000
702.906453	43.000000
702.913219	44.000000
702.919986	59.000000
702.926752	78.000000
702.933518	57.000000
702.940285	57.000000
702.947051	77.000000
702.953818	58.000000
702.960584	75.000000
702.967351	108.000000
702.974117	83.000000
702.980884	50.000000
702.987651	55.000000
702.994417	50.000000
703.001184	41.000000
703.007951	43.000000
703.014717	47.000000
703.021484	129.000000
703.028251	147.000000
703.035018	83.000000
703.041785	71.000000
703.048552	89.000000
703.055319	64.000000
703.062086	38.000000
703.068853	40.000000
703.075620	40.000000
703.082387	41.000000
703.089154	59.000000
703.095921	63.000000
703.102689	53.000000
703.109456	42.000000
703.116223	32.000000
703.122990	37.000000
703.129758	61.000000
703.136525	27.000000
703.143292	17.000000
703.150060	65.000000
703.156827	108.000000
703.163595	114.000000
703.170362	87.000000
703.177130	50.000000
703.183898	48.000000
703.190665	36.000000
703.197433	76.000000
703.204201	114.000000
703.210968	111.000000
703.217736	106.000000
703.224504	77.000000
703.231272	50.000000
703.238040	52.000000
703.244807	62.000000
703.251575	65.000000
703.258343	43.000000
703.265111	75.000000
703.271879	92.000000
703.278647	41.000000
703.285415	27.000000
703.292184	60.000000
703.298952	94.000000
703.305720	149.000000
703.312488	125.000000
703.319256	122.000000
703.326025	188.000000
703.332793	244.000000
703.339561	242.000000
703.346330	184.000000
703.353098	162.000000
703.359867	138.000000
703.366635	124.000000
703.373404	118.000000
703.380172	192.000000
703.386941	283.000000
703.393709	184.000000
703.400478	80.000000
703.407247	93.000000
703.414015	174.000000
703.420784	192.000000
703.427553	120.000000
703.434322	55.000000
703.441091	63.000000
703.447859	115.000000
703.454628	158.000000
703.461397	125.000000
703.468166	96.000000
703.474935	88.000000
703.481704	110.000000
703.488473	147.000000
703.495243	141.000000
703.502012	143.000000
703.508781	150.000000
703.515550	88.000000
703.522319	78.000000
703.529089	109.000000
703.535858	114.000000
703.542627	121.000000
703.549397	152.000000
703.556166	120.000000
703.562935	49.000000
703.569705	33.000000
703.576474	91.000000
703.583244	114.000000
703.590014	47.000000
703.596783	51.000000
703.603553	79.000000
703.610322	59.000000
703.617092	45.000000
703.623862	97.000000
703.630632	91.000000
703.637401	44.000000
703.644171	27.000000
703.650941	27.000000
703.657711	99.000000
703.664481	119.000000
703.671251	96.000000
703.678021	125.000000
703.684791	107.000000
703.691561	93.000000
703.698331	72.000000
703.705101	32.000000
703.711871	46.000000
703.718642	56.000000
703.725412	41.000000
703.732182	52.000000
703.738952	79.000000
703.745723	90.000000
703.752493	118.000000
703.759263	147.000000
703.766034	119.000000
703.772804	82.000000
703.779575	18.000000
703.786345	1.000000
703.793116	6.000000
703.799886	41.000000
703.806657	102.000000
703.813428	80.000000
703.820198	29.000000
703.826969	64.000000
703.833740	102.000000
703.840511	96.000000
703.847281	71.000000
703.854052	27.000000
703.860823	24.000000
703.867594	36.000000
703.874365	30.000000
703.881136	12.000000
703.887907	18.000000
703.894678	38.000000
703.901449	58.000000
703.908220	57.000000
703.914991	65.000000
703.921763	57.000000
703.928534	52.000000
703.935305	92.000000
703.942076	107.000000
703.948848	59.000000
703.955619	39.000000
703.962390	34.000000
703.969162	29.000000
703.975933	49.000000
703.982705	65.000000
703.989476	48.000000
703.996248	39.000000
704.003019	14.000000
704.009791	2.000000
704.016563	32.000000
704.023334	95.000000
704.030106	134.000000
704.036878	86.000000
704.043649	43.000000
704.050421	77.000000
704.057193	115.000000
704.063965	141.000000
704.070737	116.000000
704.077509	43.000000
704.084281	24.000000
704.091053	35.000000
704.097825	91.000000
704.104597	117.000000
704.111369	122.000000
704.118141	111.000000
704.124913	128.000000
704.131685	108.000000
704.138458	38.000000
704.145230	38.000000
704.152002	46.000000
704.158775	52.000000
704.165547	130.000000
704.172319	163.000000
704.179092	147.000000
704.185864	162.000000
704.192637	164.000000
704.199409	89.000000
704.206182	69.000000
704.212954	54.000000
704.219727	33.000000
704.226500	49.000000
704.233272	56.000000
704.240045	41.000000
704.246818	20.000000
704.253591	89.000000
704.260363	142.000000
704.267136	127.000000
704.273909	98.000000
704.280682	77.000000
704.287455	99.000000
704.294228	160.000000
704.301001	258.000000
704.307774	257.000000
704.314547	189.000000
704.321320	129.000000
704.328093	93.000000
704.334867	97.000000
704.341640	124.000000
704.348413	151.000000
704.355186	151.000000
704.361960	124.000000
704.368733	102.000000
704.375506	92.000000
704.382280	140.000000
704.389053	124.000000
704.395827	97.000000
704.402600	157.000000
704.409374	200.000000
704.416147	162.000000
704.422921	138.000000
704.429695	135.000000
704.436468	125.000000
704.443242	109.000000
704.450016	97.000000
704.456790	127.000000
704.463563	136.000000
704.470337	167.000000
704.477111	154.000000
704.483885	98.000000
704.490659	120.000000
704.497433	197.000000
704.504207	156.000000
704.510981	121.000000
704.517755	91.000000
704.524529	120.000000
704.531303	143.000000
704.538077	98.000000
704.544852	105.000000
704.551626	173.000000
704.558400	156.000000
704.565174	155.000000
704.571949	118.000000
704.578723	51.000000
704.585497	53.000000
704.592272	86.000000
704.599046	145.000000
704.605821	247.000000
704.612595	182.000000
704.619370	70.000000
704.626145	41.000000
704.632919	70.000000
704.639694	121.000000
704.646469	131.000000
704.653243	117.000000
704.660018	114.000000
704.666793	106.000000
704.673568	57.000000
704.680343	19.000000
704.687117	18.000000
704.693892	33.000000
704.700667	25.000000
704.707442	34.000000
704.714217	34.000000
704.720992	10.000000
704.727767	10.000000
704.734543	19.000000
704.741318	41.000000
704.748093	69.000000
704.754868	62.000000
704.761643	26.000000
704.768419	62.000000
704.775194	96.000000
704.781969	89.000000
704.788745	103.000000
704.795520	104.000000
704.802296	74.000000
704.809071	49.000000
704.815847	38.000000
704.822622	18.000000
704.829398	13.000000
704.836173	25.000000
704.842949	28.000000
704.849725	32.000000
704.856500	66.000000
704.863276	72.000000
704.870052	41.000000
704.876828	30.000000
704.883604	45.000000
704.890379	46.000000
704.897155	67.000000
704.903931	98.000000
704.910707	64.000000
704.917483	48.000000
704.924259	56.000000
704.931035	30.000000
704.937811	52.000000
704.944588	58.000000
704.951364	48.000000
704.958140	57.000000
704.964916	44.000000
704.971693	31.000000
704.978469	93.000000
704.985245	147.000000
704.992022	142.000000
704.998798	92.000000
705.005574	79.000000
705.012351	82.000000
705.019127	130.000000
705.025904	147.000000
705.032680	101.000000
705.039457	101.000000
705.046234	92.000000
705.053010	57.000000
705.059787	129.000000
705.066564	155.000000
705.073341	166.000000
705.080117	129.000000
705.086894	34.000000
705.093671	5.000000
705.100448	46.000000
705.107225	77.000000
705.114002	70.000000
705.120779	32.000000
705.127556	40.000000
705.134333	36.000000
705.141110	45.000000
705.147887	73.000000
705.154664	84.000000
705.161441	77.000000
705.168219	39.000000
705.174996	80.000000
705.181773	136.000000
705.188551	157.000000
705.195328	145.000000
705.202105	117.000000
705.208883	85.000000
705.215660	71.000000
705.222438	111.000000
705.229215	96.000000
705.235993	66.000000
705.242770	60.000000
705.249548	83.000000
705.256326	101.000000
705.263103	69.000000
705.269881	70.000000
705.276659	129.000000
705.283437	152.000000
705.290214	127.000000
705.296992	121.000000
705.303770	98.000000
705.310548	81.000000
705.317326	140.000000
705.324104	138.000000
705.330882	97.000000
705.337660	70.000000
705.344438	55.000000
705.351216	84.000000
705.357994	156.000000
705.364772	218.000000
705.371551	296.000000
705.378329	262.000000
705.385107	207.000000
705.391885	178.000000
705.398664	137.000000
705.405442	117.000000
705.412221	90.000000
705.418999	135.000000
705.425778	156.000000
705.432556	102.000000
705.439335	117.000000
705.446113	209.000000
705.452892	299.000000
705.459670	254.000000
705.466449	157.000000
705.473228	62.000000
705.480006	83.000000
705.486785	122.000000
705.493564	95.000000
705.500343	71.000000
705.507122	56.000000
705.513901	53.000000
705.520680	74.000000
705.527459	62.000000
705.534238	87.000000
705.541017	93.000000
705.547796	82.000000
705.554575	71.000000
705.561354	75.000000
705.568133	72.000000
705.574912	30.000000
705.581691	43.000000
705.588471	87.000000
705.595250	104.000000
705.602029	115.000000
705.608809	108.000000
705.615588	147.000000
705.622368	157.000000
705.629147	137.000000
705.635926	130.000000
705.642706	113.000000
705.649486	78.000000
705.656265	84.000000
705.663045	150.000000
705.669824	192.000000
705.676604	143.000000
705.683384	105.000000
705.690164	110.000000
705.696943	106.000000
705.703723	97.000000
705.710503	103.000000
705.717283	94.000000
705.724063	42.000000
705.730843	102.000000
705.737623	127.000000
705.744403	78.000000
705.751183	40.000000
705.757963	38.000000
705.764743	22.000000
705.771523	19.000000
705.778303	25.000000
705.785084	37.000000
705.791864	49.000000
705.798644	71.000000
705.805424	68.000000
705.812205	68.000000
705.818985	101.000000
705.825766	87.000000
705.832546	55.000000
705.839326	45.000000
705.846107	29.000000
705.852888	19.000000
705.859668	46.000000
705.866449	68.000000
705.873229	124.000000
705.880010	137.000000
705.886791	61.000000
705.893571	62.000000
705.900352	94.000000
705.907133	62.000000
705.913914	44.000000
705.920695	30.000000
705.927476	34.000000
705.934257	48.000000
705.941038	65.000000
705.947819	71.000000
705.954600	35.000000
705.961381	23.000000
705.968162	25.000000
705.974943	31.000000
705.981724	34.000000
705.988505	68.000000
705.995287	104.000000
706.002068	114.000000
706.008849	80.000000
706.015630	52.000000
706.022412	33.000000
706.029193	21.000000
706.035975	30.000000
706.042756	28.000000
706.049538	27.000000
706.056319	18.000000
706.063101	19.000000
706.069882	33.000000
706.076664	18.000000
706.083446	2.000000
706.090227	3.000000
706.097009	48.000000
706.103791	106.000000
706.110572	117.000000
706.117354	106.000000
706.124136	67.000000
706.130918	111.000000
706.137700	134.000000
706.144482	102.000000
706.151264	99.000000
706.158046	142.000000
706.164828	132.000000
706.171610	78.000000
706.178392	66.000000
706.185174	59.000000
706.191957	42.000000
706.198739	50.000000
706.205521	86.000000
706.212303	114.000000
706.219086	173.000000
706.225868	155.000000
706.232650	112.000000
706.239433	120.000000
706.246215	139.000000
706.252998	73.000000
706.259780	47.000000
706.266563	54.000000
706.273345	82.000000
706.280128	90.000000
706.286911	88.000000
706.293693	150.000000
706.300476	137.000000
706.307259	103.000000
706.314041	73.000000
706.320824	102.000000
706.327607	141.000000
706.334390	137.000000
706.341173	128.000000
706.347956	126.000000
706.354739	122.000000
706.361522	65.000000
706.368305	68.000000
706.375088	115.000000
706.381871	206.000000
706.388654	235.000000
706.395437	202.000000
706.402221	103.000000
706.409004	77.000000
706.415787	91.000000
706.422570	154.000000
706.429354	138.000000
706.436137	95.000000
706.442920	104.000000
706.449704	146.000000
706.456487	159.000000
706.463271	131.000000
706.470054	126.000000
706.476838	118.000000
706.483622	76.000000
706.490405	52.000000
706.497189	45.000000
706.503973	33.000000
706.510756	76.000000
706.517540	135.000000
706.524324	100.000000
706.531108	37.000000
706.537892	21.000000
706.544675	74.000000
706.551459	87.000000
706.558243	110.000000
706.565027	130.000000
706.571811	82.000000
706.578595	56.000000
706.585380	72.000000
706.592164	56.000000
706.598948	44.000000
706.605732	94.000000
706.612516	129.000000
706.619300	125.000000
706.626085	80.000000
706.632869	48.000000
706.639653	47.000000
706.646438	82.000000
706.653222	116.000000
706.660007	107.000000
706.666791	60.000000
706.673576	36.000000
706.680360	47.000000
706.687145	50.000000
706.693929	43.000000
706.700714	37.000000
706.707499	29.000000
706.714283	53.000000
706.721068	43.000000
706.727853	29.000000
706.734638	38.000000
706.741423	61.000000
706.748208	61.000000
706.754992	70.000000
706.761777	109.000000
706.768562	93.000000
706.775347	42.000000
706.782132	45.000000
706.788918	65.000000
706.795703	40.000000
706.802488	18.000000
706.809273	16.000000
706.816058	36.000000
706.822843	57.000000
706.829629	62.000000
706.836414	54.000000
706.843199	37.000000
706.849985	46.000000
706.856770	65.000000
706.863556	85.000000
706.870341	103.000000
706.877126	69.000000
706.883912	53.000000
706.890698	52.000000
706.897483	30.000000
706.904269	49.000000
706.911054	71.000000
706.917840	56.000000
706.924626	67.000000
706.931412	86.000000
706.938197	65.000000
706.944983	44.000000
706.951769	89.000000
706.958555	114.000000
706.965341	75.000000
706.972127	49.000000
706.978913	13.000000
706.985699	34.000000
706.992485	86.000000
706.999271	88.000000
707.006057	90.000000
707.012843	118.000000
707.019630	108.000000
707.026416	106.000000
707.033202	96.000000
707.039988	69.000000
707.046775	71.000000
707.053561	81.000000
707.060348	58.000000
707.067134	40.000000
707.073920	22.000000
707.080707	24.000000
707.087493	76.000000
707.094280	65.000000
707.101067	38.000000
707.107853	39.000000
707.114640	43.000000
707.121426	56.000000
707.128213	69.000000
707.135000	91.000000
707.141787	134.000000
707.148574	136.000000
707.155360	68.000000
707.162147	36.000000
707.168934	69.000000
707.175721	94.000000
707.182508	154.000000
707.189295	239.000000
707.196082	202.000000
707.202869	104.000000
707.209656	84.000000
707.216444	73.000000
707.223231	78.000000
707.230018	84.000000
707.236805	91.000000
707.243592	112.000000
707.250380	145.000000
707.257167	123.000000
707.263954	104.000000
707.270742	128.000000
707.277529	119.000000
707.284317	109.000000
707.291104	129.000000
707.297892	93.000000
707.304679	77.000000
707.311467	132.000000
707.318255	124.000000
707.325042	90.000000
707.331830	69.000000
707.338618	24.000000
707.345406	41.000000
707.352193	35.000000
707.358981	55.000000
707.365769	84.000000
707.372557	56.000000
707.379345	30.000000
707.386133	35.000000
707.392921	79.000000
707.399709	117.000000
707.406497	124.000000
707.413285	102.000000
707.420073	91.000000
707.426861	159.000000
707.433650	154.000000
707.440438	113.000000
707.447226	83.000000
707.454014	135.000000
707.460803	197.000000
707.467591	185.000000
707.474379	158.000000
707.481168	157.000000
707.487956	127.000000
707.494745	88.000000
707.501533	42.000000
707.508322	58.000000
707.515111	115.000000
707.521899	86.000000
707.528688	53.000000
707.535476	60.000000
707.542265	100.000000
707.549054	118.000000
707.555843	99.000000
707.562632	68.000000
707.569420	91.000000
707.576209	107.000000
707.582998	105.000000
707.589787	136.000000
707.596576	86.000000
707.603365	36.000000
707.610154	59.000000
707.616943	107.000000
707.623732	109.000000
707.630522	102.000000
707.637311	81.000000
707.644100	37.000000
707.650889	21.000000
707.657679	5.000000
707.664468	32.000000
707.671257	50.000000
707.678047	49.000000
707.684836	87.000000
707.691625	87.000000
707.698415	61.000000
707.705204	15.000000
707.711994	29.000000
707.718784	102.000000
707.725573	162.000000
707.732363	194.000000
707.739152	190.000000
707.745942	89.000000
707.752732	15.000000
707.759522	16.000000
707.766312	63.000000
707.773101	136.000000
707.779891	142.000000
707.786681	114.000000
707.793471	63.000000
707.800261	34.000000
707.807051	21.000000
707.813841	40.000000
707.820631	73.000000
707.827421	82.000000
707.834211	50.000000
707.841002	92.000000
707.847792	151.000000
707.854582	94.000000
707.861372	29.000000
707.868163	16.000000
707.874953	26.000000
707.881743	54.000000
707.888534	77.000000
707.895324	70.000000
707.902115	70.000000
707.908905	73.000000
707.915696	53.000000
707.922486	44.000000
707.929277	62.000000
707.936067	82.000000
707.942858	76.000000
707.949649	47.000000
707.956439	58.000000
707.963230	58.000000
707.970021	41.000000
707.976812	45.000000
707.983603	52.000000
707.990394	37.000000
707.997185	8.000000
708.003975	19.000000
708.010766	43.000000
708.017557	41.000000
708.024349	39.000000
708.031140	50.000000
708.037931	71.000000
708.044722	67.000000
708.051513	31.000000
708.058304	29.000000
708.065096	68.000000
708.071887	45.000000
708.078678	14.000000
708.085470	12.000000
708.092261	33.000000
708.099052	95.000000
708.105844	107.000000
708.112635	78.000000
708.119427	56.000000
708.126218	39.000000
708.133010	42.000000
708.139802	41.000000
708.146593	40.000000
708.153385	24.000000
708.160177	62.000000
708.166968	135.000000
708.173760	183.000000
708.180552	125.000000
708.187344	78.000000
708.194136	75.000000
708.200928	75.000000
708.207719	85.000000
708.214511	117.000000
708.221303	112.000000
708.228096	87.000000
708.234888	67.000000
708.241680	61.000000
708.248472	82.000000
708.255264	78.000000
708.262056	98.000000
708.268848	96.000000
708.275641	62.000000
708.282433	60.000000
708.289225	66.000000
708.296018	96.000000
708.302810	133.000000
708.309603	98.000000
708.316395	101.000000
708.323188	94.000000
708.329980	85.000000
708.336773	59.000000
708.343565	75.000000
708.350358	128.000000
708.357151	123.000000
708.363943	64.000000
708.370736	56.000000
708.377529	86.000000
708.384322	140.000000
708.391114	232.000000
708.397907	160.000000
708.404700	82.000000
708.411493	107.000000
708.418286	163.000000
708.425079	213.000000
708.431872	153.000000
708.438665	90.000000
708.445458	55.000000
708.452251	62.000000
708.459044	135.000000
708.465838	129.000000
708.472631	138.000000
708.479424	166.000000
708.486217	200.000000
708.493011	218.000000
708.499804	182.000000
708.506598	164.000000
708.513391	202.000000
708.520184	175.000000
708.526978	118.000000
708.533771	70.000000
708.540565	76.000000
708.547359	31.000000
708.554152	22.000000
708.560946	72.000000
708.567739	134.000000
708.574533	108.000000
708.581327	76.000000
708.588121	91.000000
708.594915	92.000000
708.601708	80.000000
708.608502	74.000000
708.615296	85.000000
708.622090	94.000000
708.628884	126.000000
708.635678	134.000000
708.642472	145.000000
708.649266	140.000000
708.656060	111.000000
708.662855	60.000000
708.669649	32.000000
708.676443	40.000000
708.683237	29.000000
708.690031	55.000000
708.696826	44.000000
708.703620	85.000000
708.710414	135.000000
708.717209	97.000000
708.724003	86.000000
708.730798	99.000000
708.737592	49.000000
708.744387	33.000000
708.751181	57.000000
708.757976	85.000000
708.764771	95.000000
708.771565	76.000000
708.778360	70.000000
708.785155	67.000000
708.791950	75.000000
708.798744	66.000000
708.805539	51.000000
708.812334	86.000000
708.819129	81.000000
708.825924	50.000000
708.832719	37.000000
708.839514	27.000000
708.846309	21.000000
708.853104	29.000000
708.859899	51.000000
708.866694	76.000000
708.873489	77.000000
708.880284	83.000000
708.887080	50.000000
708.893875	25.000000
708.900670	52.000000
708.907466	54.000000
708.914261	26.000000
708.921056	30.000000
708.927852	31.000000
708.934647	44.000000
708.941443	42.000000
708.948238	15.000000
708.955034	30.000000
708.961829	94.000000
708.968625	114.000000
708.975421	89.000000
708.982216	78.000000
708.989012	109.000000
708.995808	82.000000
709.002604	35.000000
709.009399	29.000000
709.016195	51.000000
709.022991	55.000000
709.029787	64.000000
709.036583	130.000000
709.043379	162.000000
709.050175	154.000000
709.056971	87.000000
709.063767	58.000000
709.070563	62.000000
709.077359	51.000000
709.084156	92.000000
709.090952	131.000000
709.097748	104.000000
709.104544	49.000000
709.111341	33.000000
709.118137	82.000000
709.124933	122.000000
709.131730	84.000000
709.138526	59.000000
709.145323	64.000000
709.152119	60.000000
709.158916	51.000000
709.165712	71.000000
709.172509	157.000000
709.179306	230.000000
709.186102	197.000000
709.192899	115.000000
709.199696	52.000000
709.206493	52.000000
709.213289	48.000000
709.220086	67.000000
709.226883	129.000000
709.233680	98.000000
709.240477	80.000000
709.247274	135.000000
709.254071	182.000000
709.260868	174.000000
709.267665	103.000000
709.274462	45.000000
709.281259	124.000000
709.288056	213.000000
709.294854	247.000000
709.301651	244.000000
709.308448	183.000000
709.315245	168.000000
709.322043	154.000000
709.328840	109.000000
709.335637	160.000000
709.342435	145.000000
709.349232	93.000000
709.356030	70.000000
709.362827	84.000000
709.369625	164.000000
709.376423	240.000000
709.383220	194.000000
709.390018	144.000000
709.396816	135.000000
709.403613	150.000000
709.410411	214.000000
709.417209	184.000000
709.424007	119.000000
709.430804	73.000000
709.437602	64.000000
709.444400	58.000000
709.451198	70.000000
709.457996	117.000000
709.464794	131.000000
709.471592	166.000000
709.478390	193.000000
709.485189	207.000000
709.491987	147.000000
709.498785	58.000000
709.505583	54.000000
709.512381	66.000000
709.519180	103.000000
709.525978	110.000000
709.532776	71.000000
709.539575	87.000000
709.546373	109.000000
709.553172	66.000000
709.559970	53.000000
709.566769	75.000000
709.573567	59.000000
709.580366	36.000000
709.587164	41.000000
709.593963	49.000000
709.600762	92.000000
709.607560	127.000000
709.614359	114.000000
709.621158	127.000000
709.627957	103.000000
709.634755	98.000000
709.641554	125.000000
709.648353	130.000000
709.655152	100.000000
709.661951	102.000000
709.668750	68.000000
709.675549	55.000000
709.682348	121.000000
709.689147	127.000000
709.695947	108.000000
709.702746	96.000000
709.709545	99.000000
709.716344	75.000000
709.723143	13.000000
709.729943	16.000000
709.736742	56.000000
709.743541	46.000000
709.750341	24.000000
709.757140	83.000000
709.763940	174.000000
709.770739	186.000000
709.777539	148.000000
709.784338	89.000000
709.791138	47.000000
709.797938	42.000000
709.804737	38.000000
709.811537	46.000000
709.818337	42.000000
709.825136	23.000000
709.831936	26.000000
709.838736	63.000000
709.845536	148.000000
709.852336	154.000000
709.859136	103.000000
709.865936	72.000000
709.872736	53.000000
709.879536	84.000000
709.886336	112.000000
709.893136	62.000000
709.899936	44.000000
709.906736	103.000000
709.913536	103.000000
709.920337	97.000000
709.927137	91.000000
709.933937	43.000000
709.940737	19.000000
709.947538	54.000000
709.954338	92.000000
709.961139	81.000000
709.967939	46.000000
709.974739	50.000000
709.981540	52.000000
709.988341	15.000000
709.995141	52.000000
710.001942	113.000000
710.008742	74.000000
710.015543	9.000000
710.022344	3.000000
710.029145	16.000000
710.035945	25.000000
710.042746	42.000000
710.049547	63.000000
710.056348	51.000000
710.063149	29.000000
710.069950	38.000000
710.076751	66.000000
710.083552	80.000000
710.090353	54.000000
710.097154	47.000000
710.103955	57.000000
710.110756	74.000000
710.117557	92.000000
710.124358	107.000000
710.131160	129.000000
710.137961	118.000000
710.144762	121.000000
710.151564	114.000000
710.158365	84.000000
710.165166	62.000000
710.171968	43.000000
710.178769	57.000000
710.185571	87.000000
710.192372	121.000000
710.199174	104.000000
710.205976	70.000000
710.212777	107.000000
710.219579	204.000000
710.226381	192.000000
710.233182	115.000000
710.239984	90.000000
710.246786	109.000000
710.253588	122.000000
710.260390	79.000000
710.267191	81.000000
710.273993	144.000000
710.280795	147.000000
710.287597	90.000000
710.294399	102.000000
710.301201	103.000000
710.308004	135.000000
710.314806	134.000000
710.321608	115.000000
710.328410	173.000000
710.335212	227.000000
710.342014	258.000000
710.348817	221.000000
710.355619	183.000000
710.362421	141.000000
710.369224	106.000000
710.376026	98.000000
710.382829	170.000000
710.389631	214.000000
710.396434	153.000000
710.403236	144.000000
710.410039	143.000000
710.416842	107.000000
710.423644	112.000000
710.430447	138.000000
710.437250	154.000000
710.444052	122.000000
710.450855	158.000000
710.457658	202.000000
710.464461	180.000000
710.471264	138.000000
710.478067	103.000000
710.484870	112.000000
710.491673	79.000000
710.498476	94.000000
710.505279	124.000000
710.512082	121.000000
710.518885	128.000000
710.525688	170.000000
710.532491	194.000000
710.539294	121.000000
710.546098	56.000000
710.552901	50.000000
710.559704	70.000000
710.566507	79.000000
710.573311	69.000000
710.580114	53.000000
710.586918	31.000000
710.593721	8.000000
710.600525	0.000000
710.607328	7.000000
710.614132	44.000000
710.620935	49.000000
710.627739	26.000000
710.634543	42.000000
710.641346	53.000000
710.648150	44.000000
710.654954	49.000000
710.661758	32.000000
710.668562	13.000000
710.675365	4.000000
710.682169	26.000000
710.688973	62.000000
710.695777	93.000000
710.702581	97.000000
710.709385	79.000000
710.716189	44.000000
710.722993	72.000000
710.729798	84.000000
710.736602	93.000000
710.743406	137.000000
710.750210	157.000000
710.757014	114.000000
710.763819	70.000000
710.770623	52.000000
710.777427	43.000000
710.784232	77.000000
710.791036	78.000000
710.797841	57.000000
710.804645	40.000000
710.811450	21.000000
710.818254	10.000000
710.825059	27.000000
710.831864	44.000000
710.838668	43.000000
710.845473	28.000000
710.852278	42.000000
710.859082	63.000000
710.865887	76.000000
710.872692	77.000000
710.879497	57.000000
710.886302	12.000000
710.893107	0.000000
710.899912	5.000000
710.906717	30.000000
710.913522	61.000000
710.920327	34.000000
710.927132	20.000000
710.933937	34.000000
710.940742	51.000000
710.947547	81.000000
710.954352	101.000000
710.961158	71.000000
710.967963	92.000000
710.974768	61.000000
710.981574	31.000000
710.988379	47.000000
710.995184	60.000000
711.001990	97.000000
711.008795	141.000000
711.015601	153.000000
711.022406	149.000000
711.029212	104.000000
711.036018	79.000000
711.042823	75.000000
711.049629	72.000000
711.056435	83.000000
711.063240	64.000000
711.070046	66.000000
711.076852	76.000000
711.083658	118.000000
711.090464	89.000000
711.097270	52.000000
711.104075	46.000000
711.110881	38.000000
711.117687	60.000000
711.124493	78.000000
711.131300	97.000000
711.138106	75.000000
711.144912	44.000000
711.151718	33.000000
711.158524	50.000000
711.165330	80.000000
711.172137	115.000000
711.178943	82.000000
711.185749	28.000000
711.192556	32.000000
711.199362	92.000000
711.206169	96.000000
711.212975	102.000000
711.219781	127.000000
711.226588	116.000000
711.233395	117.000000
711.240201	157.000000
711.247008	166.000000
711.253814	85.000000
711.260621	67.000000
711.267428	86.000000
711.274235	151.000000
711.281041	144.000000
711.287848	96.000000
711.294655	128.000000
711.301462	135.000000
711.308269	84.000000
711.315076	61.000000
711.321883	111.000000
711.328690	161.000000
711.335497	136.000000
711.342304	117.000000
711.349111	174.000000
711.355918	220.000000
711.362726	180.000000
711.369533	85.000000
711.376340	38.000000
711.383147	96.000000
711.389955	218.000000
711.396762	174.000000
711.403569	156.000000
711.410377	255.000000
711.417184	283.000000
711.423992	170.000000
711.430799	117.000000
711.437607	130.000000
711.444414	110.000000
711.451222	113.000000
711.458030	148.000000
711.464837	156.000000
711.471645	148.000000
711.478453	112.000000
711.485261	70.000000
711.492068	117.000000
711.498876	186.000000
711.505684	183.000000
711.512492	112.000000
711.519300	105.000000
711.526108	168.000000
711.532916	134.000000
711.539724	81.000000
711.546532	76.000000
711.553340	127.000000
711.560148	179.000000
711.566956	170.000000
711.573765	117.000000
711.580573	56.000000
711.587381	123.000000
711.594189	122.000000
711.600998	78.000000
711.607806	51.000000
711.614615	43.000000
711.621423	130.000000
711.628231	163.000000
711.635040	96.000000
711.641849	51.000000
711.648657	54.000000
711.655466	77.000000
711.662274	95.000000
711.669083	93.000000
711.675892	82.000000
711.682700	66.000000
711.689509	58.000000
711.696318	73.000000
711.703127	103.000000
711.709936	104.000000
711.716745	134.000000
711.723553	97.000000
711.730362	102.000000
711.737171	103.000000
711.743980	87.000000
711.750790	49.000000
711.757599	39.000000
711.764408	29.000000
711.771217	24.000000
711.778026	85.000000
711.784835	94.000000
711.791645	54.000000
711.798454	55.000000
711.805263	78.000000
711.812073	62.000000
711.818882	53.000000
711.825691	31.000000
711.832501	31.000000
711.839310	48.000000
711.846120	63.000000
711.852929	50.000000
711.859739	20.000000
711.866549	6.000000
711.873358	8.000000
711.880168	49.000000
711.886978	93.000000
711.893787	102.000000
711.900597	51.000000
711.907407	30.000000
711.914217	38.000000
711.921027	95.000000
711.927837	185.000000
711.934647	164.000000
711.941457	140.000000
711.948267	115.000000
711.955077	82.000000
711.961887	47.000000
711.968697	33.000000
711.975507	42.000000
711.982317	56.000000
711.989127	36.000000
711.995938	28.000000
712.002748	67.000000
712.009558	76.000000
712.016369	38.000000
712.023179	13.000000
712.029989	27.000000
712.036800	46.000000
712.043610	71.000000
712.050421	66.000000
712.057231	95.000000
712.064042	149.000000
712.070852	103.000000
712.077663	85.000000
712.084474	76.000000
712.091284	63.000000
712.098095	54.000000
712.104906	49.000000
712.111717	68.000000
712.118528	46.000000
712.125338	70.000000
712.132149	83.000000
712.138960	52.000000
712.145771	42.000000
712.152582	62.000000
712.159393	58.000000
712.166204	44.000000
712.173015	64.000000
712.179827	78.000000
712.186638	106.000000
712.193449	99.000000
712.200260	76.000000
712.207071	41.000000
712.213883	50.000000
712.220694	153.000000
712.227505	221.000000
712.234317	156.000000
712.241128	115.000000
712.247940	95.000000
712.254751	63.000000
712.261563	60.000000
712.268374	103.000000
712.275186	127.000000
712.281997	116.000000
712.288809	91.000000
712.295621	77.000000
712.302433	108.000000
712.309244	74.000000
712.316056	67.000000
712.322868	97.000000
712.329680	120.000000
712.336492	149.000000
712.343304	127.000000
712.350116	86.000000
712.356928	85.000000
712.363740	97.000000
712.370552	120.000000
712.377364	222.000000
712.384176	252.000000
712.390988	235.000000
712.397800	228.000000
712.404612	146.000000
712.411425	49.000000
712.418237	51.000000
712.425049	155.000000
712.431862	211.000000
712.438674	151.000000
712.445486	123.000000
712.452299	120.000000
712.459111	89.000000
712.465924	82.000000
712.472736	87.000000
712.479549	111.000000
712.486361	167.000000
712.493174	163.000000
712.499987	121.000000
712.506799	78.000000
712.513612	94.000000
712.520425	106.000000
712.527238	93.000000
712.534051	115.000000
712.540864	180.000000
712.547676	180.000000
712.554489	97.000000
712.561302	64.000000
712.568115	119.000000
712.574928	137.000000
712.581741	93.000000
712.588555	45.000000
712.595368	80.000000
712.602181	145.000000
712.608994	99.000000
712.615807	34.000000
712.622621	18.000000
712.629434	42.000000
712.636247	42.000000
712.643061	48.000000
712.649874	68.000000
712.656687	137.000000
712.663501	165.000000
712.670314	117.000000
712.677128	118.000000
712.683941	112.000000
712.690755	65.000000
712.697569	71.000000
712.704382	86.000000
712.711196	150.000000
712.718010	181.000000
712.724823	101.000000
712.731637	45.000000
712.738451	65.000000
712.745265	136.000000
712.752079	140.000000
712.758893	129.000000
712.765707	139.000000
712.772521	155.000000
712.779335	112.000000
712.786149	53.000000
712.792963	49.000000
712.799777	70.000000
712.806591	44.000000
712.813405	22.000000
712.820220	54.000000
712.827034	87.000000
712.833848	81.000000
712.840662	90.000000
712.847477	120.000000
712.854291	99.000000
712.861106	44.000000
712.867920	74.000000
712.874734	94.000000
712.881549	75.000000
712.888364	63.000000
712.895178	66.000000
712.901993	63.000000
712.908807	46.000000
712.915622	46.000000
712.922437	94.000000
712.929251	120.000000
712.936066	91.000000
712.942881	47.000000
712.949696	67.000000
712.956511	63.000000
712.963326	57.000000
712.970141	72.000000
712.976956	105.000000
712.983771	104.000000
712.990586	44.000000
712.997401	68.000000
713.004216	107.000000
713.011031	99.000000
713.017846	137.000000
713.024661	203.000000
713.031477	168.000000
713.038292	108.000000
713.045107	101.000000
713.051923	133.000000
713.058738	156.000000
713.065553	120.000000
713.072369	118.000000
713.079184	123.000000
713.086000	80.000000
713.092815	22.000000
713.099631	2.000000
713.106446	16.000000
713.113262	40.000000
713.120078	52.000000
713.126893	81.000000
713.133709	94.000000
713.140525	119.000000
713.147341	113.000000
713.154156	76.000000
713.160972	96.000000
713.167788	105.000000
713.174604	83.000000
713.181420	76.000000
713.188236	85.000000
713.195052	135.000000
713.201868	112.000000
713.208684	49.000000
713.215500	15.000000
713.222317	30.000000
713.229133	84.000000
713.235949	154.000000
713.242765	122.000000
713.249582	86.000000
713.256398	103.000000
713.263214	109.000000
713.270031	64.000000
713.276847	64.000000
713.283663	114.000000
713.290480	165.000000
713.297296	153.000000
713.304113	164.000000
713.310930	155.000000
713.317746	99.000000
713.324563	75.000000
713.331380	81.000000
713.338196	73.000000
713.345013	77.000000
713.351830	107.000000
713.358647	137.000000
713.365463	138.000000
713.372280	98.000000
713.379097	117.000000
713.385914	186.000000
713.392731	178.000000
713.399548	137.000000
713.406365	126.000000
713.413182	111.000000
713.419999	100.000000
713.426817	161.000000
713.433634	167.000000
713.440451	90.000000
713.447268	77.000000
713.454085	108.000000
713.460903	90.000000
[truncated: 253,658 more rows]
