# Supplementary material for: Identification and tentative removal of collagen glue in Palaeolithic worked bone objects: implications for ZooMS and radiocarbon dating
Source: Sci Rep. 2023 Dec 13;13:22119. doi: 10.1038/s41598-023-49242-7 (PMC10719399; doi:10.1038/s41598-023-49242-7)
Supplement: Supplementary file 2 — Supplementary Information 2. [file 41598_2023_49242_MOESM2_ESM.zip › maldi raw files/38 IST_modified_1.txt]

699.898718	121.000000
699.905469	110.000000
699.912221	123.000000
699.918973	89.000000
699.925724	93.000000
699.932476	204.000000
699.939228	210.000000
699.945980	102.000000
699.952732	115.000000
699.959484	137.000000
699.966236	52.000000
699.972988	25.000000
699.979740	22.000000
699.986492	36.000000
699.993244	40.000000
699.999996	117.000000
700.006748	199.000000
700.013500	158.000000
700.020253	84.000000
700.027005	77.000000
700.033757	94.000000
700.040509	66.000000
700.047262	70.000000
700.054014	49.000000
700.060767	30.000000
700.067519	26.000000
700.074271	45.000000
700.081024	102.000000
700.087777	112.000000
700.094529	44.000000
700.101282	38.000000
700.108034	70.000000
700.114787	81.000000
700.121540	86.000000
700.128293	83.000000
700.135045	51.000000
700.141798	43.000000
700.148551	66.000000
700.155304	126.000000
700.162057	150.000000
700.168810	69.000000
700.175563	30.000000
700.182316	43.000000
700.189069	57.000000
700.195822	37.000000
700.202575	33.000000
700.209328	46.000000
700.216081	72.000000
700.222834	148.000000
700.229588	172.000000
700.236341	133.000000
700.243094	146.000000
700.249848	145.000000
700.256601	97.000000
700.263354	82.000000
700.270108	77.000000
700.276861	98.000000
700.283615	97.000000
700.290368	93.000000
700.297122	133.000000
700.303875	134.000000
700.310629	145.000000
700.317383	160.000000
700.324136	147.000000
700.330890	117.000000
700.337644	77.000000
700.344398	96.000000
700.351152	123.000000
700.357905	86.000000
700.364659	92.000000
700.371413	203.000000
700.378167	291.000000
700.384921	199.000000
700.391675	173.000000
700.398429	257.000000
700.405183	247.000000
700.411938	126.000000
700.418692	121.000000
700.425446	118.000000
700.432200	183.000000
700.438954	251.000000
700.445709	234.000000
700.452463	198.000000
700.459217	174.000000
700.465972	125.000000
700.472726	84.000000
700.479481	110.000000
700.486235	171.000000
700.492990	186.000000
700.499744	177.000000
700.506499	104.000000
700.513253	74.000000
700.520008	189.000000
700.526763	308.000000
700.533517	291.000000
700.540272	175.000000
700.547027	201.000000
700.553782	260.000000
700.560537	187.000000
700.567291	132.000000
700.574046	131.000000
700.580801	76.000000
700.587556	131.000000
700.594311	242.000000
700.601066	251.000000
700.607821	212.000000
700.614577	128.000000
700.621332	60.000000
700.628087	55.000000
700.634842	68.000000
700.641597	76.000000
700.648353	84.000000
700.655108	84.000000
700.661863	77.000000
700.668619	71.000000
700.675374	83.000000
700.682129	83.000000
700.688885	51.000000
700.695640	20.000000
700.702396	20.000000
700.709152	24.000000
700.715907	60.000000
700.722663	98.000000
700.729419	80.000000
700.736174	49.000000
700.742930	58.000000
700.749686	65.000000
700.756442	70.000000
700.763197	77.000000
700.769953	78.000000
700.776709	48.000000
700.783465	41.000000
700.790221	44.000000
700.796977	77.000000
700.803733	112.000000
700.810489	124.000000
700.817245	105.000000
700.824001	76.000000
700.830758	44.000000
700.837514	41.000000
700.844270	49.000000
700.851026	71.000000
700.857782	105.000000
700.864539	87.000000
700.871295	44.000000
700.878052	28.000000
700.884808	74.000000
700.891564	106.000000
700.898321	101.000000
700.905077	63.000000
700.911834	47.000000
700.918591	106.000000
700.925347	119.000000
700.932104	99.000000
700.938861	92.000000
700.945617	105.000000
700.952374	102.000000
700.959131	84.000000
700.965888	37.000000
700.972645	12.000000
700.979401	12.000000
700.986158	26.000000
700.992915	69.000000
700.999672	151.000000
701.006429	161.000000
701.013186	87.000000
701.019943	103.000000
701.026701	148.000000
701.033458	131.000000
701.040215	109.000000
701.046972	95.000000
701.053729	89.000000
701.060487	51.000000
701.067244	40.000000
701.074001	8.000000
701.080759	12.000000
701.087516	45.000000
701.094273	86.000000
701.101031	89.000000
701.107788	75.000000
701.114546	49.000000
701.121304	74.000000
701.128061	76.000000
701.134819	49.000000
701.141577	32.000000
701.148334	14.000000
701.155092	70.000000
701.161850	120.000000
701.168608	133.000000
701.175365	78.000000
701.182123	49.000000
701.188881	105.000000
701.195639	144.000000
701.202397	119.000000
701.209155	53.000000
701.215913	39.000000
701.222671	104.000000
701.229429	146.000000
701.236187	142.000000
701.242946	49.000000
701.249704	34.000000
701.256462	71.000000
701.263220	101.000000
701.269979	69.000000
701.276737	17.000000
701.283495	11.000000
701.290254	94.000000
701.297012	128.000000
701.303771	79.000000
701.310529	66.000000
701.317288	82.000000
701.324046	138.000000
701.330805	149.000000
701.337563	107.000000
701.344322	90.000000
701.351081	92.000000
701.357839	131.000000
701.364598	126.000000
701.371357	112.000000
701.378116	138.000000
701.384875	128.000000
701.391634	145.000000
701.398393	184.000000
701.405151	156.000000
701.411910	142.000000
701.418669	209.000000
701.425429	241.000000
701.432188	147.000000
701.438947	133.000000
701.445706	282.000000
701.452465	292.000000
701.459224	188.000000
701.465984	109.000000
701.472743	138.000000
701.479502	259.000000
701.486262	354.000000
701.493021	309.000000
701.499780	177.000000
701.506540	99.000000
701.513299	145.000000
701.520059	180.000000
701.526818	114.000000
701.533578	79.000000
701.540337	103.000000
701.547097	141.000000
701.553857	161.000000
701.560617	166.000000
701.567376	159.000000
701.574136	206.000000
701.580896	218.000000
701.587656	138.000000
701.594416	116.000000
701.601175	138.000000
701.607935	149.000000
701.614695	102.000000
701.621455	96.000000
701.628215	115.000000
701.634976	148.000000
701.641736	117.000000
701.648496	78.000000
701.655256	80.000000
701.662016	35.000000
701.668776	39.000000
701.675537	105.000000
701.682297	165.000000
701.689057	169.000000
701.695818	210.000000
701.702578	161.000000
701.709338	51.000000
701.716099	18.000000
701.722859	37.000000
701.729620	75.000000
701.736381	106.000000
701.743141	124.000000
701.749902	150.000000
701.756662	133.000000
701.763423	97.000000
701.770184	77.000000
701.776945	82.000000
701.783705	70.000000
701.790466	33.000000
701.797227	31.000000
701.803988	77.000000
701.810749	89.000000
701.817510	55.000000
701.824271	96.000000
701.831032	119.000000
701.837793	124.000000
701.844554	105.000000
701.851315	46.000000
701.858076	47.000000
701.864838	77.000000
701.871599	98.000000
701.878360	97.000000
701.885121	98.000000
701.891883	131.000000
701.898644	180.000000
701.905405	158.000000
701.912167	96.000000
701.918928	72.000000
701.925690	44.000000
701.932451	114.000000
701.939213	137.000000
701.945974	68.000000
701.952736	61.000000
701.959498	73.000000
701.966259	53.000000
701.973021	26.000000
701.979783	51.000000
701.986545	50.000000
701.993306	83.000000
702.000068	152.000000
702.006830	121.000000
702.013592	56.000000
702.020354	75.000000
702.027116	158.000000
702.033878	146.000000
702.040640	84.000000
702.047402	90.000000
702.054164	99.000000
702.060926	66.000000
702.067689	51.000000
702.074451	51.000000
702.081213	49.000000
702.087975	125.000000
702.094738	151.000000
702.101500	95.000000
702.108262	75.000000
702.115025	65.000000
702.121787	70.000000
702.128550	118.000000
702.135312	126.000000
702.142075	72.000000
702.148837	106.000000
702.155600	104.000000
702.162362	57.000000
702.169125	36.000000
702.175888	68.000000
702.182651	118.000000
702.189413	123.000000
702.196176	124.000000
702.202939	91.000000
702.209702	55.000000
702.216465	50.000000
702.223228	78.000000
702.229991	50.000000
702.236754	66.000000
702.243517	171.000000
702.250280	164.000000
702.257043	74.000000
702.263806	53.000000
702.270569	43.000000
702.277332	25.000000
702.284096	46.000000
702.290859	97.000000
702.297622	113.000000
702.304385	95.000000
702.311149	88.000000
702.317912	151.000000
702.324676	186.000000
702.331439	138.000000
702.338203	126.000000
702.344966	111.000000
702.351730	122.000000
702.358493	147.000000
702.365257	115.000000
702.372020	89.000000
702.378784	124.000000
702.385548	129.000000
702.392312	122.000000
702.399075	126.000000
702.405839	110.000000
702.412603	134.000000
702.419367	152.000000
702.426131	192.000000
702.432895	251.000000
702.439659	219.000000
702.446423	121.000000
702.453187	61.000000
702.459951	175.000000
702.466715	302.000000
702.473479	233.000000
702.480243	148.000000
702.487008	132.000000
702.493772	131.000000
702.500536	166.000000
702.507300	204.000000
702.514065	208.000000
702.520829	121.000000
702.527594	87.000000
702.534358	71.000000
702.541123	35.000000
702.547887	43.000000
702.554652	66.000000
702.561416	45.000000
702.568181	58.000000
702.574945	122.000000
702.581710	175.000000
702.588475	132.000000
702.595240	60.000000
702.602004	40.000000
702.608769	40.000000
702.615534	83.000000
702.622299	150.000000
702.629064	144.000000
702.635829	84.000000
702.642594	47.000000
702.649359	77.000000
702.656124	83.000000
702.662889	50.000000
702.669654	46.000000
702.676419	88.000000
702.683184	124.000000
702.689949	132.000000
702.696715	135.000000
702.703480	102.000000
702.710245	73.000000
702.717010	82.000000
702.723776	114.000000
702.730541	138.000000
702.737307	114.000000
702.744072	72.000000
702.750838	43.000000
702.757603	49.000000
702.764369	69.000000
702.771134	91.000000
702.777900	91.000000
702.784666	74.000000
702.791431	54.000000
702.798197	44.000000
702.804963	22.000000
702.811728	4.000000
702.818494	25.000000
702.825260	89.000000
702.832026	139.000000
702.838792	99.000000
702.845558	67.000000
702.852324	89.000000
702.859090	59.000000
702.865856	45.000000
702.872622	73.000000
702.879388	62.000000
702.886154	77.000000
702.892921	64.000000
702.899687	43.000000
702.906453	89.000000
702.913219	157.000000
702.919986	127.000000
702.926752	76.000000
702.933518	72.000000
702.940285	88.000000
702.947051	94.000000
702.953818	79.000000
702.960584	46.000000
702.967351	63.000000
702.974117	119.000000
702.980884	137.000000
702.987651	147.000000
702.994417	151.000000
703.001184	111.000000
703.007951	37.000000
703.014717	21.000000
703.021484	51.000000
703.028251	59.000000
703.035018	25.000000
703.041785	19.000000
703.048552	34.000000
703.055319	54.000000
703.062086	61.000000
703.068853	83.000000
703.075620	91.000000
703.082387	69.000000
703.089154	52.000000
703.095921	89.000000
703.102689	110.000000
703.109456	74.000000
703.116223	35.000000
703.122990	35.000000
703.129758	67.000000
703.136525	94.000000
703.143292	87.000000
703.150060	87.000000
703.156827	96.000000
703.163595	111.000000
703.170362	126.000000
703.177130	99.000000
703.183898	92.000000
703.190665	124.000000
703.197433	96.000000
703.204201	76.000000
703.210968	99.000000
703.217736	121.000000
703.224504	80.000000
703.231272	92.000000
703.238040	133.000000
703.244807	72.000000
703.251575	33.000000
703.258343	95.000000
703.265111	113.000000
703.271879	115.000000
703.278647	120.000000
703.285415	91.000000
703.292184	56.000000
703.298952	76.000000
703.305720	148.000000
703.312488	191.000000
703.319256	155.000000
703.326025	138.000000
703.332793	133.000000
703.339561	132.000000
703.346330	106.000000
703.353098	101.000000
703.359867	96.000000
703.366635	76.000000
703.373404	71.000000
703.380172	118.000000
703.386941	170.000000
703.393709	185.000000
703.400478	192.000000
703.407247	184.000000
703.414015	148.000000
703.420784	158.000000
703.427553	167.000000
703.434322	153.000000
703.441091	150.000000
703.447859	99.000000
703.454628	68.000000
703.461397	63.000000
703.468166	97.000000
703.474935	152.000000
703.481704	157.000000
703.488473	128.000000
703.495243	138.000000
703.502012	135.000000
703.508781	102.000000
703.515550	41.000000
703.522319	34.000000
703.529089	66.000000
703.535858	98.000000
703.542627	52.000000
703.549397	34.000000
703.556166	99.000000
703.562935	160.000000
703.569705	138.000000
703.576474	75.000000
703.583244	49.000000
703.590014	47.000000
703.596783	86.000000
703.603553	95.000000
703.610322	85.000000
703.617092	113.000000
703.623862	125.000000
703.630632	124.000000
703.637401	76.000000
703.644171	67.000000
703.650941	87.000000
703.657711	70.000000
703.664481	79.000000
703.671251	99.000000
703.678021	113.000000
703.684791	64.000000
703.691561	49.000000
703.698331	71.000000
703.705101	74.000000
703.711871	50.000000
703.718642	95.000000
703.725412	120.000000
703.732182	69.000000
703.738952	51.000000
703.745723	63.000000
703.752493	73.000000
703.759263	65.000000
703.766034	82.000000
703.772804	118.000000
703.779575	115.000000
703.786345	50.000000
703.793116	38.000000
703.799886	52.000000
703.806657	63.000000
703.813428	83.000000
703.820198	75.000000
703.826969	35.000000
703.833740	42.000000
703.840511	96.000000
703.847281	101.000000
703.854052	57.000000
703.860823	17.000000
703.867594	32.000000
703.874365	85.000000
703.881136	91.000000
703.887907	56.000000
703.894678	71.000000
703.901449	48.000000
703.908220	25.000000
703.914991	45.000000
703.921763	81.000000
703.928534	95.000000
703.935305	80.000000
703.942076	79.000000
703.948848	68.000000
703.955619	61.000000
703.962390	61.000000
703.969162	36.000000
703.975933	57.000000
703.982705	108.000000
703.989476	94.000000
703.996248	99.000000
704.003019	106.000000
704.009791	92.000000
704.016563	78.000000
704.023334	78.000000
704.030106	67.000000
704.036878	84.000000
704.043649	89.000000
704.050421	46.000000
704.057193	40.000000
704.063965	60.000000
704.070737	49.000000
704.077509	61.000000
704.084281	90.000000
704.091053	116.000000
704.097825	118.000000
704.104597	67.000000
704.111369	8.000000
704.118141	33.000000
704.124913	73.000000
704.131685	60.000000
704.138458	34.000000
704.145230	44.000000
704.152002	67.000000
704.158775	47.000000
704.165547	39.000000
704.172319	30.000000
704.179092	61.000000
704.185864	73.000000
704.192637	74.000000
704.199409	75.000000
704.206182	70.000000
704.212954	83.000000
704.219727	76.000000
704.226500	59.000000
704.233272	82.000000
704.240045	74.000000
704.246818	77.000000
704.253591	84.000000
704.260363	116.000000
704.267136	96.000000
704.273909	76.000000
704.280682	63.000000
704.287455	89.000000
704.294228	192.000000
704.301001	238.000000
704.307774	118.000000
704.314547	23.000000
704.321320	71.000000
704.328093	176.000000
704.334867	201.000000
704.341640	145.000000
704.348413	84.000000
704.355186	111.000000
704.361960	153.000000
704.368733	113.000000
704.375506	72.000000
704.382280	30.000000
704.389053	10.000000
704.395827	55.000000
704.402600	148.000000
704.409374	192.000000
704.416147	142.000000
704.422921	81.000000
704.429695	106.000000
704.436468	140.000000
704.443242	76.000000
704.450016	29.000000
704.456790	79.000000
704.463563	81.000000
704.470337	19.000000
704.477111	33.000000
704.483885	70.000000
704.490659	49.000000
704.497433	30.000000
704.504207	79.000000
704.510981	166.000000
704.517755	186.000000
704.524529	182.000000
704.531303	173.000000
704.538077	158.000000
704.544852	163.000000
704.551626	114.000000
704.558400	92.000000
704.565174	109.000000
704.571949	120.000000
704.578723	135.000000
704.585497	133.000000
704.592272	120.000000
704.599046	100.000000
704.605821	75.000000
704.612595	46.000000
704.619370	39.000000
704.626145	23.000000
704.632919	24.000000
704.639694	102.000000
704.646469	96.000000
704.653243	64.000000
704.660018	79.000000
704.666793	120.000000
704.673568	123.000000
704.680343	70.000000
704.687117	75.000000
704.693892	87.000000
704.700667	65.000000
704.707442	68.000000
704.714217	95.000000
704.720992	77.000000
704.727767	25.000000
704.734543	26.000000
704.741318	29.000000
704.748093	38.000000
704.754868	43.000000
704.761643	34.000000
704.768419	30.000000
704.775194	41.000000
704.781969	48.000000
704.788745	72.000000
704.795520	93.000000
704.802296	95.000000
704.809071	82.000000
704.815847	111.000000
704.822622	89.000000
704.829398	97.000000
704.836173	124.000000
704.842949	98.000000
704.849725	76.000000
704.856500	50.000000
704.863276	57.000000
704.870052	77.000000
704.876828	67.000000
704.883604	88.000000
704.890379	102.000000
704.897155	73.000000
704.903931	24.000000
704.910707	77.000000
704.917483	106.000000
704.924259	82.000000
704.931035	83.000000
704.937811	49.000000
704.944588	34.000000
704.951364	54.000000
704.958140	107.000000
704.964916	105.000000
704.971693	85.000000
704.978469	47.000000
704.985245	39.000000
704.992022	61.000000
704.998798	65.000000
705.005574	63.000000
705.012351	83.000000
705.019127	101.000000
705.025904	127.000000
705.032680	170.000000
705.039457	156.000000
705.046234	84.000000
705.053010	42.000000
705.059787	98.000000
705.066564	155.000000
705.073341	88.000000
705.080117	12.000000
705.086894	19.000000
705.093671	88.000000
705.100448	104.000000
705.107225	109.000000
705.114002	78.000000
705.120779	38.000000
705.127556	61.000000
705.134333	56.000000
705.141110	53.000000
705.147887	61.000000
705.154664	72.000000
705.161441	103.000000
705.168219	100.000000
705.174996	42.000000
705.181773	28.000000
705.188551	32.000000
705.195328	48.000000
705.202105	53.000000
705.208883	58.000000
705.215660	48.000000
705.222438	71.000000
705.229215	87.000000
705.235993	97.000000
705.242770	83.000000
705.249548	65.000000
705.256326	66.000000
705.263103	75.000000
705.269881	51.000000
705.276659	31.000000
705.283437	30.000000
705.290214	19.000000
705.296992	33.000000
705.303770	85.000000
705.310548	119.000000
705.317326	98.000000
705.324104	99.000000
705.330882	102.000000
705.337660	104.000000
705.344438	142.000000
705.351216	165.000000
705.357994	119.000000
705.364772	116.000000
705.371551	138.000000
705.378329	126.000000
705.385107	136.000000
705.391885	140.000000
705.398664	63.000000
705.405442	54.000000
705.412221	125.000000
705.418999	156.000000
705.425778	93.000000
705.432556	74.000000
705.439335	51.000000
705.446113	66.000000
705.452892	125.000000
705.459670	172.000000
705.466449	212.000000
705.473228	261.000000
705.480006	273.000000
705.486785	236.000000
705.493564	151.000000
705.500343	104.000000
705.507122	85.000000
705.513901	114.000000
705.520680	134.000000
705.527459	134.000000
705.534238	113.000000
705.541017	112.000000
705.547796	103.000000
705.554575	106.000000
705.561354	92.000000
705.568133	77.000000
705.574912	105.000000
705.581691	102.000000
705.588471	100.000000
705.595250	146.000000
705.602029	147.000000
705.608809	86.000000
705.615588	23.000000
705.622368	10.000000
705.629147	48.000000
705.635926	98.000000
705.642706	94.000000
705.649486	64.000000
705.656265	70.000000
705.663045	72.000000
705.669824	42.000000
705.676604	33.000000
705.683384	42.000000
705.690164	66.000000
705.696943	91.000000
705.703723	79.000000
705.710503	60.000000
705.717283	51.000000
705.724063	65.000000
705.730843	94.000000
705.737623	154.000000
705.744403	179.000000
705.751183	114.000000
705.757963	59.000000
705.764743	75.000000
705.771523	95.000000
705.778303	96.000000
705.785084	83.000000
705.791864	41.000000
705.798644	31.000000
705.805424	42.000000
705.812205	51.000000
705.818985	53.000000
705.825766	64.000000
705.832546	112.000000
705.839326	104.000000
705.846107	41.000000
705.852888	49.000000
705.859668	73.000000
705.866449	50.000000
705.873229	34.000000
705.880010	48.000000
705.886791	54.000000
705.893571	97.000000
705.900352	97.000000
705.907133	84.000000
705.913914	108.000000
705.920695	72.000000
705.927476	48.000000
705.934257	43.000000
705.941038	54.000000
705.947819	69.000000
705.954600	101.000000
705.961381	77.000000
705.968162	59.000000
705.974943	44.000000
705.981724	46.000000
705.988505	85.000000
705.995287	122.000000
706.002068	132.000000
706.008849	116.000000
706.015630	126.000000
706.022412	92.000000
706.029193	76.000000
706.035975	66.000000
706.042756	72.000000
706.049538	85.000000
706.056319	81.000000
706.063101	73.000000
706.069882	67.000000
706.076664	49.000000
706.083446	30.000000
706.090227	24.000000
706.097009	31.000000
706.103791	14.000000
706.110572	36.000000
706.117354	53.000000
706.124136	62.000000
706.130918	65.000000
706.137700	73.000000
706.144482	51.000000
706.151264	68.000000
706.158046	99.000000
706.164828	119.000000
706.171610	110.000000
706.178392	114.000000
706.185174	89.000000
706.191957	93.000000
706.198739	76.000000
706.205521	30.000000
706.212303	24.000000
706.219086	14.000000
706.225868	27.000000
706.232650	91.000000
706.239433	186.000000
706.246215	144.000000
706.252998	62.000000
706.259780	47.000000
706.266563	61.000000
706.273345	50.000000
706.280128	52.000000
706.286911	60.000000
706.293693	54.000000
706.300476	52.000000
706.307259	42.000000
706.314041	106.000000
706.320824	177.000000
706.327607	129.000000
706.334390	116.000000
706.341173	181.000000
706.347956	160.000000
706.354739	151.000000
706.361522	167.000000
706.368305	105.000000
706.375088	97.000000
706.381871	125.000000
706.388654	167.000000
706.395437	192.000000
706.402221	232.000000
706.409004	204.000000
706.415787	129.000000
706.422570	105.000000
706.429354	111.000000
706.436137	150.000000
706.442920	154.000000
706.449704	151.000000
706.456487	141.000000
706.463271	126.000000
706.470054	154.000000
706.476838	183.000000
706.483622	124.000000
706.490405	56.000000
706.497189	39.000000
706.503973	82.000000
706.510756	147.000000
706.517540	146.000000
706.524324	131.000000
706.531108	139.000000
706.537892	100.000000
706.544675	51.000000
706.551459	16.000000
706.558243	16.000000
706.565027	47.000000
706.571811	40.000000
706.578595	49.000000
706.585380	85.000000
706.592164	54.000000
706.598948	20.000000
706.605732	70.000000
706.612516	93.000000
706.619300	79.000000
706.626085	80.000000
706.632869	89.000000
706.639653	80.000000
706.646438	89.000000
706.653222	92.000000
706.660007	71.000000
706.666791	62.000000
706.673576	68.000000
706.680360	91.000000
706.687145	50.000000
706.693929	55.000000
706.700714	59.000000
706.707499	44.000000
706.714283	35.000000
706.721068	24.000000
706.727853	19.000000
706.734638	39.000000
706.741423	42.000000
706.748208	98.000000
706.754992	148.000000
706.761777	132.000000
706.768562	110.000000
706.775347	115.000000
706.782132	80.000000
706.788918	34.000000
706.795703	43.000000
706.802488	52.000000
706.809273	74.000000
706.816058	65.000000
706.822843	38.000000
706.829629	33.000000
706.836414	46.000000
706.843199	69.000000
706.849985	122.000000
706.856770	149.000000
706.863556	111.000000
706.870341	63.000000
706.877126	68.000000
706.883912	117.000000
706.890698	108.000000
706.897483	92.000000
706.904269	93.000000
706.911054	58.000000
706.917840	54.000000
706.924626	78.000000
706.931412	54.000000
706.938197	38.000000
706.944983	64.000000
706.951769	80.000000
706.958555	89.000000
706.965341	53.000000
706.972127	77.000000
706.978913	86.000000
706.985699	40.000000
706.992485	31.000000
706.999271	46.000000
707.006057	48.000000
707.012843	46.000000
707.019630	48.000000
707.026416	78.000000
707.033202	83.000000
707.039988	50.000000
707.046775	49.000000
707.053561	44.000000
707.060348	23.000000
707.067134	20.000000
707.073920	13.000000
707.080707	21.000000
707.087493	24.000000
707.094280	12.000000
707.101067	29.000000
707.107853	82.000000
707.114640	117.000000
707.121426	91.000000
707.128213	64.000000
707.135000	49.000000
707.141787	45.000000
707.148574	43.000000
707.155360	75.000000
707.162147	84.000000
707.168934	52.000000
707.175721	26.000000
707.182508	45.000000
707.189295	72.000000
707.196082	106.000000
707.202869	79.000000
707.209656	68.000000
707.216444	111.000000
707.223231	209.000000
707.230018	208.000000
707.236805	89.000000
707.243592	92.000000
707.250380	160.000000
707.257167	141.000000
707.263954	98.000000
707.270742	108.000000
707.277529	90.000000
707.284317	41.000000
707.291104	31.000000
707.297892	34.000000
707.304679	80.000000
707.311467	119.000000
707.318255	232.000000
707.325042	284.000000
707.331830	191.000000
707.338618	178.000000
707.345406	191.000000
707.352193	133.000000
707.358981	76.000000
707.365769	100.000000
707.372557	70.000000
707.379345	112.000000
707.386133	171.000000
707.392921	107.000000
707.399709	70.000000
707.406497	108.000000
707.413285	161.000000
707.420073	126.000000
707.426861	127.000000
707.433650	92.000000
707.440438	47.000000
707.447226	65.000000
707.454014	128.000000
707.460803	181.000000
707.467591	183.000000
707.474379	150.000000
707.481168	128.000000
707.487956	123.000000
707.494745	137.000000
707.501533	171.000000
707.508322	169.000000
707.515111	147.000000
707.521899	114.000000
707.528688	70.000000
707.535476	91.000000
707.542265	123.000000
707.549054	120.000000
707.555843	70.000000
707.562632	122.000000
707.569420	111.000000
707.576209	36.000000
707.582998	83.000000
707.589787	191.000000
707.596576	167.000000
707.603365	111.000000
707.610154	111.000000
707.616943	120.000000
707.623732	106.000000
707.630522	56.000000
707.637311	17.000000
707.644100	8.000000
707.650889	62.000000
707.657679	83.000000
707.664468	49.000000
707.671257	42.000000
707.678047	59.000000
707.684836	76.000000
707.691625	69.000000
707.698415	73.000000
707.705204	94.000000
707.711994	76.000000
707.718784	60.000000
707.725573	84.000000
707.732363	108.000000
707.739152	81.000000
707.745942	55.000000
707.752732	58.000000
707.759522	72.000000
707.766312	84.000000
707.773101	92.000000
707.779891	68.000000
707.786681	68.000000
707.793471	108.000000
707.800261	155.000000
707.807051	146.000000
707.813841	112.000000
707.820631	143.000000
707.827421	110.000000
707.834211	75.000000
707.841002	69.000000
707.847792	56.000000
707.854582	49.000000
707.861372	54.000000
707.868163	76.000000
707.874953	82.000000
707.881743	63.000000
707.888534	72.000000
707.895324	96.000000
707.902115	100.000000
707.908905	77.000000
707.915696	64.000000
707.922486	63.000000
707.929277	48.000000
707.936067	86.000000
707.942858	148.000000
707.949649	121.000000
707.956439	108.000000
707.963230	107.000000
707.970021	81.000000
707.976812	45.000000
707.983603	38.000000
707.990394	44.000000
707.997185	31.000000
708.003975	46.000000
708.010766	50.000000
708.017557	62.000000
708.024349	96.000000
708.031140	119.000000
708.037931	107.000000
708.044722	58.000000
708.051513	33.000000
708.058304	81.000000
708.065096	126.000000
708.071887	85.000000
708.078678	74.000000
708.085470	43.000000
708.092261	11.000000
708.099052	16.000000
708.105844	46.000000
708.112635	57.000000
708.119427	128.000000
708.126218	169.000000
708.133010	127.000000
708.139802	59.000000
708.146593	26.000000
708.153385	19.000000
708.160177	95.000000
708.166968	142.000000
708.173760	121.000000
708.180552	148.000000
708.187344	123.000000
708.194136	85.000000
708.200928	75.000000
708.207719	62.000000
708.214511	64.000000
708.221303	52.000000
708.228096	52.000000
708.234888	77.000000
708.241680	72.000000
708.248472	31.000000
708.255264	15.000000
708.262056	49.000000
708.268848	73.000000
708.275641	42.000000
708.282433	30.000000
708.289225	42.000000
708.296018	80.000000
708.302810	89.000000
708.309603	112.000000
708.316395	135.000000
708.323188	110.000000
708.329980	123.000000
708.336773	149.000000
708.343565	117.000000
708.350358	75.000000
708.357151	85.000000
708.363943	158.000000
708.370736	197.000000
708.377529	126.000000
708.384322	67.000000
708.391114	69.000000
708.397907	97.000000
708.404700	98.000000
708.411493	68.000000
708.418286	33.000000
708.425079	71.000000
708.431872	155.000000
708.438665	196.000000
708.445458	245.000000
708.452251	266.000000
708.459044	170.000000
708.465838	76.000000
708.472631	26.000000
708.479424	65.000000
708.486217	153.000000
708.493011	140.000000
708.499804	155.000000
708.506598	204.000000
708.513391	248.000000
708.520184	230.000000
708.526978	179.000000
708.533771	139.000000
708.540565	159.000000
708.547359	173.000000
708.554152	145.000000
708.560946	138.000000
708.567739	94.000000
708.574533	58.000000
708.581327	39.000000
708.588121	27.000000
708.594915	56.000000
708.601708	114.000000
708.608502	121.000000
708.615296	115.000000
708.622090	126.000000
708.628884	138.000000
708.635678	132.000000
708.642472	120.000000
708.649266	127.000000
708.656060	113.000000
708.662855	135.000000
708.669649	135.000000
708.676443	116.000000
708.683237	113.000000
708.690031	79.000000
708.696826	27.000000
708.703620	17.000000
708.710414	47.000000
708.717209	88.000000
708.724003	132.000000
708.730798	181.000000
708.737592	190.000000
708.744387	167.000000
708.751181	128.000000
708.757976	105.000000
708.764771	136.000000
708.771565	137.000000
708.778360	84.000000
708.785155	59.000000
708.791950	55.000000
708.798744	70.000000
708.805539	83.000000
708.812334	109.000000
708.819129	136.000000
708.825924	159.000000
708.832719	92.000000
708.839514	53.000000
708.846309	66.000000
708.853104	103.000000
708.859899	81.000000
708.866694	67.000000
708.873489	51.000000
708.880284	31.000000
708.887080	50.000000
708.893875	74.000000
708.900670	100.000000
708.907466	141.000000
708.914261	181.000000
708.921056	206.000000
708.927852	204.000000
708.934647	146.000000
708.941443	97.000000
708.948238	76.000000
708.955034	45.000000
708.961829	33.000000
708.968625	40.000000
708.975421	112.000000
708.982216	115.000000
708.989012	65.000000
708.995808	25.000000
709.002604	41.000000
709.009399	74.000000
709.016195	66.000000
709.022991	94.000000
709.029787	79.000000
709.036583	82.000000
709.043379	107.000000
709.050175	50.000000
709.056971	15.000000
709.063767	71.000000
709.070563	92.000000
709.077359	89.000000
709.084156	108.000000
709.090952	116.000000
709.097748	121.000000
709.104544	77.000000
709.111341	17.000000
709.118137	23.000000
709.124933	39.000000
709.131730	48.000000
709.138526	26.000000
709.145323	11.000000
709.152119	19.000000
709.158916	52.000000
709.165712	120.000000
709.172509	130.000000
709.179306	68.000000
709.186102	30.000000
709.192899	56.000000
709.199696	122.000000
709.206493	138.000000
709.213289	63.000000
709.220086	99.000000
709.226883	127.000000
709.233680	96.000000
709.240477	107.000000
709.247274	141.000000
709.254071	90.000000
709.260868	57.000000
709.267665	47.000000
709.274462	67.000000
709.281259	117.000000
709.288056	136.000000
709.294854	136.000000
709.301651	109.000000
709.308448	63.000000
709.315245	47.000000
709.322043	63.000000
709.328840	77.000000
709.335637	69.000000
709.342435	59.000000
709.349232	81.000000
709.356030	100.000000
709.362827	96.000000
709.369625	67.000000
709.376423	40.000000
709.383220	67.000000
709.390018	111.000000
709.396816	142.000000
709.403613	184.000000
709.410411	231.000000
709.417209	194.000000
709.424007	188.000000
709.430804	156.000000
709.437602	91.000000
709.444400	87.000000
709.451198	171.000000
709.457996	201.000000
709.464794	104.000000
709.471592	88.000000
709.478390	137.000000
709.485189	169.000000
709.491987	234.000000
709.498785	205.000000
709.505583	140.000000
709.512381	106.000000
709.519180	104.000000
709.525978	111.000000
709.532776	160.000000
709.539575	202.000000
709.546373	161.000000
709.553172	82.000000
709.559970	75.000000
709.566769	105.000000
709.573567	85.000000
709.580366	66.000000
709.587164	46.000000
709.593963	96.000000
709.600762	132.000000
709.607560	101.000000
709.614359	97.000000
709.621158	113.000000
709.627957	92.000000
709.634755	146.000000
709.641554	180.000000
709.648353	192.000000
709.655152	165.000000
709.661951	145.000000
709.668750	153.000000
709.675549	137.000000
709.682348	88.000000
709.689147	60.000000
709.695947	46.000000
709.702746	66.000000
709.709545	89.000000
709.716344	86.000000
709.723143	116.000000
709.729943	116.000000
709.736742	59.000000
709.743541	106.000000
709.750341	141.000000
709.757140	82.000000
709.763940	58.000000
709.770739	40.000000
709.777539	72.000000
709.784338	119.000000
709.791138	54.000000
709.797938	5.000000
709.804737	53.000000
709.811537	110.000000
709.818337	86.000000
709.825136	42.000000
709.831936	29.000000
709.838736	53.000000
709.845536	73.000000
709.852336	88.000000
709.859136	96.000000
709.865936	107.000000
709.872736	102.000000
709.879536	71.000000
709.886336	44.000000
709.893136	41.000000
709.899936	57.000000
709.906736	44.000000
709.913536	50.000000
709.920337	103.000000
709.927137	144.000000
709.933937	152.000000
709.940737	158.000000
709.947538	113.000000
709.954338	84.000000
709.961139	86.000000
709.967939	52.000000
709.974739	39.000000
709.981540	83.000000
709.988341	120.000000
709.995141	105.000000
710.001942	65.000000
710.008742	55.000000
710.015543	99.000000
710.022344	79.000000
710.029145	36.000000
710.035945	34.000000
710.042746	46.000000
710.049547	65.000000
710.056348	72.000000
710.063149	52.000000
710.069950	37.000000
710.076751	89.000000
710.083552	129.000000
710.090353	87.000000
710.097154	35.000000
710.103955	73.000000
710.110756	95.000000
710.117557	38.000000
710.124358	45.000000
710.131160	105.000000
710.137961	140.000000
710.144762	92.000000
710.151564	109.000000
710.158365	87.000000
710.165166	56.000000
710.171968	46.000000
710.178769	29.000000
710.185571	52.000000
710.192372	67.000000
710.199174	69.000000
710.205976	38.000000
710.212777	36.000000
710.219579	55.000000
710.226381	63.000000
710.233182	49.000000
710.239984	75.000000
710.246786	114.000000
710.253588	159.000000
710.260390	100.000000
710.267191	24.000000
710.273993	66.000000
710.280795	88.000000
710.287597	65.000000
710.294399	58.000000
710.301201	53.000000
710.308004	91.000000
710.314806	144.000000
710.321608	202.000000
710.328410	223.000000
710.335212	111.000000
710.342014	30.000000
710.348817	131.000000
710.355619	223.000000
710.362421	226.000000
710.369224	244.000000
710.376026	269.000000
710.382829	193.000000
710.389631	115.000000
710.396434	125.000000
710.403236	126.000000
710.410039	141.000000
710.416842	225.000000
710.423644	236.000000
710.430447	161.000000
710.437250	174.000000
710.444052	220.000000
710.450855	225.000000
710.457658	138.000000
710.464461	61.000000
710.471264	97.000000
710.478067	171.000000
710.484870	207.000000
710.491673	216.000000
710.498476	203.000000
710.505279	179.000000
710.512082	188.000000
710.518885	148.000000
710.525688	78.000000
710.532491	44.000000
710.539294	60.000000
710.546098	69.000000
710.552901	79.000000
710.559704	102.000000
710.566507	84.000000
710.573311	67.000000
710.580114	90.000000
710.586918	148.000000
710.593721	138.000000
710.600525	143.000000
710.607328	183.000000
710.614132	187.000000
710.620935	182.000000
710.627739	78.000000
710.634543	35.000000
710.641346	62.000000
710.648150	77.000000
710.654954	100.000000
710.661758	100.000000
710.668562	78.000000
710.675365	74.000000
710.682169	72.000000
710.688973	95.000000
710.695777	131.000000
710.702581	110.000000
710.709385	84.000000
710.716189	65.000000
710.722993	72.000000
710.729798	86.000000
710.736602	72.000000
710.743406	94.000000
710.750210	161.000000
710.757014	112.000000
710.763819	75.000000
710.770623	47.000000
710.777427	18.000000
710.784232	15.000000
710.791036	32.000000
710.797841	71.000000
710.804645	56.000000
710.811450	74.000000
710.818254	144.000000
710.825059	123.000000
710.831864	85.000000
710.838668	111.000000
710.845473	140.000000
710.852278	110.000000
710.859082	126.000000
710.865887	157.000000
710.872692	182.000000
710.879497	140.000000
710.886302	84.000000
710.893107	75.000000
710.899912	75.000000
710.906717	27.000000
710.913522	2.000000
710.920327	46.000000
710.927132	74.000000
710.933937	82.000000
710.940742	102.000000
710.947547	57.000000
710.954352	4.000000
710.961158	8.000000
710.967963	30.000000
710.974768	91.000000
710.981574	97.000000
710.988379	59.000000
710.995184	54.000000
711.001990	67.000000
711.008795	93.000000
711.015601	113.000000
711.022406	99.000000
711.029212	72.000000
711.036018	90.000000
711.042823	66.000000
711.049629	26.000000
711.056435	16.000000
711.063240	66.000000
711.070046	71.000000
711.076852	36.000000
711.083658	35.000000
711.090464	42.000000
711.097270	36.000000
711.104075	25.000000
711.110881	36.000000
711.117687	76.000000
711.124493	118.000000
711.131300	92.000000
711.138106	36.000000
711.144912	5.000000
711.151718	1.000000
711.158524	14.000000
711.165330	35.000000
711.172137	36.000000
711.178943	41.000000
711.185749	52.000000
711.192556	61.000000
711.199362	81.000000
711.206169	94.000000
711.212975	72.000000
711.219781	79.000000
711.226588	95.000000
711.233395	111.000000
711.240201	117.000000
711.247008	60.000000
711.253814	49.000000
711.260621	107.000000
711.267428	189.000000
711.274235	197.000000
711.281041	160.000000
711.287848	132.000000
711.294655	168.000000
711.301462	188.000000
711.308269	169.000000
711.315076	121.000000
711.321883	145.000000
711.328690	237.000000
711.335497	290.000000
711.342304	273.000000
711.349111	205.000000
711.355918	87.000000
711.362726	28.000000
711.369533	21.000000
711.376340	70.000000
711.383147	108.000000
711.389955	187.000000
711.396762	286.000000
711.403569	301.000000
711.410377	223.000000
711.417184	168.000000
711.423992	176.000000
711.430799	186.000000
711.437607	165.000000
711.444414	178.000000
711.451222	207.000000
711.458030	223.000000
711.464837	263.000000
711.471645	260.000000
711.478453	242.000000
711.485261	160.000000
711.492068	111.000000
711.498876	128.000000
711.505684	113.000000
711.512492	105.000000
711.519300	149.000000
711.526108	212.000000
711.532916	221.000000
711.539724	177.000000
711.546532	97.000000
711.553340	90.000000
711.560148	177.000000
711.566956	235.000000
711.573765	240.000000
711.580573	198.000000
711.587381	124.000000
711.594189	126.000000
711.600998	135.000000
711.607806	105.000000
711.614615	114.000000
711.621423	127.000000
711.628231	117.000000
711.635040	103.000000
711.641849	83.000000
711.648657	44.000000
711.655466	82.000000
711.662274	88.000000
711.669083	64.000000
711.675892	88.000000
711.682700	99.000000
711.689509	57.000000
711.696318	28.000000
711.703127	67.000000
711.709936	122.000000
711.716745	100.000000
711.723553	78.000000
711.730362	72.000000
711.737171	65.000000
711.743980	66.000000
711.750790	117.000000
711.757599	147.000000
711.764408	116.000000
711.771217	108.000000
711.778026	124.000000
711.784835	117.000000
711.791645	68.000000
711.798454	27.000000
711.805263	29.000000
711.812073	36.000000
711.818882	64.000000
711.825691	82.000000
711.832501	87.000000
711.839310	68.000000
711.846120	62.000000
711.852929	84.000000
711.859739	102.000000
711.866549	72.000000
711.873358	48.000000
711.880168	52.000000
711.886978	60.000000
711.893787	95.000000
711.900597	151.000000
711.907407	170.000000
711.914217	167.000000
711.921027	110.000000
711.927837	83.000000
711.934647	50.000000
711.941457	46.000000
711.948267	54.000000
711.955077	50.000000
711.961887	103.000000
711.968697	145.000000
711.975507	122.000000
711.982317	107.000000
711.989127	59.000000
711.995938	35.000000
712.002748	57.000000
712.009558	102.000000
712.016369	134.000000
712.023179	143.000000
712.029989	100.000000
712.036800	67.000000
712.043610	51.000000
712.050421	53.000000
712.057231	63.000000
712.064042	75.000000
712.070852	67.000000
712.077663	106.000000
712.084474	130.000000
712.091284	93.000000
712.098095	21.000000
712.104906	41.000000
712.111717	71.000000
712.118528	62.000000
712.125338	36.000000
712.132149	24.000000
712.138960	45.000000
712.145771	43.000000
712.152582	39.000000
712.159393	18.000000
712.166204	18.000000
712.173015	20.000000
712.179827	12.000000
712.186638	43.000000
712.193449	53.000000
712.200260	20.000000
712.207071	14.000000
712.213883	40.000000
712.220694	58.000000
712.227505	108.000000
712.234317	101.000000
712.241128	65.000000
712.247940	48.000000
712.254751	29.000000
712.261563	25.000000
712.268374	126.000000
712.275186	207.000000
712.281997	190.000000
712.288809	124.000000
712.295621	81.000000
712.302433	116.000000
712.309244	139.000000
712.316056	111.000000
712.322868	72.000000
712.329680	61.000000
712.336492	55.000000
712.343304	96.000000
712.350116	90.000000
712.356928	74.000000
712.363740	108.000000
712.370552	116.000000
712.377364	98.000000
712.384176	99.000000
712.390988	180.000000
712.397800	266.000000
712.404612	246.000000
712.411425	195.000000
712.418237	187.000000
712.425049	185.000000
712.431862	199.000000
712.438674	279.000000
712.445486	314.000000
712.452299	345.000000
712.459111	289.000000
712.465924	218.000000
712.472736	200.000000
712.479549	148.000000
712.486361	84.000000
712.493174	46.000000
712.499987	101.000000
712.506799	190.000000
712.513612	206.000000
712.520425	242.000000
712.527238	250.000000
712.534051	242.000000
712.540864	178.000000
712.547676	183.000000
712.554489	240.000000
712.561302	284.000000
712.568115	190.000000
712.574928	87.000000
712.581741	67.000000
712.588555	137.000000
712.595368	139.000000
712.602181	112.000000
712.608994	93.000000
712.615807	82.000000
712.622621	86.000000
712.629434	93.000000
712.636247	49.000000
712.643061	38.000000
712.649874	63.000000
712.656687	85.000000
712.663501	90.000000
712.670314	141.000000
712.677128	151.000000
712.683941	134.000000
712.690755	100.000000
712.697569	76.000000
712.704382	109.000000
712.711196	91.000000
712.718010	58.000000
712.724823	68.000000
712.731637	82.000000
712.738451	84.000000
712.745265	78.000000
712.752079	92.000000
712.758893	108.000000
712.765707	101.000000
712.772521	85.000000
712.779335	78.000000
712.786149	30.000000
712.792963	3.000000
712.799777	12.000000
712.806591	16.000000
712.813405	1.000000
712.820220	17.000000
712.827034	51.000000
712.833848	84.000000
712.840662	83.000000
712.847477	143.000000
712.854291	147.000000
712.861106	145.000000
712.867920	194.000000
712.874734	152.000000
712.881549	83.000000
712.888364	95.000000
712.895178	72.000000
712.901993	27.000000
712.908807	21.000000
712.915622	35.000000
712.922437	72.000000
712.929251	108.000000
712.936066	53.000000
712.942881	35.000000
712.949696	71.000000
712.956511	85.000000
712.963326	92.000000
712.970141	50.000000
712.976956	32.000000
712.983771	42.000000
712.990586	28.000000
712.997401	36.000000
713.004216	46.000000
713.011031	74.000000
713.017846	63.000000
713.024661	82.000000
713.031477	166.000000
713.038292	164.000000
713.045107	151.000000
713.051923	120.000000
713.058738	89.000000
713.065553	132.000000
713.072369	142.000000
713.079184	83.000000
713.086000	44.000000
713.092815	10.000000
713.099631	3.000000
713.106446	10.000000
713.113262	3.000000
713.120078	13.000000
713.126893	53.000000
713.133709	95.000000
713.140525	103.000000
713.147341	105.000000
713.154156	92.000000
713.160972	113.000000
713.167788	88.000000
713.174604	59.000000
713.181420	96.000000
713.188236	102.000000
713.195052	62.000000
713.201868	53.000000
713.208684	53.000000
713.215500	72.000000
713.222317	50.000000
713.229133	53.000000
713.235949	125.000000
713.242765	140.000000
713.249582	112.000000
713.256398	125.000000
713.263214	117.000000
713.270031	100.000000
713.276847	167.000000
713.283663	211.000000
713.290480	152.000000
713.297296	105.000000
713.304113	121.000000
713.310930	121.000000
713.317746	110.000000
713.324563	119.000000
713.331380	154.000000
713.338196	162.000000
713.345013	140.000000
713.351830	90.000000
713.358647	90.000000
713.365463	107.000000
713.372280	211.000000
713.379097	260.000000
713.385914	235.000000
713.392731	225.000000
713.399548	163.000000
713.406365	136.000000
713.413182	187.000000
713.419999	234.000000
713.426817	208.000000
713.433634	184.000000
713.440451	264.000000
713.447268	237.000000
713.454085	155.000000
713.460903	223.000000
[truncated: 253,658 more rows]
