# Supplementary material for: Identification and tentative removal of collagen glue in Palaeolithic worked bone objects: implications for ZooMS and radiocarbon dating
Source: Sci Rep. 2023 Dec 13;13:22119. doi: 10.1038/s41598-023-49242-7 (PMC10719399; doi:10.1038/s41598-023-49242-7)
Supplement: Supplementary file 2 — Supplementary Information 2. [file 41598_2023_49242_MOESM2_ESM.zip › maldi raw files/38 IST_modified_2.txt]

699.898718	20.000000
699.905469	2.000000
699.912221	1.000000
699.918973	3.000000
699.925724	1.000000
699.932476	9.000000
699.939228	69.000000
699.945980	104.000000
699.952732	52.000000
699.959484	25.000000
699.966236	54.000000
699.972988	76.000000
699.979740	67.000000
699.986492	76.000000
699.993244	45.000000
699.999996	10.000000
700.006748	37.000000
700.013500	100.000000
700.020253	75.000000
700.027005	21.000000
700.033757	1.000000
700.040509	4.000000
700.047262	32.000000
700.054014	50.000000
700.060767	33.000000
700.067519	50.000000
700.074271	61.000000
700.081024	45.000000
700.087777	54.000000
700.094529	69.000000
700.101282	76.000000
700.108034	63.000000
700.114787	59.000000
700.121540	52.000000
700.128293	42.000000
700.135045	35.000000
700.141798	42.000000
700.148551	27.000000
700.155304	20.000000
700.162057	36.000000
700.168810	38.000000
700.175563	28.000000
700.182316	32.000000
700.189069	35.000000
700.195822	50.000000
700.202575	25.000000
700.209328	29.000000
700.216081	54.000000
700.222834	38.000000
700.229588	15.000000
700.236341	9.000000
700.243094	12.000000
700.249848	29.000000
700.256601	51.000000
700.263354	55.000000
700.270108	44.000000
700.276861	52.000000
700.283615	70.000000
700.290368	55.000000
700.297122	19.000000
700.303875	64.000000
700.310629	80.000000
700.317383	44.000000
700.324136	91.000000
700.330890	138.000000
700.337644	138.000000
700.344398	96.000000
700.351152	29.000000
700.357905	36.000000
700.364659	43.000000
700.371413	105.000000
700.378167	188.000000
700.384921	146.000000
700.391675	87.000000
700.398429	88.000000
700.405183	71.000000
700.411938	49.000000
700.418692	74.000000
700.425446	94.000000
700.432200	93.000000
700.438954	118.000000
700.445709	136.000000
700.452463	74.000000
700.459217	86.000000
700.465972	84.000000
700.472726	35.000000
700.479481	45.000000
700.486235	87.000000
700.492990	105.000000
700.499744	65.000000
700.506499	15.000000
700.513253	34.000000
700.520008	140.000000
700.526763	156.000000
700.533517	102.000000
700.540272	84.000000
700.547027	65.000000
700.553782	68.000000
700.560537	90.000000
700.567291	64.000000
700.574046	39.000000
700.580801	56.000000
700.587556	49.000000
700.594311	12.000000
700.601066	3.000000
700.607821	10.000000
700.614577	63.000000
700.621332	114.000000
700.628087	75.000000
700.634842	49.000000
700.641597	47.000000
700.648353	25.000000
700.655108	14.000000
700.661863	30.000000
700.668619	50.000000
700.675374	48.000000
700.682129	48.000000
700.688885	60.000000
700.695640	45.000000
700.702396	35.000000
700.709152	25.000000
700.715907	18.000000
700.722663	24.000000
700.729419	52.000000
700.736174	80.000000
700.742930	50.000000
700.749686	32.000000
700.756442	51.000000
700.763197	35.000000
700.769953	39.000000
700.776709	49.000000
700.783465	36.000000
700.790221	44.000000
700.796977	43.000000
700.803733	41.000000
700.810489	22.000000
700.817245	17.000000
700.824001	25.000000
700.830758	35.000000
700.837514	70.000000
700.844270	115.000000
700.851026	105.000000
700.857782	62.000000
700.864539	53.000000
700.871295	26.000000
700.878052	0.000000
700.884808	20.000000
700.891564	41.000000
700.898321	40.000000
700.905077	26.000000
700.911834	22.000000
700.918591	26.000000
700.925347	47.000000
700.932104	105.000000
700.938861	137.000000
700.945617	77.000000
700.952374	50.000000
700.959131	49.000000
700.965888	43.000000
700.972645	42.000000
700.979401	41.000000
700.986158	37.000000
700.992915	20.000000
700.999672	70.000000
701.006429	147.000000
701.013186	130.000000
701.019943	68.000000
701.026701	31.000000
701.033458	8.000000
701.040215	8.000000
701.046972	42.000000
701.053729	84.000000
701.060487	83.000000
701.067244	76.000000
701.074001	55.000000
701.080759	35.000000
701.087516	29.000000
701.094273	68.000000
701.101031	109.000000
701.107788	80.000000
701.114546	65.000000
701.121304	79.000000
701.128061	77.000000
701.134819	55.000000
701.141577	45.000000
701.148334	27.000000
701.155092	22.000000
701.161850	41.000000
701.168608	71.000000
701.175365	75.000000
701.182123	46.000000
701.188881	60.000000
701.195639	80.000000
701.202397	70.000000
701.209155	68.000000
701.215913	58.000000
701.222671	34.000000
701.229429	16.000000
701.236187	21.000000
701.242946	34.000000
701.249704	19.000000
701.256462	7.000000
701.263220	27.000000
701.269979	55.000000
701.276737	63.000000
701.283495	37.000000
701.290254	11.000000
701.297012	47.000000
701.303771	83.000000
701.310529	102.000000
701.317288	125.000000
701.324046	113.000000
701.330805	99.000000
701.337563	58.000000
701.344322	62.000000
701.351081	135.000000
701.357839	175.000000
701.364598	196.000000
701.371357	205.000000
701.378116	190.000000
701.384875	161.000000
701.391634	125.000000
701.398393	77.000000
701.405151	57.000000
701.411910	98.000000
701.418669	149.000000
701.425429	131.000000
701.432188	103.000000
701.438947	94.000000
701.445706	67.000000
701.452465	78.000000
701.459224	164.000000
701.465984	163.000000
701.472743	111.000000
701.479502	105.000000
701.486262	70.000000
701.493021	58.000000
701.499780	73.000000
701.506540	88.000000
701.513299	121.000000
701.520059	102.000000
701.526818	98.000000
701.533578	118.000000
701.540337	91.000000
701.547097	90.000000
701.553857	104.000000
701.560617	64.000000
701.567376	35.000000
701.574136	36.000000
701.580896	47.000000
701.587656	45.000000
701.594416	53.000000
701.601175	47.000000
701.607935	45.000000
701.614695	45.000000
701.621455	43.000000
701.628215	50.000000
701.634976	70.000000
701.641736	107.000000
701.648496	124.000000
701.655256	133.000000
701.662016	116.000000
701.668776	74.000000
701.675537	80.000000
701.682297	80.000000
701.689057	69.000000
701.695818	40.000000
701.702578	32.000000
701.709338	29.000000
701.716099	6.000000
701.722859	1.000000
701.729620	2.000000
701.736381	8.000000
701.743141	14.000000
701.749902	23.000000
701.756662	59.000000
701.763423	87.000000
701.770184	64.000000
701.776945	29.000000
701.783705	26.000000
701.790466	44.000000
701.797227	58.000000
701.803988	48.000000
701.810749	50.000000
701.817510	71.000000
701.824271	63.000000
701.831032	34.000000
701.837793	75.000000
701.844554	67.000000
701.851315	14.000000
701.858076	14.000000
701.864838	15.000000
701.871599	35.000000
701.878360	50.000000
701.885121	56.000000
701.891883	54.000000
701.898644	25.000000
701.905405	6.000000
701.912167	10.000000
701.918928	29.000000
701.925690	40.000000
701.932451	43.000000
701.939213	32.000000
701.945974	21.000000
701.952736	9.000000
701.959498	28.000000
701.966259	51.000000
701.973021	63.000000
701.979783	45.000000
701.986545	26.000000
701.993306	33.000000
702.000068	45.000000
702.006830	44.000000
702.013592	27.000000
702.020354	4.000000
702.027116	7.000000
702.033878	33.000000
702.040640	26.000000
702.047402	33.000000
702.054164	66.000000
702.060926	65.000000
702.067689	70.000000
702.074451	47.000000
702.081213	22.000000
702.087975	29.000000
702.094738	24.000000
702.101500	54.000000
702.108262	60.000000
702.115025	40.000000
702.121787	82.000000
702.128550	104.000000
702.135312	82.000000
702.142075	57.000000
702.148837	19.000000
702.155600	1.000000
702.162362	2.000000
702.169125	22.000000
702.175888	33.000000
702.182651	56.000000
702.189413	42.000000
702.196176	38.000000
702.202939	34.000000
702.209702	22.000000
702.216465	91.000000
702.223228	135.000000
702.229991	92.000000
702.236754	69.000000
702.243517	87.000000
702.250280	60.000000
702.257043	12.000000
702.263806	28.000000
702.270569	50.000000
702.277332	51.000000
702.284096	35.000000
702.290859	35.000000
702.297622	57.000000
702.304385	58.000000
702.311149	27.000000
702.317912	79.000000
702.324676	126.000000
702.331439	74.000000
702.338203	36.000000
702.344966	49.000000
702.351730	64.000000
702.358493	90.000000
702.365257	79.000000
702.372020	43.000000
702.378784	48.000000
702.385548	85.000000
702.392312	109.000000
702.399075	172.000000
702.405839	281.000000
702.412603	221.000000
702.419367	66.000000
702.426131	27.000000
702.432895	43.000000
702.439659	50.000000
702.446423	42.000000
702.453187	34.000000
702.459951	27.000000
702.466715	69.000000
702.473479	55.000000
702.480243	49.000000
702.487008	128.000000
702.493772	116.000000
702.500536	58.000000
702.507300	50.000000
702.514065	58.000000
702.520829	30.000000
702.527594	37.000000
702.534358	38.000000
702.541123	23.000000
702.547887	47.000000
702.554652	105.000000
702.561416	108.000000
702.568181	95.000000
702.574945	58.000000
702.581710	61.000000
702.588475	53.000000
702.595240	19.000000
702.602004	20.000000
702.608769	31.000000
702.615534	32.000000
702.622299	46.000000
702.629064	67.000000
702.635829	24.000000
702.642594	20.000000
702.649359	45.000000
702.656124	45.000000
702.662889	24.000000
702.669654	31.000000
702.676419	44.000000
702.683184	45.000000
702.689949	30.000000
702.696715	55.000000
702.703480	55.000000
702.710245	37.000000
702.717010	100.000000
702.723776	127.000000
702.730541	72.000000
702.737307	32.000000
702.744072	57.000000
702.750838	66.000000
702.757603	55.000000
702.764369	64.000000
702.771134	70.000000
702.777900	62.000000
702.784666	55.000000
702.791431	60.000000
702.798197	24.000000
702.804963	2.000000
702.811728	63.000000
702.818494	111.000000
702.825260	70.000000
702.832026	59.000000
702.838792	68.000000
702.845558	46.000000
702.852324	35.000000
702.859090	30.000000
702.865856	27.000000
702.872622	39.000000
702.879388	64.000000
702.886154	58.000000
702.892921	32.000000
702.899687	26.000000
702.906453	25.000000
702.913219	50.000000
702.919986	61.000000
702.926752	43.000000
702.933518	22.000000
702.940285	33.000000
702.947051	71.000000
702.953818	75.000000
702.960584	50.000000
702.967351	13.000000
702.974117	10.000000
702.980884	26.000000
702.987651	26.000000
702.994417	29.000000
703.001184	35.000000
703.007951	32.000000
703.014717	49.000000
703.021484	57.000000
703.028251	23.000000
703.035018	30.000000
703.041785	40.000000
703.048552	68.000000
703.055319	81.000000
703.062086	61.000000
703.068853	36.000000
703.075620	12.000000
703.082387	31.000000
703.089154	40.000000
703.095921	18.000000
703.102689	12.000000
703.109456	30.000000
703.116223	33.000000
703.122990	16.000000
703.129758	27.000000
703.136525	28.000000
703.143292	43.000000
703.150060	69.000000
703.156827	51.000000
703.163595	63.000000
703.170362	98.000000
703.177130	63.000000
703.183898	42.000000
703.190665	36.000000
703.197433	13.000000
703.204201	8.000000
703.210968	19.000000
703.217736	31.000000
703.224504	65.000000
703.231272	114.000000
703.238040	90.000000
703.244807	40.000000
703.251575	26.000000
703.258343	28.000000
703.265111	27.000000
703.271879	11.000000
703.278647	34.000000
703.285415	78.000000
703.292184	97.000000
703.298952	128.000000
703.305720	71.000000
703.312488	11.000000
703.319256	4.000000
703.326025	18.000000
703.332793	8.000000
703.339561	8.000000
703.346330	26.000000
703.353098	64.000000
703.359867	95.000000
703.366635	117.000000
703.373404	119.000000
703.380172	121.000000
703.386941	115.000000
703.393709	79.000000
703.400478	60.000000
703.407247	73.000000
703.414015	108.000000
703.420784	117.000000
703.427553	75.000000
703.434322	55.000000
703.441091	66.000000
703.447859	40.000000
703.454628	58.000000
703.461397	66.000000
703.468166	45.000000
703.474935	57.000000
703.481704	67.000000
703.488473	89.000000
703.495243	85.000000
703.502012	44.000000
703.508781	36.000000
703.515550	42.000000
703.522319	79.000000
703.529089	131.000000
703.535858	83.000000
703.542627	36.000000
703.549397	96.000000
703.556166	122.000000
703.562935	104.000000
703.569705	82.000000
703.576474	67.000000
703.583244	58.000000
703.590014	46.000000
703.596783	46.000000
703.603553	14.000000
703.610322	5.000000
703.617092	18.000000
703.623862	49.000000
703.630632	96.000000
703.637401	110.000000
703.644171	80.000000
703.650941	38.000000
703.657711	39.000000
703.664481	32.000000
703.671251	32.000000
703.678021	49.000000
703.684791	41.000000
703.691561	40.000000
703.698331	46.000000
703.705101	40.000000
703.711871	20.000000
703.718642	3.000000
703.725412	13.000000
703.732182	41.000000
703.738952	81.000000
703.745723	88.000000
703.752493	50.000000
703.759263	25.000000
703.766034	33.000000
703.772804	18.000000
703.779575	15.000000
703.786345	23.000000
703.793116	28.000000
703.799886	11.000000
703.806657	11.000000
703.813428	34.000000
703.820198	33.000000
703.826969	37.000000
703.833740	45.000000
703.840511	28.000000
703.847281	37.000000
703.854052	52.000000
703.860823	64.000000
703.867594	64.000000
703.874365	36.000000
703.881136	16.000000
703.887907	38.000000
703.894678	71.000000
703.901449	61.000000
703.908220	37.000000
703.914991	45.000000
703.921763	48.000000
703.928534	38.000000
703.935305	25.000000
703.942076	6.000000
703.948848	3.000000
703.955619	26.000000
703.962390	81.000000
703.969162	69.000000
703.975933	44.000000
703.982705	58.000000
703.989476	77.000000
703.996248	58.000000
704.003019	51.000000
704.009791	65.000000
704.016563	51.000000
704.023334	42.000000
704.030106	64.000000
704.036878	63.000000
704.043649	42.000000
704.050421	32.000000
704.057193	37.000000
704.063965	43.000000
704.070737	61.000000
704.077509	67.000000
704.084281	68.000000
704.091053	61.000000
704.097825	106.000000
704.104597	103.000000
704.111369	66.000000
704.118141	41.000000
704.124913	52.000000
704.131685	27.000000
704.138458	2.000000
704.145230	6.000000
704.152002	16.000000
704.158775	28.000000
704.165547	38.000000
704.172319	56.000000
704.179092	48.000000
704.185864	36.000000
704.192637	55.000000
704.199409	82.000000
704.206182	75.000000
704.212954	33.000000
704.219727	31.000000
704.226500	79.000000
704.233272	84.000000
704.240045	43.000000
704.246818	24.000000
704.253591	10.000000
704.260363	29.000000
704.267136	36.000000
704.273909	15.000000
704.280682	32.000000
704.287455	33.000000
704.294228	28.000000
704.301001	36.000000
704.307774	53.000000
704.314547	58.000000
704.321320	20.000000
704.328093	44.000000
704.334867	95.000000
704.341640	72.000000
704.348413	13.000000
704.355186	27.000000
704.361960	32.000000
704.368733	23.000000
704.375506	39.000000
704.382280	84.000000
704.389053	104.000000
704.395827	70.000000
704.402600	43.000000
704.409374	25.000000
704.416147	30.000000
704.422921	58.000000
704.429695	97.000000
704.436468	186.000000
704.443242	220.000000
704.450016	170.000000
704.456790	131.000000
704.463563	118.000000
704.470337	62.000000
704.477111	91.000000
704.483885	104.000000
704.490659	69.000000
704.497433	57.000000
704.504207	64.000000
704.510981	58.000000
704.517755	75.000000
704.524529	97.000000
704.531303	108.000000
704.538077	105.000000
704.544852	57.000000
704.551626	40.000000
704.558400	53.000000
704.565174	61.000000
704.571949	51.000000
704.578723	26.000000
704.585497	18.000000
704.592272	40.000000
704.599046	56.000000
704.605821	72.000000
704.612595	47.000000
704.619370	20.000000
704.626145	50.000000
704.632919	52.000000
704.639694	26.000000
704.646469	30.000000
704.653243	64.000000
704.660018	74.000000
704.666793	40.000000
704.673568	6.000000
704.680343	20.000000
704.687117	43.000000
704.693892	45.000000
704.700667	24.000000
704.707442	50.000000
704.714217	52.000000
704.720992	12.000000
704.727767	2.000000
704.734543	2.000000
704.741318	1.000000
704.748093	8.000000
704.754868	5.000000
704.761643	21.000000
704.768419	68.000000
704.775194	98.000000
704.781969	73.000000
704.788745	69.000000
704.795520	73.000000
704.802296	34.000000
704.809071	14.000000
704.815847	58.000000
704.822622	70.000000
704.829398	46.000000
704.836173	39.000000
704.842949	63.000000
704.849725	74.000000
704.856500	54.000000
704.863276	40.000000
704.870052	22.000000
704.876828	12.000000
704.883604	25.000000
704.890379	18.000000
704.897155	25.000000
704.903931	44.000000
704.910707	41.000000
704.917483	26.000000
704.924259	18.000000
704.931035	57.000000
704.937811	79.000000
704.944588	82.000000
704.951364	55.000000
704.958140	13.000000
704.964916	2.000000
704.971693	1.000000
704.978469	0.000000
704.985245	2.000000
704.992022	2.000000
704.998798	6.000000
705.005574	24.000000
705.012351	19.000000
705.019127	30.000000
705.025904	70.000000
705.032680	100.000000
705.039457	69.000000
705.046234	84.000000
705.053010	123.000000
705.059787	101.000000
705.066564	35.000000
705.073341	9.000000
705.080117	28.000000
705.086894	45.000000
705.093671	45.000000
705.100448	56.000000
705.107225	43.000000
705.114002	22.000000
705.120779	18.000000
705.127556	47.000000
705.134333	68.000000
705.141110	33.000000
705.147887	23.000000
705.154664	28.000000
705.161441	15.000000
705.168219	23.000000
705.174996	59.000000
705.181773	94.000000
705.188551	70.000000
705.195328	38.000000
705.202105	49.000000
705.208883	71.000000
705.215660	68.000000
705.222438	66.000000
705.229215	67.000000
705.235993	84.000000
705.242770	101.000000
705.249548	70.000000
705.256326	57.000000
705.263103	67.000000
705.269881	93.000000
705.276659	67.000000
705.283437	59.000000
705.290214	72.000000
705.296992	41.000000
705.303770	36.000000
705.310548	78.000000
705.317326	104.000000
705.324104	77.000000
705.330882	60.000000
705.337660	30.000000
705.344438	5.000000
705.351216	19.000000
705.357994	42.000000
705.364772	42.000000
705.371551	57.000000
705.378329	64.000000
705.385107	111.000000
705.391885	161.000000
705.398664	153.000000
705.405442	115.000000
705.412221	93.000000
705.418999	91.000000
705.425778	68.000000
705.432556	25.000000
705.439335	26.000000
705.446113	58.000000
705.452892	85.000000
705.459670	70.000000
705.466449	25.000000
705.473228	70.000000
705.480006	126.000000
705.486785	139.000000
705.493564	101.000000
705.500343	40.000000
705.507122	8.000000
705.513901	31.000000
705.520680	63.000000
705.527459	43.000000
705.534238	3.000000
705.541017	19.000000
705.547796	89.000000
705.554575	176.000000
705.561354	177.000000
705.568133	146.000000
705.574912	151.000000
705.581691	150.000000
705.588471	83.000000
705.595250	33.000000
705.602029	24.000000
705.608809	53.000000
705.615588	99.000000
705.622368	130.000000
705.629147	111.000000
705.635926	92.000000
705.642706	113.000000
705.649486	82.000000
705.656265	42.000000
705.663045	24.000000
705.669824	12.000000
705.676604	52.000000
705.683384	65.000000
705.690164	62.000000
705.696943	57.000000
705.703723	44.000000
705.710503	58.000000
705.717283	102.000000
705.724063	95.000000
705.730843	56.000000
705.737623	65.000000
705.744403	61.000000
705.751183	69.000000
705.757963	114.000000
705.764743	125.000000
705.771523	91.000000
705.778303	68.000000
705.785084	66.000000
705.791864	41.000000
705.798644	37.000000
705.805424	48.000000
705.812205	46.000000
705.818985	53.000000
705.825766	48.000000
705.832546	37.000000
705.839326	44.000000
705.846107	62.000000
705.852888	55.000000
705.859668	40.000000
705.866449	45.000000
705.873229	23.000000
705.880010	2.000000
705.886791	14.000000
705.893571	29.000000
705.900352	21.000000
705.907133	20.000000
705.913914	41.000000
705.920695	58.000000
705.927476	58.000000
705.934257	36.000000
705.941038	7.000000
705.947819	9.000000
705.954600	48.000000
705.961381	96.000000
705.968162	90.000000
705.974943	47.000000
705.981724	21.000000
705.988505	13.000000
705.995287	21.000000
706.002068	25.000000
706.008849	26.000000
706.015630	20.000000
706.022412	4.000000
706.029193	36.000000
706.035975	65.000000
706.042756	51.000000
706.049538	39.000000
706.056319	61.000000
706.063101	43.000000
706.069882	22.000000
706.076664	39.000000
706.083446	29.000000
706.090227	4.000000
706.097009	11.000000
706.103791	37.000000
706.110572	35.000000
706.117354	11.000000
706.124136	20.000000
706.130918	66.000000
706.137700	75.000000
706.144482	69.000000
706.151264	58.000000
706.158046	29.000000
706.164828	20.000000
706.171610	40.000000
706.178392	63.000000
706.185174	54.000000
706.191957	40.000000
706.198739	44.000000
706.205521	86.000000
706.212303	116.000000
706.219086	93.000000
706.225868	38.000000
706.232650	33.000000
706.239433	68.000000
706.246215	123.000000
706.252998	138.000000
706.259780	82.000000
706.266563	33.000000
706.273345	44.000000
706.280128	99.000000
706.286911	148.000000
706.293693	123.000000
706.300476	72.000000
706.307259	54.000000
706.314041	46.000000
706.320824	53.000000
706.327607	50.000000
706.334390	30.000000
706.341173	53.000000
706.347956	59.000000
706.354739	88.000000
706.361522	132.000000
706.368305	122.000000
706.375088	65.000000
706.381871	68.000000
706.388654	91.000000
706.395437	104.000000
706.402221	134.000000
706.409004	127.000000
706.415787	108.000000
706.422570	89.000000
706.429354	102.000000
706.436137	71.000000
706.442920	86.000000
706.449704	123.000000
706.456487	91.000000
706.463271	71.000000
706.470054	50.000000
706.476838	48.000000
706.483622	84.000000
706.490405	82.000000
706.497189	69.000000
706.503973	41.000000
706.510756	14.000000
706.517540	25.000000
706.524324	55.000000
706.531108	54.000000
706.537892	61.000000
706.544675	75.000000
706.551459	90.000000
706.558243	92.000000
706.565027	52.000000
706.571811	39.000000
706.578595	76.000000
706.585380	76.000000
706.592164	49.000000
706.598948	67.000000
706.605732	112.000000
706.612516	150.000000
706.619300	141.000000
706.626085	106.000000
706.632869	141.000000
706.639653	130.000000
706.646438	47.000000
706.653222	19.000000
706.660007	45.000000
706.666791	44.000000
706.673576	50.000000
706.680360	63.000000
706.687145	64.000000
706.693929	58.000000
706.700714	49.000000
706.707499	53.000000
706.714283	75.000000
706.721068	56.000000
706.727853	31.000000
706.734638	13.000000
706.741423	32.000000
706.748208	70.000000
706.754992	67.000000
706.761777	32.000000
706.768562	35.000000
706.775347	65.000000
706.782132	97.000000
706.788918	102.000000
706.795703	44.000000
706.802488	47.000000
706.809273	48.000000
706.816058	67.000000
706.822843	81.000000
706.829629	102.000000
706.836414	52.000000
706.843199	11.000000
706.849985	18.000000
706.856770	18.000000
706.863556	10.000000
706.870341	9.000000
706.877126	1.000000
706.883912	9.000000
706.890698	27.000000
706.897483	15.000000
706.904269	7.000000
706.911054	10.000000
706.917840	11.000000
706.924626	34.000000
706.931412	53.000000
706.938197	58.000000
706.944983	43.000000
706.951769	55.000000
706.958555	104.000000
706.965341	71.000000
706.972127	25.000000
706.978913	4.000000
706.985699	3.000000
706.992485	0.000000
706.999271	15.000000
707.006057	74.000000
707.012843	118.000000
707.019630	98.000000
707.026416	52.000000
707.033202	9.000000
707.039988	36.000000
707.046775	48.000000
707.053561	37.000000
707.060348	13.000000
707.067134	24.000000
707.073920	66.000000
707.080707	65.000000
707.087493	33.000000
707.094280	20.000000
707.101067	3.000000
707.107853	5.000000
707.114640	7.000000
707.121426	1.000000
707.128213	9.000000
707.135000	39.000000
707.141787	49.000000
707.148574	61.000000
707.155360	80.000000
707.162147	97.000000
707.168934	90.000000
707.175721	33.000000
707.182508	2.000000
707.189295	2.000000
707.196082	13.000000
707.202869	76.000000
707.209656	110.000000
707.216444	104.000000
707.223231	64.000000
707.230018	21.000000
707.236805	17.000000
707.243592	26.000000
707.250380	22.000000
707.257167	67.000000
707.263954	79.000000
707.270742	56.000000
707.277529	40.000000
707.284317	41.000000
707.291104	64.000000
707.297892	72.000000
707.304679	30.000000
707.311467	8.000000
707.318255	4.000000
707.325042	10.000000
707.331830	29.000000
707.338618	67.000000
707.345406	80.000000
707.352193	59.000000
707.358981	15.000000
707.365769	42.000000
707.372557	86.000000
707.379345	80.000000
707.386133	85.000000
707.392921	87.000000
707.399709	43.000000
707.406497	58.000000
707.413285	109.000000
707.420073	130.000000
707.426861	139.000000
707.433650	139.000000
707.440438	101.000000
707.447226	53.000000
707.454014	40.000000
707.460803	32.000000
707.467591	25.000000
707.474379	56.000000
707.481168	101.000000
707.487956	83.000000
707.494745	92.000000
707.501533	132.000000
707.508322	82.000000
707.515111	52.000000
707.521899	55.000000
707.528688	37.000000
707.535476	13.000000
707.542265	10.000000
707.549054	29.000000
707.555843	29.000000
707.562632	34.000000
707.569420	24.000000
707.576209	36.000000
707.582998	69.000000
707.589787	95.000000
707.596576	134.000000
707.603365	106.000000
707.610154	24.000000
707.616943	4.000000
707.623732	3.000000
707.630522	0.000000
707.637311	16.000000
707.644100	18.000000
707.650889	3.000000
707.657679	6.000000
707.664468	40.000000
707.671257	78.000000
707.678047	73.000000
707.684836	30.000000
707.691625	20.000000
707.698415	16.000000
707.705204	23.000000
707.711994	60.000000
707.718784	73.000000
707.725573	47.000000
707.732363	20.000000
707.739152	26.000000
707.745942	40.000000
707.752732	24.000000
707.759522	18.000000
707.766312	26.000000
707.773101	40.000000
707.779891	59.000000
707.786681	41.000000
707.793471	45.000000
707.800261	67.000000
707.807051	84.000000
707.813841	85.000000
707.820631	64.000000
707.827421	68.000000
707.834211	92.000000
707.841002	70.000000
707.847792	38.000000
707.854582	82.000000
707.861372	83.000000
707.868163	28.000000
707.874953	22.000000
707.881743	64.000000
707.888534	98.000000
707.895324	65.000000
707.902115	76.000000
707.908905	128.000000
707.915696	102.000000
707.922486	97.000000
707.929277	81.000000
707.936067	34.000000
707.942858	14.000000
707.949649	4.000000
707.956439	31.000000
707.963230	90.000000
707.970021	115.000000
707.976812	68.000000
707.983603	21.000000
707.990394	2.000000
707.997185	14.000000
708.003975	63.000000
708.010766	108.000000
708.017557	87.000000
708.024349	82.000000
708.031140	68.000000
708.037931	87.000000
708.044722	81.000000
708.051513	50.000000
708.058304	39.000000
708.065096	24.000000
708.071887	6.000000
708.078678	24.000000
708.085470	46.000000
708.092261	90.000000
708.099052	87.000000
708.105844	45.000000
708.112635	37.000000
708.119427	55.000000
708.126218	28.000000
708.133010	18.000000
708.139802	41.000000
708.146593	74.000000
708.153385	60.000000
708.160177	33.000000
708.166968	46.000000
708.173760	49.000000
708.180552	21.000000
708.187344	21.000000
708.194136	53.000000
708.200928	84.000000
708.207719	129.000000
708.214511	91.000000
708.221303	80.000000
708.228096	115.000000
708.234888	79.000000
708.241680	36.000000
708.248472	22.000000
708.255264	38.000000
708.262056	23.000000
708.268848	62.000000
708.275641	84.000000
708.282433	101.000000
708.289225	114.000000
708.296018	81.000000
708.302810	71.000000
708.309603	100.000000
708.316395	100.000000
708.323188	67.000000
708.329980	58.000000
708.336773	52.000000
708.343565	33.000000
708.350358	62.000000
708.357151	113.000000
708.363943	82.000000
708.370736	48.000000
708.377529	28.000000
708.384322	12.000000
708.391114	43.000000
708.397907	100.000000
708.404700	105.000000
708.411493	67.000000
708.418286	80.000000
708.425079	103.000000
708.431872	88.000000
708.438665	78.000000
708.445458	68.000000
708.452251	68.000000
708.459044	63.000000
708.465838	78.000000
708.472631	65.000000
708.479424	64.000000
708.486217	68.000000
708.493011	80.000000
708.499804	180.000000
708.506598	189.000000
708.513391	76.000000
708.520184	10.000000
708.526978	35.000000
708.533771	48.000000
708.540565	33.000000
708.547359	62.000000
708.554152	38.000000
708.560946	42.000000
708.567739	61.000000
708.574533	58.000000
708.581327	62.000000
708.588121	107.000000
708.594915	163.000000
708.601708	147.000000
708.608502	70.000000
708.615296	81.000000
708.622090	94.000000
708.628884	95.000000
708.635678	118.000000
708.642472	75.000000
708.649266	33.000000
708.656060	44.000000
708.662855	49.000000
708.669649	48.000000
708.676443	31.000000
708.683237	57.000000
708.690031	98.000000
708.696826	52.000000
708.703620	38.000000
708.710414	45.000000
708.717209	19.000000
708.724003	25.000000
708.730798	53.000000
708.737592	75.000000
708.744387	78.000000
708.751181	55.000000
708.757976	23.000000
708.764771	49.000000
708.771565	103.000000
708.778360	82.000000
708.785155	33.000000
708.791950	19.000000
708.798744	28.000000
708.805539	89.000000
708.812334	64.000000
708.819129	7.000000
708.825924	9.000000
708.832719	31.000000
708.839514	37.000000
708.846309	37.000000
708.853104	61.000000
708.859899	67.000000
708.866694	58.000000
708.873489	38.000000
708.880284	18.000000
708.887080	29.000000
708.893875	65.000000
708.900670	77.000000
708.907466	69.000000
708.914261	62.000000
708.921056	75.000000
708.927852	62.000000
708.934647	78.000000
708.941443	82.000000
708.948238	79.000000
708.955034	121.000000
708.961829	98.000000
708.968625	25.000000
708.975421	32.000000
708.982216	89.000000
708.989012	119.000000
708.995808	94.000000
709.002604	68.000000
709.009399	36.000000
709.016195	26.000000
709.022991	32.000000
709.029787	27.000000
709.036583	28.000000
709.043379	38.000000
709.050175	82.000000
709.056971	90.000000
709.063767	34.000000
709.070563	19.000000
709.077359	52.000000
709.084156	67.000000
709.090952	74.000000
709.097748	62.000000
709.104544	69.000000
709.111341	73.000000
709.118137	57.000000
709.124933	32.000000
709.131730	35.000000
709.138526	51.000000
709.145323	43.000000
709.152119	42.000000
709.158916	83.000000
709.165712	73.000000
709.172509	21.000000
709.179306	54.000000
709.186102	87.000000
709.192899	86.000000
709.199696	59.000000
709.206493	64.000000
709.213289	60.000000
709.220086	24.000000
709.226883	3.000000
709.233680	5.000000
709.240477	26.000000
709.247274	46.000000
709.254071	58.000000
709.260868	66.000000
709.267665	85.000000
709.274462	68.000000
709.281259	53.000000
709.288056	34.000000
709.294854	16.000000
709.301651	10.000000
709.308448	26.000000
709.315245	25.000000
709.322043	26.000000
709.328840	74.000000
709.335637	110.000000
709.342435	97.000000
709.349232	73.000000
709.356030	69.000000
709.362827	49.000000
709.369625	50.000000
709.376423	31.000000
709.383220	78.000000
709.390018	178.000000
709.396816	231.000000
709.403613	131.000000
709.410411	54.000000
709.417209	93.000000
709.424007	140.000000
709.430804	107.000000
709.437602	86.000000
709.444400	87.000000
709.451198	87.000000
709.457996	143.000000
709.464794	191.000000
709.471592	146.000000
709.478390	140.000000
709.485189	138.000000
709.491987	107.000000
709.498785	17.000000
709.505583	31.000000
709.512381	43.000000
709.519180	37.000000
709.525978	30.000000
709.532776	38.000000
709.539575	55.000000
709.546373	83.000000
709.553172	100.000000
709.559970	128.000000
709.566769	98.000000
709.573567	77.000000
709.580366	82.000000
709.587164	94.000000
709.593963	66.000000
709.600762	59.000000
709.607560	52.000000
709.614359	41.000000
709.621158	54.000000
709.627957	71.000000
709.634755	85.000000
709.641554	65.000000
709.648353	18.000000
709.655152	19.000000
709.661951	45.000000
709.668750	79.000000
709.675549	90.000000
709.682348	67.000000
709.689147	30.000000
709.695947	22.000000
709.702746	27.000000
709.709545	17.000000
709.716344	14.000000
709.723143	21.000000
709.729943	42.000000
709.736742	62.000000
709.743541	56.000000
709.750341	52.000000
709.757140	51.000000
709.763940	46.000000
709.770739	42.000000
709.777539	28.000000
709.784338	5.000000
709.791138	20.000000
709.797938	65.000000
709.804737	98.000000
709.811537	136.000000
709.818337	123.000000
709.825136	107.000000
709.831936	109.000000
709.838736	69.000000
709.845536	7.000000
709.852336	18.000000
709.859136	64.000000
709.865936	62.000000
709.872736	63.000000
709.879536	84.000000
709.886336	72.000000
709.893136	29.000000
709.899936	36.000000
709.906736	78.000000
709.913536	90.000000
709.920337	49.000000
709.927137	13.000000
709.933937	9.000000
709.940737	10.000000
709.947538	32.000000
709.954338	67.000000
709.961139	111.000000
709.967939	138.000000
709.974739	131.000000
709.981540	83.000000
709.988341	28.000000
709.995141	22.000000
710.001942	33.000000
710.008742	35.000000
710.015543	42.000000
710.022344	16.000000
710.029145	1.000000
710.035945	11.000000
710.042746	28.000000
710.049547	19.000000
710.056348	8.000000
710.063149	36.000000
710.069950	64.000000
710.076751	70.000000
710.083552	69.000000
710.090353	39.000000
710.097154	7.000000
710.103955	25.000000
710.110756	43.000000
710.117557	29.000000
710.124358	29.000000
710.131160	55.000000
710.137961	59.000000
710.144762	40.000000
710.151564	28.000000
710.158365	29.000000
710.165166	34.000000
710.171968	30.000000
710.178769	39.000000
710.185571	44.000000
710.192372	50.000000
710.199174	56.000000
710.205976	48.000000
710.212777	32.000000
710.219579	32.000000
710.226381	49.000000
710.233182	108.000000
710.239984	127.000000
710.246786	81.000000
710.253588	73.000000
710.260390	139.000000
710.267191	108.000000
710.273993	33.000000
710.280795	37.000000
710.287597	104.000000
710.294399	139.000000
710.301201	165.000000
710.308004	130.000000
710.314806	62.000000
710.321608	72.000000
710.328410	126.000000
710.335212	137.000000
710.342014	127.000000
710.348817	136.000000
710.355619	133.000000
710.362421	118.000000
710.369224	97.000000
710.376026	114.000000
710.382829	150.000000
710.389631	164.000000
710.396434	152.000000
710.403236	199.000000
710.410039	257.000000
710.416842	212.000000
710.423644	127.000000
710.430447	131.000000
710.437250	177.000000
710.444052	153.000000
710.450855	125.000000
710.457658	92.000000
710.464461	72.000000
710.471264	78.000000
710.478067	126.000000
710.484870	129.000000
710.491673	113.000000
710.498476	138.000000
710.505279	139.000000
710.512082	99.000000
710.518885	80.000000
710.525688	108.000000
710.532491	48.000000
710.539294	15.000000
710.546098	66.000000
710.552901	133.000000
710.559704	181.000000
710.566507	179.000000
710.573311	146.000000
710.580114	82.000000
710.586918	54.000000
710.593721	47.000000
710.600525	44.000000
710.607328	34.000000
710.614132	23.000000
710.620935	40.000000
710.627739	66.000000
710.634543	83.000000
710.641346	60.000000
710.648150	7.000000
710.654954	12.000000
710.661758	61.000000
710.668562	57.000000
710.675365	17.000000
710.682169	27.000000
710.688973	50.000000
710.695777	71.000000
710.702581	93.000000
710.709385	56.000000
710.716189	22.000000
710.722993	59.000000
710.729798	79.000000
710.736602	33.000000
710.743406	2.000000
710.750210	2.000000
710.757014	24.000000
710.763819	56.000000
710.770623	68.000000
710.777427	60.000000
710.784232	59.000000
710.791036	80.000000
710.797841	100.000000
710.804645	81.000000
710.811450	99.000000
710.818254	124.000000
710.825059	61.000000
710.831864	27.000000
710.838668	27.000000
710.845473	31.000000
710.852278	24.000000
710.859082	59.000000
710.865887	130.000000
710.872692	104.000000
710.879497	89.000000
710.886302	80.000000
710.893107	56.000000
710.899912	51.000000
710.906717	78.000000
710.913522	78.000000
710.920327	31.000000
710.927132	33.000000
710.933937	37.000000
710.940742	23.000000
710.947547	46.000000
710.954352	49.000000
710.961158	37.000000
710.967963	19.000000
710.974768	15.000000
710.981574	41.000000
710.988379	64.000000
710.995184	70.000000
711.001990	61.000000
711.008795	47.000000
711.015601	34.000000
711.022406	22.000000
711.029212	3.000000
711.036018	2.000000
711.042823	2.000000
711.049629	26.000000
711.056435	56.000000
711.063240	69.000000
711.070046	102.000000
711.076852	103.000000
711.083658	57.000000
711.090464	36.000000
711.097270	58.000000
711.104075	40.000000
711.110881	39.000000
711.117687	46.000000
711.124493	71.000000
711.131300	96.000000
711.138106	84.000000
711.144912	43.000000
711.151718	18.000000
711.158524	35.000000
711.165330	38.000000
711.172137	32.000000
711.178943	29.000000
711.185749	49.000000
711.192556	79.000000
711.199362	90.000000
711.206169	81.000000
711.212975	89.000000
711.219781	117.000000
711.226588	92.000000
711.233395	65.000000
711.240201	114.000000
711.247008	88.000000
711.253814	30.000000
711.260621	56.000000
711.267428	70.000000
711.274235	94.000000
711.281041	113.000000
711.287848	66.000000
711.294655	47.000000
711.301462	65.000000
711.308269	43.000000
711.315076	47.000000
711.321883	60.000000
711.328690	47.000000
711.335497	47.000000
711.342304	64.000000
711.349111	84.000000
711.355918	153.000000
711.362726	208.000000
711.369533	135.000000
711.376340	66.000000
711.383147	53.000000
711.389955	60.000000
711.396762	104.000000
711.403569	134.000000
711.410377	114.000000
711.417184	85.000000
711.423992	96.000000
711.430799	107.000000
711.437607	79.000000
711.444414	71.000000
711.451222	79.000000
711.458030	91.000000
711.464837	163.000000
711.471645	161.000000
711.478453	145.000000
711.485261	181.000000
711.492068	159.000000
711.498876	82.000000
711.505684	69.000000
711.512492	80.000000
711.519300	73.000000
711.526108	66.000000
711.532916	52.000000
711.539724	42.000000
711.546532	33.000000
711.553340	38.000000
711.560148	70.000000
711.566956	64.000000
711.573765	40.000000
711.580573	39.000000
711.587381	40.000000
711.594189	47.000000
711.600998	62.000000
711.607806	68.000000
711.614615	77.000000
711.621423	126.000000
711.628231	123.000000
711.635040	45.000000
711.641849	31.000000
711.648657	112.000000
711.655466	128.000000
711.662274	67.000000
711.669083	53.000000
711.675892	44.000000
711.682700	25.000000
711.689509	61.000000
711.696318	76.000000
711.703127	34.000000
711.709936	31.000000
711.716745	40.000000
711.723553	42.000000
711.730362	69.000000
711.737171	51.000000
711.743980	61.000000
711.750790	39.000000
711.757599	20.000000
711.764408	25.000000
711.771217	38.000000
711.778026	73.000000
711.784835	98.000000
711.791645	76.000000
711.798454	69.000000
711.805263	92.000000
711.812073	112.000000
711.818882	65.000000
711.825691	56.000000
711.832501	46.000000
711.839310	39.000000
711.846120	50.000000
711.852929	21.000000
711.859739	6.000000
711.866549	10.000000
711.873358	26.000000
711.880168	16.000000
711.886978	8.000000
711.893787	34.000000
711.900597	75.000000
711.907407	111.000000
711.914217	172.000000
711.921027	142.000000
711.927837	46.000000
711.934647	20.000000
711.941457	2.000000
711.948267	5.000000
711.955077	27.000000
711.961887	60.000000
711.968697	59.000000
711.975507	31.000000
711.982317	23.000000
711.989127	22.000000
711.995938	9.000000
712.002748	29.000000
712.009558	32.000000
712.016369	47.000000
712.023179	51.000000
712.029989	22.000000
712.036800	21.000000
712.043610	65.000000
712.050421	59.000000
712.057231	31.000000
712.064042	32.000000
712.070852	36.000000
712.077663	24.000000
712.084474	27.000000
712.091284	15.000000
712.098095	17.000000
712.104906	44.000000
712.111717	21.000000
712.118528	15.000000
712.125338	15.000000
712.132149	16.000000
712.138960	40.000000
712.145771	46.000000
712.152582	45.000000
712.159393	52.000000
712.166204	50.000000
712.173015	61.000000
712.179827	48.000000
712.186638	39.000000
712.193449	25.000000
712.200260	35.000000
712.207071	49.000000
712.213883	26.000000
712.220694	7.000000
712.227505	36.000000
712.234317	109.000000
712.241128	175.000000
712.247940	133.000000
712.254751	86.000000
712.261563	102.000000
712.268374	105.000000
712.275186	53.000000
712.281997	13.000000
712.288809	4.000000
712.295621	2.000000
712.302433	16.000000
712.309244	34.000000
712.316056	13.000000
712.322868	29.000000
712.329680	52.000000
712.336492	58.000000
712.343304	72.000000
712.350116	67.000000
712.356928	65.000000
712.363740	92.000000
712.370552	101.000000
712.377364	119.000000
712.384176	173.000000
712.390988	289.000000
712.397800	232.000000
712.404612	99.000000
712.411425	120.000000
712.418237	122.000000
712.425049	190.000000
712.431862	206.000000
712.438674	96.000000
712.445486	108.000000
712.452299	182.000000
712.459111	217.000000
712.465924	189.000000
712.472736	174.000000
712.479549	189.000000
712.486361	176.000000
712.493174	154.000000
712.499987	185.000000
712.506799	198.000000
712.513612	139.000000
712.520425	131.000000
712.527238	154.000000
712.534051	182.000000
712.540864	222.000000
712.547676	169.000000
712.554489	119.000000
712.561302	108.000000
712.568115	73.000000
712.574928	88.000000
712.581741	110.000000
712.588555	70.000000
712.595368	52.000000
712.602181	82.000000
712.608994	81.000000
712.615807	54.000000
712.622621	9.000000
712.629434	17.000000
712.636247	40.000000
712.643061	17.000000
712.649874	30.000000
712.656687	87.000000
712.663501	93.000000
712.670314	54.000000
712.677128	16.000000
712.683941	21.000000
712.690755	11.000000
712.697569	1.000000
712.704382	0.000000
712.711196	4.000000
712.718010	11.000000
712.724823	60.000000
712.731637	71.000000
712.738451	38.000000
712.745265	16.000000
712.752079	15.000000
712.758893	60.000000
712.765707	82.000000
712.772521	32.000000
712.779335	12.000000
712.786149	35.000000
712.792963	53.000000
712.799777	61.000000
712.806591	41.000000
712.813405	14.000000
712.820220	10.000000
712.827034	22.000000
712.833848	42.000000
712.840662	46.000000
712.847477	32.000000
712.854291	49.000000
712.861106	43.000000
712.867920	56.000000
712.874734	45.000000
712.881549	20.000000
712.888364	19.000000
712.895178	40.000000
712.901993	95.000000
712.908807	113.000000
712.915622	68.000000
712.922437	53.000000
712.929251	72.000000
712.936066	88.000000
712.942881	68.000000
712.949696	38.000000
712.956511	68.000000
712.963326	65.000000
712.970141	88.000000
712.976956	98.000000
712.983771	41.000000
712.990586	20.000000
712.997401	36.000000
713.004216	43.000000
713.011031	37.000000
713.017846	27.000000
713.024661	16.000000
713.031477	14.000000
713.038292	18.000000
713.045107	5.000000
713.051923	17.000000
713.058738	40.000000
713.065553	89.000000
713.072369	99.000000
713.079184	65.000000
713.086000	20.000000
713.092815	29.000000
713.099631	42.000000
713.106446	28.000000
713.113262	24.000000
713.120078	33.000000
713.126893	27.000000
713.133709	65.000000
713.140525	77.000000
713.147341	41.000000
713.154156	26.000000
713.160972	50.000000
713.167788	50.000000
713.174604	17.000000
713.181420	0.000000
713.188236	4.000000
713.195052	7.000000
713.201868	39.000000
713.208684	97.000000
713.215500	92.000000
713.222317	79.000000
713.229133	79.000000
713.235949	56.000000
713.242765	39.000000
713.249582	39.000000
713.256398	61.000000
713.263214	116.000000
713.270031	132.000000
713.276847	100.000000
713.283663	62.000000
713.290480	82.000000
713.297296	99.000000
713.304113	59.000000
713.310930	62.000000
713.317746	117.000000
713.324563	158.000000
713.331380	149.000000
713.338196	74.000000
713.345013	75.000000
713.351830	108.000000
713.358647	69.000000
713.365463	45.000000
713.372280	115.000000
713.379097	140.000000
713.385914	102.000000
713.392731	60.000000
713.399548	114.000000
713.406365	120.000000
713.413182	87.000000
713.419999	75.000000
713.426817	112.000000
713.433634	131.000000
713.440451	127.000000
713.447268	110.000000
713.454085	88.000000
713.460903	88.000000
[truncated: 253,658 more rows]
