# Supplementary material for: Identification and tentative removal of collagen glue in Palaeolithic worked bone objects: implications for ZooMS and radiocarbon dating
Source: Sci Rep. 2023 Dec 13;13:22119. doi: 10.1038/s41598-023-49242-7 (PMC10719399; doi:10.1038/s41598-023-49242-7)
Supplement: Supplementary file 2 — Supplementary Information 2. [file 41598_2023_49242_MOESM2_ESM.zip › maldi raw files/38 IST_original_1.txt]

800.036224544952	0
800.054507003702	3
800.072789671659	0
800.091072548822	7
800.10935563535	1
800.127638930772	8
800.145922435713	4
800.164206149706	0
800.182490072905	0
800.200774205468	1
800.219058546925	11
800.237343097902	9
800.25562785793	3
800.273912827165	10
800.292198005764	2
800.310483393413	8
800.328768990269	10
800.347054796333	8
800.365340811604	13
800.383627036238	11
800.401913469767	4
800.420200112816	8
800.438486964916	11
800.456774026223	8
800.475061296894	11
800.493348776458	11
800.511636465544	18
800.529924363523	20
800.548212471024	6
800.566500787574	2
800.584789313332	3
800.603078048298	11
800.62136699247	12
800.639656146007	5
800.657945508438	1
800.67623508039	12
800.694524861392	18
800.712814851602	10
800.731105051019	5
800.749395459643	4
800.767686077475	13
800.785976904515	11
800.804267940918	21
800.822559186373	13
800.840850641034	11
800.859142304904	8
800.87743417798	11
800.895726260265	15
800.914018551757	15
800.932311052456	2
800.950603762363	9
800.968896681477	7
800.9871898098	12
801.005483147329	15
801.023776694223	11
801.042070450011	7
801.060364415321	10
801.078658589681	8
801.096952973248	13
801.115247566023	20
801.13354236785	11
801.151837379197	4
801.170132599595	0
801.188428029201	3
801.206723668015	6
801.225019516036	6
801.243315573266	14
801.261611839702	13
801.279908315347	24
801.298205000199	11
801.31650189426	3
801.334798997527	5
801.353096310003	6
801.371393831686	6
801.389691562578	19
801.407989502677	14
801.426287651984	19
801.444586010498	9
801.462884578221	17
801.481183355151	14
801.49948234129	11
801.517781536636	6
801.53608094119	0
801.554380554952	16
801.572680377922	9
801.590980410099	5
801.609280651485	10
801.627581102079	16
801.64588176188	7
801.66418263089	1
801.682483709108	21
801.700784996376	11
801.719086493167	5
801.737388199008	2
801.755690113901	17
801.773992238315	5
801.792294571624	11
801.810597114298	16
801.82889986618	23
801.847202827269	19
801.865505997567	6
801.883809377073	4
801.902112965787	1
801.920416763709	4
801.93872077084	0
801.957024987178	6
801.975329412568	8
801.99363404748	18
802.011938891286	19
802.030243944457	8
802.048549206836	10
802.066854678424	12
802.085160359219	7
802.103466249223	2
802.121772348436	19
802.140078656699	8
802.158385174328	15
802.176691901165	8
802.19499883721	12
802.213305982463	4
802.231613336925	12
802.249920900595	3
802.268228673317	6
802.286536655403	8
802.304844846856	12
802.323153247202	19
802.341461856914	25
802.359770675834	16
802.378079703963	34
802.396388941143	26
802.414698387688	26
802.433008043442	13
802.451317908404	28
802.469627982575	33
802.487938265797	31
802.506248758385	35
802.524559460181	15
802.542870371185	18
802.561181491398	16
802.57949282082	14
802.59780435945	32
802.616116107131	21
802.634428064178	1
802.652740230434	6
802.671052605898	0
802.689365190571	10
802.707677984295	13
802.725990987385	12
802.744304199526	5
802.762617621191	18
802.780931251907	15
802.799245091674	22
802.817559140807	23
802.835873398992	5
802.854187866542	10
802.872502543301	11
802.890817429269	4
802.909132524445	7
802.927447828673	13
802.945763342267	14
802.96407906507	5
802.982394997081	4
803.000711138301	13
803.019027488573	4
803.03734404821	8
803.055660816899	13
803.073977794955	5
803.092294982219	23
803.110612378691	7
803.128929984373	1
803.147247799106	4
803.165565823205	3
803.183884056356	11
803.202202498873	7
803.220521150599	5
803.238840011377	3
803.257159081521	7
803.275478360873	20
803.293797849435	9
803.312117547048	3
803.330437454027	1
803.348757570216	3
803.367077895456	3
803.385398430062	4
803.40371917372	12
803.422040126744	8
803.440361288978	5
803.45868266042	10
803.477004241071	9
803.495326030774	7
803.513648029844	2
803.531970237965	4
803.550292655453	3
803.568615282149	6
803.586938117898	6
803.605261163013	6
803.623584417179	6
803.641907880712	0
803.660231553298	13
803.678555435249	13
803.696879526409	0
803.715203826622	0
803.7335283362	6
803.751853054831	14
803.770177982829	14
803.788503120035	11
803.806828466293	7
803.825154021918	1
803.843479786752	1
803.861805760639	3
803.880131943891	12
803.898458336196	4
803.916784937867	8
803.935111748748	0
803.95343876868	0
803.97176599798	4
803.990093436331	7
804.008421084049	9
804.026748940819	6
804.045077006955	11
804.063405282144	6
804.081733766699	8
804.100062460307	2
804.118391363281	4
804.136720475464	8
804.1550497967	12
804.173379327302	5
804.191709066957	5
804.210039015978	6
804.228369174052	2
804.246699541492	8
804.265030118142	0
804.283360903843	0
804.301691898912	0
804.320023103033	8
804.338354516521	11
804.356686139061	20
804.375017970968	35
804.393350011927	9
804.411682262096	10
804.430014721632	9
804.44834739022	19
804.466680268174	4
804.485013355339	19
804.503346651556	9
804.521680157139	0
804.540013871775	12
804.558347795778	7
804.576681928834	8
804.595016271099	11
804.613350822731	29
804.631685583416	12
804.650020553467	3
804.668355732571	3
804.686691121042	7
804.705026718566	5
804.723362525456	13
804.741698541399	5
804.760034766552	8
804.778371201072	6
804.796707844644	0
804.815044697583	3
804.833381759575	9
804.851719030934	14
804.870056511346	2
804.888394200968	5
804.906732099956	4
804.925070207997	4
804.943408525406	8
804.961747051867	2
804.980085787538	1
804.998424732576	2
805.016763886667	8
805.035103250125	4
805.053442822635	3
805.071782604356	2
805.090122595444	5
805.108462795585	2
805.126803205093	24
805.145143823653	22
805.163484651424	14
805.181825688562	6
805.200166934752	2
805.21850839031	8
805.236850054921	2
805.255191928742	8
805.27353401193	2
805.291876304171	9
805.310218805623	11
805.328561516284	10
805.346904436312	3
805.365247565394	8
805.383590903843	30
805.401934451345	19
805.420278208057	6
805.438622174136	4
805.456966349268	5
805.475310733611	13
805.493655327164	5
805.512000130084	6
805.530345142057	11
805.54869036324	1
805.567035793792	0
805.585381433395	0
805.60372728221	9
805.622073340392	2
805.640419607626	21
805.658766084229	17
805.677112769727	3
805.69545966475	8
805.713806768826	9
805.732154082113	2
805.750501604767	0
805.768849336474	5
805.787197277391	9
805.805545427519	6
805.823893787015	1
805.842242355564	6
805.860591133323	2
805.87894012045	0
805.89728931663	1
805.915638722021	1
805.933988336621	7
805.95233816059	7
805.970688193612	16
805.989038435845	12
806.007388887288	7
806.025739547941	8
806.044090417963	3
806.062441497037	2
806.080792785322	1
806.099144282975	6
806.117495989524	8
806.135847905598	3
806.154200030726	1
806.172552365064	0
806.19090490877	9
806.209257661529	1
806.227610623499	1
806.24596379468	2
806.264317175071	3
806.282670764673	4
806.301024563643	13
806.319378571666	20
806.3377327889	18
806.356087215345	6
806.374441851	4
806.392796696024	14
806.411151749943	7
806.429507013388	8
806.447862485887	12
806.466218167596	15
806.484574058516	19
806.502930158647	1
806.521286468146	0
806.539642986698	2
806.557999714461	9
806.576356651435	5
806.59471379762	7
806.613071153016	16
806.631428717623	18
806.649786491598	12
806.668144474626	10
806.686502666866	13
806.704861068316	7
806.723219678977	5
806.741578498849	4
806.75993752809	3
806.778296766227	16
806.796656213889	12
806.815015870448	12
806.833375736532	2
806.851735811513	9
806.870096096019	8
806.88845658958	3
806.906817292351	3
806.925178204333	8
806.943539325526	2
806.96190065593	11
806.980262195545	5
806.998623944372	11
807.016985902567	2
807.035348069658	2
807.053710446275	2
807.072073031789	1
807.090435826829	1
807.108798830922	0
807.127162044226	6
807.145525466742	0
807.163889098469	2
807.182252939406	10
807.200616989556	9
807.218981248916	3
807.237345717488	9
807.255710395271	6
807.274075282264	7
807.29244037847	22
807.310805683886	23
807.329171198515	49
807.347536922354	56
807.365902855404	71
807.384268997666	99
807.402635349139	103
807.421001909824	65
807.43936867972	67
807.457735658827	77
807.476102847145	23
807.494470244675	8
807.512837851417	3
807.531205667369	6
807.549573692534	11
807.567941926909	5
807.586310370496	3
807.604679023295	0
807.623047885305	16
807.641416956526	6
807.659786236959	1
807.678155726603	2
807.696525425459	0
807.714895333526	7
807.733265450805	0
807.751635777296	0
807.77000631284	1
807.788377057911	0
807.806748012036	0
807.825119175215	1
807.843490547921	9
807.861862129523	5
807.880233920495	9
807.898605920678	5
807.916978130073	8
807.935350548679	6
807.953723176497	5
807.972096013527	0
807.99046905961	1
808.008842315221	11
808.027215779885	9
808.045589453604	5
808.063963336692	6
808.082337428992	7
808.100711730504	3
808.119086241227	10
808.137460961162	25
808.155835890309	11
808.17421102851	10
808.192586376238	5
808.210961932862	5
808.229337698856	9
808.247713674062	5
808.26608985848	1
808.284466252109	5
808.302842854793	15
808.321219667004	13
808.339596688111	21
808.357973918588	32
808.376351358277	36
808.394729007178	34
808.413106865291	26
808.431484932458	29
808.449863208994	11
808.468241694743	24
808.486620389703	3
808.504999293876	3
808.523378407102	6
808.541757729857	1
808.560137261507	13
808.578517002528	13
808.59689695276	8
808.615277112205	3
808.633657480861	1
808.652038058572	13
808.670418845653	18
808.688799841946	7
808.70718104745	12
808.725562462167	7
808.743944085939	1
808.76232591908	7
808.780707961433	9
808.799090212999	7
808.817472673619	16
808.835855343608	6
808.85423822281	0
808.872621311067	5
808.891004608693	0
808.909388115532	1
808.927771831582	4
808.946155756845	4
808.964539891163	0
808.98292423485	5
809.00130878775	10
809.019693549862	16
809.038078521029	5
809.056463701565	1
809.074849091314	7
809.093234690118	3
809.111620498291	5
809.130006515677	4
809.148392742275	4
809.166779178086	6
809.185165822951	0
809.203552677187	8
809.221939740477	18
809.240327013137	12
809.258714495009	1
809.277102186094	2
809.295490086392	4
809.313878195744	5
809.332266514466	12
809.350655042243	110
809.36904377939	266
809.387432725592	512
809.405821881164	601
809.424211245949	720
809.442600819946	656
809.460990603156	408
809.479380595421	290
809.497770797056	188
809.516161207903	76
809.534551827805	49
809.552942657078	16
809.571333695405	10
809.589724943103	8
809.608116399856	5
809.626508065979	12
809.644899941315	8
809.663292025705	3
809.681684319466	22
809.70007682244	7
809.718469534468	14
809.736862455867	4
809.755255586479	2
809.773648926146	5
809.792042475183	5
809.810436233433	1
809.828830200738	0
809.847224377413	8
809.865618763301	2
809.884013358245	1
809.902408162558	2
809.920803175927	11
809.939198398666	4
809.957593830461	1
809.975989471626	6
809.994385322004	5
810.012781381436	37
810.03117765024	9
810.049574128099	0
810.067970815328	0
810.086367711613	4
810.104764817268	2
810.123162131978	2
810.141559656059	4
810.159957389195	3
810.178355331702	4
810.196753483264	6
810.215151844197	1
810.233550414185	0
810.251949193543	0
810.270348181957	9
810.288747379742	4
810.307146786582	1
810.325546402793	8
810.343946228217	24
810.362346262696	69
810.380746506546	122
810.399146959451	198
810.417547621727	246
810.435948493217	170
810.454349573761	130
810.472750863519	119
810.491152362648	104
810.509554070831	54
810.527955988228	21
810.546358114997	30
810.564760450978	35
810.583162996014	18
810.601565750422	9
810.619968713885	6
810.638371886719	3
810.656775268609	8
810.675178859711	1
810.693582660185	7
810.711986669714	1
810.730390888615	3
810.748795316571	3
810.767199953897	13
810.785604800438	8
810.804009856033	0
810.822415120842	8
810.840820594865	8
810.859226278258	1
810.877632170707	0
810.896038272527	1
810.914444583561	0
810.93285110365	0
810.951257832953	8
810.969664771469	10
810.988071919356	0
811.006479276457	9
811.024886842613	1
811.043294617983	0
811.061702602566	1
811.080110796521	4
811.098519199531	0
811.116927811912	2
811.135336633349	11
811.153745664	17
811.172154904022	6
811.1905643531	5
811.208974011549	21
811.227383879054	1
811.245793955772	0
811.264204241862	6
811.282614737008	5
811.301025441525	11
811.319436355098	1
811.337847477884	6
811.356258810042	25
811.374670351256	45
811.393082101841	67
811.411494061482	76
811.429906230337	103
811.448318608405	92
811.466731195845	64
811.485143992341	32
811.503556998051	34
811.521970213132	28
811.540383637269	8
811.55879727062	4
811.577211113342	2
811.595625165121	3
811.614039426271	3
811.632453896318	5
811.650868575896	2
811.66928346453	3
811.687698562535	0
811.706113869596	8
811.724529385871	2
811.742945111518	0
811.761361046063	4
811.779777190137	5
811.798193543268	7
811.81661010577	4
811.835026877329	1
811.853443858101	1
811.871861048087	2
811.890278447287	0
811.90869605586	3
811.927113873488	9
811.94553190033	7
811.963950136544	0
811.982368581814	0
812.000787236298	1
812.019206099996	1
812.037625173066	1
812.056044455192	0
812.074463946533	6
812.092883647245	4
812.111303556855	0
812.129723675996	0
812.148144004192	0
812.166564541603	2
812.184985288386	6
812.203406244225	4
812.221827409278	14
812.240248783545	11
812.258670367026	19
812.27709215988	5
812.29551416179	6
812.313936372914	6
812.332358793252	2
812.350781422804	13
812.369204261571	33
812.38762730971	23
812.406050566905	47
812.424474033314	50
812.442897708938	52
812.461321593775	18
812.479745687986	7
812.498169991252	25
812.516594503733	7
812.535019225428	6
812.553444156337	8
812.571869296461	21
812.590294645799	10
812.60872020451	2
812.627145972277	4
812.645571949258	7
812.663998135454	2
812.682424530864	2
812.700851135488	4
812.719277949327	0
812.737704972538	9
812.756132204806	6
812.774559646289	3
812.792987296985	2
812.811415156897	0
812.829843226022	0
812.848271504521	0
812.866699991918	0
812.885128688845	6
812.903557594671	4
812.921986710027	3
812.94041603444	11
812.958845568067	12
812.97727531091	9
812.995705262966	3
813.014135424238	1
813.032565794723	8
813.050996374424	17
813.069427163497	13
813.087858161469	4
813.106289368971	2
813.124720785531	2
813.143152411304	1
813.161584246293	3
813.180016290496	11
813.198448543914	12
813.216881006547	3
813.235313678394	4
813.253746559456	1
813.272179649733	12
813.290612949225	3
813.309046457931	8
813.327480175852	9
813.345914102988	6
813.364348239339	1
813.382782584904	4
813.401217139685	19
813.419651903838	20
813.43808687689	20
813.456522059473	13
813.474957450955	8
813.49339305181	15
813.51182886188	18
813.530264881164	13
813.548701109822	4
813.567137547378	3
813.585574194465	11
813.604011050451	15
813.622448115811	15
813.640885390385	6
813.659322874174	1
813.677760567178	8
813.696198469397	2
813.714636580831	16
813.733074901481	11
813.751513431345	3
813.769952170424	12
813.788391118718	4
813.806830276228	2
813.825269642952	0
813.843709218892	13
813.862149004047	11
813.880588998416	9
813.899029202001	7
813.917469614801	2
813.935910236816	12
813.954351067888	14
813.972792108492	3
813.991233358152	2
814.00967481687	4
814.028116484961	12
814.046558362267	11
814.065000448789	0
814.083442744526	6
814.101885249477	14
814.120327963644	16
814.138770887027	9
814.157214019624	12
814.175657361279	5
814.194100912307	4
814.212544672551	10
814.23098864201	5
814.249432820684	28
814.267877208573	15
814.286321805678	5
814.30476661184	2
814.323211627534	0
814.341656852285	1
814.360102286093	11
814.378547929275	14
814.396993781672	13
814.415439843285	29
814.433886113954	36
814.452332594156	20
814.470779283415	17
814.489226181731	22
814.507673289421	9
814.526120606326	9
814.544568132447	7
814.563015867625	7
814.581463812177	4
814.599911965944	3
814.618360328927	1
814.636808901125	6
814.655257682381	9
814.673706673169	3
814.692155873014	7
814.710605281917	3
814.729054900193	13
814.747504727685	4
814.765954764392	0
814.784405010157	16
814.802855465296	18
814.821306129651	8
814.839757003221	12
814.858208086007	6
814.87665937785	11
814.895110879067	7
814.9135625895	2
814.932014509149	0
814.950466638013	3
814.968918975935	4
814.987371523231	4
815.005824279585	3
815.024277245312	4
815.042730420255	2
815.061183804414	0
815.079637397789	16
815.098091200221	19
815.116545212028	17
815.13499943305	2
815.153453863288	11
815.171908502742	7
815.190363351254	11
815.20881840914	9
815.227273676083	12
815.245729152401	11
815.264184837934	17
815.282640732683	5
815.301096836649	48
815.319553149672	29
815.338009672069	7
815.356466403524	3
815.374923344353	2
815.393380494398	13
815.411837853659	17
815.430295421978	17
815.448753199672	26
815.467211186581	23
815.485669382706	10
815.504127787889	18
815.522586402446	16
815.541045226061	19
815.559504259051	16
815.577963501099	1
815.59642295252	9
815.614882613158	6
815.633342483012	0
815.651802562082	1
815.67026285021	18
815.688723347713	7
815.707184054273	2
815.725644970208	0
815.744106095359	2
815.762567429568	10
815.781028973151	2
815.799490725793	4
815.817952687808	0
815.83641485904	1
815.854877239331	4
815.873339828995	2
815.891802627718	2
815.910265635815	2
815.928728853129	0
815.9471922795	5
815.965655915246	7
815.984119760209	11
816.002583814229	8
816.021048077625	8
816.039512550236	2
816.057977231906	2
816.07644212295	7
816.094907223052	7
816.11337253253	0
816.131838051223	0
816.150303778975	0
816.168769716101	6
816.187235862285	0
816.205702217845	14
816.224168782462	10
816.242635556455	6
816.261102539505	12
816.27956973193	12
816.298037133414	3
816.316504744272	5
816.334972564189	10
816.35344059348	7
816.37190883183	2
816.390377279554	0
816.408845936495	14
816.427314802495	13
816.445783877869	12
816.464253162301	24
816.482722656109	6
816.501192358975	24
816.519662271216	12
816.538132392673	11
816.556602723189	1
816.57507326308	1
816.593544012029	0
816.612014970195	1
816.630486137736	9
816.648957514335	11
816.667429100309	0
816.685900895342	0
816.70437289975	3
816.722845113216	3
816.741317536058	1
816.759790168116	3
816.778263009232	14
816.796736059566	3
816.815209319274	0
816.833682788041	6
816.852156466025	8
816.870630353384	3
816.88910444996	1
816.907578755594	8
816.926053270604	6
816.944527994673	11
816.963002927958	6
816.98147807046	8
816.999953422337	15
817.018428983431	4
817.036904753584	3
817.055380733112	13
817.073856921699	7
817.092333319503	5
817.110809926682	2
817.12928674292	0
817.147763768533	1
817.166241003205	1
817.184718447252	1
817.203196100357	0
817.22167396268	0
817.240152034379	1
817.258630315136	0
817.277108805268	0
817.295587504459	33
817.314066412868	20
817.332545530651	28
817.351024857494	18
817.369504393712	21
817.387984138989	5
817.406464093483	3
817.424944257194	19
817.443424630281	16
817.461905212585	9
817.480386003947	6
817.498867004527	9
817.517348214324	8
817.535829633497	2
817.554311261729	1
817.572793099178	14
817.591275146002	3
817.609757401886	5
817.628239867145	3
817.646722541304	0
817.665205424998	8
817.683688517909	8
817.702171819879	6
817.720655331066	3
817.739139051471	4
817.757622981252	1
817.776107120091	2
817.794591468148	5
817.81307602558	10
817.831560792072	9
817.850045767781	0
817.868530952707	9
817.88701634701	6
817.905501950371	3
817.92398776295	4
817.942473784904	18
817.960960015918	5
817.97944645615	7
817.997933105598	4
818.016419964423	1
818.034907032307	0
818.053394309408	2
818.071881795885	6
818.090369491422	15
818.108857396175	7
818.127345510147	8
818.145833833495	3
818.164322365902	11
818.182811107526	4
818.201300058526	1
818.219789218427	4
818.238278587863	16
818.256768166358	38
818.27525795407	19
818.293747951159	3
818.312238157307	12
818.330728572673	7
818.349219197256	0
818.367710031057	15
818.386201074234	16
818.404692326471	2
818.423183787925	0
818.441675458597	16
818.460167338645	4
818.478659427594	2
818.497151726078	4
818.515644233622	6
818.534136950382	0
818.55262987652	5
818.571123011558	1
818.589616356131	5
818.608109909763	22
818.626603672613	8
818.64509764484	0
818.663591825968	0
818.68208621663	1
818.700580816352	0
818.719075625291	3
818.737570643449	9
818.756065870825	17
818.774561307577	2
818.79305695323	0
818.811552808418	4
818.830048872665	4
818.848545146131	3
818.867041628814	5
818.885538320715	1
818.904035221993	2
818.922532332172	5
818.941029651887	1
818.95952718066	0
818.978024918652	0
818.996522865862	1
819.01502102229	6
819.033519387936	4
819.0520179628	0
819.070516747041	4
819.089015740341	15
819.10751494286	2
819.126014354596	1
819.144513975551	3
819.163013805724	20
819.181513845116	2
819.200014093725	0
819.218514551711	2
819.237015218599	0
819.255516095021	7
819.274017180345	9
819.292518475204	3
819.311019979123	13
819.32952169226	7
819.348023614616	12
819.366525746189	9
819.385028086981	3
819.403530636992	15
819.422033396221	5
819.440536364668	14
819.459039542333	5
819.477542929217	5
819.496046525319	1
819.514550330639	0
819.533054345337	15
819.551558568935	12
819.57006300207	6
819.588567644105	12
819.607072495518	4
819.625577556149	7
819.644082825998	12
819.662588305225	9
819.681093993353	2
819.699599891017	0
819.718105997581	2
819.736612313523	4
819.755118838842	0
819.773625573063	4
819.792132516819	10
819.810639669476	0
819.829147031511	9
819.847654602764	7
819.866162383236	7
819.884670373085	17
819.903178571836	5
819.921686979963	2
819.940195597309	5
819.958704423874	6
819.977213459658	6
819.99572270466	0
820.014232158881	7
820.032741822321	2
820.051251694979	2
820.069761776856	1
820.088272067952	19
820.106782568266	5
820.1252932778	0
820.143804196552	0
820.162315324363	21
820.180826661712	26
820.199338207961	8
820.217849963588	3
820.236361928593	5
820.254874102499	13
820.273386485782	5
820.291899078285	14
820.310411880006	8
820.328924890946	10
820.347438111105	20
820.365951540483	19
820.384465178921	19
820.402979026895	23
820.421493083771	16
820.440007350024	12
820.458521825496	29
820.477036510188	45
820.495551404098	24
820.514066507227	1
820.532581819575	1
820.551097340984	6
820.56961307177	10
820.588129011775	0
820.606645160999	15
820.625161519442	14
820.643678087105	5
820.662194863986	3
820.680711850086	3
820.699229045247	10
820.717746449785	1
820.736264063543	4
820.75478188652	14
820.773299918557	2
820.791818159972	0
820.810336610765	3
820.828855270459	1
820.847374139532	4
820.865893217823	5
820.884412505334	8
820.902932001905	0
820.921451707854	1
820.939971623022	5
820.95849174741	10
820.977012081017	5
820.995532623684	2
821.014053375729	6
821.032574336994	23
821.051095507478	10
821.069616887181	2
821.088138475944	8
821.106660274086	4
821.125182281447	8
821.143704498028	29
821.162226923827	9
821.180749558687	6
821.199272402926	1
821.217795456384	8
821.236318719061	13
821.254842190957	13
821.273365871915	6
821.29188976225	5
821.310413861646	8
821.32893817042	13
821.347462688414	14
821.365987415627	22
821.38451235206	39
821.403037497553	50
821.421562852425	37
821.440088416357	21
821.458614189826	43
821.477140172198	29
821.495666363947	9
821.514192764917	8
821.532719374947	20
821.551246194355	9
821.569773222824	6
821.588300460672	1
821.606827907739	8
821.625355564025	6
821.643883429532	6
821.662411504099	10
821.680939788044	15
821.699468281051	16
821.717996983436	15
821.73652589504	3
821.755055015865	10
821.77358434575	10
821.792113885013	14
821.810643633497	12
821.8291735912	5
821.847703757964	12
821.866234134107	9
821.88476471931	3
821.903295513892	6
821.921826517535	8
821.940357730557	6
821.958889152799	3
821.977420784101	0
821.995952624782	1
822.014484674683	1
822.033016933804	7
822.051549401986	2
822.070082079546	1
822.088614966327	5
822.107148062168	2
822.125681367389	1
822.14421488167	15
822.16274860533	8
822.18128253821	5
822.199816680151	8
822.218351031471	6
822.236885591852	16
822.255420361612	15
822.273955340432	13
822.292490528632	7
822.311025926052	5
822.329561532533	14
822.348097348393	20
822.366633373314	12
822.385169607614	9
822.403706050975	19
822.422242703715	50
822.440779565675	37
822.459316636696	47
822.477853917097	22
822.496391406558	19
822.514929105399	12
822.53346701346	9
822.552005130582	4
822.570543457083	7
822.589081992645	14
822.607620737586	10
822.626159691589	3
822.64469885497	15
822.663238227414	6
822.681777809236	14
822.700317600119	23
822.718857600382	10
822.737397809706	3
822.755938228409	1
822.774478856173	4
822.793019693317	3
822.811560739523	5
822.830101995107	13
822.848643459753	6
822.867185133778	6
822.885727017023	3
822.90426910933	3
822.922811411016	13
822.941353921763	1
822.959896641731	5
822.978439570919	6
822.996982709487	2
823.015526057275	0
823.034069614124	6
823.052613380353	0
823.071157355644	3
823.089701540313	8
823.108245934045	3
823.126790536996	16
823.145335349328	14
823.16388037072	13
823.182425601493	8
823.200971041327	8
823.21951669054	6
823.238062548974	2
823.256608616469	4
823.275154893185	1
823.293701379121	8
823.312248074438	19
823.330794978815	17
823.349342092573	28
823.367889415392	23
823.38643694759	7
823.404984688851	28
823.423532639331	52
823.442080799192	44
823.460629168273	47
823.479177746416	40
823.49772653378	13
823.516275530364	5
823.534824736328	4
823.553374151354	9
823.571923775759	7
823.590473609226	34
823.609023651914	18
823.627573903982	11
823.646124365111	2
823.664675035621	7
823.683225915192	12
823.701777003984	11
823.720328302156	10
823.738879809389	2
823.757431526003	0
823.775983451678	5
823.794535586574	1
823.81308793085	11
823.831640484188	1
823.850193246747	3
823.868746218526	2
823.887299399686	17
823.905852789907	13
823.92440638935	2
823.942960198173	1
823.961514216057	1
823.980068443321	19
823.998622879648	15
824.017177525195	5
824.035732380122	2
824.054287444112	8
824.072842717322	4
824.091398199754	6
824.109953891565	11
824.128509792439	4
824.147065902533	0
824.165622222008	3
824.184178750545	19
824.202735488303	3
824.221292435282	3
824.239849591641	1
824.258406957062	3
824.276964531704	2
824.295522315727	3
824.314080308812	18
824.332638511118	13
824.351196922644	3
824.369755543552	10
824.388314373521	5
824.406873412712	17
824.425432661283	38
824.443992118757	14
824.462551785771	6
824.481111661846	20
824.499671747143	14
824.518232041821	17
824.53679254556	20
824.555353258521	6
824.573914180703	7
824.592475312266	3
824.611036652891	2
824.629598202737	2
824.648159961804	7
824.666721930093	2
824.685284107763	0
824.703846494494	0
824.722409090447	1
824.740971895781	0
824.759534910018	3
824.778098133794	2
824.796661566633	7
824.815225208693	9
824.833789059975	25
824.852353120478	11
824.870917390362	4
824.889481869308	3
824.908046557476	23
824.926611454865	4
824.945176561475	0
824.963741877467	0
824.982307402521	11
825.000873136796	10
825.019439080293	2
825.038005233012	7
825.056571594952	5
825.075138166113	5
825.093704946656	1
825.112271936261	0
825.130839135088	2
825.149406543136	10
825.167974160406	5
825.186541987057	0
825.205110022611	0
825.223678267705	8
825.242246721702	15
825.26081538524	14
825.27938425784	9
825.297953339662	5
825.316522630705	0
825.335092130971	1
825.353661840617	15
825.372231759167	21
825.390801887257	11
825.40937222425	17
825.427942770784	17
825.44651352638	11
825.465084491198	17
825.483655665238	19
825.502227048499	15
825.520798640983	7
825.539370442847	0
825.557942453615	0
825.576514673924	0
825.595087103135	0
825.613659741888	0
825.632232589543	3
825.65080564674	1
825.669378912998	4
825.687952388479	2
825.706526073182	7
825.725099967107	15
825.743674070253	7
825.762248382622	21
825.780822904213	3
825.799397635026	0
825.81797257506	1
825.836547724317	2
825.855123082796	0
825.873698650497	3
825.89227442742	7
825.910850413565	7
825.929426608933	15
825.948003013522	21
825.966579627333	3
825.985156450367	5
826.003733482623	0
826.022310724101	3
826.040888174801	19
826.059465834723	11
826.078043703867	4
826.096621782234	3
826.115200069982	1
826.133778566634	20
826.152357272667	17
826.170936187923	8
826.189515312401	0
826.208094646101	0
826.226674189023	1
826.245253941168	2
826.263833902535	5
826.282414073124	1
826.300994452935	12
826.319575041969	7
826.338155840066	5
826.356736847704	4
826.375318064405	8
826.393899490328	25
826.412481125474	28
826.431062969682	13
826.449645023273	10
826.468227286245	28
826.486809758121	20
826.505392439379	17
826.523975329859	4
826.542558429561	13
826.561141738486	18
826.579725256634	13
826.598308984004	4
826.616892920596	2
826.635477066412	13
826.65406142129	7
826.67264598555	0
826.691230759192	8
826.709815741738	3
826.728400933665	8
826.746986334816	13
826.765571945189	12
826.784157764784	7
826.802743793602	2
826.821330031643	19
826.839916478747	2
826.858503135233	6
826.877090000942	4
826.895677075873	3
826.914264360027	7
826.932851853404	1
826.951439556003	2
826.970027467665	4
826.98861558871	14
827.007203918978	29
827.025792458468	12
827.044381207181	5
827.062970165117	17
827.081559332275	1
827.100148708497	0
827.118738294101	2
827.137328088928	1
827.155918092978	9
827.17450830625	1
827.193098728586	10
827.211689360304	4
827.230280201245	3
827.248871251409	13
827.267462510636	4
827.286053979246	11
827.304645657238	8
827.323237544134	10
827.341829640412	12
827.360421945754	6
827.379014460478	4
827.397607184585	16
827.416200117596	24
827.434793259989	35
827.453386611445	14
827.471980172284	18
827.490573942347	30
827.509167921632	19
827.52776211014	7
827.546356507711	0
827.564951114666	2
827.583545930843	6
827.602140956243	4
827.620736190867	8
827.639331634554	7
827.657927287623	2
827.676523149757	1
827.695119221432	14
827.713715502011	1
827.732311991974	4
827.750908691159	8
827.769505599408	1
827.788102717039	7
827.806700043894	7
827.825297579972	0
827.843895325114	3
827.862493279638	1
827.881091443386	3
827.899689816197	5
827.918288398391	1
827.936887189649	10
827.95548619029	8
827.974085400154	5
827.992684819241	6
828.011284447552	6
828.029884284926	3
828.048484331683	3
828.067084587504	4
828.085685052708	3
828.104285727135	0
828.122886610626	3
828.1414877035	9
828.160089005598	3
828.178690516919	6
828.197292237303	1
828.215894167071	2
828.234496306062	1
828.253098654117	5
828.271701211555	14
828.290303978056	12
828.308906953942	10
828.32751013905	9
828.346113533222	4
828.364717136778	13
828.383320949397	23
828.401924971399	15
828.420529202625	7
828.439133643075	8
828.457738292588	14
828.476343151485	29
828.494948219605	39
828.51355349679	19
828.532158983357	10
828.550764679148	13
828.569370584003	6
828.587976698242	5
828.606583021544	1
828.62518955423	2
828.643796295979	1
828.662403247112	0
828.681010407469	1
828.69961777689	3
828.718225355694	5
828.736833143562	12
828.755441140814	3
828.774049347129	0
828.792657762828	7
828.811266387751	7
828.829875221738	9
828.848484265108	9
828.867093517543	2
828.885702979361	4
828.904312650243	1
828.922922530509	1
828.941532619839	1
828.960142918552	2
828.97875342633	13
828.997364143491	9
829.015975069716	4
829.034586205325	16
829.053197549998	14
829.071809104055	31
829.090420867176	12
829.10903283968	2
829.127645021409	6
829.146257412202	3
829.164870012378	4
829.183482821619	1
829.202095840243	0
829.220709067932	1
829.239322505004	9
829.257936151141	11
829.276550006502	17
829.295164071247	7
829.313778345056	3
829.332392828248	5
829.351007520505	13
829.369622422146	17
829.388237533011	8
829.40685285294	9
829.425468382094	5
829.444084120631	10
829.462700068233	5
829.481316225219	6
829.499932591269	15
829.518549166703	19
829.537165951201	5
829.555782945083	0
829.57440014803	1
829.593017560201	11
829.611635181756	13
829.630253012376	10
829.648871052379	10
829.667489301447	0
829.686107759899	0
829.704726427416	2
829.723345304157	0
829.741964390281	0
829.760583685471	0
829.779203190044	1
829.797822903683	12
829.816442826705	5
829.835062958791	4
829.853683300103	3
829.872303850798	1
829.890924610558	2
829.909545579702	0
829.928166757911	1
829.946788145344	0
829.965409742161	3
829.984031548044	12
830.00265356331	4
830.021275787641	4
830.039898221196	5
830.058520864136	10
830.07714371614	1
830.095766777369	2
830.114390047823	3
830.13301352766	2
830.151637216563	0
830.17026111485	3
830.188885222201	4
830.207509538778	3
830.226134064738	7
830.244758799764	4
830.263383744014	3
830.282008897488	0
830.300634260347	4
830.319259832431	2
830.337885613579	2
830.356511603952	8
830.37513780355	5
830.393764212533	6
830.41239083058	9
830.431017657852	8
830.449644694508	20
830.468271940229	21
830.486899395175	26
830.505527059346	9
830.524154932902	1
830.542783015522	0
830.561411307367	1
830.580039808597	3
830.598668518891	12
830.617297438411	10
830.635926567315	19
830.654555905284	5
830.673185452478	7
830.691815208897	1
830.7104451747	5
830.729075349569	7
830.747705733663	9
830.766336327141	2
830.784967129684	10
830.803598141452	9
830.822229362445	0
830.840860792663	3
830.859492432106	8
830.878124280934	8
830.896756338827	19
830.915388605945	15
830.934021082447	5
830.952653768015	7
830.971286662808	6
830.989919766986	1
831.008553080069	4
831.027186602697	3
831.04582033439	3
831.064454275308	1
831.083088425451	0
831.101722784979	0
831.120357353572	4
831.138992131391	1
831.157627118435	11
831.176262314703	12
831.194897720357	3
831.213533334916	5
831.23216915902	3
831.250805192189	14
831.269441434584	2
831.288077886364	1
831.306714547049	1
831.325351417279	0
831.343988496574	5
831.362625785095	3
831.381263283	7
831.399900989812	6
831.418538906168	1
831.43717703143	5
831.455815366236	14
831.474453910109	15
831.493092663206	31
831.511731625689	15
831.530370797077	4
831.549010178011	23
831.56764976801	19
831.586289567234	13
831.604929575684	2
831.623569793359	8
831.642210220259	14
831.660850856385	10
831.679491701896	1
831.698132756473	6
831.716774020275	17
831.735415493303	10
831.754057175556	7
831.772699067034	15
831.791341167738	8
831.809983477668	14
831.828625996983	3
831.847268725204	0
831.865911662969	7
831.884554809641	12
831.903198165858	8
831.921841731141	12
831.940485505649	6
831.959129489383	3
831.977773682343	5
831.996418084528	4
832.015062695938	2
832.033707516575	0
832.052352546597	4
832.070997785524	3
832.089643233998	2
832.108288891376	1
832.126934758301	3
832.145580834131	11
832.164227119507	5
832.182873613949	2
832.201520317456	1
832.220167230509	3
832.238814352468	5
832.257461683973	19
832.276109224543	4
832.29475697434	2
832.313404933362	3
832.332053101609	11
832.350701479083	6
832.369350065782	3
832.387998861708	22
832.406647866859	94
832.425297081235	259
832.443946504838	394
832.462596137667	487
832.481245979721	428
832.499896031002	385
832.518546291508	281
832.53719676124	190
832.555847440199	137
832.574498328383	81
832.593149425633	27
832.611800732429	14
832.630452248291	17
832.649103973378	0
832.667755907693	8
832.686408051072	3
832.705060403998	3
832.72371296583	2
832.742365737048	6
832.761018717652	4
832.779671907162	3
832.798325306059	3
832.816978914181	19
832.835632731529	8
832.854286758104	2
832.872940993904	0
832.891595438931	12
832.910250093183	7
832.928904956662	2
832.947560029207	1
832.966215311299	1
832.984870802456	2
833.00352650268	3
833.02218241229	1
833.040838531125	0
833.059494859188	9
833.078151396476	18
833.096808142991	4
833.115465098732	13
833.134122263699	6
833.152779637892	2
833.171437221152	1
833.190095013798	6
833.20875301583	0
833.227411226769	7
833.246069647094	26
833.264728276645	9
833.283387115423	14
833.302046163266	21
833.320705420497	12
833.339364887114	14
833.358024562637	11
833.376684447546	1
833.395344541682	11
833.414004845045	46
833.432665357633	93
833.451326079288	148
833.46998701033	133
833.488648150598	127
833.507309500093	88
833.525971058654	80
833.544632826761	54
833.563294803935	25
833.581956990176	19
833.600619385803	27
833.619281990657	11
833.637944804737	6
833.656607827884	6
833.675271060417	8
833.693934502177	10
833.712598153163	10
833.731262013377	2
833.749926082656	23
833.768590361322	10
833.787254849216	14
833.805919546335	5
833.824584452681	4
833.843249568094	6
833.861914892894	3
833.88058042692	7
833.899246170173	5
833.917912122653	21
833.936578284199	12
833.955244655132	2
833.973911235292	2
833.992578024679	3
834.011245023293	0
834.029912230973	3
834.04857964804	7
834.067247274173	10
834.085915109694	3
834.104583154441	0
834.123251408415	1
834.141919871617	1
834.160588543884	0
834.179257425539	0
834.197926516421	7
834.216595816529	4
834.235265325705	0
834.253935044267	12
834.272604972056	2
834.291275108912	2
834.309945455155	5
834.328616010625	12
834.347286775322	4
834.365957749086	2
834.384628932237	3
834.403300324615	9
834.42197192606	24
834.440643736892	30
834.459315756791	55
834.477987986077	25
834.49666042459	33
834.51533307233	22
834.534005929297	28
834.552678995331	10
834.571352270753	7
834.590025755241	11
834.608699449116	6
834.627373352219	8
834.646047464389	1
834.664721785946	3
834.683396316569	8
834.702071056581	6
834.720746005819	3
834.739421164124	2
834.758096531817	8
834.776772108737	6
834.795447894884	0
834.814123890099	0
834.8328000947	8
834.851476508529	3
834.870153131425	1
834.888829963709	5
834.907507005059	5
834.926184255797	4
834.944861715762	0
834.963539384795	9
834.982217263215	14
835.000895350702	4
835.019573647577	3
835.038252153518	4
835.056930868848	5
835.075609793405	11
835.094288927028	13
835.11296827004	2
835.131647822119	1
835.150327583585	20
835.169007554118	7
835.18768773404	0
835.206368123188	0
835.225048721404	11
835.243729529008	5
835.262410545678	0
835.281091771737	5
835.299773207023	2
835.318454851376	2
835.337136705118	6
835.355818767926	3
835.374501040122	13
835.393183521386	19
835.411866212037	35
835.430549111916	14
835.449232220862	20
835.467915539196	22
835.486599066598	10
835.505282803387	15
835.523966749244	17
835.542650904328	11
835.5613352688	10
835.58001984234	17
835.598704625268	7
835.617389617263	12
835.636074818646	6
835.654760229256	5
835.673445848935	9
835.692131678001	5
835.710817716134	7
835.729503963656	8
835.748190420245	2
835.766877086223	0
835.785563961267	11
835.80425104554	9
835.8229383392	1
835.841625841928	11
835.860313554044	5
835.879001475388	1
835.8976896058	7
835.9163779456	27
835.935066494467	17
835.953755252562	7
835.972444219886	0
835.991133396597	5
836.009822782536	15
836.028512377543	7
836.047202181938	0
836.065892195401	0
836.084582418091	2
836.10327285001	0
836.121963491317	1
836.140654341852	9
836.159345401455	0
836.178036670446	1
836.196728148504	5
836.215419835791	13
836.234111732466	4
836.252803838208	7
836.27149615334	2
836.290188677539	3
836.308881410965	11
836.327574353621	29
836.346267505664	171
836.364960866936	571
836.383654437275	1218
836.402348216843	1727
836.421042205638	1998
836.439736403823	1917
836.458430811235	1666
836.477125427715	1210
836.495820253424	849
836.51451528836	567
836.533210532685	358
836.551905986078	165
836.57060164886	86
836.58929752071	80
836.607993601787	45
836.626689892254	23
836.645386391788	29
836.664083100711	16
836.682780018542	7
836.701477145921	11
836.720174482529	22
836.738872028205	14
836.757569783109	4
836.776267747242	0
836.794965920763	7
836.813664303352	8
836.83236289517	5
836.851061696376	0
836.869760706651	7
836.888459926154	14
836.907159354885	8
836.925858993005	0
836.944558840354	0
836.963258896771	2
836.981959162416	3
837.000659637289	3
[truncated: 106,070 more rows]
