# Supplementary material for: Identification and tentative removal of collagen glue in Palaeolithic worked bone objects: implications for ZooMS and radiocarbon dating
Source: Sci Rep. 2023 Dec 13;13:22119. doi: 10.1038/s41598-023-49242-7 (PMC10719399; doi:10.1038/s41598-023-49242-7)
Supplement: Supplementary file 2 — Supplementary Information 2. [file 41598_2023_49242_MOESM2_ESM.zip › maldi raw files/38 IST_original_2.txt]

800.102985633341	7
800.121270382271	3
800.139555340618	3
800.157840508221	1
800.176125884914	1
800.194411470863	10
800.212697266066	4
800.230983270524	0
800.249269484237	3
800.267555907041	0
800.285842539263	0
800.304129380577	0
800.322416431309	5
800.340703691132	0
800.35899116021	0
800.37727883838	3
800.395566725805	2
800.413854822647	0
800.432143128582	0
800.450431643771	8
800.468720368215	7
800.487009301914	2
800.505298444704	0
800.523587796913	0
800.541877358213	0
800.560167128932	3
800.578457108579	4
800.596747297644	5
800.615037695964	6
800.633328303376	0
800.651619120206	0
800.669910146128	4
800.688201381305	0
800.706492825737	0
800.724784479424	0
800.743076342202	6
800.761368414399	8
800.779660695525	0
800.797953186232	0
800.816245886031	0
800.834538795085	0
800.85283191323	0
800.871125240631	7
800.889418777451	1
800.907712523362	0
800.926006478528	0
800.944300642949	3
800.962595016626	2
800.980889599394	6
800.999184391581	1
801.01747939286	9
801.035774603394	3
801.054070023183	0
801.072365652065	1
801.090661490364	2
801.108957537919	0
801.127253794566	6
801.145550260468	9
801.163846935789	10
801.182143820038	3
801.200440913706	5
801.218738216466	6
801.237035728645	10
801.255333449916	10
801.273631380442	11
801.291929520223	1
801.31022786926	0
801.328526427389	0
801.346825194936	1
801.365124171576	1
801.383423357471	0
801.401722752621	0
801.420022357027	1
801.438322170688	0
801.456622193441	0
801.47492242545	0
801.493222866878	0
801.511523517397	0
801.529824377173	0
801.548125446203	10
801.566426724326	3
801.584728211705	0
801.603029908502	0
801.621331814392	0
801.639633929536	6
801.657936253937	0
801.67623878743	0
801.694541530178	3
801.712844482346	9
801.731147643605	8
801.74945101412	0
801.767754593891	0
801.786058382918	5
801.804362381036	4
801.822666588574	6
801.840971005204	1
801.85927563109	7
801.877580466231	6
801.895885510628	11
801.914190764118	4
801.932496227027	1
801.950801899027	5
801.969107780447	2
801.987413870796	2
802.005720170565	2
802.024026679589	10
802.042333397868	13
802.060640325241	8
802.078947461868	17
802.097254807752	6
802.115562362892	0
802.133870127287	2
802.152178100938	0
802.170486283682	4
802.188794675682	13
802.207103276937	3
802.225412087449	12
802.243721107216	8
802.262030336239	0
802.280339774518	0
802.29864942189	0
802.316959278517	12
802.335269344401	5
802.35357961954	9
802.371890103936	4
802.390200797424	6
802.408511700331	4
802.426822812331	2
802.445134133587	1
802.463445664099	0
802.481757403868	1
802.500069352728	2
802.518381511009	0
802.536693878381	0
802.555006455174	0
802.573319241059	11
802.591632236036	0
802.609945440434	0
802.628258854087	0
802.646572476833	0
802.664886308999	0
802.683200350257	1
802.701514600608	0
802.719829060379	0
802.738143729406	1
802.756458607689	0
802.774773695065	0
802.793088991697	0
802.811404497585	0
802.82972021273	0
802.84803613713	1
802.866352270624	0
802.884668613537	1
802.90298516538	3
802.921301926806	8
802.939618897324	1
802.957936077099	1
802.976253465967	0
802.994571064091	0
803.012888871635	3
803.031206888272	0
803.049525114166	2
803.067843549315	6
803.086162193721	2
803.10448104722	5
803.122800109976	14
803.141119382151	3
803.159438863419	4
803.177758553944	7
803.196078453561	0
803.214398562599	0
803.23271888073	3
803.25103940828	0
803.269360144924	2
803.287681090824	0
803.306002245816	0
803.32432361023	3
803.342645183899	0
803.360966966662	0
803.379288958845	7
803.397611159957	0
803.415933570489	0
803.434256190278	0
803.452579019324	5
803.470902057462	0
803.489225305021	1
803.507548761509	2
803.525872427418	0
803.544196302583	0
803.562520387005	0
803.58084468052	3
803.599169183291	2
803.617493895483	0
803.635818816768	0
803.65414394731	0
803.672469286945	0
803.690794836	0
803.709120594149	3
803.727446561554	0
803.745772738379	0
803.764099124298	2
803.782425719474	0
803.800752523742	0
803.819079537268	0
803.837406760214	0
803.855734192253	0
803.874061833549	1
803.892389684102	4
803.910717743748	0
803.929046012815	5
803.947374490975	1
803.965703178555	0
803.984032075229	0
804.00236118116	0
804.020690496184	3
804.039020020629	1
804.057349754167	0
804.075679697125	0
804.094009849177	7
804.112340210486	2
804.130670780888	9
804.149001560711	6
804.167332549791	1
804.185663747964	2
804.203995155558	2
804.222326772082	6
804.240658598026	7
804.258990633228	3
804.277322877686	2
804.295655331239	4
804.313987994048	1
804.332320866114	0
804.350653947437	1
804.368987238018	3
804.387320737855	8
804.40565444695	3
804.423988365138	2
804.442322492584	3
804.460656829287	2
804.478991375247	2
804.497326130464	0
804.515661094774	1
804.533996268342	1
804.552331651331	18
804.570667243413	1
804.589003044753	0
804.60733905535	6
804.625675275041	3
804.644011704152	0
804.662348342357	0
804.68068518982	6
804.699022246703	3
804.717359512517	8
804.735696987751	1
804.754034672079	0
804.772372565829	5
804.790710668672	1
804.809048980772	0
804.827387502129	0
804.845726232744	0
804.864065172453	6
804.882404321583	8
804.900743679807	1
804.919083247288	0
804.937423024027	0
804.955763010023	0
804.974103205276	0
804.992443609787	0
805.010784223392	0
805.029125046255	0
805.047466078374	0
805.065807319752	0
805.084148770387	7
805.102490430116	8
805.120832299102	1
805.13917437751	0
805.157516665011	1
805.175859161771	1
805.194201867787	0
805.212544783062	0
805.23088790743	0
805.249231241056	1
805.267574784103	2
805.285918536245	0
805.304262497644	0
805.322606668136	0
805.340951048051	0
805.359295637059	4
805.377640435489	2
805.395985443013	0
805.414330659794	9
805.432676085669	5
805.451021720966	1
805.469367565358	1
805.48771361917	0
805.506059882077	0
805.524406354241	2
805.542753035663	3
805.561099926343	13
805.579447026117	16
805.597794335313	2
805.616141853603	0
805.63448958115	1
805.652837517956	0
805.671185664019	1
805.689534019177	0
805.707882583756	2
805.726231357429	0
805.744580340361	1
805.76292953255	0
805.781278933997	1
805.799628544702	0
805.817978364502	0
805.836328393559	0
805.854678632038	1
805.873029079611	0
805.891379736443	3
805.909730602532	1
805.928081677716	4
805.946432962157	0
805.964784456021	2
805.983136158978	0
806.001488071195	5
806.019840192668	3
806.038192523237	1
806.056545063227	0
806.074897812311	0
806.093250770818	0
806.111603938418	0
806.129957315277	0
806.148310901231	0
806.166664696606	8
806.185018701075	5
806.203372914967	2
806.221727337953	3
806.240081970033	2
806.258436811536	2
806.276791862296	3
806.295147122315	6
806.313502591428	3
806.3318582698	0
806.35021415743	0
806.368570254318	2
806.386926560465	0
806.405283075705	2
806.423639800369	1
806.441996734126	3
806.460353877142	2
806.478711229416	0
806.497068790949	0
806.51542656174	3
806.533784541626	2
806.55214273077	6
806.570501129172	10
806.588859736833	3
806.607218553752	0
806.62557757993	0
806.643936815202	0
806.662296259896	0
806.680655913686	0
806.699015776733	3
806.717375849039	2
806.735736130604	9
806.754096621263	3
806.772457321345	0
806.790818230521	0
806.80917934912	0
806.827540676813	0
806.845902213602	5
806.864263959812	5
806.882625915117	10
806.900988079845	9
806.919350453668	0
806.937713036749	0
806.956075829088	1
806.974438830687	6
806.99280204138	0
807.011165461496	2
807.029529090706	3
807.047892929175	0
807.066256976903	0
807.084621233889	0
807.102985700135	1
807.121350375475	4
807.139715260237	2
807.158080353931	0
807.176445657211	2
807.194811169586	0
807.213176891056	5
807.231542821949	0
807.249908961936	0
807.268275311182	0
807.286641869851	0
807.305008637615	4
807.323375614638	0
807.341742800756	0
807.360110196132	1
807.378477800932	0
807.396845614826	1
807.415213637979	0
807.433581870391	27
807.451950311899	19
807.470318962829	1
807.488687823017	0
807.507056892301	0
807.525426170844	0
807.543795658646	5
807.562165355543	0
807.580535261862	0
807.598905377441	0
807.617275702115	0
807.635646236048	0
807.65401697924	0
807.672387931691	0
807.690759093401	0
807.709130464206	2
807.727502044434	0
807.745873833757	0
807.76424583234	4
807.782618040181	3
807.800990457282	0
807.819363083477	1
807.837735919096	6
807.85610896381	3
807.874482217783	0
807.892855681016	6
807.911229353507	1
807.929603235258	2
807.947977326104	1
807.966351626209	0
807.984726135573	0
808.003100854361	1
808.021475782244	0
808.039850919222	0
808.058226265623	0
808.07660182112	0
808.094977585876	1
808.113353560055	0
808.131729743329	8
808.150106135863	0
808.168482737492	0
808.186859548381	0
808.205236568692	0
808.2236137981	0
808.241991236766	0
808.260368884692	4
808.278746741877	4
808.297124808158	9
808.315503083862	6
808.333881568662	6
808.352260262721	3
808.370639166039	1
808.389018278617	3
808.40739760029	0
808.425777131387	3
808.444156871579	3
808.462536821195	5
808.480916979742	0
808.499297347713	0
808.517677924944	0
808.536058711433	2
808.554439707019	3
808.572820911864	0
808.591202325968	0
808.609583949332	3
808.627965781956	2
808.646347823839	0
808.664730074818	0
808.683112535056	0
808.701495204554	0
808.719878083312	8
808.73826117133	4
808.756644468607	0
808.775027974979	0
808.793411690776	2
808.811795615668	5
808.83017974982	0
808.848564093231	0
808.866948645902	3
808.885333407669	0
808.90371837886	0
808.922103559146	0
808.940488948692	2
808.958874547498	0
808.977260355564	1
808.995646372725	1
809.014032599311	0
809.032419034992	5
809.050805680097	0
809.069192534298	0
809.087579597594	0
809.105966870315	9
809.124354352295	9
809.142742043371	6
809.161129943872	0
809.179518053303	0
809.197906372159	0
809.216294900275	0
809.234683637651	0
809.253072584287	0
809.271461740018	3
809.28985110501	10
809.308240679261	3
809.326630462773	1
809.345020455544	3
809.363410657412	0
809.381801068539	14
809.400191689091	10
809.418582518738	25
809.436973557646	20
809.455364805814	28
809.473756263077	7
809.492147929601	6
809.510539805549	11
809.528931890593	1
809.547324184897	0
809.565716688461	0
809.584109401285	1
809.602502323206	6
809.620895454386	4
809.639288794991	10
809.657682344692	12
809.676076103653	4
809.69447007171	0
809.712864249191	2
809.731258635933	0
809.749653231771	1
809.768048036869	0
809.786443051227	0
809.804838274846	4
809.82323370756	9
809.8416293497	0
809.860025201099	4
809.878421261595	15
809.896817531186	7
809.915214010203	0
809.933610698479	17
809.952007596016	10
809.970404702649	2
809.988802018707	0
810.007199543697	0
810.025597278275	3
810.043995221786	2
810.062393374721	4
810.080791736916	4
810.099190308208	7
810.11758908876	0
810.135988078573	0
810.154387277646	8
810.17278668598	4
810.191186303574	0
810.2095861301	2
810.227986166215	1
810.246386411427	2
810.264786865899	0
810.283187529632	0
810.30158840246	0
810.319989484714	2
810.338390776064	0
810.356792276675	1
810.37519398671	3
810.393595905842	6
810.411998034071	7
810.430400371559	9
810.448802918473	16
810.467205674483	4
810.485608639754	10
810.504011814286	5
810.522415198078	5
810.540818790966	4
810.55922259328	0
810.57762660469	6
810.596030825525	3
810.614435255293	0
810.632839894485	0
810.651244742938	1
810.669649800487	2
810.688055067462	0
810.706460543533	0
810.724866228865	5
810.743272123458	0
810.761678227311	0
810.780084540261	0
810.798491062637	0
810.816897794108	0
810.835304734841	0
810.853711884835	0
810.872119244089	0
810.890526812605	0
810.908934590217	0
810.927342577089	0
810.945750773388	1
810.964159178782	3
810.982567793438	0
811.000976617355	0
811.019385650368	1
811.037794892643	1
811.056204344178	3
811.074614005138	5
811.093023875196	4
811.11143395435	4
811.129844242929	0
811.148254740605	0
811.166665447707	5
811.185076363905	1
811.203487489365	0
811.221898824085	4
811.240310367902	0
811.258722121145	16
811.277134083649	14
811.295546255249	0
811.313958636111	0
811.332371226234	0
811.350784025454	4
811.369197034099	0
811.387610252005	0
811.406023679008	0
811.424437315273	8
811.442851160798	6
811.461265215586	6
811.479679479634	0
811.498093952779	2
811.516508635349	1
811.534923527017	0
811.553338627946	0
811.571753938136	0
811.590169457587	0
811.608585186136	7
811.627001123945	4
811.645417271181	0
811.663833627513	0
811.682250193107	3
811.700666967962	2
811.719083952079	0
811.737501145292	0
811.755918547767	7
811.774336159668	0
811.792753980665	0
811.811172010925	3
811.829590250281	0
811.848008699063	0
811.866427356942	0
811.884846224247	0
811.903265300649	0
811.921684586313	0
811.940104081073	0
811.95852378526	1
811.976943698708	0
811.995363821253	5
812.01378415306	4
812.032204694128	0
812.050625444459	0
812.06904640405	0
812.087467572739	1
812.105888950853	2
812.124310538065	0
812.142732334539	0
812.161154340274	1
812.179576555271	0
812.197998979529	1
812.216421612885	6
812.234844455502	5
812.253267507381	2
812.271690768522	7
812.290114238924	0
812.308537918588	0
812.326961807514	0
812.345385905537	0
812.363810212822	0
812.382234729369	1
812.400659455177	0
812.419084390248	5
812.437509534415	2
812.455934888009	3
812.4743604507	5
812.492786222653	3
812.511212204033	1
812.529638394345	0
812.548064794083	0
812.566491402919	1
812.584918221182	4
812.603345248541	2
812.621772485163	0
812.640199931046	2
812.658627586192	1
812.677055450435	1
812.695483524104	0
812.713911806871	0
812.732340298899	1
812.75076900019	8
812.769197910743	14
812.787627030557	2
812.80605635947	0
812.824485897808	2
812.84291564508	0
812.861345601778	2
812.879775767739	0
812.898206142961	1
812.916636727445	1
812.935067521192	0
812.953498523871	1
812.971929736142	4
812.99036115751	0
813.008792788141	0
813.027224627869	0
813.045656676859	0
813.064088935276	2
813.08252140279	0
813.100954079567	2
813.119386965606	4
813.137820060907	2
813.156253365306	1
813.174686878967	9
813.193120602054	2
813.21155453424	0
813.229988675687	2
813.248423026233	0
813.266857586205	0
813.285292355439	1
813.303727333771	0
813.322162521366	0
813.340597918223	1
813.359033524342	0
813.377469339723	2
813.395905364203	0
813.414341598109	5
813.432778041113	1
813.451214693379	0
813.469651554908	10
813.488088625699	5
813.506525905588	2
813.524963394904	0
813.543401093318	3
813.561839000994	0
813.580277117933	4
813.598715444134	0
813.617153979598	0
813.635592724159	1
813.654031678148	0
813.67247084107	0
813.690910213583	0
813.709349795195	0
813.727789586069	4
813.746229586041	21
813.764669795276	8
813.783110213773	3
813.801550841697	0
813.81999167872	0
813.838432725005	0
813.856873980552	2
813.875315445033	1
813.893757119106	8
813.912199002277	7
813.93064109471	6
813.949083396406	4
813.967525907365	3
813.985968627422	4
814.004411556906	3
814.022854695489	5
814.041298043334	1
814.059741600441	2
814.078185366812	2
814.09662934228	0
814.115073527176	0
814.133517921171	0
814.151962524592	1
814.170407336947	2
814.18885235873	2
814.207297589775	0
814.225743030083	0
814.244188679489	4
814.262634538323	11
814.281080606091	5
814.299526883285	0
814.317973369743	0
814.336420065464	1
814.354866970283	0
814.373314084364	0
814.391761407709	0
814.410208940482	6
814.428656682187	0
814.447104633321	3
814.465552793717	2
814.484001163212	0
814.50244974197	0
814.520898529991	2
814.539347527274	2
814.557796733821	11
814.576246149466	3
814.594695774539	1
814.61314560871	0
814.631595652145	0
814.650045905007	0
814.668496366802	0
814.686947038026	0
814.705397918348	2
814.723849008097	1
814.742300306945	0
814.760751815057	1
814.779203532266	3
814.797655458904	1
814.816107594804	0
814.834559939968	0
814.853012494231	0
814.871465257756	0
814.889918230545	3
814.908371412597	7
814.926824803747	0
814.945278404326	0
814.963732214003	3
814.982186232943	0
815.000640461146	0
815.019094898613	1
815.037549545343	20
815.056004401337	22
815.074459466428	4
815.092914740784	0
815.111370224402	0
815.129825917284	0
815.148281819429	5
815.166737930838	3
815.185194251345	2
815.203650781116	0
815.22210752015	1
815.240564468612	1
815.259021626173	2
815.277478992833	7
815.295936568755	10
815.314394354107	4
815.332852348556	0
815.35131055227	2
815.369768965247	0
815.388227587487	2
815.406686418826	4
815.425145459593	3
815.443604709459	1
815.462064168754	4
815.480523837147	7
815.498983714639	1
815.517443801559	1
815.535904097578	2
815.554364603026	1
815.572825317572	2
815.591286241382	3
815.609747374455	0
815.628208716792	5
815.646670268228	3
815.665132029093	0
815.683593999056	8
815.702056178283	5
815.720518566774	0
815.738981164528	0
815.757443971546	0
815.775906987663	0
815.794370213208	0
815.812833647688	0
815.831297291761	1
815.849761144933	0
815.868225207204	3
815.886689478903	3
815.905153959701	5
815.923618649764	0
815.942083549255	0
815.960548657845	0
815.979013975698	0
815.997479502651	9
816.015945238867	10
816.034411184512	0
816.052877339257	1
816.071343703265	23
816.089810276537	13
816.108277058908	0
816.126744050708	0
816.145211251607	3
816.163678661935	0
816.182146281362	1
816.200614110052	1
816.219082147842	1
816.237550395061	3
816.256018851544	0
816.274487517126	0
816.292956391971	0
816.311425476082	0
816.329894769455	1
816.348364271929	8
816.36683398383	1
816.385303904997	0
816.403774035262	5
816.422244374791	5
816.440714923585	12
816.459185681478	12
816.477656648799	6
816.496127825385	0
816.514599210905	0
816.53307080602	0
816.551542610233	0
816.570014623711	0
816.588486846452	1
816.606959278293	0
816.625431919399	0
816.643904769768	0
816.662377829402	0
816.6808510983	1
816.699324576462	5
816.717798263724	5
816.736272160414	4
816.754746266204	0
816.773220581424	0
816.791695105742	0
816.810169839325	0
816.828644782008	8
816.847119933954	2
816.86559529533	1
816.884070865806	3
816.902546645545	1
816.921022634385	7
816.939498832653	3
816.957975240186	6
816.976451856984	3
816.99492868288	0
817.013405718042	0
817.031882962302	0
817.050360415992	2
817.068838078947	0
817.087315951166	2
817.105794032485	7
817.124272323068	4
817.142750822915	0
817.161229532027	0
817.179708450404	2
817.19818757788	0
817.216666914786	0
817.235146460791	0
817.253626216061	5
817.272106180595	0
817.290586354394	0
817.309066737293	0
817.327547329621	0
817.346028131049	4
817.364509141741	5
817.382990361698	0
817.40147179092	3
817.419953429406	5
817.438435276993	1
817.456917333843	0
817.475399600124	4
817.493882075504	2
817.512364760149	0
817.530847654058	0
817.549330757068	0
817.567814069342	0
817.586297591046	0
817.60478132185	0
817.623265261918	4
817.641749411086	3
817.660233769684	0
817.678718337547	0
817.697203114509	0
817.715688100902	0
817.734173296394	0
817.752658700986	2
817.771144315008	1
817.789630138295	0
817.808116170682	5
817.826602412498	4
817.84508886325	0
817.863575523431	3
817.882062392878	0
817.900549471589	0
817.9190367594	1
817.937524256641	0
817.956011962983	3
817.974499878589	6
817.99298800346	5
818.011476337431	13
818.029964880832	1
818.048453633333	0
818.066942595099	1
818.085431766295	12
818.103921146592	5
818.122410736153	1
818.140900534814	0
818.159390542741	0
818.177880760097	1
818.196371186554	2
818.214861822275	0
818.233352667262	6
818.251843721349	0
818.270334984866	0
818.288826457483	0
818.307318139531	0
818.325810030678	6
818.344302131091	8
818.362794440604	3
818.381286959547	1
818.39977968759	2
818.418272625064	4
818.436765771638	6
818.455259127312	0
818.473752692416	3
818.492246466785	3
818.51074045042	0
818.529234643156	0
818.547729045321	0
818.566223656421	0
818.584718476953	1
818.603213506749	0
818.621708745811	0
818.640204193972	0
818.6586998514	0
818.677195718092	0
818.695691794051	0
818.714188079274	8
818.732684573763	2
818.751181277517	0
818.769678190207	0
818.788175312492	1
818.806672643878	0
818.825170184529	0
818.843667934445	0
818.862165893462	0
818.880664061744	1
818.899162439457	1
818.917661026271	1
818.93615982235	0
818.954658827694	0
818.973158042139	1
818.991657466015	5
819.01015709899	0
819.028656941232	4
819.047156992739	4
819.065657253512	7
819.08415772355	0
819.102658402689	0
819.121159291259	0
819.139660388929	0
819.158161695865	5
819.176663212067	5
819.195164937534	6
819.213666872101	10
819.2321690161	6
819.250671369199	0
819.269173931729	6
819.287676703194	3
819.306179684091	6
819.324682874253	2
819.343186273515	0
819.361689882209	0
819.380193700003	3
819.398697727063	0
819.417201963389	12
819.43570640898	7
819.454211063673	4
819.472715927796	0
819.49122100102	0
819.50972628351	3
819.528231775265	3
819.546737476287	0
819.565243386574	0
819.583749505962	9
819.602255834616	3
819.620762372537	0
819.639269119888	2
819.657776076339	0
819.676283242057	0
819.694790616876	0
819.71329820096	0
819.731805994311	0
819.750313997093	1
819.768822208975	10
819.787330629958	1
819.805839260373	0
819.824348099888	7
819.842857148835	6
819.861366406882	0
819.879875874196	0
819.898385550776	6
819.916895436456	2
819.935405531568	0
819.953915835946	0
819.972426349425	4
819.99093707217	0
820.009448004181	0
820.027959145458	1
820.046470495836	0
820.064982055646	1
820.083493824557	0
820.102005802733	1
820.120517990176	0
820.139030386886	1
820.157542992861	8
820.176055808103	12
820.19456883228	2
820.213082066054	0
820.231595508929	3
820.250109161071	0
820.268623022478	0
820.287137093153	0
820.305651372762	0
820.324165861969	5
820.342680560277	1
820.361195467851	1
820.379710584692	1
820.398225910633	0
820.416741446006	0
820.435257190481	0
820.453773144387	1
820.472289307394	8
820.490805679667	4
820.509322261042	2
820.527839051849	0
820.546356051756	0
820.564873261095	0
820.583390679536	0
820.601908307243	0
820.620426144051	0
820.638944190291	2
820.657462445798	4
820.675980910406	0
820.694499584445	0
820.713018467421	1
820.731537559828	6
820.750056861502	1
820.768576372443	2
820.787096092484	3
820.805616021793	1
820.824136160368	0
820.84265650821	0
820.861177065318	0
820.879697831693	0
820.898218807169	6
820.916739991912	1
820.935261386087	5
820.953782989363	5
820.972304801906	3
820.990826823716	1
821.009349054627	0
821.027871494805	6
821.046394144249	2
821.064917003126	0
821.083440071104	0
821.101963348349	0
821.120486834695	4
821.139010530308	9
821.157534435353	0
821.1760585495	0
821.194582872914	4
821.213107405594	5
821.231632147376	3
821.25015709859	3
821.268682258905	2
821.287207628653	2
821.305733207502	3
821.324258995453	4
821.342784992836	10
821.361311199486	6
821.379837615238	5
821.398364240421	7
821.416891074707	4
821.435418118094	2
821.453945370913	0
821.472472833	0
821.491000504353	0
821.509528384808	0
821.52805647453	1
821.546584773519	0
821.565113281775	0
821.583641999298	0
821.602170926088	0
821.62070006198	0
821.639229407139	0
821.657758961565	0
821.676288725258	0
821.694818698218	0
821.713348880446	1
821.731879271775	1
821.750409872371	3
821.7689406824	0
821.78747170153	0
821.806002929928	1
821.824534367593	5
821.843066014359	0
821.861597870393	0
821.88012993586	0
821.898662210428	0
821.917194694264	1
821.935727387201	0
821.954260289571	0
821.972793401208	8
821.991326721948	6
822.009860251954	17
822.028393991228	4
822.046927939769	0
822.065462097577	0
822.083996464487	5
822.102531040831	8
822.121065826275	2
822.139600820988	0
822.158136024967	0
822.176671438214	0
822.195207060563	0
822.213742892345	2
822.232278933229	6
822.25081518338	4
822.269351642799	1
822.287888311485	0
822.306425189439	0
822.324962276495	0
822.343499572818	2
822.362037078574	0
822.380574793432	3
822.399112717558	0
822.417650850951	4
822.436189193446	0
822.454727745209	2
822.473266506404	4
822.491805476702	0
822.510344656268	0
822.528884045101	0
822.547423643036	0
822.565963450404	0
822.584503466874	0
822.603043692612	1
822.621584127784	0
822.640124772057	0
822.658665625432	0
822.677206688241	0
822.695747960152	0
822.71428944133	0
822.732831131942	0
822.75137303149	0
822.769915140472	0
822.788457458721	3
822.806999986073	0
822.825542722858	9
822.844085668745	0
822.8626288239	0
822.881172188322	0
822.899715761847	1
822.918259544806	7
822.936803537032	0
822.955347738195	3
822.973892148956	6
822.992436768821	2
823.010981597953	4
823.029526636187	1
823.048071883855	1
823.066617340625	0
823.085163006663	0
823.103708881969	0
823.122254966543	0
823.140801260384	0
823.159347763494	3
823.17789447554	10
823.196441397186	0
823.214988527934	0
823.23353586795	0
823.252083417234	0
823.270631175621	0
823.289179143275	0
823.307727320363	5
823.326275706554	4
823.344824302013	0
823.36337310674	2
823.381922120569	0
823.400471343832	3
823.419020776197	2
823.437570417996	1
823.456120268898	0
823.474670328902	2
823.49322059834	0
823.511771077046	1
823.530321764855	0
823.548872662097	0
823.567423768442	5
823.585975084055	0
823.604526608771	0
823.623078342921	1
823.641630286338	6
823.660182438859	5
823.678734800647	0
823.697287371705	0
823.71584015203	0
823.734393141623	0
823.752946340485	0
823.77149974845	4
823.790053365682	15
823.808607192183	10
823.827161227953	5
823.84571547299	3
823.864269927297	1
823.882824590706	0
823.901379463383	0
823.919934545494	0
823.938489836708	0
823.95704533719	0
823.975601046941	0
823.994156965795	2
824.012713093917	0
824.031269431307	0
824.049825978132	2
824.068382734059	5
824.08693969909	5
824.105496873554	2
824.124054257121	0
824.142611850123	0
824.161169652227	1
824.1797276636	1
824.198285884076	0
824.216844313985	2
824.235402953164	3
824.253961801445	1
824.272520859161	0
824.291080125814	2
824.309639601901	1
824.328199287257	0
824.346759181881	1
824.365319285609	1
824.38387959877	0
824.402440120869	0
824.421000852403	0
824.439561793205	0
824.458122943275	8
824.476684302615	5
824.495245871057	0
824.513807648768	4
824.532369635748	0
824.550931831997	0
824.569494237514	0
824.5880568523	3
824.60661967619	4
824.625182709348	3
824.643745951774	0
824.66230940347	0
824.680873064435	1
824.699436934502	0
824.718001014004	0
824.73656530261	1
824.755129800649	1
824.773694507793	5
824.792259424204	0
824.810824549719	0
824.829389884669	0
824.847955428722	0
824.866521182209	3
824.8850871448	1
824.90365331666	8
824.922219697623	4
824.94078628802	5
824.959353087687	1
824.977920096457	0
824.996487314496	0
825.015054741804	0
825.03362237838	6
825.052190224226	0
825.070758279175	1
825.089326543559	5
825.107895017047	3
825.126463699803	0
825.145032591828	3
825.163601693123	2
825.182171003521	0
825.200740523354	0
825.21931025229	0
825.237880190495	0
825.256450337969	0
825.275020694713	0
825.293591260726	0
825.312162035842	4
825.330733020227	13
825.349304214048	3
825.367875616971	0
825.386447229164	2
825.405019050627	0
825.423591081192	0
825.442163321027	0
825.460735770297	4
825.479308428671	7
825.497881296313	5
825.516454373226	0
825.535027659241	0
825.553601154692	1
825.572174859246	0
825.590748773235	0
825.609322896328	0
825.627897228525	0
825.646471770156	1
825.665046521057	0
825.683621481062	0
825.702196650501	1
825.720772029045	2
825.739347616692	0
825.757923413774	3
825.776499420126	0
825.795075635747	0
825.813652060472	0
825.832228694466	6
825.85080553773	4
825.869382590263	0
825.887959852066	0
825.906537322973	0
825.925115003314	3
825.94369289276	14
825.962270991475	7
825.98084929946	0
825.999427816714	0
826.018006543072	0
826.036585478699	0
826.055164623762	0
826.073743977929	0
826.092323541365	4
826.110903314071	0
826.129483296047	0
826.148063487127	0
826.166643887641	2
826.18522449726	2
826.203805316149	2
826.222386344307	0
826.240967581569	0
826.259549028267	0
826.278130684234	0
826.296712549305	2
826.315294623646	2
826.333876907257	3
826.352459400138	1
826.371042102288	0
826.389625013542	4
826.408208134232	3
826.426791464026	3
826.44537500309	1
826.463958751423	0
826.482542708861	0
826.501126875734	0
826.519711251877	0
826.538295837124	2
826.556880631641	0
826.575465635428	0
826.594050848485	3
826.612636270645	0
826.631221902242	2
826.649807742943	0
826.668393792914	0
826.686980052154	2
826.705566520665	0
826.724153198445	0
826.742740085496	0
826.76132718165	1
826.779914487075	5
826.79850200177	12
826.8170897259	3
826.835677658969	0
826.854265801474	0
826.872854153083	0
826.891442714128	0
826.910031484277	1
826.928620463696	3
826.947209652386	1
826.965799050179	0
826.984388657409	0
827.002978473743	0
827.021568499513	1
827.040158734387	0
827.058749178531	0
827.07733983178	1
827.095930694465	3
827.11452176642	2
827.133113047479	0
827.151704537808	1
827.170296237408	0
827.188888146278	0
827.207480264418	1
827.226072591662	4
827.244665128343	0
827.263257874128	1
827.281850829184	1
827.300443993509	3
827.319037366939	0
827.337630949806	0
827.356224741942	0
827.374818743183	1
827.393412953695	1
827.412007373477	0
827.430602002529	0
827.449196840852	0
827.467791888278	7
827.486387144976	4
827.504982610944	0
827.523578286348	0
827.542174170857	4
827.56077026447	3
827.57936656752	0
827.597963079674	0
827.616559801099	0
827.63515673196	0
827.653753871926	0
827.672351221162	0
827.690948779503	1
827.709546547114	0
827.728144524162	2
827.746742710314	0
827.765341105737	0
827.783939710431	5
827.802538524395	4
827.821137547464	4
827.83973677997	0
827.85833622158	0
827.87693587246	2
827.895535732612	5
827.914135802034	0
827.932736080726	2
827.951336568524	1
827.969937265758	3
827.988538171931	1
828.00713928754	0
828.02574061242	3
828.044342146571	4
828.062943889993	3
828.081545842519	0
828.100148004316	0
828.118750375384	0
828.137352955723	1
828.155955745333	0
828.174558744213	3
828.193161952198	0
828.211765369454	0
828.230368996147	2
828.248972831945	0
828.267576877013	0
828.286181131187	2
828.304785594631	1
828.323390267512	10
828.341995149498	9
828.360600240755	0
828.379205541283	0
828.397811051082	2
828.416416769985	6
828.435022698326	1
828.453628835772	0
828.472235182654	0
828.490841738642	6
828.509448503734	5
828.528055478264	4
828.546662661899	0
828.56527005497	1
828.583877657147	1
828.602485468595	0
828.621093489313	1
828.639701719303	3
828.658310158398	3
828.67691880693	5
828.695527664567	3
828.714136731475	0
828.732746007655	0
828.751355493105	8
828.769965187827	5
828.788575091653	0
828.807185204917	0
828.82579552712	7
828.844406058926	0
828.863016799838	0
828.881627749854	10
828.900238909308	2
828.918850277867	0
828.937461855697	0
828.956073642965	0
828.974685639338	0
828.993297844815	0
829.01191025973	0
829.030522883751	0
829.049135717209	0
829.067748759772	0
829.086362011606	0
829.104975472712	0
829.123589142923	0
829.142203022572	0
829.160817111325	0
829.179431409516	4
829.198045916813	3
829.216660633381	0
829.235275559054	4
829.253890694165	4
829.272506038381	0
829.291121592034	7
829.309737354793	5
829.328353326824	2
829.346969508126	4
829.365585898533	6
829.384202498378	5
829.402819307494	3
829.421436325716	0
829.440053553043	2
829.458670989808	2
829.477288635844	7
829.495906491152	2
829.514524555731	0
829.53314282925	5
829.551761312373	1
829.570380004601	0
829.588998906101	3
829.607618016706	0
829.626237336749	0
829.644856865897	0
829.663476604317	3
829.682096552009	0
829.700716708973	0
829.719337075208	0
829.737957650548	0
829.756578435327	0
829.775199429211	0
829.793820632367	0
829.812442044794	2
829.831063666494	6
829.849685497465	3
829.868307537541	0
829.886929787056	1
829.905552245676	0
829.924174913569	1
829.942797790566	1
829.961420877002	0
829.980044172709	0
829.998667677522	0
830.017291391774	0
830.035915315131	6
830.054539447593	0
830.073163789494	0
830.091788340666	0
830.110413101111	1
830.129038070661	0
830.147663249483	0
830.166288637577	0
830.184914234943	2
830.203540041581	0
830.222166057325	0
830.240792282507	2
830.259418716628	0
830.278045360355	0
830.296672213186	0
830.31529927529	0
830.3339265465	0
830.352554026981	1
830.371181716901	3
830.389809615927	1
830.408437724225	14
830.427066041795	12
830.445694568637	1
830.464323304585	1
830.482952249804	2
830.501581404463	0
830.520210768227	0
830.538840341264	0
830.557470123406	0
830.576100114987	0
830.594730315673	4
830.613360725799	2
830.63199134503	4
830.650622173533	0
830.669253211142	0
830.68788445819	0
830.70651591451	0
830.725147579936	0
830.743779454801	0
830.762411538771	0
830.781043831848	0
830.799676334363	0
830.818309046151	0
830.836941967044	4
830.855575097377	1
830.874208436648	6
830.892841985359	0
830.911475743342	0
830.930109710597	0
830.948743886959	0
830.967378272759	0
830.986012867665	0
831.004647671844	0
831.023282685295	5
831.041917908018	6
831.060553339848	2
831.07918898095	0
831.097824831325	0
831.116460891138	0
831.135097160058	0
831.15373363825	5
831.172370325548	5
831.191007222119	0
831.209644328128	2
831.228281643244	0
831.246919167633	1
831.265556901294	1
831.284194844061	6
831.302832996267	2
831.32147135758	1
831.340109928331	12
831.358748708189	8
831.377387697319	0
831.396026895556	4
831.414666303231	9
831.433305920013	6
831.451945746234	4
831.470585781562	6
831.489226026162	9
831.507866480034	4
831.526507143013	1
831.545148015432	0
831.563789096956	5
831.58243038792	3
831.601071887823	3
831.619713597166	10
831.638355515782	9
831.65699764367	1
831.675639980665	1
831.694282526933	0
831.712925282473	6
831.731568247453	2
831.750211421539	0
831.768854804731	0
831.787498397363	1
831.806142199102	0
831.824786210113	0
831.843430430397	0
831.862074859954	1
831.880719498784	13
831.899364346721	6
831.918009404096	5
831.936654670579	2
831.955300146334	4
831.973945831362	2
831.992591725664	6
832.011237829072	9
832.029884141919	6
832.048530663873	0
832.067177395266	1
832.085824335766	5
832.104471485373	1
832.123118844419	0
832.141766412738	0
832.160414190164	0
832.179062177029	0
832.197710373001	1
832.21635877808	0
832.235007392598	0
832.253656216389	1
832.272305249287	1
832.290954491625	0
832.309603942903	0
832.328253603787	0
832.346903473611	0
832.365553552875	3
832.384203841412	0
832.402854339056	0
832.421505045973	0
832.440155962164	0
832.458807087627	5
832.477458422364	4
832.496109966374	1
832.514761719491	3
832.533413681881	7
832.552065853711	6
832.570718234648	0
832.589370824859	0
832.608023624176	6
832.626676632766	2
832.645329850796	1
832.663983277934	0
832.682636914344	0
832.701290760028	2
832.719944814985	0
832.738599079049	1
832.757253552554	6
832.775908235165	7
832.794563127049	1
832.813218228374	3
832.831873538638	0
832.850529058343	1
832.869184787155	0
832.887840725407	0
832.906496872766	0
832.925153229398	5
832.943809795138	0
832.962466570317	0
832.98112355477	0
832.999780748497	2
833.01843815133	3
833.037095763271	0
833.055753584818	3
833.074411615306	6
833.093069855234	0
833.111728304436	4
833.130386962744	1
833.149045830327	0
833.167704907183	0
833.186364193313	0
833.205023688716	0
833.223683393393	0
833.242343307011	6
833.261003430235	9
833.279663762567	2
833.298324304172	1
833.316985055051	0
833.335646015204	0
833.354307184464	0
833.372968562998	3
833.391630150805	3
833.410291947887	9
833.428953954242	0
833.447616169704	4
833.466278594607	0
833.484941228784	7
833.503604072068	2
833.522267124626	5
833.540930386457	0
833.559593857396	2
833.578257537775	1
833.596921427429	1
833.61558552619	2
833.634249834224	9
833.652914351533	4
833.671579078115	0
833.690244013971	0
833.708909158935	0
833.727574513339	2
833.746240076851	4
833.764905849637	0
833.783571831696	0
833.802238022864	0
833.820904423471	0
833.839571033353	0
833.858237852176	0
833.876904880606	0
833.895572118143	2
833.914239564954	1
833.932907220873	0
833.951575086233	8
833.9702431607	8
833.988911444441	0
834.007579937457	2
834.026248639746	0
834.04491755131	7
834.063586671981	2
834.082256002093	0
834.100925541313	0
834.119595289806	0
834.138265247574	0
834.156935414617	0
834.175605790766	0
834.194276376357	2
834.212947171055	0
834.231618175194	4
834.250289388441	5
834.268960810795	2
834.287632442591	7
834.30630428366	1
834.324976333838	7
834.343648593289	1
834.362321062182	0
834.380993740016	0
834.39966662729	0
834.418339723839	1
834.437013029496	0
834.455686544594	2
834.474360268633	4
834.493034202113	4
834.511708344867	0
834.530382696896	8
834.549057258199	2
834.56773202861	5
834.586407008295	4
834.605082197255	1
834.62375759549	0
834.642433202999	0
834.661109019782	0
834.679785045673	0
834.698461280839	0
834.717137725279	9
834.735814379161	2
834.754491241983	0
834.773168314247	0
834.791845595619	2
834.810523086432	0
834.829200786353	0
834.847878695549	5
834.866556814019	7
834.885235141764	4
834.903913678617	5
834.922592424911	2
834.941271380313	0
834.95995054499	0
834.978629918941	0
834.997309502168	7
835.015989294502	5
835.034669296277	2
835.053349507161	0
835.072029927486	6
835.090710556919	0
835.10939139546	0
835.128072443443	1
835.1467537007	0
835.165435167066	4
835.184116842873	0
835.202798727621	3
835.221480821811	10
835.240163125275	2
835.258845638015	0
835.277528360029	0
835.296211291152	0
835.314894431549	0
835.333577781221	0
835.352261340169	4
835.370945108391	7
835.389629085721	0
835.408313272326	2
835.426997668206	12
835.445682273528	14
835.464367087958	8
835.483052111663	6
835.501737344476	6
835.520422786564	1
835.539108438094	0
835.557794298732	0
835.576480368645	6
835.595166647834	10
835.61385313613	0
835.632539833868	0
835.651226740715	4
835.669913857004	11
835.6886011824	3
835.707288717072	2
835.725976460852	0
835.744664414074	0
835.763352576405	0
835.782040948177	0
835.800729529058	0
835.819418319047	0
835.838107318478	0
835.856796527184	0
835.875485945166	1
835.894175572256	3
835.912865408787	1
835.931555454261	0
835.950245709176	0
835.968936173367	0
835.987626846833	0
836.006317729408	1
836.025008821257	10
836.043700122382	6
836.062391632783	10
836.081083352458	8
836.099775281409	18
836.118467419469	8
836.137159766803	1
836.15585232358	0
836.174545089466	0
836.193238064627	1
836.211931249063	10
836.230624642608	2
836.249318245428	2
836.268012057524	4
836.286706079061	0
836.305400309708	1
836.32409474963	13
836.34278939866	0
836.361484256966	2
836.380179324715	4
836.398874601572	4
836.417570087704	7
836.436265783112	16
836.454961687629	25
836.473657801588	22
836.492354124823	21
836.511050657166	16
836.529747398785	10
836.548444349512	3
836.567141509682	0
836.585838879128	0
836.604536457849	0
836.623234245679	0
836.641932242784	6
836.660630449166	0
836.679328864822	1
836.698027489755	0
836.716726323796	0
836.73542536728	1
836.754124619706	1
836.772824081741	4
836.791523752885	3
836.810223633138	0
836.828923722833	0
836.847624021805	0
836.866324529718	0
836.885025247241	0
836.903726173872	1
836.92242730978	8
836.941128654963	12
836.959830209088	10
836.978531972823	6
836.997233945667	0
837.015936127787	0
837.034638519182	1
837.053341119853	0
837.072043929634	0
[truncated: 106,070 more rows]
