# Supplementary material for: Identification and tentative removal of collagen glue in Palaeolithic worked bone objects: implications for ZooMS and radiocarbon dating
Source: Sci Rep. 2023 Dec 13;13:22119. doi: 10.1038/s41598-023-49242-7 (PMC10719399; doi:10.1038/s41598-023-49242-7)
Supplement: Supplementary file 2 — Supplementary Information 2. [file 41598_2023_49242_MOESM2_ESM.zip › maldi raw files/38 IST_original_3.txt]

800.152713348686	0
800.170998917205	6
800.18928469482	6
800.207570681859	2
800.225856877996	4
800.244143283555	10
800.262429898049	2
800.280716721966	1
800.299003755144	0
800.317290997419	0
800.335578448954	8
800.353866109913	7
800.372153979969	5
800.390442059122	4
800.408730347862	8
800.427018845537	1
800.445307552471	1
800.463596468829	0
800.481885594285	1
800.500174928838	0
800.518464472977	2
800.536754226051	0
800.555044188549	4
800.573334360143	0
800.591624740999	7
800.609915331114	5
800.628206130491	0
800.646497139128	6
800.664788357025	1
800.68307978402	8
800.701371420276	5
800.719663265792	0
800.737955320569	1
800.756247584606	7
800.774540057904	3
800.7928327403	0
800.811125631956	1
800.829418733035	0
800.84771204305	0
800.866005562651	1
800.884299291187	4
800.902593229146	10
800.920887376203	10
800.939181732521	12
800.9574762981	7
800.975771073102	16
800.994066057039	9
801.0123612504	0
801.030656653021	2
801.04895226474	3
801.06724808572	2
801.085544115961	2
801.103840355463	1
801.122136804062	0
801.140433462085	4
801.158730329369	1
801.177027405751	1
801.195324691394	0
801.213622186297	0
801.231919890462	0
801.250217803724	0
801.26851592641	0
801.286814258357	0
801.305112799239	3
801.323411549545	3
801.341710509275	1
801.360009677939	0
801.378309055865	8
801.396608643215	19
801.414908439662	11
801.433208445534	1
801.451508660504	4
801.469809084571	15
801.488109718062	8
801.506410560652	2
801.524711612666	0
801.543012873777	0
801.56131434415	5
801.579616023784	1
801.597917912679	8
801.616220010671	5
801.634522317925	10
801.652824834603	3
801.671127560379	0
801.689430495417	5
801.707733639715	7
801.726036993112	10
801.744340555932	4
801.762644327851	0
801.780948309031	7
801.799252499636	15
801.817556899175	1
801.835861508139	0
801.854166326364	0
801.872471353686	1
801.890776590271	5
801.90908203628	0
801.927387691223	0
801.945693555591	0
801.96399962922	0
801.982305911948	0
802.000612403937	2
802.01891910535	0
802.037226015862	1
802.055533135635	1
802.073840464669	10
802.092148002801	3
802.110455750358	18
802.128763707014	6
802.14707187293	1
802.165380248108	2
802.183688832548	6
802.201997626085	1
802.220306629048	2
802.238615841108	0
802.256925262431	0
802.275234893177	2
802.293544732859	1
802.311854781966	1
802.330165040334	5
802.3484755078	11
802.366786184691	8
802.385097070681	1
802.403408165769	5
802.421719470445	6
802.440030984055	1
802.458342706928	5
802.476654639225	4
802.494966780621	6
802.513279131278	11
802.531591691197	8
802.549904460378	9
802.568217438657	6
802.586530626361	1
802.604844023164	10
802.623157629228	9
802.641471444554	0
802.659785469141	2
802.67809970299	6
802.696414145938	0
802.714728798147	0
802.733043659782	0
802.751358730515	9
802.769674010346	4
802.787989499766	8
802.806305198121	1
802.824621105737	7
802.842937222779	1
802.86125354892	0
802.879570084159	0
802.897886828986	1
802.916203782749	1
802.934520945937	2
802.952838318223	8
802.971155899771	15
802.989473690745	7
803.007791690654	9
803.026109899988	7
803.044428318584	4
803.062746946278	8
803.081065783235	7
803.099384829617	3
803.117704084934	7
803.136023549676	5
803.154343223681	1
803.172663106784	11
803.190983199149	2
803.20930350094	3
803.227624011829	1
803.24594473198	0
803.264265661394	4
803.282586799906	3
803.300908147843	0
803.319229704879	0
803.337551471178	2
803.355873446738	3
803.374195631561	3
803.392518025482	3
803.410840628829	0
803.429163441274	6
803.447486462982	4
803.465809694116	1
803.484133134185	1
803.502456783679	0
803.520780642436	5
803.539104710291	9
803.557428987572	5
803.575753473952	1
803.594078169431	0
803.612403074499	0
803.630728188502	0
803.649053511768	0
803.667379044459	0
803.685704786249	1
803.704030737301	5
803.722356897616	1
803.740683267194	4
803.75900984587	4
803.777336633972	10
803.795663631172	2
803.813990837799	10
803.832318253361	2
803.850645878349	0
803.8689737126	0
803.887301755949	1
803.905630008561	19
803.923958470599	10
803.942287141736	2
803.960616022135	0
803.978945111797	5
803.997274410557	0
804.015603918581	4
804.03393363603	0
804.052263562578	1
804.070593698389	0
804.088924043463	0
804.107254597635	0
804.125585361234	6
804.143916333931	6
804.162247515891	0
804.180578907278	0
804.198910507763	0
804.217242317348	0
804.235574336358	0
804.253906564468	6
804.272239001841	4
804.290571648639	0
804.308904504537	6
804.327237569534	9
804.345570843957	1
804.363904327643	7
804.382238020428	5
804.400571922476	2
804.418906033786	3
804.437240354523	0
804.455574884196	0
804.473909623131	5
804.492244571493	7
804.510579728954	3
804.528915095677	8
804.547250671827	11
804.565586456913	4
804.583922451425	1
804.6022586552	7
804.620595068075	0
804.638931690212	8
804.657268521612	3
804.675605562275	15
804.693942812037	7
804.712280271226	3
804.730617939677	0
804.748955817228	2
804.767293904042	0
804.785632200119	0
804.803970705459	0
804.822309420062	0
804.840648343764	2
804.858987476893	1
804.877326819121	0
804.895666370613	0
804.914006131367	3
804.932346101221	6
804.950686280501	2
804.969026669045	10
804.987367266688	10
805.005708073594	10
805.024049089763	0
805.042390315195	6
805.06073174989	13
805.079073393685	2
805.097415246743	1
805.115757309228	0
805.134099580812	0
805.152442061496	0
805.170784751607	0
805.189127650981	5
805.207470759454	8
805.225814077354	3
805.244157604354	0
805.262501340453	5
805.280845286143	14
805.299189440769	2
805.317533804822	2
805.335878377974	15
805.35422316039	14
805.372568152233	7
805.390913353012	8
805.409258763217	8
805.427604382686	2
805.445950211255	0
805.464296249087	0
805.482642496346	0
805.500988952541	0
805.519335618163	0
805.537682493048	2
805.556029577034	6
805.574376870446	0
805.592724372958	0
805.611072084734	5
805.629420005773	2
805.647768136075	2
805.666116475477	0
805.684465024306	2
805.702813782236	0
805.721162749428	4
805.739511926048	1
805.757861311604	0
805.776210906587	0
805.794560710834	1
805.81291072418	3
805.831260946791	0
805.849611378665	0
805.867962019802	1
805.886312870039	0
805.904663929703	0
805.923015198632	1
805.94136667666	2
805.959718363951	0
805.978070260507	0
805.996422366326	4
806.014774681408	4
806.033127205591	6
806.051479939201	8
806.069832881911	3
806.088186033885	1
806.106539395122	0
806.124892965623	0
806.143246745224	0
806.161600734253	0
806.179954932382	0
806.198309339774	0
806.21666395643	0
806.23501878235	0
806.253373817534	8
806.271729061818	11
806.290084515366	7
806.308440178341	3
806.326796050416	0
806.345152131592	3
806.363508422359	2
806.381864922062	5
806.400221631029	4
806.418578549424	0
806.436935676919	10
806.455293013678	3
806.473650559701	11
806.492008314824	7
806.510366279374	4
806.528724453025	2
806.54708283594	1
806.565441428283	1
806.583800229726	22
806.602159240269	15
806.62051846024	1
806.638877889311	2
806.657237527646	6
806.675597375409	1
806.693957432272	0
806.712317698236	6
806.730678173791	1
806.749038858283	0
806.767399752039	3
806.785760855222	10
806.804122167342	13
806.822483689055	6
806.840845419703	0
806.85920735978	0
806.87756950912	0
806.895931867561	0
806.914294435266	4
806.932657212236	5
806.95102019847	0
806.969383393804	0
806.987746798566	0
807.006110412428	0
807.024474235555	0
807.04283826811	9
807.061202509601	5
807.079566960521	6
807.097931620705	4
807.116296489989	0
807.134661568702	3
807.153026856515	0
807.171392353592	0
807.189758059934	12
807.208123975376	7
807.226490100246	0
807.244856434217	0
807.263222977452	0
807.281589729952	0
807.29995669188	1
807.318323862745	1
807.336691243038	5
807.355058832431	4
807.373426631253	3
807.391794639012	2
807.410162856363	10
807.42853128265	7
807.44689991853	6
807.465268763347	10
807.483637817428	0
807.502007080937	0
807.520376553547	0
807.538746235258	5
807.557116126397	3
807.575486226801	6
807.593856536306	1
807.612227055239	3
807.630597783272	0
807.648968720407	0
807.667339867134	0
807.685711222798	4
807.70408278789	8
807.722454562083	12
807.74082654554	0
807.759198738426	0
807.777571140413	0
807.795943751501	10
807.814316572018	8
807.832689601635	1
807.851062840517	9
807.869436288828	13
807.887809946239	0
807.906183812751	3
807.924557888692	9
807.942932173898	3
807.961306668205	1
807.97968137194	4
807.998056284613	0
808.016431406878	2
808.03480673808	0
808.05318227871	8
808.071558028606	1
808.089933987603	0
808.108310155864	4
808.12668653339	4
808.145063120182	0
808.163439916074	1
808.181816921395	6
808.200194135817	0
808.218571559504	4
808.23694919262	3
808.255327034673	15
808.273705086154	8
808.292083346901	0
808.310461816749	0
808.328840496026	1
808.347219384404	2
808.365598482047	0
808.383977788955	2
808.402357304964	1
808.420737030402	3
808.439116965105	4
808.457497108909	3
808.475877461815	5
808.494258024313	0
808.512638795749	0
808.531019776614	0
808.549400966744	0
808.567782365974	2
808.586163974471	2
808.604545792232	0
808.622927819259	0
808.64131005555	2
808.659692500943	8
808.678075155601	0
808.696458019688	0
808.714841092877	6
808.733224375331	8
808.75160786705	2
808.76999156787	2
808.788375477955	1
808.80675959747	6
808.825143926086	0
808.843528463968	0
808.861913211114	0
808.880298167527	4
808.898683333204	11
808.917068707983	1
808.935454292027	0
808.953840085336	3
808.972226087911	5
808.990612299751	7
809.008998720857	2
809.027385351064	0
809.045772190536	3
809.064159239274	4
809.082546497277	1
809.100933964546	0
809.11932164108	0
809.137709526716	3
809.156097621617	1
809.174485925947	0
809.192874439379	0
809.211263162077	0
809.22965209404	0
809.248041235105	0
809.266430585599	0
809.284820145195	0
809.303209914056	4
809.321599892347	3
809.339990079575	2
809.358380476233	3
809.376771082157	13
809.395161897182	20
809.413552921473	46
809.431944155029	24
809.450335597852	19
809.46872724994	26
809.487119111293	26
809.505511181748	13
809.523903461633	5
809.542295950619	2
809.560688648708	2
809.579081556389	0
809.597474673009	0
809.615867999058	1
809.63426153421	3
809.652655278626	1
809.671049232309	0
809.689443395421	0
809.707837767472	0
809.726232348952	0
809.744627139698	2
809.763022139545	0
809.781417348659	3
809.799812767038	6
809.818208394683	3
809.836604231594	0
809.855000277607	0
809.873396532886	5
809.891792997594	9
809.910189671405	4
809.928586554317	2
809.946983646824	0
809.965380948268	0
809.983778458978	3
810.002176179118	4
810.02057410836	0
810.038972246868	6
810.057370594643	15
810.075769151683	8
810.094167917989	0
810.112566893397	5
810.130966078071	9
810.149365472011	8
810.167765075217	2
810.18616488769	4
810.204564909428	3
810.222965140268	6
810.241365580375	7
810.259766229912	2
810.278167088386	3
810.296568156291	13
810.314969433462	2
810.333370919735	1
810.351772615438	12
810.370174520243	20
810.388576634315	14
810.406978957817	22
810.425381490257	21
810.443784232127	23
810.462187183099	3
810.480590343502	10
810.498993712842	15
810.517397291777	5
810.535801079815	3
810.554205076954	5
810.572609283524	3
810.591013699196	4
810.609418324134	0
810.627823158503	0
810.64622820181	2
810.664633454547	2
810.683038916551	1
810.701444587657	11
810.719850468193	9
810.738256557832	1
810.756662856737	6
810.775069364909	9
810.793476082347	2
810.811883008887	2
810.830290144858	0
810.848697489931	0
810.86710504427	4
810.885512807876	0
810.903920780749	5
810.922328962723	2
810.940737354129	0
810.959145954637	0
810.977554764411	5
810.995963783452	1
811.014373011759	3
811.032782449333	0
811.051192096174	0
811.069601952117	19
811.088012017326	5
811.106422291802	3
811.124832775545	5
811.143243468554	3
811.161654370831	0
811.180065482209	0
811.198476803018	0
811.21688833293	5
811.235300071944	8
811.253712020554	3
811.272124178101	0
811.29053654508	1
811.308949121161	5
811.327361906508	3
811.345774901287	3
811.364188105169	4
811.382601518152	6
811.401015140567	3
811.419428972249	8
811.437843013033	8
811.456257263084	6
811.474671722401	2
811.493086390986	2
811.511501268837	4
811.529916355791	2
811.548331652012	12
811.566747157664	8
811.585162872419	0
811.60357879644	0
811.621994929729	9
811.64041127212	12
811.658827823942	9
811.677244584867	3
811.695661555059	2
811.714078734682	10
811.732496123243	1
811.750913721236	0
811.769331528496	3
811.787749544858	0
811.806167770487	2
811.824586205548	13
811.843004849547	4
811.861423702978	0
811.879842765675	3
811.898262037476	21
811.916681518708	6
811.935101209042	1
811.953521108644	1
811.971941217512	4
811.990361535648	0
812.008782062887	3
812.027202799557	1
812.04562374533	0
812.06404490037	1
812.082466264677	0
812.100887838251	1
812.119309620928	0
812.137731613037	0
812.156153814249	3
812.174576224728	1
812.192998844638	0
812.211421673487	2
812.229844711768	0
812.248267959316	1
812.266691415966	0
812.285115082049	8
812.303538957234	14
812.321963041523	3
812.340387335243	3
812.35881183823	2
812.37723655032	0
812.395661471842	4
812.414086602467	4
812.43251194236	8
812.450937491519	3
812.469363249947	4
812.487789217477	2
812.506215394439	8
812.524641780504	8
812.543068375836	3
812.561495180436	5
812.579922194304	15
812.598349417438	5
812.616776849676	9
812.635204491182	2
812.653632342119	11
812.672060402159	8
812.690488671303	6
812.708917149878	10
812.727345837721	3
812.745774734668	0
812.764203841046	0
812.782633156363	0
812.801062681276	0
812.819492415128	0
812.837922358412	8
812.856352510964	3
812.874782872619	2
812.893213443541	0
812.911644223731	0
812.930075213189	1
812.94850641175	0
812.966937819908	0
812.985369437004	10
813.003801263368	8
813.022233299	6
813.0406655439	4
813.059097998067	0
813.077530661502	7
813.09596353404	3
813.114396616011	7
813.132829907085	23
813.151263407427	15
813.169697117036	5
813.188131035749	1
813.206565163894	7
813.224999501307	1
813.243434047823	1
813.261868803443	2
813.28030376866	1
813.298738942815	13
813.317174326403	11
813.335609919258	9
813.354045721218	3
813.372481732445	2
813.39091795294	2
813.409354382703	4
813.427791021733	7
813.446227870032	7
813.464664927434	5
813.483102194105	1
813.501539670043	3
813.519977355249	9
813.538415249723	8
813.556853353466	3
813.575291666312	6
813.59373018859	2
813.612168919972	3
813.630607860622	0
813.64904701054	0
813.667486369561	0
813.685925938016	0
813.704365715738	7
813.722805702564	6
813.741245898658	0
813.75968630402	1
813.778126918651	0
813.796567742549	0
813.815008775551	0
813.833450017821	0
813.851891469524	5
813.870333130331	2
813.888775000241	0
813.907217079585	4
813.925659368196	4
813.944101865911	3
813.962544573059	3
813.980987489311	0
813.99943061483	1
814.017873949619	4
814.036317493511	8
814.054761246835	5
814.073205209264	6
814.091649380961	0
814.11009376209	3
814.128538352159	6
814.146983151661	16
814.165428160431	10
814.183873378306	2
814.202318805448	2
814.220764442024	7
814.239210287538	4
814.257656342486	5
814.276102606702	5
814.294549080022	9
814.312995762775	7
814.331442654632	11
814.349889755758	4
814.368337066152	8
814.386784585814	2
814.405232314581	4
814.42368025278	9
814.442128400083	1
814.460576756655	1
814.479025322496	2
814.497474097605	2
814.515923081818	4
814.534372275464	1
814.552821678214	4
814.571271290233	1
814.589721111685	1
814.608171142241	1
814.626621382066	0
814.645071830995	12
814.663522489192	4
814.681973356823	15
814.700424433557	13
814.718875719561	3
814.737327214833	0
814.755778919209	4
814.774230833019	7
814.792682955932	0
814.811135288115	0
814.829587829566	0
814.848040580451	8
814.866493540275	6
814.884946709532	6
814.903400087894	3
814.921853675524	2
814.940307472588	15
814.958761478756	3
814.977215694028	0
814.995670118734	9
815.014124752709	12
815.032579595788	2
815.0510346483	5
815.069489909752	0
815.087945380638	1
815.106401060792	3
815.124856950215	3
815.143313048743	3
815.161769356704	11
815.180225873605	13
815.198682600104	8
815.217139535543	23
815.235596680416	13
815.254054034557	1
815.272511597803	1
815.290969370318	18
815.309427352102	2
815.327885543154	5
815.346343943476	0
815.364802553067	1
815.383261371763	7
815.401720399727	0
815.420179637125	1
815.438639083463	3
815.457098739235	0
815.475558604276	13
815.494018678422	10
815.512478962001	8
815.530939454684	0
815.549400156637	4
815.567861067859	2
815.58632218835	7
815.604783517946	5
815.623245056975	6
815.64170680511	1
815.660168762513	2
815.678630929185	2
815.697093305127	4
815.715555890338	8
815.734018684819	3
815.752481688404	0
815.770944901258	4
815.789408323382	6
815.807871954774	8
815.826335795437	5
815.844799845203	7
815.863264104404	3
815.88172857271	4
815.900193250284	6
815.918658137129	1
815.937123233242	1
815.955588538625	0
815.974054053113	3
815.992519777035	3
816.010985710061	0
816.029451852357	0
816.047918203923	0
816.066384764758	6
816.084851534697	6
816.103318514071	1
816.12178570255	4
816.140253100298	8
816.158720707315	3
816.177188523602	12
816.195656549159	3
816.214124783821	1
816.232593227752	0
816.251061881117	3
816.269530743587	8
816.287999815327	7
816.306469096336	3
816.324938586451	11
816.343408285834	4
816.361878194653	3
816.380348312576	3
816.398818639769	1
816.417289176231	9
816.435759921963	1
816.454230876965	1
816.472702041071	5
816.491173414448	0
816.509644997094	0
816.52811678901	1
816.546588790031	2
816.565061000486	12
816.583533420211	3
816.602006049041	0
816.620478887141	0
816.638951934511	0
816.65742519115	5
816.675898657059	3
816.694372332074	5
816.712846216523	0
816.731320310077	5
816.7497946129	6
816.768269124994	2
816.786743846358	1
816.805218776826	4
816.82369391673	0
816.842169265738	0
816.860644824016	0
816.879120591565	2
816.897596568383	7
816.916072754306	5
816.934549149664	5
816.953025754292	10
816.971502568026	2
816.989979591029	0
817.008456823302	5
817.026934264845	3
817.045411915494	2
817.063889775577	3
817.082367844766	1
817.100846123224	0
817.119324610953	0
817.137803307952	10
817.15628221422	15
817.174761329595	18
817.193240654404	3
817.211720188318	5
817.230199931502	5
817.248679883957	2
817.267160045682	3
817.285640416512	3
817.304120996777	7
817.322601786147	3
817.341082784952	1
817.359563992698	2
817.378045409879	1
817.396527036331	1
817.415008871887	3
817.433490916879	4
817.451973170976	3
817.470455634343	6
817.488938306981	2
817.507421188889	4
817.525904279902	3
817.544387580351	3
817.562871089905	10
817.581354808729	5
817.599838736988	2
817.618322874188	10
817.636807220824	5
817.65529177673	3
817.673776541741	8
817.692261516022	1
817.710746699739	0
817.729232092397	0
817.74771769449	1
817.766203505853	0
817.784689526322	0
817.803175756061	3
817.821662195236	0
817.840148843516	1
817.858635700902	0
817.877122767723	0
817.895610043815	0
817.914097529012	4
817.932585223645	2
817.951073127219	0
817.969561240393	8
817.988049562507	3
818.006538094057	11
818.025026834878	11
818.043515784804	18
818.062004944001	6
818.080494312469	11
818.098983890207	0
818.117473677051	1
818.135963673331	4
818.154453878716	1
818.172944293372	0
818.191434917463	0
818.209925750661	0
818.228416793129	1
818.246908044702	1
818.265399505547	0
818.283891175827	1
818.302383055213	0
818.32087514387	1
818.339367441797	5
818.357859948995	6
818.3763526653	15
818.394845591039	8
818.413338725885	3
818.431832070001	10
818.450325623389	8
818.468819386047	0
818.487313357811	4
818.505807539011	0
818.524301929317	0
818.542796529058	0
818.561291337741	9
818.579786355859	8
818.598281583249	8
818.616777019909	7
818.635272665675	4
818.653768520712	8
818.672264585021	7
818.6907608586	0
818.70925734145	1
818.727754033571	12
818.746250934798	4
818.764748045461	0
818.78324536523	0
818.801742894105	3
818.820240632582	0
818.838738579999	0
818.857236736852	1
818.875735102811	0
818.894233678042	11
818.912732462708	5
818.931231456481	0
818.94973065936	3
818.968230071674	1
818.986729693096	0
819.005229523788	0
819.023729563916	0
819.042229813151	0
819.060730271656	5
819.079230939433	0
819.097731816316	1
819.116232902635	0
819.134734198061	6
819.153235702757	4
819.171737416725	4
819.190239339965	1
819.20874147231	9
819.227243814092	7
819.24574636498	3
819.264249125139	1
819.282752094735	2
819.301255273271	7
819.319758661245	2
819.338262258489	1
819.35676606484	0
819.375270080462	4
819.393774305356	3
819.412278739521	11
819.430783382957	2
819.449288235665	1
819.467793297479	10
819.486298568729	3
819.504804049086	2
819.523309738715	4
819.541815637614	1
819.560321745621	0
819.578828063063	0
819.597334589613	3
819.615841325598	0
819.634348270525	3
819.652855425054	0
819.671362788524	0
819.689870361431	0
819.708378143609	0
819.726886134894	0
819.745394335451	0
819.763902745279	0
819.782411364378	5
819.800920192749	6
819.819429230227	5
819.837938477141	4
819.856447933162	0
819.874957598455	0
819.893467473019	4
819.911977556855	0
819.930487849797	0
819.948998352177	1
819.967509063663	2
819.98601998442	9
820.004531114449	3
820.023042453915	1
820.041554002323	1
820.060065760168	3
820.078577727119	3
820.097089903342	0
820.115602289001	1
820.134114883768	6
820.152627687641	0
820.171140700951	1
820.189653923368	4
820.208167355222	0
820.226680996182	3
820.245194846415	3
820.263708905919	0
820.282223174695	5
820.300737652578	3
820.319252339898	0
820.337767236324	1
820.356282342023	9
820.374797656993	3
820.393313181235	0
820.411828914585	1
820.430344857371	0
820.448861009264	6
820.467377370429	6
820.485893941032	7
820.504410720576	2
820.522927709557	0
820.54144490781	1
820.55996231517	7
820.578479931802	3
820.596997757872	7
820.615515792882	3
820.634034037496	1
820.652552491051	0
820.671071153878	3
820.689590026143	4
820.708109107515	0
820.726628398158	3
820.745147898074	0
820.763667607262	8
820.782187525557	6
820.80070765329	4
820.819227990129	3
820.83774853624	1
820.856269291624	0
820.87479025628	0
820.893311430043	0
820.911832813243	3
820.930354405551	2
820.948876207296	1
820.967398218148	0
820.985920438107	6
821.004442867669	6
821.022965506172	9
821.041488353948	5
821.060011411162	0
821.078534677482	0
821.097058153075	0
821.11558183794	0
821.134105731913	0
821.152629835158	0
821.17115414784	0
821.18967866963	1
821.208203400692	2
821.226728341026	1
821.245253490633	1
821.263778849512	6
821.282304417499	0
821.300830194758	7
821.319356181455	2
821.337882377093	2
821.35640878217	8
821.374935396519	4
821.393462219975	4
821.411989252869	15
821.43051649487	14
821.449043946144	13
821.46757160669	9
821.486099476509	1
821.504627555435	4
821.5231558438	2
821.541684341271	3
821.560213048015	4
821.578741964032	0
821.597271089321	1
821.615800423718	0
821.634329967552	0
821.652859720494	0
821.671389682709	0
821.689919854362	7
821.708450235122	4
821.726980824989	0
821.745511624295	0
821.764042632707	0
821.782573850393	2
821.801105277517	5
821.819636913748	4
821.838168759252	10
821.856700813863	2
821.875233077913	0
821.89376555107	0
821.912298233499	1
821.930831125202	7
821.949364226343	6
821.967897536426	9
821.986431055781	1
822.004964784575	1
822.023498722477	0
822.042032869652	1
822.060567226264	2
822.079101791819	0
822.097636566812	4
822.116171551078	4
822.134706744452	0
822.153242147099	1
822.171777759018	2
822.190313580211	0
822.208849610677	0
822.227385850415	6
822.245922299262	6
822.264458957381	0
822.282995824773	0
822.301532901438	0
822.320070187377	0
822.338607682588	6
822.357145386907	6
822.375683300665	4
822.39422142353	8
822.412759755669	11
822.43129829708	10
822.449837047765	6
822.468376007722	7
822.486915176788	0
822.505454555127	2
822.523994142739	1
822.542533939623	2
822.561073945782	11
822.579614161213	8
822.598154585752	13
822.616695219565	3
822.635236062816	0
822.653777115175	0
822.672318376641	1
822.690859847712	0
822.709401527726	0
822.727943417178	0
822.746485515738	1
822.765027823571	10
822.783570340677	0
822.802113067057	0
822.820656002545	1
822.839199147471	1
822.857742501505	6
822.876286064813	5
822.89482983756	4
822.913373819414	0
822.931918010377	3
822.950462410778	9
822.969007020288	5
822.98755183907	0
823.006096867292	5
823.024642104622	0
823.043187551225	13
823.061733206936	4
823.080279072086	6
823.09882514651	0
823.117371430041	2
823.135917922681	0
823.154464624925	2
823.173011536112	7
823.191558656738	3
823.210105986637	0
823.228653525645	0
823.247201273926	4
823.26574923148	0
823.284297398308	4
823.302845774245	0
823.32139435962	0
823.339943154104	3
823.358492158026	1
823.377041371057	0
823.395590793197	0
823.41414042494	5
823.432690265627	0
823.451240315587	1
823.469790574986	2
823.488341043494	1
823.506891721275	0
823.52544260833	5
823.543993704493	5
823.562545010096	10
823.581096524807	7
823.599648248791	3
823.61820018205	0
823.636752324747	0
823.655304676388	0
823.673857237468	2
823.692410007656	2
823.710962987118	6
823.72951617602	0
823.748069574029	9
823.766623181147	1
823.78517699787	0
823.803731023536	3
823.822285258476	3
823.840839702855	1
823.859394356177	0
823.877949218939	0
823.896504290974	3
823.915059572284	4
823.933615062702	9
823.952170762559	6
823.970726671525	5
823.989282789765	4
824.007839117279	8
824.026395653901	0
824.044952399963	0
824.063509355134	0
824.082066519578	1
824.100623893463	0
824.119181476455	2
824.137739268557	0
824.156297270097	0
824.174855480747	11
824.19341390067	0
824.211972530034	1
824.230531368505	5
824.249090416251	8
824.267649673271	5
824.2862091394	5
824.304768814969	0
824.323328699646	3
824.341888793597	1
824.360449096823	6
824.379009609157	9
824.397570330931	1
824.416131261979	1
824.434692402136	0
824.453253751568	6
824.471815310273	1
824.490377078253	3
824.508939055341	4
824.52750124187	0
824.546063637507	7
824.564626242584	1
824.58318905677	0
824.60175208023	0
824.620315312964	1
824.638878754808	0
824.657442405925	5
824.676006266483	1
824.694570336149	0
824.71313461509	1
824.731699103306	2
824.750263800796	0
824.768828707394	0
824.787393823433	16
824.80595914858	10
824.824524683002	16
824.843090426699	7
824.86165637967	1
824.880222541916	0
824.89878891327	0
824.917355493899	0
824.935922283968	0
824.95448928298	0
824.973056491433	0
824.99162390916	0
825.010191535996	0
825.028759372273	3
825.047327417658	1
825.065895672318	2
825.084464136253	0
825.103032809462	17
825.12160169178	10
825.140170783539	1
825.158740084407	0
825.177309594549	0
825.195879314132	1
825.214449242657	0
825.233019380624	0
825.251589727865	0
825.270160284215	0
825.28873104984	3
825.307302024905	0
825.325873208914	6
825.344444602364	6
825.363016205088	3
825.381588016921	8
825.400160038029	3
825.418732268577	6
825.437304708235	2
825.455877357167	4
825.474450215209	0
825.493023282691	5
825.511596559448	2
825.530170045314	11
825.548743740455	3
825.567317644871	0
825.585891758397	0
825.604466081362	5
825.623040613603	3
825.641615354953	1
825.660190305579	0
825.678765465479	2
825.697340834653	3
825.715916412938	0
825.734492200663	2
825.753068197663	9
825.771644403772	1
825.790220819157	7
825.808797443816	6
825.82737427775	6
825.845951320794	0
825.864528573278	6
825.883106034873	3
825.901683705742	5
825.920261585886	0
825.938839675305	0
825.957417973999	3
825.975996481803	0
825.994575199048	3
826.013154125402	4
826.031733261031	2
826.050312605936	3
826.068892160115	6
826.08747192357	1
826.106051896134	5
826.124632077974	3
826.143212469255	0
826.161793069645	1
826.180373879144	7
826.19895489825	4
826.2175361263	0
826.236117563626	0
826.254699210392	1
826.273281066268	9
826.291863131254	4
826.310445405846	4
826.329027889382	6
826.347610582194	11
826.366193484447	3
826.384776595809	5
826.403359916446	14
826.421943446359	9
826.440527185548	15
826.459111134012	2
826.477695291585	3
826.496279658434	15
826.514864234559	9
826.533449019959	11
826.552034014634	3
826.570619218585	2
826.589204631645	1
826.607790253981	0
826.626376085758	1
826.644962126645	4
826.663548376808	2
826.68213483608	1
826.700721504794	0
826.719308382783	0
826.737895469882	4
826.756482766091	1
826.775070271907	0
826.793657986667	0
826.812245910868	0
826.830834044345	0
826.849422386932	1
826.868010938794	1
826.886599699933	0
826.905188670346	1
826.92377784987	3
826.942367238835	1
826.960956837076	2
826.979546644427	4
826.998136661054	7
827.016726886956	0
827.035317322134	4
827.053907966587	0
827.072498820151	0
827.091089883156	0
827.109681155271	3
827.128272636497	21
827.146864327329	13
827.165456227106	5
827.184048336324	10
827.202640654653	3
827.221233182257	0
827.239825919137	7
827.258418865459	5
827.277012020725	0
827.295605385433	1
827.314198959417	0
827.332792742511	7
827.35138673488	0
827.369980936526	1
827.388575347447	2
827.407169967645	5
827.425764796953	4
827.444359835702	5
827.462955083561	8
827.481550540697	2
827.500146207109	0
827.518742082796	5
827.53733816776	7
827.555934461834	3
827.574530965349	0
827.593127677975	0
827.611724599877	0
827.630321731055	7
827.648919071343	3
827.667516621074	4
827.68611438008	8
827.704712348197	0
827.723310525589	0
827.741908912258	1
827.760507508037	8
827.779106313425	3
827.797705327756	1
827.816304551364	7
827.834903984413	7
827.853503626407	7
827.87210347801	0
827.890703538556	0
827.909303808545	3
827.927904287644	3
827.94650497602	4
827.965105873671	0
827.983706980765	0
828.002308296803	3
828.020909822284	0
828.039511557041	1
828.058113500908	2
828.076715654051	0
828.095318016471	4
828.113920588168	3
828.132523368974	3
828.151126359389	20
828.169729558749	2
828.188332967385	1
828.206936585297	4
828.225540412485	1
828.24414444895	0
828.262748694692	5
828.281353149544	5
828.299957813839	4
828.318562687244	0
828.337167769925	2
828.355773061883	8
828.374378562952	7
828.392984273463	11
828.41159019325	10
828.430196322148	3
828.448802660323	5
828.467409207774	0
828.486015964502	0
828.504622930506	13
828.523230105621	9
828.541837490013	5
828.560445083847	0
828.579052886792	5
828.597660898847	0
828.616269120512	10
828.63487755112	11
828.653486191006	1
828.672095040334	0
828.690704098773	6
828.709313366322	3
828.72792284348	5
828.746532529583	1
828.765142424963	11
828.783752529785	16
828.802362843718	4
828.820973367094	1
828.839584099415	2
828.858195041178	5
828.876806192219	0
828.89541755237	5
828.914029121797	0
828.932640900668	0
828.95125288865	3
828.969865085742	3
828.988477492277	1
829.007090108089	3
829.025702933012	5
829.044315967212	0
829.062929210689	6
829.081542663442	0
829.100156325473	0
829.118770196614	0
829.137384277199	1
829.155998566894	3
829.174613065867	0
829.193227774282	5
829.211842691642	4
829.230457818445	4
829.249073154525	2
829.267688699717	3
829.286304454185	2
829.30492041793	5
829.323536590953	3
829.342152973252	7
829.360769564829	4
829.379386365516	3
829.398003375647	2
829.416620594722	2
829.435238023241	2
829.453855661037	1
829.47247350811	4
829.491091564294	3
829.509709829921	1
829.52832830466	20
829.546946988675	12
829.565565881968	1
829.584184984538	0
829.602804296219	2
829.621423817344	0
829.640043547579	7
829.658663487092	3
829.677283635882	0
829.695903993949	3
829.714524561294	5
829.73314533775	6
829.751766323649	3
829.770387518659	6
829.789008922947	8
829.807630536512	0
829.826252359354	4
829.844874391308	5
829.863496632705	3
829.882119083213	0
829.900741742998	6
829.919364612061	5
829.937987690402	1
829.95661097802	2
829.975234474749	9
829.993858180922	3
830.012482096206	0
830.031106220767	0
830.049730554606	2
830.068355097722	1
830.086979850116	0
830.105604811622	0
830.124229982404	2
830.142855362631	2
830.161480951802	3
830.180106750418	1
830.19873275831	0
830.217358975315	1
830.235985401763	1
830.254612037322	0
830.273238882159	1
830.291865936274	1
830.310493199666	0
830.32912067217	0
830.347748354117	0
830.366376245176	0
830.385004345513	3
830.403632655293	1
830.422261174019	4
830.440889902189	13
830.459518839636	17
830.478147986195	5
830.496777342031	3
830.515406907146	4
830.534036681537	0
830.552666665207	0
830.571296858155	0
830.589927260214	8
830.608557871717	3
830.627188692332	2
830.645819722058	9
830.664450961395	3
830.683082409676	5
830.701714067236	3
830.72034593424	3
830.738978010356	8
830.757610295749	8
830.776242790586	1
830.794875494369	1
830.81350840743	4
830.832141529935	13
830.850774861551	0
830.869408402446	3
830.888042152785	0
830.906676112069	4
830.925310280964	0
830.943944658804	0
830.962579245922	0
830.981214042484	3
830.999849048158	7
831.018484262944	6
831.037119687341	6
831.055755320683	4
831.074391163302	5
831.093027215367	2
831.111663476543	1
831.130299946997	0
831.148936626729	0
831.167573515574	3
831.186210613862	0
831.204847921429	0
831.223485438107	0
831.242123164064	5
831.260761099299	1
831.279399243645	0
831.298037597437	0
831.316676160506	0
831.335314932687	3
831.353953914147	5
831.372593104884	4
831.3912325049	1
831.409872114194	0
831.4285119326	10
831.447151960285	5
831.465792197414	1
831.484432643655	13
831.503073299174	13
831.521714163971	4
831.540355237881	0
831.558996521235	0
831.577638013701	10
831.596279715446	4
831.614921626635	1
831.63356374677	7
831.652206076349	0
831.670848615208	0
831.689491363178	1
831.708134320426	0
831.726777487119	0
831.745420862758	0
831.764064447842	1
831.782708242204	8
831.801352245679	8
831.819996458598	4
831.838640880629	3
831.857285511939	3
831.875930352528	0
831.894575402228	3
831.913220661374	3
831.931866129797	0
831.950511807333	0
831.969157693982	0
831.987803790241	0
832.006450095447	1
832.025096610097	1
832.043743334026	0
832.062390267068	6
832.081037409388	0
832.099684760986	0
832.118332321863	2
832.136980092019	1
832.155628071287	0
832.174276260001	1
832.192924657826	7
832.21157326493	9
832.230222081313	5
832.248871106975	0
832.267520341749	4
832.286169785968	0
832.304819439466	1
832.32346930191	5
832.342119373799	0
832.360769655133	9
832.379420145413	5
832.398070844972	9
832.416721753976	13
832.435372872093	15
832.454024199654	4
832.472675736329	5
832.491327482115	18
832.509979437348	18
832.528631601692	4
832.547283975482	6
832.565936558384	1
832.584589350565	5
832.603242352025	9
832.621895562765	7
832.640548982616	3
832.659202611746	0
832.677856450322	3
832.696510498011	1
832.715164754978	0
832.733819221225	2
832.752473896584	1
832.771128781388	1
832.789783875305	3
832.808439178501	2
832.827094691143	3
832.845750412731	5
832.864406343764	0
832.883062484076	0
832.901718833501	0
832.920375392205	0
832.939032160355	0
832.957689137451	6
832.976346323992	2
832.995003719813	0
833.013661324746	3
833.032319139125	0
833.050977162617	14
833.069635395388	6
833.088293837438	6
833.106952488767	0
833.125611349209	0
833.144270419096	4
833.162929698097	7
833.181589186376	5
833.200248883935	1
833.218908790774	5
833.237568906725	2
833.256229232121	3
833.274889766631	9
833.29355051042	3
833.312211463655	2
833.330872625836	0
833.349533997629	2
833.368195578369	1
833.386857368388	7
833.405519367853	11
833.424181576431	2
833.442843994122	1
833.461506621425	10
833.480169457675	15
833.498832503204	6
833.517495758179	2
833.536159222267	0
833.554822895634	0
833.573486778281	3
833.592150870207	0
833.610815171247	12
833.629479681732	9
833.64814440133	1
833.666809330375	3
833.685474468366	0
833.704139815802	0
833.722805372519	0
833.741471138349	1
833.760137113624	4
833.778803298013	6
833.797469691681	7
833.816136294629	0
833.834803106857	7
833.853470128198	16
833.872137358818	11
833.890804798884	6
833.909472448064	3
833.928140306523	0
833.946808374262	0
833.965476651114	0
833.984145137413	20
834.002813832991	9
834.021482737515	3
834.040151851653	5
834.058821174904	1
834.077490707268	0
834.096160449078	1
834.114830400001	1
834.133500560205	1
834.152170929854	8
834.170841508617	2
834.189512296493	2
834.208183293816	0
834.226854500418	0
834.245525916134	5
834.264197541296	9
834.282869375405	10
834.301541419127	12
834.320213671795	2
834.338886133911	1
834.357558805139	0
834.376231685647	1
834.394904775436	4
834.41357807467	11
834.432251582852	25
834.45092530048	5
834.469599227388	1
834.48827336341	2
834.506947708711	2
834.525622263293	5
834.544297027155	1
834.562972000296	0
834.581647182718	0
834.600322574253	1
834.618998175235	11
834.63767398533	4
834.656350004539	0
834.675026233361	1
834.69370267113	2
834.712379318179	5
834.731056174675	0
834.749733240284	0
834.768410515173	0
834.787087999343	0
834.805765692793	1
834.824443595356	0
834.843121707366	0
834.86180002849	0
834.880478559061	4
834.899157298578	0
834.917836247543	0
834.936515405787	0
834.955194773146	0
834.973874349951	0
834.992554135869	2
835.011234131069	0
835.029914335548	0
835.048594749308	5
835.067275372181	2
835.085956204501	0
835.104637245935	0
835.12331849665	5
835.141999956645	10
835.16068162592	8
835.179363504475	7
835.198045592311	0
835.216727889261	0
835.235410395491	0
835.254093111001	0
835.272776035792	2
835.291459169697	4
835.310142513216	3
835.328826065681	2
835.347509827427	0
835.366193798454	6
835.384877978761	1
835.403562368349	6
835.422246967217	6
835.440931775199	14
835.459616792461	3
835.478302019171	0
835.496987454994	0
835.515673100099	0
835.534358954484	8
835.553045017982	12
835.571731290928	1
835.590417772988	1
835.609104464329	0
835.62779136495	0
835.646478474852	0
835.665165794034	0
835.683853322497	0
835.702541060074	0
835.721229006932	0
835.739917163071	3
835.75860552849	5
835.77729410319	1
835.795982887004	0
835.814671880265	0
835.833361082641	1
835.852050494297	21
835.870740115234	8
835.889429945452	11
835.90811998495	7
835.926810233563	9
835.945500691623	14
835.964191358797	2
835.982882235252	0
836.001573320988	3
836.020264616005	1
836.038956120136	1
836.057647833715	6
836.076339756408	7
836.095031888548	8
836.113724229803	2
836.132416780171	1
836.151109539988	5
836.169802509085	0
836.188495687297	1
836.207189074789	0
836.225882671563	0
836.244576477617	2
836.263270492953	8
836.281964717569	7
836.3006591513	6
836.319353794478	3
836.338048646771	5
836.356743708178	7
836.3754389792	43
836.394134459169	67
836.412830148586	71
836.431526047118	65
836.45022215493	26
836.468918472191	27
836.487614998398	15
836.506311734054	9
836.525008678991	0
836.543705833043	4
836.562403196375	0
836.581100769156	1
836.599798551051	0
836.61849654206	0
836.637194742684	3
836.655893152256	7
836.674591771109	9
836.69329059941	2
836.711989636825	0
836.730688883522	0
836.7493883395	0
836.768088004593	5
836.786787879133	1
836.805487962788	0
836.824188255725	18
836.842888757943	9
836.861589469441	0
836.880290390055	9
836.898991520117	15
836.91769285946	7
836.936394407918	5
836.955096165657	0
836.973798132677	0
836.992500308979	2
837.011202694396	3
837.02990528926	1
837.04860809324	0
837.0673111065	3
837.086014329043	5
837.104717761033	2
837.123421401972	3
[truncated: 106,070 more rows]
