# Supplementary material for: Identification and tentative removal of collagen glue in Palaeolithic worked bone objects: implications for ZooMS and radiocarbon dating
Source: Sci Rep. 2023 Dec 13;13:22119. doi: 10.1038/s41598-023-49242-7 (PMC10719399; doi:10.1038/s41598-023-49242-7)
Supplement: Supplementary file 2 — Supplementary Information 2. [file 41598_2023_49242_MOESM2_ESM.zip › maldi raw files/38 IST_rc clean_1.txt]

SPEC#: 1, SIZE: 113929, TIME: 0.000000
799.950348	17.3203
799.967757	14.3791
799.985165	11.4379
800.002574	8.82353
800.019983	8.16994
800.037392	9.80392
800.054801	12.0915
800.072210	6.20915
800.089620	4.57516
800.107030	9.47712
800.124440	14.7059
800.141850	12.7451
800.159260	7.51634
800.176671	6.53595
800.194082	5.22876
800.211493	7.51634
800.228904	12.0915
800.246315	11.4379
800.263727	11.4379
800.281138	16.0131
800.298550	21.8954
800.315962	18.9542
800.333375	12.0915
800.350787	6.86275
800.368200	5.22876
800.385613	15.6863
800.403026	17.3203
800.420439	20.5882
800.437852	18.9542
800.455266	13.0719
800.472680	12.0915
800.490094	15.0327
800.507508	14.0523
800.524922	15.3595
800.542337	18.6275
800.559752	14.3791
800.577166	10.1307
800.594582	7.84314
800.611997	10.7843
800.629412	10.7843
800.646828	7.18954
800.664244	6.20915
800.681660	7.18954
800.699076	8.49673
800.716493	8.82353
800.733909	13.7255
800.751326	13.0719
800.768743	8.16994
800.786160	7.84314
800.803578	7.18954
800.820995	6.20915
800.838413	10.7843
800.855831	11.7647
800.873249	12.4183
800.890668	8.82353
800.908086	4.57516
800.925505	9.15033
800.942924	10.7843
800.960343	7.18954
800.977762	5.88235
800.995182	6.86275
801.012601	5.88235
801.030021	6.86275
801.047441	7.51634
801.064862	8.82353
801.082282	6.86275
801.099703	6.20915
801.117123	8.16994
801.134544	4.24837
801.151966	10.4575
801.169387	10.4575
801.186808	8.49673
801.204230	9.47712
801.221652	15.0327
801.239074	12.0915
801.256497	6.86275
801.273919	7.18954
801.291342	8.82353
801.308765	16.9935
801.326188	20.5882
801.343611	11.1111
801.361035	6.86275
801.378458	8.49673
801.395882	11.1111
801.413306	10.7843
801.430730	14.0523
801.448155	21.2418
801.465579	16.9935
801.483004	10.4575
801.500429	8.82353
801.517854	12.7451
801.535280	11.7647
801.552705	8.82353
801.570131	5.88235
801.587557	8.16994
801.604983	17.9739
801.622409	21.8954
801.639836	14.3791
801.657262	12.4183
801.674689	9.80392
801.692116	10.1307
801.709543	11.1111
801.726971	13.7255
801.744399	10.1307
801.761826	6.53595
801.779254	2.28758
801.796683	4.24837
801.814111	6.53595
801.831540	5.22876
801.848968	4.90196
801.866397	4.90196
801.883826	8.49673
801.901256	8.49673
801.918685	9.47712
801.936115	12.0915
801.953545	14.7059
801.970975	8.16994
801.988405	3.92157
802.005836	1.96078
802.023266	3.59477
802.040697	7.18954
802.058128	10.7843
802.075559	12.0915
802.092991	9.47712
802.110422	8.49673
802.127854	8.49673
802.145286	11.7647
802.162718	18.3007
802.180151	23.5294
802.197583	17.9739
802.215016	15.6863
802.232449	21.5686
802.249882	24.183
802.267315	24.8366
802.284749	20.915
802.302183	17.3203
802.319616	17.9739
802.337051	13.7255
802.354485	14.7059
802.371919	19.281
802.389354	18.6275
802.406789	16.9935
802.424224	13.7255
802.441659	8.16994
802.459094	6.53595
802.476530	8.82353
802.493966	16.9935
802.511402	12.4183
802.528838	5.88235
802.546274	8.49673
802.563711	10.4575
802.581147	8.82353
802.598584	8.82353
802.616021	15.0327
802.633459	13.7255
802.650896	8.82353
802.668334	6.53595
802.685772	7.84314
802.703210	8.16994
802.720648	11.7647
802.738086	17.3203
802.755525	18.9542
802.772964	14.7059
802.790403	10.7843
802.807842	8.49673
802.825281	6.20915
802.842721	6.53595
802.860161	10.7843
802.877601	13.0719
802.895041	16.0131
802.912481	13.7255
802.929921	10.4575
802.947362	12.0915
802.964803	10.4575
802.982244	12.7451
802.999685	9.47712
803.017127	9.47712
803.034568	13.0719
803.052010	11.7647
803.069452	10.1307
803.086895	6.86275
803.104337	5.88235
803.121780	8.82353
803.139222	9.47712
803.156665	9.80392
803.174108	12.7451
803.191552	9.80392
803.208995	7.18954
803.226439	12.0915
803.243883	9.47712
803.261327	11.1111
803.278771	11.7647
803.296216	14.0523
803.313661	12.0915
803.331105	12.0915
803.348550	14.0523
803.365996	19.281
803.383441	21.5686
803.400887	15.3595
803.418333	12.0915
803.435779	12.4183
803.453225	12.7451
803.470671	7.84314
803.488118	6.20915
803.505564	7.51634
803.523011	12.7451
803.540459	12.0915
803.557906	16.3399
803.575353	15.3595
803.592801	12.0915
803.610249	6.86275
803.627697	7.18954
803.645145	7.51634
803.662594	7.18954
803.680042	7.18954
803.697491	7.84314
803.714940	5.22876
803.732390	8.16994
803.749839	9.80392
803.767289	4.90196
803.784738	13.3987
803.802188	15.0327
803.819638	8.82353
803.837089	7.18954
803.854539	8.16994
803.871990	15.6863
803.889441	16.9935
803.906892	14.0523
803.924343	8.82353
803.941795	3.26797
803.959247	7.51634
803.976699	9.15033
803.994151	7.84314
804.011603	4.57516
804.029055	7.18954
804.046508	9.80392
804.063961	8.82353
804.081414	11.1111
804.098867	13.7255
804.116320	9.80392
804.133774	9.80392
804.151228	12.4183
804.168682	10.7843
804.186136	17.3203
804.203590	21.8954
804.221045	11.7647
804.238499	7.18954
804.255954	10.1307
804.273409	14.0523
804.290865	14.0523
804.308320	17.3203
804.325776	17.3203
804.343232	17.3203
804.360688	14.3791
804.378144	13.0719
804.395600	14.0523
804.413057	17.9739
804.430514	15.0327
804.447971	15.0327
804.465428	10.4575
804.482885	6.53595
804.500343	7.84314
804.517801	10.1307
804.535258	10.1307
804.552717	12.4183
804.570175	11.1111
804.587633	9.80392
804.605092	9.47712
804.622551	8.49673
804.640010	6.53595
804.657469	4.57516
804.674929	4.24837
804.692388	8.16994
804.709848	9.80392
804.727308	5.88235
804.744768	2.94118
804.762229	5.88235
804.779689	11.1111
804.797150	7.51634
804.814611	8.16994
804.832072	10.7843
804.849534	15.3595
804.866995	14.3791
804.884457	11.4379
804.901919	12.7451
804.919381	12.0915
804.936843	7.84314
804.954306	9.80392
804.971768	9.15033
804.989231	3.26797
805.006694	5.22876
805.024158	9.80392
805.041621	9.15033
805.059085	7.84314
805.076548	5.88235
805.094012	12.4183
805.111477	10.4575
805.128941	7.18954
805.146405	5.88235
805.163870	10.7843
805.181335	13.0719
805.198800	11.7647
805.216266	9.80392
805.233731	8.82353
805.251197	7.84314
805.268663	3.92157
805.286129	3.26797
805.303595	10.4575
805.321062	14.7059
805.338528	16.3399
805.355995	19.9346
805.373462	17.3203
805.390929	22.8758
805.408397	21.8954
805.425864	20.915
805.443332	17.9739
805.460800	12.0915
805.478268	16.6667
805.495737	15.3595
805.513205	14.7059
805.530674	13.7255
805.548143	9.80392
805.565612	8.49673
805.583081	6.53595
805.600551	7.84314
805.618020	12.7451
805.635490	15.6863
805.652960	10.7843
805.670431	9.15033
805.687901	9.15033
805.705372	11.7647
805.722842	10.1307
805.740313	6.53595
805.757785	7.18954
805.775256	10.4575
805.792728	9.80392
805.810199	9.80392
805.827671	10.4575
805.845143	10.1307
805.862616	11.7647
805.880088	10.4575
805.897561	8.82353
805.915034	10.1307
805.932507	10.4575
805.949980	12.0915
805.967454	6.53595
805.984927	9.15033
806.002401	7.51634
806.019875	8.16994
806.037349	8.16994
806.054824	5.88235
806.072298	9.15033
806.089773	10.1307
806.107248	10.1307
806.124723	13.3987
806.142199	13.0719
806.159674	12.0915
806.177150	8.49673
806.194626	6.86275
806.212102	9.47712
806.229578	13.3987
806.247055	18.3007
806.264532	21.5686
806.282009	19.9346
806.299486	13.7255
806.316963	13.7255
806.334440	19.281
806.351918	24.5098
806.369396	21.2418
806.386874	16.9935
806.404352	16.0131
806.421830	13.3987
806.439309	12.7451
806.456788	10.7843
806.474267	17.3203
806.491746	14.7059
806.509225	10.7843
806.526705	9.15033
806.544184	10.7843
806.561664	9.15033
806.579144	8.16994
806.596625	9.80392
806.614105	15.0327
806.631586	9.47712
806.649067	9.15033
806.666548	9.47712
806.684029	9.80392
806.701510	7.18954
806.718992	9.15033
806.736474	8.16994
806.753956	8.16994
806.771438	7.51634
806.788920	11.7647
806.806403	6.53595
806.823886	9.80392
806.841369	11.1111
806.858852	9.47712
806.876335	7.84314
806.893819	6.20915
806.911302	7.84314
806.928786	8.49673
806.946270	5.22876
806.963754	6.53595
806.981239	6.20915
806.998724	9.47712
807.016208	13.3987
807.033693	15.6863
807.051179	9.47712
807.068664	6.20915
807.086150	9.80392
807.103635	14.0523
807.121121	15.3595
807.138608	12.7451
807.156094	16.3399
807.173580	12.4183
807.191067	6.53595
807.208554	5.55556
807.226041	5.88235
807.243528	6.20915
807.261016	7.18954
807.278504	11.1111
807.295992	16.3399
807.313480	13.3987
807.330968	14.3791
807.348456	15.3595
807.365945	15.0327
807.383434	19.281
807.400923	18.6275
807.418412	9.80392
807.435901	14.3791
807.453391	10.4575
807.470881	10.1307
807.488371	9.47712
807.505861	6.20915
807.523351	4.90196
807.540842	9.15033
807.558332	15.6863
807.575823	18.6275
807.593314	16.3399
807.610805	14.3791
807.628297	12.0915
807.645789	12.7451
807.663280	15.3595
807.680772	14.0523
807.698265	7.51634
807.715757	4.24837
807.733250	7.18954
807.750742	9.47712
807.768235	12.4183
807.785729	11.4379
807.803222	11.4379
807.820716	8.82353
807.838209	7.18954
807.855703	8.49673
807.873197	8.49673
807.890692	11.4379
807.908186	16.0131
807.925681	13.0719
807.943176	13.3987
807.960671	5.22876
807.978166	4.24837
807.995661	7.18954
808.013157	7.84314
808.030653	9.47712
808.048149	8.49673
808.065645	10.7843
808.083141	15.0327
808.100638	16.3399
808.118135	13.7255
808.135632	12.7451
808.153129	15.6863
808.170626	15.6863
808.188124	15.0327
808.205622	16.6667
808.223119	12.7451
808.240618	11.7647
808.258116	16.6667
808.275614	18.9542
808.293113	15.3595
808.310612	16.9935
808.328111	15.6863
808.345610	17.9739
808.363109	14.3791
808.380609	15.0327
808.398109	17.6471
808.415609	13.7255
808.433109	15.0327
808.450609	15.0327
808.468110	13.3987
808.485611	8.49673
808.503112	8.82353
808.520613	8.16994
808.538114	10.4575
808.555616	10.1307
808.573117	9.80392
808.590619	9.47712
808.608121	8.82353
808.625623	7.84314
808.643126	7.84314
808.660629	5.88235
808.678131	5.22876
808.695634	3.26797
808.713138	3.92157
808.730641	7.51634
808.748145	11.7647
808.765648	12.0915
808.783152	10.1307
808.800657	9.47712
808.818161	5.88235
808.835665	4.90196
808.853170	9.80392
808.870675	10.4575
808.888180	11.7647
808.905685	10.1307
808.923191	8.82353
808.940697	6.20915
808.958202	10.1307
808.975709	9.47712
808.993215	5.88235
809.010721	7.51634
809.028228	14.3791
809.045735	16.0131
809.063242	13.3987
809.080749	8.82353
809.098256	1.96078
809.115764	11.1111
809.133271	12.7451
809.150779	6.86275
809.168288	4.57516
809.185796	7.18954
809.203304	8.82353
809.220813	9.15033
809.238322	11.4379
809.255831	12.7451
809.273340	14.3791
809.290850	12.0915
809.308359	13.3987
809.325869	15.6863
809.343379	9.80392
809.360890	11.4379
809.378400	14.0523
809.395911	15.0327
809.413421	22.8758
809.430932	22.8758
809.448443	23.5294
809.465955	17.6471
809.483466	12.4183
809.500978	14.0523
809.518490	14.0523
809.536002	8.16994
809.553514	9.47712
809.571027	14.7059
809.588540	17.3203
809.606052	11.4379
809.623566	10.1307
809.641079	15.0327
809.658592	11.7647
809.676106	7.84314
809.693620	8.49673
809.711134	16.6667
809.728648	16.9935
809.746162	9.80392
809.763677	7.51634
809.781192	5.55556
809.798707	6.53595
809.816222	9.80392
809.833737	10.7843
809.851253	9.15033
809.868768	8.49673
809.886284	10.7843
809.903800	9.47712
809.921317	12.0915
809.938833	15.0327
809.956350	9.47712
809.973866	10.4575
809.991384	13.0719
810.008901	12.7451
810.026418	10.1307
810.043936	8.16994
810.061454	3.92157
810.078972	6.53595
810.096490	8.82353
810.114008	10.4575
810.131527	8.82353
810.149045	12.0915
810.166564	14.0523
810.184083	11.1111
810.201603	7.51634
810.219122	9.47712
810.236642	10.7843
810.254162	11.1111
810.271682	11.1111
810.289202	13.3987
810.306723	17.6471
810.324243	17.9739
810.341764	11.4379
810.359285	10.7843
810.376806	10.7843
810.394328	13.0719
810.411849	13.7255
810.429371	15.3595
810.446893	16.0131
810.464415	13.0719
810.481937	13.7255
810.499460	8.16994
810.516983	5.55556
810.534506	7.51634
810.552029	13.7255
810.569552	19.6078
810.587075	21.5686
810.604599	13.0719
810.622123	9.47712
810.639647	8.49673
810.657171	5.55556
810.674696	7.51634
810.692220	10.4575
810.709745	10.4575
810.727270	9.80392
810.744795	9.80392
810.762321	10.1307
810.779846	8.16994
810.797372	8.16994
810.814898	16.6667
810.832424	14.0523
810.849950	6.86275
810.867477	7.18954
810.885004	10.4575
810.902530	7.51634
810.920058	6.20915
810.937585	5.22876
810.955112	9.80392
810.972640	8.49673
810.990168	6.86275
811.007696	10.1307
811.025224	13.3987
811.042752	11.4379
811.060281	9.47712
811.077810	7.84314
811.095339	8.49673
811.112868	4.57516
811.130397	6.20915
811.147927	7.18954
811.165457	4.57516
811.182986	3.59477
811.200517	9.80392
811.218047	14.3791
811.235577	16.9935
811.253108	14.0523
811.270639	14.3791
811.288170	10.7843
811.305701	10.1307
811.323233	17.9739
811.340764	16.9935
811.358296	11.4379
811.375828	10.4575
811.393360	9.15033
811.410893	9.80392
811.428425	7.18954
811.445958	13.7255
811.463491	15.6863
811.481024	15.6863
811.498557	19.281
811.516091	16.6667
811.533625	10.1307
811.551158	9.80392
811.568693	11.4379
811.586227	15.3595
811.603761	9.47712
811.621296	7.84314
811.638831	9.47712
811.656366	8.49673
811.673901	9.80392
811.691436	11.7647
811.708972	12.7451
811.726508	8.49673
811.744044	7.84314
811.761580	5.22876
811.779116	5.55556
811.796653	1.96078
811.814190	6.86275
811.831727	10.7843
811.849264	13.3987
811.866801	14.3791
811.884339	15.0327
811.901876	12.0915
811.919414	7.84314
811.936952	3.59477
811.954490	3.59477
811.972029	7.18954
811.989567	9.15033
812.007106	9.15033
812.024645	7.18954
812.042184	11.4379
812.059724	11.1111
812.077263	7.18954
812.094803	7.51634
812.112343	12.4183
812.129883	9.80392
812.147424	6.86275
812.164964	8.16994
812.182505	9.47712
812.200046	9.47712
812.217587	9.80392
812.235128	7.51634
812.252670	8.82353
812.270211	10.7843
812.287753	11.1111
812.305295	10.4575
812.322837	14.0523
812.340380	18.3007
812.357922	20.5882
812.375465	15.3595
812.393008	11.1111
812.410551	14.7059
812.428095	16.6667
812.445638	16.9935
812.463182	10.7843
812.480726	6.20915
812.498270	10.7843
812.515815	13.0719
812.533359	15.6863
812.550904	16.9935
812.568449	14.7059
812.585994	8.82353
812.603539	8.49673
812.621084	8.49673
812.638630	13.3987
812.656176	11.4379
812.673722	11.1111
812.691268	10.4575
812.708814	10.7843
812.726361	7.18954
812.743908	4.57516
812.761455	5.88235
812.779002	12.4183
812.796549	16.0131
812.814097	16.3399
812.831645	11.7647
812.849192	6.53595
812.866741	6.20915
812.884289	7.84314
812.901837	6.20915
812.919386	6.53595
812.936935	7.51634
812.954484	14.3791
812.972033	14.0523
812.989583	14.0523
813.007132	11.4379
813.024682	9.15033
813.042232	5.55556
813.059782	5.88235
813.077333	8.82353
813.094883	13.3987
813.112434	15.0327
813.129985	12.4183
813.147536	10.4575
813.165087	9.15033
813.182639	8.49673
813.200191	10.1307
813.217742	9.15033
813.235295	10.7843
813.252847	15.3595
813.270399	18.3007
813.287952	23.5294
813.305505	23.8562
813.323058	16.3399
813.340611	16.9935
813.358164	16.3399
813.375718	17.6471
813.393272	22.2222
813.410826	26.1438
813.428380	19.9346
813.445934	13.3987
813.463489	10.7843
813.481044	10.7843
813.498598	15.6863
813.516154	15.0327
813.533709	15.6863
813.551264	14.3791
813.568820	11.1111
813.586376	8.49673
813.603932	6.53595
813.621488	9.15033
813.639045	12.7451
813.656601	9.15033
813.674158	5.22876
813.691715	7.18954
813.709272	10.7843
813.726830	13.7255
813.744387	9.15033
813.761945	8.16994
813.779503	7.51634
813.797061	5.55556
813.814619	5.22876
813.832178	10.7843
813.849737	11.4379
813.867296	8.16994
813.884855	7.18954
813.902414	3.92157
813.919973	8.49673
813.937533	9.15033
813.955093	8.49673
813.972653	9.15033
813.990213	8.49673
814.007774	10.7843
814.025334	9.47712
814.042895	10.7843
814.060456	13.3987
814.078017	9.80392
814.095579	3.26797
814.113140	4.90196
814.130702	3.26797
814.148264	3.92157
814.165826	8.82353
814.183388	8.49673
814.200951	12.7451
814.218513	21.8954
814.236076	23.8562
814.253639	21.5686
814.271203	14.0523
814.288766	11.7647
814.306330	14.3791
814.323894	15.3595
814.341458	17.3203
814.359022	18.3007
814.376586	14.0523
814.394151	11.7647
814.411716	11.4379
814.429280	10.7843
814.446846	11.1111
814.464411	11.4379
814.481977	15.0327
814.499542	15.6863
814.517108	15.3595
814.534674	12.0915
814.552241	15.0327
814.569807	14.3791
814.587374	11.1111
814.604941	7.84314
814.622508	6.20915
814.640075	5.55556
814.657642	4.90196
814.675210	6.86275
814.692778	3.26797
814.710346	7.18954
814.727914	9.80392
814.745482	4.57516
814.763051	6.86275
814.780620	9.47712
814.798188	6.86275
814.815758	10.7843
814.833327	8.16994
814.850896	8.16994
814.868466	2.61438
814.886036	1.63399
814.903606	3.92157
814.921176	3.92157
814.938747	4.90196
814.956317	4.90196
814.973888	6.20915
814.991459	6.86275
815.009031	10.4575
815.026602	8.49673
815.044174	3.26797
815.061745	6.20915
815.079317	7.51634
815.096889	5.88235
815.114462	7.51634
815.132034	11.1111
815.149607	11.4379
815.167180	12.4183
815.184753	11.1111
815.202326	5.22876
815.219900	5.88235
815.237474	9.15033
815.255047	16.6667
815.272622	17.6471
815.290196	17.6471
815.307770	16.6667
815.325345	17.9739
815.342920	17.9739
815.360495	17.6471
815.378070	15.6863
815.395645	12.7451
815.413221	13.7255
815.430797	13.0719
815.448372	9.47712
815.465949	8.82353
815.483525	8.16994
815.501101	11.4379
815.518678	10.7843
815.536255	11.1111
815.553832	10.1307
815.571409	10.1307
815.588987	9.15033
815.606565	5.55556
815.624142	3.92157
815.641720	8.49673
815.659299	8.49673
815.676877	12.7451
815.694456	13.3987
815.712034	11.4379
815.729613	5.22876
815.747193	3.92157
815.764772	4.24837
815.782352	6.86275
815.799931	3.92157
815.817511	6.20915
815.835091	8.49673
815.852672	8.82353
815.870252	8.49673
815.887833	9.15033
815.905414	7.84314
815.922995	11.7647
815.940576	8.16994
815.958157	5.55556
815.975739	5.55556
815.993321	1.30719
816.010903	2.28758
816.028485	7.84314
816.046067	9.47712
816.063650	9.47712
816.081233	6.86275
816.098816	4.24837
816.116399	5.55556
816.133982	9.15033
816.151566	15.6863
816.169150	17.3203
816.186733	13.7255
816.204318	9.80392
816.221902	12.0915
816.239486	12.0915
816.257071	6.86275
816.274656	6.20915
816.292241	14.0523
816.309826	20.2614
816.327412	18.9542
816.344997	18.3007
816.362583	15.0327
816.380169	12.0915
816.397755	12.4183
816.415341	11.1111
816.432928	9.47712
816.450515	12.4183
816.468102	15.6863
816.485689	15.6863
816.503276	19.6078
816.520864	16.0131
816.538451	9.80392
816.556039	10.4575
816.573627	8.82353
816.591216	11.1111
816.608804	12.0915
816.626393	11.4379
816.643982	6.53595
816.661571	7.51634
816.679160	8.82353
816.696749	9.80392
816.714339	7.51634
816.731929	6.86275
816.749518	8.82353
816.767109	10.4575
816.784699	11.4379
816.802290	10.7843
816.819880	8.49673
816.837471	12.4183
816.855062	18.9542
816.872654	17.9739
816.890245	12.0915
816.907837	8.16994
816.925429	6.53595
816.943021	5.55556
816.960613	4.57516
816.978205	9.15033
816.995798	11.1111
817.013391	11.7647
817.030984	8.16994
817.048577	4.57516
817.066170	3.26797
817.083764	4.90196
817.101358	8.16994
817.118952	12.0915
817.136546	8.82353
817.154140	8.16994
817.171735	14.3791
817.189329	10.1307
817.206924	13.0719
817.224519	19.9346
817.242114	19.281
817.259710	17.3203
817.277306	12.7451
817.294901	5.55556
817.312497	5.55556
817.330094	6.20915
817.347690	9.80392
817.365287	9.80392
817.382883	12.7451
817.400480	8.49673
817.418078	11.1111
817.435675	11.7647
817.453273	14.0523
817.470870	6.86275
817.488468	8.16994
817.506066	13.7255
817.523665	13.0719
817.541263	9.47712
817.558862	11.7647
817.576461	13.7255
817.594060	9.47712
817.611659	6.53595
817.629258	12.7451
817.646858	14.0523
817.664458	11.7647
817.682058	11.1111
817.699658	5.55556
817.717258	2.94118
817.734859	6.20915
817.752460	12.4183
817.770061	11.1111
817.787662	9.80392
817.805263	12.4183
817.822865	6.53595
817.840466	7.51634
817.858068	5.88235
817.875670	8.82353
817.893273	8.82353
817.910875	6.20915
817.928478	4.90196
817.946081	8.49673
817.963684	9.80392
817.981287	8.82353
817.998890	8.82353
818.016494	12.4183
818.034098	7.51634
818.051702	5.55556
818.069306	5.88235
818.086910	7.51634
818.104515	7.84314
818.122120	11.4379
818.139725	8.16994
818.157330	5.88235
818.174935	8.49673
818.192541	10.7843
818.210146	17.9739
818.227752	12.7451
818.245358	6.20915
818.262964	7.84314
818.280571	7.18954
818.298177	14.3791
818.315784	11.1111
818.333391	11.7647
818.350999	13.0719
818.368606	11.7647
818.386214	10.4575
818.403821	13.0719
818.421429	10.7843
818.439037	12.4183
818.456646	17.6471
818.474254	16.3399
818.491863	12.7451
818.509472	13.0719
818.527081	13.3987
818.544690	10.7843
818.562300	9.80392
818.579909	12.0915
818.597519	12.0915
818.615129	14.0523
818.632740	11.4379
818.650350	9.15033
818.667961	8.16994
818.685571	7.18954
818.703182	8.16994
818.720794	7.84314
818.738405	12.7451
818.756017	14.0523
818.773628	9.80392
818.791240	4.90196
818.808852	1.63399
818.826465	4.90196
818.844077	7.18954
818.861690	4.90196
818.879303	3.92157
818.896916	4.24837
818.914529	6.86275
818.932143	7.18954
818.949756	6.86275
818.967370	3.92157
818.984984	4.90196
819.002598	14.3791
819.020213	19.6078
819.037827	15.0327
819.055442	10.1307
819.073057	11.1111
819.090672	9.15033
819.108288	3.92157
819.125903	3.59477
819.143519	7.18954
819.161135	11.7647
819.178751	12.0915
819.196367	11.4379
819.213984	9.80392
819.231600	13.0719
819.249217	11.1111
819.266834	16.0131
819.284452	15.0327
819.302069	9.80392
819.319687	13.7255
819.337304	11.7647
819.354922	8.82353
819.372541	10.4575
819.390159	14.3791
819.407778	11.4379
819.425396	9.15033
819.443015	9.80392
819.460634	8.82353
819.478254	6.86275
819.495873	5.22876
819.513493	8.82353
819.531113	12.7451
819.548733	7.18954
819.566353	7.84314
819.583974	11.7647
819.601594	15.0327
819.619215	12.0915
819.636836	12.4183
819.654457	7.84314
819.672079	10.1307
819.689701	10.7843
819.707322	14.3791
819.724944	12.4183
819.742566	11.1111
819.760189	8.82353
819.777811	8.16994
819.795434	10.4575
819.813057	8.49673
819.830680	6.53595
819.848303	10.4575
819.865927	8.82353
819.883551	7.84314
819.901175	5.22876
819.918799	4.24837
819.936423	7.84314
819.954047	7.18954
819.971672	2.94118
819.989297	6.53595
820.006922	12.4183
820.024547	9.80392
820.042172	4.24837
820.059798	2.61438
820.077424	2.28758
820.095050	6.20915
820.112676	6.86275
820.130302	6.53595
820.147929	6.86275
820.165555	10.1307
820.183182	15.3595
820.200809	19.281
820.218437	15.3595
820.236064	13.7255
820.253692	12.0915
820.271320	19.281
820.288948	21.5686
820.306576	19.6078
820.324204	14.3791
820.341833	12.7451
820.359462	14.3791
820.377091	14.3791
820.394720	17.9739
820.412349	14.0523
820.429979	11.1111
820.447609	11.1111
820.465239	16.0131
820.482869	12.7451
820.500499	8.82353
820.518130	10.4575
820.535760	10.4575
820.553391	11.7647
820.571022	8.82353
820.588653	6.53595
820.606285	7.84314
820.623917	11.4379
820.641548	15.3595
820.659180	7.18954
820.676813	2.61438
820.694445	7.18954
820.712078	10.4575
820.729710	6.20915
820.747343	6.53595
820.764977	7.18954
820.782610	8.49673
820.800243	10.1307
820.817877	2.61438
820.835511	1.63399
820.853145	2.61438
820.870779	5.22876
820.888414	5.22876
820.906049	6.86275
820.923683	6.53595
820.941319	9.15033
820.958954	8.16994
820.976589	6.20915
820.994225	8.49673
821.011861	10.7843
821.029497	7.51634
821.047133	4.24837
821.064769	7.18954
821.082406	7.51634
821.100043	8.16994
821.117679	11.1111
821.135317	11.1111
821.152954	6.86275
821.170591	5.22876
821.188229	10.1307
821.205867	14.7059
821.223505	15.0327
821.241143	10.7843
821.258782	11.4379
821.276421	16.3399
821.294059	17.3203
821.311698	15.0327
821.329338	12.4183
821.346977	14.3791
821.364617	16.9935
821.382256	16.3399
821.399896	17.3203
821.417537	13.3987
821.435177	14.3791
821.452817	11.7647
821.470458	13.0719
821.488099	13.0719
821.505740	10.7843
821.523382	12.0915
821.541023	14.3791
821.558665	9.15033
821.576307	6.86275
821.593949	6.20915
821.611591	6.86275
821.629233	8.16994
821.646876	4.90196
821.664519	8.49673
821.682162	13.7255
821.699805	14.0523
821.717448	13.7255
821.735092	12.4183
821.752736	10.7843
821.770380	4.90196
821.788024	7.18954
821.805668	17.9739
821.823313	13.0719
821.840957	8.16994
821.858602	6.53595
821.876247	6.53595
821.893893	5.88235
821.911538	4.90196
821.929184	4.24837
821.946830	1.63399
821.964476	3.92157
821.982122	6.20915
821.999768	7.18954
822.017415	8.82353
822.035062	5.88235
822.052709	5.22876
822.070356	10.7843
822.088003	15.6863
822.105651	12.0915
822.123299	4.90196
822.140947	4.90196
822.158595	8.49673
822.176243	7.84314
822.193891	10.1307
822.211540	13.0719
822.229189	13.3987
822.246838	12.7451
822.264487	9.47712
822.282137	11.1111
822.299786	14.3791
822.317436	15.3595
822.335086	16.0131
822.352737	15.3595
822.370387	17.6471
822.388038	19.9346
822.405688	20.2614
822.423339	13.3987
822.440990	10.4575
822.458642	15.3595
822.476293	16.6667
822.493945	13.3987
822.511597	12.0915
822.529249	9.47712
822.546901	13.3987
822.564554	11.4379
822.582206	12.4183
822.599859	12.0915
822.617512	7.51634
822.635166	9.47712
822.652819	13.0719
822.670473	15.6863
822.688126	11.4379
822.705780	7.84314
822.723435	5.55556
822.741089	7.51634
822.758744	10.7843
822.776398	13.3987
822.794053	7.18954
822.811708	3.26797
822.829364	4.24837
822.847019	9.47712
822.864675	8.16994
822.882331	9.47712
822.899987	9.80392
822.917643	12.7451
822.935300	13.3987
822.952956	9.47712
822.970613	9.80392
822.988270	14.7059
823.005927	16.6667
823.023585	16.3399
823.041242	8.49673
823.058900	7.51634
823.076558	17.9739
823.094216	15.3595
823.111875	9.80392
823.129533	9.47712
823.147192	11.7647
823.164851	7.51634
823.182510	6.20915
823.200169	5.22876
823.217829	5.88235
823.235488	10.7843
823.253148	13.3987
823.270808	18.6275
823.288469	16.6667
823.306129	19.281
823.323790	14.7059
823.341450	16.6667
823.359111	18.6275
823.376773	16.9935
823.394434	9.47712
823.412096	8.82353
823.429757	7.51634
823.447419	17.9739
823.465082	17.3203
823.482744	15.6863
823.500406	15.6863
823.518069	15.3595
823.535732	11.4379
823.553395	14.0523
823.571058	6.86275
823.588722	8.16994
823.606385	6.20915
823.624049	10.7843
823.641713	18.9542
823.659378	12.7451
823.677042	10.7843
823.694707	14.0523
823.712371	13.0719
823.730036	9.15033
823.747702	12.7451
823.765367	14.7059
823.783032	9.80392
823.800698	4.90196
823.818364	4.57516
823.836030	6.53595
823.853697	9.47712
823.871363	12.7451
823.889030	11.7647
823.906697	9.47712
823.924364	8.82353
823.942031	6.20915
823.959698	3.92157
823.977366	6.53595
823.995034	5.88235
824.012702	4.24837
824.030370	7.84314
824.048038	8.49673
824.065707	5.55556
824.083376	7.18954
824.101045	6.86275
824.118714	12.4183
824.136383	14.0523
824.154053	11.7647
824.171723	8.82353
824.189392	9.80392
824.207063	9.47712
824.224733	12.7451
824.242403	16.6667
824.260074	13.0719
824.277745	8.82353
824.295416	11.4379
824.313087	13.0719
824.330759	15.0327
824.348430	14.3791
824.366102	19.281
824.383774	26.4706
824.401446	21.5686
824.419118	11.4379
824.436791	13.7255
824.454464	11.7647
824.472137	9.47712
824.489810	6.53595
824.507483	7.84314
824.525157	13.3987
824.542830	16.0131
824.560504	12.0915
824.578178	10.1307
824.595853	9.80392
824.613527	12.0915
824.631202	11.1111
824.648877	9.47712
824.666552	7.84314
824.684227	4.24837
824.701902	8.82353
824.719578	15.6863
824.737254	14.7059
824.754930	7.18954
824.772606	5.22876
824.790282	9.47712
824.807959	11.7647
824.825635	10.1307
824.843312	6.53595
824.860989	6.20915
824.878667	5.55556
824.896344	10.1307
824.914022	13.3987
824.931700	13.7255
824.949378	8.82353
824.967056	5.55556
824.984734	6.20915
825.002413	5.55556
825.020092	8.82353
825.037771	13.0719
825.055450	11.7647
825.073129	6.86275
825.090809	8.82353
825.108489	13.0719
825.126169	14.3791
825.143849	9.80392
825.161529	10.7843
825.179210	19.9346
825.196890	15.6863
825.214571	15.0327
825.232252	14.3791
825.249934	16.0131
825.267615	17.3203
825.285297	10.7843
825.302979	17.3203
825.320661	24.8366
825.338343	16.3399
825.356025	10.7843
825.373708	12.7451
825.391391	12.4183
825.409074	13.0719
825.426757	14.7059
825.444440	16.6667
825.462124	14.0523
825.479807	10.1307
825.497491	9.47712
825.515175	5.88235
825.532860	9.47712
825.550544	8.82353
825.568229	9.47712
825.585914	10.4575
825.603599	12.7451
825.621284	12.4183
825.638970	10.1307
825.656655	6.53595
825.674341	9.47712
825.692027	14.3791
825.709713	12.4183
825.727400	10.1307
825.745086	11.4379
825.762773	6.86275
825.780460	10.7843
825.798147	16.3399
825.815834	15.3595
825.833522	12.0915
825.851210	9.80392
825.868898	7.18954
825.886586	12.0915
825.904274	10.1307
825.921962	7.51634
825.939651	9.15033
825.957340	12.4183
825.975029	11.4379
825.992718	8.49673
826.010408	9.80392
826.028097	10.4575
826.045787	5.88235
826.063477	7.18954
826.081167	10.1307
826.098858	13.7255
826.116548	8.49673
826.134239	3.59477
826.151930	2.28758
826.169621	4.90196
826.187312	5.22876
826.205004	7.84314
826.222695	8.16994
826.240387	8.49673
826.258079	11.7647
826.275772	11.4379
826.293464	9.47712
826.311157	10.1307
826.328850	13.3987
826.346543	18.6275
826.364236	25.817
826.381929	22.549
826.399623	20.915
826.417317	19.6078
826.435011	12.0915
826.452705	8.49673
826.470399	10.4575
826.488094	8.49673
826.505788	7.18954
826.523483	7.18954
826.541178	8.82353
826.558874	6.86275
826.576569	11.7647
826.594265	14.7059
826.611961	9.80392
826.629657	7.84314
826.647353	8.82353
826.665049	9.80392
826.682746	6.86275
826.700443	6.53595
826.718140	7.84314
826.735837	6.20915
826.753534	8.16994
826.771232	10.7843
826.788930	6.86275
826.806628	6.53595
826.824326	7.84314
826.842024	8.49673
826.859723	6.86275
826.877421	8.49673
826.895120	12.0915
826.912819	6.86275
826.930518	6.20915
826.948218	8.16994
826.965918	5.22876
826.983617	3.92157
827.001317	5.55556
827.019018	6.20915
827.036718	8.82353
827.054419	6.53595
827.072119	8.16994
827.089820	8.16994
827.107522	11.1111
827.125223	9.15033
827.142924	12.7451
827.160626	11.1111
827.178328	9.47712
827.196030	10.7843
827.213733	7.84314
827.231435	12.4183
827.249138	15.3595
827.266841	12.7451
827.284544	13.7255
827.302247	12.7451
827.319950	10.1307
827.337654	8.49673
827.355358	7.84314
827.373062	12.7451
827.390766	12.4183
827.408470	10.1307
827.426175	9.47712
827.443880	7.18954
827.461585	11.4379
827.479290	12.0915
827.496995	9.47712
827.514701	14.3791
827.532406	12.0915
827.550112	7.51634
827.567818	3.59477
827.585525	7.84314
827.603231	11.1111
827.620938	16.3399
827.638645	13.7255
827.656352	9.15033
827.674059	9.15033
827.691766	10.4575
827.709474	10.4575
827.727182	10.4575
827.744890	7.51634
827.762598	5.55556
827.780306	4.57516
827.798015	7.84314
827.815724	9.47712
827.833432	12.4183
827.851142	14.3791
827.868851	11.1111
827.886560	5.88235
827.904270	5.55556
827.921980	2.94118
827.939690	3.59477
827.957400	6.20915
827.975111	11.4379
827.992821	9.80392
828.010532	9.80392
828.028243	8.82353
828.045954	8.49673
828.063666	8.16994
828.081377	4.90196
828.099089	9.15033
828.116801	9.15033
828.134513	6.53595
828.152226	7.18954
828.169938	8.82353
828.187651	7.18954
828.205364	6.86275
828.223077	8.49673
828.240790	14.0523
828.258504	13.7255
828.276217	16.0131
828.293931	17.9739
828.311645	17.3203
828.329359	11.1111
828.347074	13.3987
828.364788	9.47712
828.382503	10.4575
828.400218	10.4575
828.417933	15.3595
828.435649	14.3791
828.453364	7.84314
828.471080	10.7843
828.488796	12.0915
828.506512	10.4575
828.524229	13.0719
828.541945	19.6078
828.559662	17.9739
828.577379	12.4183
828.595096	9.47712
828.612813	12.4183
828.630530	11.1111
828.648248	8.82353
828.665966	9.15033
828.683684	6.86275
828.701402	3.92157
828.719121	1.63399
828.736839	8.49673
828.754558	11.7647
828.772277	11.4379
828.789996	10.1307
828.807715	11.1111
828.825435	12.4183
828.843155	10.7843
828.860875	7.51634
828.878595	9.15033
828.896315	10.4575
828.914035	6.86275
828.931756	8.16994
828.949477	6.86275
828.967198	5.88235
828.984919	9.80392
829.002641	12.7451
829.020362	19.281
829.038084	18.9542
829.055806	13.3987
829.073528	9.80392
829.091251	13.7255
829.108973	13.7255
829.126696	9.47712
829.144419	8.49673
829.162142	10.4575
829.179866	9.80392
829.197589	8.49673
829.215313	9.47712
829.233037	10.4575
829.250761	16.0131
829.268485	16.3399
829.286209	13.3987
829.303934	18.3007
829.321659	22.2222
829.339384	18.6275
829.357109	17.3203
829.374835	12.0915
829.392560	17.6471
829.410286	24.8366
829.428012	18.9542
829.445738	15.0327
829.463465	14.7059
829.481191	9.15033
829.498918	9.15033
829.516645	13.0719
829.534372	9.80392
829.552099	7.51634
829.569827	7.84314
829.587554	7.84314
829.605282	7.18954
829.623010	7.51634
829.640739	6.86275
829.658467	9.80392
829.676196	6.53595
829.693924	5.55556
829.711653	8.49673
829.729383	7.18954
829.747112	3.92157
829.764842	2.61438
829.782571	3.26797
829.800301	2.28758
829.818032	1.30719
829.835762	2.61438
829.853492	3.59477
829.871223	2.61438
829.888954	8.82353
829.906685	15.0327
829.924416	12.0915
829.942148	7.18954
829.959880	11.1111
829.977611	9.80392
829.995343	9.47712
830.013076	10.1307
830.030808	10.4575
830.048541	7.18954
830.066273	5.88235
830.084006	6.20915
830.101740	5.88235
830.119473	5.55556
830.137207	3.92157
830.154940	3.92157
830.172674	5.22876
830.190408	5.88235
830.208143	7.84314
830.225877	10.4575
830.243612	13.7255
830.261347	16.6667
830.279082	20.915
830.296817	19.9346
830.314553	17.3203
830.332288	14.3791
830.350024	12.0915
830.367760	7.84314
830.385496	9.15033
830.403233	8.82353
830.420969	11.4379
830.438706	15.3595
830.456443	13.7255
830.474180	9.47712
830.491917	10.4575
830.509655	10.1307
830.527393	13.3987
830.545131	12.0915
830.562869	6.86275
830.580607	9.15033
830.598346	6.20915
830.616084	2.94118
830.633823	3.59477
830.651562	4.24837
830.669301	9.15033
830.687041	9.47712
830.704780	4.90196
830.722520	6.86275
830.740260	10.1307
830.758000	7.51634
830.775741	10.1307
830.793481	10.1307
830.811222	7.51634
830.828963	9.15033
830.846704	9.80392
830.864446	13.3987
830.882187	12.7451
830.899929	9.47712
830.917671	8.49673
830.935413	14.0523
830.953155	13.3987
830.970897	10.1307
830.988640	9.47712
831.006383	11.7647
831.024126	10.4575
831.041869	7.18954
831.059613	7.51634
831.077356	5.88235
831.095100	5.22876
831.112844	6.20915
831.130588	8.82353
831.148332	11.1111
831.166077	8.82353
831.183822	8.16994
831.201567	10.4575
831.219312	7.51634
831.237057	10.1307
831.254803	12.0915
831.272548	11.1111
831.290294	14.3791
831.308040	12.4183
831.325786	9.80392
831.343533	11.7647
831.361280	13.7255
831.379026	10.4575
831.396773	11.1111
831.414521	8.82353
831.432268	8.16994
831.450016	10.7843
831.467763	11.7647
831.485511	7.18954
831.503259	6.53595
831.521008	7.18954
831.538756	12.4183
831.556505	10.1307
831.574254	7.18954
831.592003	10.7843
831.609752	12.4183
831.627502	12.0915
831.645251	9.47712
831.663001	7.84314
831.680751	8.82353
831.698501	10.7843
831.716252	8.49673
831.734002	8.49673
831.751753	7.51634
831.769504	6.20915
831.787255	6.20915
831.805007	5.55556
831.822758	7.18954
831.840510	12.4183
831.858262	12.0915
831.876014	11.4379
831.893766	6.20915
831.911519	5.88235
831.929272	8.16994
831.947025	8.16994
831.964778	9.47712
831.982531	12.0915
832.000284	10.1307
832.018038	12.0915
832.035792	14.3791
832.053546	9.80392
832.071300	8.49673
832.089054	16.9935
832.106809	18.6275
832.124564	10.1307
832.142319	6.20915
832.160074	8.16994
832.177829	9.80392
832.195585	14.7059
832.213340	12.0915
832.231096	7.18954
832.248852	4.57516
832.266609	4.24837
832.284365	3.92157
832.302122	8.16994
832.319879	11.4379
832.337636	11.4379
832.355393	9.80392
832.373150	9.47712
832.390908	10.7843
832.408666	11.1111
832.426424	14.7059
832.444182	16.0131
832.461940	9.15033
832.479699	6.53595
832.497458	10.1307
832.515217	8.16994
832.532976	12.0915
832.550735	16.3399
832.568495	12.4183
832.586254	9.47712
832.604014	9.80392
832.621774	15.6863
832.639535	10.7843
832.657295	9.80392
832.675056	9.47712
832.692817	7.84314
832.710578	6.20915
832.728339	8.82353
832.746100	11.1111
832.763862	6.53595
832.781624	8.16994
832.799386	10.7843
832.817148	6.53595
832.834910	6.20915
832.852673	9.80392
832.870435	11.7647
832.888198	14.3791
832.905961	14.3791
832.923725	7.84314
832.941488	5.22876
832.959252	5.55556
832.977016	4.57516
832.994780	2.94118
833.012544	4.24837
833.030308	7.84314
833.048073	9.80392
833.065838	5.55556
833.083603	8.49673
833.101368	11.1111
833.119133	9.47712
833.136899	6.86275
833.154665	8.49673
833.172431	13.0719
833.190197	14.7059
833.207963	11.4379
833.225730	13.0719
833.243496	13.3987
833.261263	14.3791
833.279030	9.80392
833.296798	11.1111
833.314565	8.49673
833.332333	7.84314
833.350101	6.86275
833.367869	13.0719
833.385637	17.9739
833.403405	18.3007
833.421174	11.7647
833.438943	13.0719
833.456712	10.7843
833.474481	7.18954
833.492250	7.84314
833.510020	8.49673
833.527790	5.22876
833.545559	5.88235
833.563330	2.61438
833.581100	4.90196
833.598870	9.15033
833.616641	8.16994
833.634412	7.51634
833.652183	10.7843
833.669954	6.86275
833.687726	6.20915
833.705497	6.20915
833.723269	14.0523
833.741041	13.3987
833.758813	8.82353
833.776586	8.16994
833.794358	7.51634
833.812131	4.57516
833.829904	3.92157
833.847677	3.26797
833.865451	4.90196
833.883224	4.24837
833.900998	3.26797
833.918772	4.24837
833.936546	7.18954
833.954320	7.84314
833.972095	7.18954
833.989869	5.22876
834.007644	2.28758
834.025419	2.94118
834.043194	5.55556
834.060970	6.86275
834.078745	8.82353
834.096521	11.4379
834.114297	7.51634
834.132073	7.18954
834.149850	9.15033
834.167626	8.82353
834.185403	11.1111
834.203180	9.47712
834.220957	10.7843
834.238734	17.3203
834.256512	19.281
834.274290	15.0327
834.292068	12.7451
834.309846	10.1307
834.327624	11.4379
834.345402	17.6471
834.363181	13.7255
834.380960	11.1111
834.398739	9.47712
834.416518	7.84314
834.434297	5.55556
834.452077	5.88235
834.469857	12.0915
834.487637	11.1111
834.505417	12.4183
834.523197	12.7451
834.540978	12.4183
834.558759	13.0719
834.576539	16.0131
834.594321	17.6471
834.612102	15.6863
834.629883	15.6863
834.647665	11.1111
834.665447	3.59477
834.683229	3.92157
834.701011	5.88235
834.718794	7.51634
834.736576	8.16994
834.754359	8.82353
834.772142	8.49673
834.789925	8.16994
834.807709	6.53595
834.825492	2.94118
834.843276	1.96078
834.861060	4.90196
834.878844	10.7843
834.896628	13.7255
834.914413	9.15033
834.932198	5.88235
834.949982	2.94118
834.967768	6.20915
834.985553	5.22876
835.003338	9.15033
835.021124	17.6471
835.038910	9.15033
835.056696	5.55556
835.074482	5.22876
835.092268	8.49673
835.110055	6.20915
[truncated: 111,930 more rows]
