# Supplementary material for: Identification and tentative removal of collagen glue in Palaeolithic worked bone objects: implications for ZooMS and radiocarbon dating
Source: Sci Rep. 2023 Dec 13;13:22119. doi: 10.1038/s41598-023-49242-7 (PMC10719399; doi:10.1038/s41598-023-49242-7)
Supplement: Supplementary file 2 — Supplementary Information 2. [file 41598_2023_49242_MOESM2_ESM.zip › maldi raw files/38 IST_rc clean_2.txt]

SPEC#: 1, SIZE: 113929, TIME: 0.000000
799.949602	16.6667
799.967010	17.6471
799.984419	16.9935
800.001827	18.9542
800.019236	13.0719
800.036645	7.84314
800.054055	10.1307
800.071464	10.4575
800.088874	11.4379
800.106283	17.3203
800.123693	21.5686
800.141104	22.549
800.158514	29.085
800.175925	25.817
800.193335	29.085
800.210746	22.2222
800.228157	15.0327
800.245569	17.9739
800.262980	15.6863
800.280392	17.3203
800.297804	23.2026
800.315216	25.817
800.332628	22.549
800.350041	19.281
800.367453	30.719
800.384866	26.1438
800.402279	20.5882
800.419692	17.6471
800.437106	18.3007
800.454519	20.2614
800.471933	23.8562
800.489347	23.5294
800.506761	16.6667
800.524175	15.3595
800.541590	16.6667
800.559005	13.7255
800.576420	16.6667
800.593835	17.9739
800.611250	19.281
800.628666	18.6275
800.646081	13.3987
800.663497	8.82353
800.680913	13.7255
800.698329	18.3007
800.715746	16.9935
800.733162	14.3791
800.750579	15.0327
800.767996	12.7451
800.785413	13.7255
800.802831	12.0915
800.820248	11.4379
800.837666	6.53595
800.855084	8.16994
800.872502	14.7059
800.889921	15.3595
800.907339	14.0523
800.924758	12.7451
800.942177	10.1307
800.959596	7.51634
800.977015	8.16994
800.994435	10.1307
801.011854	10.7843
801.029274	12.4183
801.046694	16.9935
801.064114	29.4118
801.081535	24.183
801.098955	10.4575
801.116376	11.1111
801.133797	21.8954
801.151218	21.2418
801.168640	17.3203
801.186061	15.0327
801.203483	16.3399
801.220905	17.3203
801.238327	17.3203
801.255749	18.3007
801.273172	22.8758
801.290594	21.5686
801.308017	20.915
801.325440	17.6471
801.342864	12.4183
801.360287	15.0327
801.377711	22.2222
801.395134	26.4706
801.412558	20.2614
801.429983	17.9739
801.447407	17.6471
801.464832	14.0523
801.482256	12.7451
801.499681	14.0523
801.517106	15.3595
801.534532	17.6471
801.551957	19.281
801.569383	17.6471
801.586809	20.5882
801.604235	21.2418
801.621661	17.3203
801.639088	11.4379
801.656514	10.4575
801.673941	8.82353
801.691368	15.0327
801.708796	9.47712
801.726223	6.53595
801.743651	12.7451
801.761078	14.0523
801.778506	9.80392
801.795935	15.6863
801.813363	13.3987
801.830792	13.7255
801.848220	14.0523
801.865649	9.15033
801.883078	7.84314
801.900508	9.47712
801.917937	10.1307
801.935367	15.3595
801.952797	15.0327
801.970227	13.7255
801.987657	15.0327
802.005088	10.4575
802.022518	10.4575
802.039949	15.6863
802.057380	21.8954
802.074811	20.5882
802.092243	15.0327
802.109674	16.3399
802.127106	16.0131
802.144538	12.7451
802.161970	11.4379
802.179402	19.6078
802.196835	23.5294
802.214268	16.9935
802.231701	15.6863
802.249134	10.4575
802.266567	15.0327
802.284000	19.6078
802.301434	25.1634
802.318868	19.281
802.336302	15.6863
802.353736	19.6078
802.371171	22.8758
802.388605	20.2614
802.406040	17.9739
802.423475	19.6078
802.440910	20.5882
802.458346	16.6667
802.475781	14.7059
802.493217	17.6471
802.510653	21.5686
802.528089	21.5686
802.545525	16.9935
802.562962	16.6667
802.580399	17.6471
802.597836	16.6667
802.615273	18.3007
802.632710	22.549
802.650147	18.3007
802.667585	13.0719
802.685023	14.7059
802.702461	14.3791
802.719899	15.0327
802.737337	20.915
802.754776	16.6667
802.772215	16.0131
802.789654	17.9739
802.807093	13.7255
802.824532	14.3791
802.841972	15.3595
802.859412	7.84314
802.876852	15.0327
802.894292	16.6667
802.911732	15.3595
802.929172	12.7451
802.946613	15.0327
802.964054	10.4575
802.981495	6.86275
802.998936	9.15033
803.016378	11.4379
803.033819	14.7059
803.051261	15.6863
803.068703	14.3791
803.086145	15.3595
803.103588	15.0327
803.121030	12.0915
803.138473	12.7451
803.155916	15.3595
803.173359	11.1111
803.190803	13.3987
803.208246	22.549
803.225690	33.3333
803.243134	27.451
803.260578	21.8954
803.278022	23.8562
803.295467	21.8954
803.312911	20.2614
803.330356	24.5098
803.347801	25.4902
803.365246	23.8562
803.382692	24.5098
803.400137	21.8954
803.417583	17.9739
803.435029	17.9739
803.452475	17.9739
803.469922	12.7451
803.487368	12.0915
803.504815	13.7255
803.522262	10.1307
803.539709	8.16994
803.557156	11.4379
803.574604	13.3987
803.592051	20.2614
803.609499	24.5098
803.626947	22.2222
803.644396	17.3203
803.661844	15.6863
803.679293	12.4183
803.696742	11.4379
803.714191	13.3987
803.731640	18.3007
803.749089	17.9739
803.766539	22.549
803.783989	15.3595
803.801438	10.4575
803.818889	13.3987
803.836339	15.3595
803.853790	13.7255
803.871240	11.7647
803.888691	9.47712
803.906142	9.47712
803.923594	10.7843
803.941045	8.82353
803.958497	10.4575
803.975949	17.6471
803.993401	18.6275
804.010853	18.3007
804.028305	20.5882
804.045758	15.6863
804.063211	12.0915
804.080664	9.15033
804.098117	9.15033
804.115570	12.0915
804.133024	20.915
804.150478	20.5882
804.167931	14.3791
804.185386	10.7843
804.202840	16.0131
804.220294	14.3791
804.237749	19.9346
804.255204	20.915
804.272659	26.7974
804.290114	19.281
804.307570	18.3007
804.325025	29.4118
804.342481	34.9673
804.359937	26.7974
804.377394	18.9542
804.394850	23.5294
804.412307	27.1242
804.429763	25.4902
804.447220	28.1046
804.464677	25.4902
804.482135	17.3203
804.499592	12.0915
804.517050	15.6863
804.534508	13.7255
804.551966	10.1307
804.569424	7.84314
804.586883	13.0719
804.604342	19.6078
804.621800	19.281
804.639259	20.2614
804.656719	22.2222
804.674178	20.2614
804.691638	13.3987
804.709098	9.80392
804.726558	8.49673
804.744018	13.7255
804.761478	18.6275
804.778939	14.3791
804.796399	11.1111
804.813860	8.16994
804.831322	11.4379
804.848783	13.7255
804.866244	12.0915
804.883706	13.7255
804.901168	16.3399
804.918630	10.1307
804.936092	10.1307
804.953555	15.0327
804.971017	10.1307
804.988480	4.57516
805.005943	5.22876
805.023407	8.49673
805.040870	10.7843
805.058334	9.80392
805.075797	9.80392
805.093261	10.4575
805.110726	15.0327
805.128190	15.3595
805.145654	14.7059
805.163119	14.0523
805.180584	23.5294
805.198049	22.8758
805.215515	15.6863
805.232980	9.15033
805.250446	9.80392
805.267912	27.7778
805.285378	38.5621
805.302844	33.3333
805.320310	30.719
805.337777	24.183
805.355244	17.9739
805.372711	17.3203
805.390178	18.3007
805.407645	15.6863
805.425113	21.8954
805.442581	16.6667
805.460049	17.6471
805.477517	12.0915
805.494985	15.0327
805.512454	15.6863
805.529922	15.0327
805.547391	16.9935
805.564860	12.4183
805.582330	11.7647
805.599799	9.15033
805.617269	9.15033
805.634739	14.0523
805.652209	17.3203
805.669679	19.6078
805.687149	16.9935
805.704620	13.3987
805.722091	10.4575
805.739562	17.6471
805.757033	23.2026
805.774504	21.5686
805.791976	22.2222
805.809448	21.8954
805.826920	21.5686
805.844392	19.281
805.861864	14.7059
805.879336	16.0131
805.896809	20.2614
805.914282	18.9542
805.931755	14.0523
805.949228	18.3007
805.966702	20.5882
805.984176	16.3399
806.001649	14.0523
806.019123	17.9739
806.036598	18.6275
806.054072	14.3791
806.071547	9.15033
806.089021	18.6275
806.106496	18.9542
806.123971	18.6275
806.141447	17.3203
806.158922	17.9739
806.176398	17.3203
806.193874	16.9935
806.211350	14.0523
806.228826	17.3203
806.246303	17.6471
806.263780	17.9739
806.281256	21.2418
806.298733	18.9542
806.316211	22.549
806.333688	19.6078
806.351166	27.7778
806.368644	29.7386
806.386122	20.5882
806.403600	11.7647
806.421078	12.0915
806.438557	14.0523
806.456035	12.4183
806.473514	13.7255
806.490993	13.7255
806.508473	16.0131
806.525952	15.3595
806.543432	17.6471
806.560912	21.8954
806.578392	21.5686
806.595872	16.6667
806.613353	11.4379
806.630833	11.1111
806.648314	10.1307
806.665795	9.80392
806.683276	11.7647
806.700758	12.7451
806.718239	15.0327
806.735721	14.7059
806.753203	13.3987
806.770685	15.0327
806.788168	9.47712
806.805650	11.4379
806.823133	14.7059
806.840616	13.3987
806.858099	15.3595
806.875582	15.6863
806.893066	19.9346
806.910550	16.9935
806.928033	15.0327
806.945517	14.3791
806.963002	14.7059
806.980486	14.7059
806.997971	17.3203
807.015456	13.0719
807.032941	11.4379
807.050426	10.7843
807.067911	12.0915
807.085397	13.7255
807.102883	11.7647
807.120368	16.0131
807.137855	16.0131
807.155341	15.0327
807.172827	16.0131
807.190314	13.0719
807.207801	16.6667
807.225288	25.4902
807.242775	28.4314
807.260263	23.8562
807.277751	27.451
807.295238	32.0261
807.312726	28.4314
807.330215	21.5686
807.347703	16.9935
807.365192	23.2026
807.382681	20.2614
807.400170	11.4379
807.417659	12.0915
807.435148	15.6863
807.452638	14.3791
807.470127	12.4183
807.487617	16.6667
807.505107	20.915
807.522598	24.183
807.540088	18.9542
807.557579	16.3399
807.575070	11.4379
807.592561	9.80392
807.610052	10.1307
807.627544	10.4575
807.645035	13.7255
807.662527	11.7647
807.680019	11.4379
807.697511	12.4183
807.715004	9.47712
807.732496	10.7843
807.749989	12.0915
807.767482	12.0915
807.784975	10.4575
807.802468	6.86275
807.819962	8.49673
807.837456	12.4183
807.854950	12.0915
807.872444	15.0327
807.889938	15.6863
807.907432	18.6275
807.924927	16.6667
807.942422	13.3987
807.959917	15.6863
807.977412	14.3791
807.994908	12.4183
808.012403	9.80392
808.029899	13.0719
808.047395	15.6863
808.064891	7.51634
808.082388	8.49673
808.099884	12.7451
808.117381	9.80392
808.134878	12.0915
808.152375	9.47712
808.169872	9.47712
808.187370	18.9542
808.204868	25.4902
808.222365	23.5294
808.239864	22.8758
808.257362	18.9542
808.274860	21.2418
808.292359	21.2418
808.309858	17.9739
808.327357	17.3203
808.344856	18.9542
808.362355	22.8758
808.379855	20.2614
808.397355	20.5882
808.414855	21.2418
808.432355	14.0523
808.449855	17.6471
808.467356	16.0131
808.484857	17.3203
808.502357	17.6471
808.519859	11.4379
808.537360	14.3791
808.554861	18.9542
808.572363	16.3399
808.589865	14.3791
808.607367	15.0327
808.624869	9.80392
808.642372	20.5882
808.659874	21.2418
808.677377	15.3595
808.694880	14.7059
808.712383	17.9739
808.729887	13.7255
808.747390	14.7059
808.764894	13.3987
808.782398	14.0523
808.799902	12.0915
808.817406	7.84314
808.834911	8.82353
808.852416	11.1111
808.869920	16.0131
808.887426	13.7255
808.904931	8.16994
808.922436	8.82353
808.939942	11.7647
808.957448	14.7059
808.974954	11.7647
808.992460	9.47712
809.009966	13.0719
809.027473	18.6275
809.044980	13.0719
809.062487	11.1111
809.079994	10.7843
809.097501	11.7647
809.115009	9.80392
809.132517	10.7843
809.150025	15.0327
809.167533	23.5294
809.185041	20.5882
809.202550	15.3595
809.220058	14.3791
809.237567	15.3595
809.255076	20.915
809.272585	22.8758
809.290095	23.5294
809.307604	16.9935
809.325114	13.0719
809.342624	20.5882
809.360135	23.8562
809.377645	20.2614
809.395155	17.6471
809.412666	17.9739
809.430177	16.0131
809.447688	16.9935
809.465200	16.9935
809.482711	13.7255
809.500223	14.0523
809.517735	17.3203
809.535247	17.9739
809.552759	15.3595
809.570272	8.49673
809.587784	6.86275
809.605297	10.7843
809.622810	14.0523
809.640324	12.7451
809.657837	13.0719
809.675351	15.0327
809.692864	16.3399
809.710378	16.0131
809.727893	14.7059
809.745407	12.0915
809.762921	18.3007
809.780436	21.5686
809.797951	17.9739
809.815466	14.0523
809.832982	12.7451
809.850497	11.7647
809.868013	9.80392
809.885529	11.4379
809.903045	10.7843
809.920561	10.1307
809.938077	15.6863
809.955594	19.6078
809.973111	17.6471
809.990628	16.3399
810.008145	10.4575
810.025663	8.49673
810.043180	6.86275
810.060698	11.7647
810.078216	14.0523
810.095734	10.1307
810.113252	15.6863
810.130771	15.6863
810.148290	14.3791
810.165809	18.6275
810.183328	18.3007
810.200847	14.0523
810.218366	19.281
810.235886	25.4902
810.253406	32.0261
810.270926	29.085
810.288446	30.719
810.305967	24.8366
810.323487	26.1438
810.341008	20.915
810.358529	20.2614
810.376050	31.0458
810.393572	31.0458
810.411093	28.7582
810.428615	25.817
810.446137	21.2418
810.463659	25.4902
810.481181	23.2026
810.498704	16.0131
810.516227	15.3595
810.533750	21.2418
810.551273	22.2222
810.568796	16.3399
810.586319	13.7255
810.603843	9.47712
810.621367	11.1111
810.638891	14.0523
810.656415	9.80392
810.673939	12.0915
810.691464	16.9935
810.708989	13.3987
810.726514	10.4575
810.744039	10.1307
810.761564	7.18954
810.779090	12.4183
810.796616	12.7451
810.814142	12.0915
810.831668	11.1111
810.849194	10.7843
810.866720	9.47712
810.884247	9.47712
810.901774	18.3007
810.919301	17.6471
810.936828	14.7059
810.954356	12.7451
810.971883	17.3203
810.989411	15.6863
811.006939	14.3791
811.024467	16.9935
811.041996	14.3791
811.059524	14.7059
811.077053	8.82353
811.094582	9.47712
811.112111	11.1111
811.129641	12.0915
811.147170	8.16994
811.164700	12.0915
811.182230	19.281
811.199760	21.2418
811.217290	17.3203
811.234821	16.9935
811.252351	16.3399
811.269882	19.6078
811.287413	19.6078
811.304944	18.9542
811.322476	13.3987
811.340007	11.4379
811.357539	21.2418
811.375071	27.451
811.392603	17.9739
811.410136	17.6471
811.427668	18.6275
811.445201	17.9739
811.462734	16.3399
811.480267	12.4183
811.497800	9.47712
811.515334	12.4183
811.532868	17.6471
811.550401	20.5882
811.567935	26.7974
811.585470	18.3007
811.603004	11.4379
811.620539	10.4575
811.638074	10.1307
811.655609	14.7059
811.673144	14.3791
811.690679	12.4183
811.708215	10.7843
811.725751	8.49673
811.743287	11.1111
811.760823	12.0915
811.778359	8.82353
811.795896	10.7843
811.813432	14.3791
811.830969	15.6863
811.848506	10.4575
811.866044	13.3987
811.883581	14.0523
811.901119	9.80392
811.918657	7.51634
811.936195	7.51634
811.953733	10.4575
811.971271	14.0523
811.988810	10.7843
812.006349	12.7451
812.023888	16.6667
812.041427	13.0719
812.058966	10.4575
812.076506	16.9935
812.094046	16.3399
812.111586	15.3595
812.129126	12.0915
812.146666	12.4183
812.164207	19.6078
812.181747	22.2222
812.199288	19.9346
812.216829	18.9542
812.234371	28.1046
812.251912	23.2026
812.269454	16.6667
812.286995	31.3726
812.304537	32.6797
812.322080	23.8562
812.339622	18.9542
812.357165	19.281
812.374707	30.3922
812.392250	23.8562
812.409794	21.8954
812.427337	28.4314
812.444880	29.4118
812.462424	28.7582
812.479968	20.915
812.497512	17.6471
812.515057	15.0327
812.532601	13.3987
812.550146	13.0719
812.567691	11.1111
812.585236	14.0523
812.602781	19.6078
812.620326	21.5686
812.637872	18.6275
812.655418	14.0523
812.672964	13.0719
812.690510	11.1111
812.708056	12.0915
812.725603	10.4575
812.743150	12.4183
812.760697	14.7059
812.778244	17.3203
812.795791	16.9935
812.813339	16.0131
812.830886	6.86275
812.848434	7.18954
812.865982	9.80392
812.883531	9.47712
812.901079	5.55556
812.918628	6.86275
812.936177	6.86275
812.953726	6.86275
812.971275	12.0915
812.988824	14.7059
813.006374	16.3399
813.023924	22.549
813.041474	17.3203
813.059024	13.3987
813.076574	10.4575
813.094125	11.1111
813.111675	17.6471
813.129226	14.7059
813.146777	12.4183
813.164329	11.4379
813.181880	18.9542
813.199432	26.1438
813.216984	21.8954
813.234536	15.0327
813.252088	12.4183
813.269641	16.9935
813.287193	26.1438
813.304746	30.0654
813.322299	25.817
813.339852	19.6078
813.357406	17.9739
813.374959	18.9542
813.392513	20.915
813.410067	17.6471
813.427621	16.3399
813.445175	15.0327
813.462730	16.9935
813.480285	18.9542
813.497840	14.3791
813.515395	14.0523
813.532950	14.3791
813.550505	11.7647
813.568061	12.7451
813.585617	15.0327
813.603173	14.3791
813.620729	13.0719
813.638286	11.1111
813.655842	13.0719
813.673399	10.1307
813.690956	8.16994
813.708513	12.4183
813.726071	14.0523
813.743628	11.1111
813.761186	13.7255
813.778744	17.3203
813.796302	18.9542
813.813860	14.0523
813.831419	10.7843
813.848978	9.80392
813.866536	11.1111
813.884095	14.0523
813.901655	13.0719
813.919214	11.7647
813.936774	14.3791
813.954334	12.7451
813.971894	13.3987
813.989454	15.0327
814.007014	16.0131
814.024575	14.0523
814.042136	14.3791
814.059697	19.6078
814.077258	17.9739
814.094819	15.0327
814.112381	15.0327
814.129942	11.7647
814.147504	12.0915
814.165066	12.7451
814.182629	24.5098
814.200191	28.4314
814.217754	20.5882
814.235317	17.6471
814.252880	14.3791
814.270443	15.3595
814.288006	13.7255
814.305570	15.6863
814.323134	24.8366
814.340698	27.1242
814.358262	27.451
814.375826	23.8562
814.393391	15.3595
814.410956	12.7451
814.428521	18.9542
814.446086	18.3007
814.463651	16.6667
814.481217	15.0327
814.498782	14.3791
814.516348	14.3791
814.533914	18.6275
814.551481	18.9542
814.569047	18.6275
814.586614	15.6863
814.604181	13.3987
814.621748	11.4379
814.639315	13.3987
814.656882	15.0327
814.674450	18.6275
814.692018	22.549
814.709586	20.2614
814.727154	24.183
814.744722	17.9739
814.762291	16.6667
814.779859	13.0719
814.797428	12.0915
814.814998	13.3987
814.832567	12.4183
814.850136	12.7451
814.867706	18.6275
814.885276	17.3203
814.902846	12.7451
814.920416	8.16994
814.937987	12.7451
814.955557	14.3791
814.973128	15.6863
814.990699	13.3987
815.008270	13.0719
815.025842	16.3399
815.043413	14.3791
815.060985	17.9739
815.078557	14.0523
815.096129	16.6667
815.113701	17.3203
815.131274	11.7647
815.148847	7.51634
815.166420	12.0915
815.183993	19.281
815.201566	17.6471
815.219139	17.9739
815.236713	13.7255
815.254287	15.6863
815.271861	18.9542
815.289435	24.183
815.307010	26.7974
815.324584	26.7974
815.342159	24.8366
815.359734	22.549
815.377309	22.549
815.394885	16.9935
815.412460	18.9542
815.430036	16.3399
815.447612	18.3007
815.465188	25.4902
815.482764	27.1242
815.500341	23.2026
815.517917	25.1634
815.535494	23.2026
815.553071	16.9935
815.570649	16.9935
815.588226	19.6078
815.605804	16.9935
815.623382	10.1307
815.640960	13.0719
815.658538	21.2418
815.676116	16.6667
815.693695	6.86275
815.711274	4.90196
815.728852	7.18954
815.746432	9.47712
815.764011	6.86275
815.781591	12.4183
815.799170	20.2614
815.816750	21.8954
815.834330	21.5686
815.851911	24.5098
815.869491	21.5686
815.887072	21.2418
815.904653	25.817
815.922234	26.7974
815.939815	16.0131
815.957396	17.9739
815.974978	12.4183
815.992560	13.0719
816.010142	11.1111
816.027724	11.1111
816.045306	10.4575
816.062889	11.7647
816.080472	17.9739
816.098055	23.2026
816.115638	17.6471
816.133221	10.1307
816.150804	11.4379
816.168388	16.3399
816.185972	14.3791
816.203556	9.80392
816.221140	17.9739
816.238725	19.281
816.256310	22.8758
816.273894	26.7974
816.291479	22.8758
816.309065	23.2026
816.326650	19.6078
816.344236	18.3007
816.361821	17.6471
816.379407	16.6667
816.396994	11.1111
816.414580	7.18954
816.432166	7.84314
816.449753	5.88235
816.467340	7.51634
816.484927	11.4379
816.502514	16.3399
816.520102	16.9935
816.537690	19.281
816.555278	14.3791
816.572866	12.0915
816.590454	12.4183
816.608042	14.3791
816.625631	16.3399
816.643220	15.6863
816.660809	12.4183
816.678398	11.4379
816.695987	20.2614
816.713577	19.9346
816.731167	19.281
816.748757	23.2026
816.766347	22.2222
816.783937	21.2418
816.801528	19.281
816.819118	15.6863
816.836709	11.1111
816.854300	11.4379
816.871892	14.7059
816.889483	11.1111
816.907075	15.0327
816.924667	19.281
816.942259	16.6667
816.959851	13.0719
816.977443	9.80392
816.995036	13.3987
817.012629	17.9739
817.030222	16.3399
817.047815	13.7255
817.065408	15.6863
817.083002	13.0719
817.100595	6.53595
817.118189	6.86275
817.135783	7.51634
817.153378	13.7255
817.170972	21.2418
817.188567	20.915
817.206162	13.7255
817.223757	19.6078
817.241352	25.1634
817.258948	21.2418
817.276543	17.9739
817.294139	19.9346
817.311735	25.1634
817.329331	23.8562
817.346928	16.9935
817.364524	22.2222
817.382121	16.9935
817.399718	24.5098
817.417315	17.9739
817.434912	15.3595
817.452510	16.6667
817.470108	15.0327
817.487706	16.6667
817.505304	23.2026
817.522902	18.9542
817.540500	19.6078
817.558099	21.5686
817.575698	23.2026
817.593297	25.1634
817.610896	20.5882
817.628496	13.7255
817.646095	10.1307
817.663695	11.1111
817.681295	10.1307
817.698895	11.7647
817.716496	12.7451
817.734096	11.1111
817.751697	13.0719
817.769298	21.5686
817.786899	17.6471
817.804500	14.3791
817.822102	13.0719
817.839704	15.6863
817.857305	16.6667
817.874908	16.0131
817.892510	17.3203
817.910112	15.3595
817.927715	13.7255
817.945318	8.16994
817.962921	13.7255
817.980524	19.9346
817.998127	16.9935
818.015731	14.0523
818.033335	14.0523
818.050939	13.3987
818.068543	11.4379
818.086147	9.80392
818.103752	11.7647
818.121356	16.3399
818.138961	18.3007
818.156566	10.4575
818.174172	7.84314
818.191777	13.0719
818.209383	9.80392
818.226989	11.1111
818.244595	15.3595
818.262201	13.0719
818.279808	9.80392
818.297414	12.7451
818.315021	16.6667
818.332628	18.9542
818.350235	14.3791
818.367843	13.0719
818.385450	15.0327
818.403058	10.4575
818.420666	12.0915
818.438274	16.6667
818.455882	15.3595
818.473491	23.5294
818.491099	23.2026
818.508708	13.7255
818.526317	20.2614
818.543927	23.8562
818.561536	18.9542
818.579146	16.6667
818.596756	17.6471
818.614366	15.0327
818.631976	12.4183
818.649586	10.4575
818.667197	14.3791
818.684808	16.3399
818.702419	10.1307
818.720030	9.15033
818.737641	11.4379
818.755253	12.4183
818.772865	11.4379
818.790476	9.15033
818.808089	13.7255
818.825701	17.6471
818.843313	16.6667
818.860926	11.4379
818.878539	10.4575
818.896152	6.86275
818.913765	5.55556
818.931379	10.7843
818.948992	15.0327
818.966606	14.3791
818.984220	14.7059
819.001834	14.3791
819.019449	12.0915
819.037063	10.7843
819.054678	12.0915
819.072293	16.9935
819.089908	23.2026
819.107524	18.3007
819.125139	8.16994
819.142755	7.51634
819.160371	16.3399
819.177987	18.9542
819.195603	16.0131
819.213220	15.0327
819.230836	15.6863
819.248453	16.9935
819.266070	15.3595
819.283687	11.1111
819.301305	14.0523
819.318922	17.6471
819.336540	13.0719
819.354158	10.1307
819.371776	8.82353
819.389395	21.2418
819.407013	22.8758
819.424632	14.0523
819.442251	7.18954
819.459870	11.4379
819.477489	10.1307
819.495109	13.7255
819.512729	11.7647
819.530348	9.47712
819.547968	11.1111
819.565589	16.0131
819.583209	15.3595
819.600830	13.3987
819.618451	18.6275
819.636072	20.2614
819.653693	11.7647
819.671314	11.7647
819.688936	11.4379
819.706558	9.47712
819.724180	12.7451
819.741802	19.6078
819.759424	18.6275
819.777047	13.7255
819.794669	5.88235
819.812292	12.7451
819.829915	12.7451
819.847539	18.6275
819.865162	16.9935
819.882786	20.5882
819.900410	19.281
819.918034	14.7059
819.935658	13.7255
819.953282	11.1111
819.970907	10.4575
819.988532	9.15033
820.006157	6.86275
820.023782	8.49673
820.041407	10.7843
820.059033	13.3987
820.076659	16.0131
820.094285	14.0523
820.111911	14.3791
820.129537	16.3399
820.147164	13.3987
820.164790	7.18954
820.182417	10.7843
820.200044	14.3791
820.217672	21.8954
820.235299	18.6275
820.252927	17.9739
820.270555	16.0131
820.288183	21.5686
820.305811	17.9739
820.323439	20.5882
820.341068	16.9935
820.358697	12.0915
820.376326	16.3399
820.393955	18.3007
820.411584	22.8758
820.429214	14.3791
820.446843	16.0131
820.464473	16.3399
820.482103	14.3791
820.499734	13.0719
820.517364	10.1307
820.534995	10.7843
820.552626	18.9542
820.570257	14.3791
820.587888	14.0523
820.605519	16.6667
820.623151	19.9346
820.640783	18.3007
820.658415	15.0327
820.676047	16.9935
820.693679	19.281
820.711312	12.0915
820.728945	10.1307
820.746578	16.6667
820.764211	20.2614
820.781844	15.0327
820.799478	11.4379
820.817111	10.1307
820.834745	10.1307
820.852379	10.4575
820.870014	5.55556
820.887648	10.7843
820.905283	15.6863
820.922918	19.6078
820.940553	17.6471
820.958188	11.1111
820.975823	10.4575
820.993459	13.3987
821.011095	15.0327
821.028731	13.3987
821.046367	14.0523
821.064003	18.9542
821.081640	22.549
821.099277	18.9542
821.116914	14.7059
821.134551	15.6863
821.152188	16.3399
821.169825	16.0131
821.187463	11.7647
821.205101	11.4379
821.222739	16.6667
821.240377	17.6471
821.258016	21.8954
821.275654	19.6078
821.293293	17.3203
821.310932	19.9346
821.328571	15.3595
821.346211	17.3203
821.363850	23.5294
821.381490	21.8954
821.399130	17.3203
821.416770	10.7843
821.434411	13.7255
821.452051	10.7843
821.469692	10.4575
821.487333	16.3399
821.504974	15.6863
821.522615	13.3987
821.540257	13.7255
821.557898	12.0915
821.575540	13.3987
821.593182	8.49673
821.610824	10.4575
821.628467	8.82353
821.646110	12.7451
821.663752	16.0131
821.681395	16.3399
821.699038	23.5294
821.716682	20.5882
821.734325	9.80392
821.751969	6.86275
821.769613	10.1307
821.787257	13.3987
821.804902	15.6863
821.822546	14.3791
821.840191	11.4379
821.857836	10.1307
821.875481	11.4379
821.893126	9.47712
821.910771	10.1307
821.928417	9.47712
821.946063	5.88235
821.963709	9.80392
821.981355	11.1111
821.999002	11.4379
822.016648	10.7843
822.034295	9.15033
822.051942	10.7843
822.069589	16.9935
822.087236	16.6667
822.104884	16.9935
822.122532	11.4379
822.140180	10.4575
822.157828	14.3791
822.175476	20.2614
822.193125	21.5686
822.210773	19.6078
822.228422	16.6667
822.246071	19.9346
822.263720	21.5686
822.281370	22.549
822.299019	24.183
822.316669	20.5882
822.334319	25.4902
822.351969	26.4706
822.369620	21.8954
822.387270	19.281
822.404921	10.4575
822.422572	14.7059
822.440223	15.3595
822.457875	17.3203
822.475526	16.3399
822.493178	18.3007
822.510830	12.7451
822.528482	11.7647
822.546134	15.6863
822.563786	18.9542
822.581439	20.2614
822.599092	16.0131
822.616745	12.7451
822.634398	16.3399
822.652052	16.9935
822.669705	18.9542
822.687359	15.6863
822.705013	18.6275
822.722667	13.3987
822.740322	10.1307
822.757976	13.0719
822.775631	18.9542
822.793286	16.9935
822.810941	11.1111
822.828596	11.7647
822.846252	9.47712
822.863907	9.15033
822.881563	13.0719
822.899219	14.0523
822.916876	16.3399
822.934532	16.0131
822.952189	23.2026
822.969845	19.281
822.987502	11.1111
823.005160	7.18954
823.022817	4.24837
823.040475	8.49673
823.058132	21.2418
823.075790	19.9346
823.093448	19.6078
823.111107	16.6667
823.128765	13.3987
823.146424	16.3399
823.164083	13.0719
823.181742	18.3007
823.199401	20.5882
823.217061	23.8562
823.234720	19.6078
823.252380	16.0131
823.270040	13.3987
823.287701	8.49673
823.305361	11.1111
823.323022	22.549
823.340682	30.3922
823.358343	27.7778
823.376005	27.1242
823.393666	30.0654
823.411328	28.1046
823.428989	26.4706
823.446651	28.7582
823.464313	28.4314
823.481976	22.549
823.499638	16.0131
823.517301	16.3399
823.534964	11.7647
823.552627	15.6863
823.570290	19.9346
823.587954	12.4183
823.605617	13.0719
823.623281	16.0131
823.640945	17.3203
823.658609	12.7451
823.676274	11.4379
823.693938	17.6471
823.711603	19.281
823.729268	16.6667
823.746933	12.7451
823.764598	14.3791
823.782264	13.7255
823.799930	19.281
823.817596	16.0131
823.835262	14.3791
823.852928	12.0915
823.870595	17.6471
823.888261	14.3791
823.905928	6.86275
823.923595	10.1307
823.941262	14.3791
823.958930	10.1307
823.976597	5.88235
823.994265	6.86275
824.011933	13.7255
824.029601	14.0523
824.047270	11.7647
824.064938	18.9542
824.082607	18.9542
824.100276	18.6275
824.117945	18.6275
824.135614	14.3791
824.153284	18.6275
824.170954	19.281
824.188624	12.4183
824.206294	12.0915
824.223964	14.7059
824.241634	15.0327
824.259305	16.3399
824.276976	13.3987
824.294647	12.0915
824.312318	16.0131
824.329990	32.3529
824.347661	29.4118
824.365333	17.9739
824.383005	23.5294
824.400677	21.8954
824.418349	16.0131
824.436022	15.0327
824.453695	16.0131
824.471368	13.0719
824.489041	13.7255
824.506714	17.6471
824.524388	16.9935
824.542061	13.7255
824.559735	12.0915
824.577409	12.0915
824.595083	14.0523
824.612758	16.3399
824.630432	24.5098
824.648107	27.451
824.665782	24.5098
824.683457	19.9346
824.701133	12.4183
824.718808	14.0523
824.736484	17.6471
824.754160	13.0719
824.771836	11.7647
824.789513	15.3595
824.807189	19.281
824.824866	22.2222
824.842543	22.8758
824.860220	20.5882
824.877897	15.3595
824.895575	13.0719
824.913252	16.0131
824.930930	12.4183
824.948608	18.6275
824.966286	21.2418
824.983965	9.47712
825.001643	11.7647
825.019322	15.0327
825.037001	25.817
825.054680	22.8758
825.072360	17.6471
825.090039	13.0719
825.107719	9.47712
825.125399	16.3399
825.143079	15.0327
825.160759	13.7255
825.178440	18.9542
825.196121	23.2026
825.213801	22.2222
825.231482	25.1634
825.249164	27.1242
825.266845	20.915
825.284527	15.6863
825.302209	19.6078
825.319891	25.817
825.337573	28.4314
825.355255	20.915
825.372938	24.8366
825.390621	25.4902
825.408304	16.0131
825.425987	8.49673
825.443670	15.3595
825.461354	19.6078
825.479037	14.7059
825.496721	14.3791
825.514405	18.9542
825.532090	28.4314
825.549774	26.1438
825.567459	20.5882
825.585144	10.1307
825.602829	8.82353
825.620514	9.80392
825.638199	10.4575
825.655885	12.0915
825.673571	14.3791
825.691257	7.84314
825.708943	8.49673
825.726629	12.0915
825.744316	12.7451
825.762003	13.7255
825.779690	7.51634
825.797377	4.57516
825.815064	5.22876
825.832752	6.86275
825.850439	13.3987
825.868127	15.6863
825.885815	9.47712
825.903503	8.49673
825.921192	8.49673
825.938881	7.84314
825.956569	11.7647
825.974258	16.9935
825.991948	17.9739
826.009637	8.82353
826.027327	15.6863
826.045016	18.3007
826.062706	16.9935
826.080397	15.3595
826.098087	14.3791
826.115777	8.82353
826.133468	7.84314
826.151159	15.6863
826.168850	22.549
826.186542	18.9542
826.204233	16.0131
826.221925	16.6667
826.239617	16.0131
826.257309	15.6863
826.275001	16.3399
826.292693	20.2614
826.310386	25.4902
826.328079	25.4902
826.345772	22.549
826.363465	19.9346
826.381158	20.2614
826.398852	17.6471
826.416546	16.6667
826.434240	16.3399
826.451934	14.3791
826.469628	14.7059
826.487323	16.0131
826.505017	24.183
826.522712	16.3399
826.540407	11.1111
826.558103	13.3987
826.575798	10.1307
826.593494	9.47712
826.611189	11.4379
826.628886	16.9935
826.646582	18.9542
826.664278	11.4379
826.681975	9.47712
826.699672	12.7451
826.717369	10.4575
826.735066	10.1307
826.752763	7.18954
826.770461	14.0523
826.788158	16.9935
826.805856	14.0523
826.823554	12.0915
826.841253	16.0131
826.858951	13.7255
826.876650	14.3791
826.894349	14.0523
826.912048	10.4575
826.929747	12.7451
826.947447	13.0719
826.965146	9.47712
826.982846	7.51634
827.000546	9.47712
827.018246	12.7451
827.035947	13.3987
827.053647	14.3791
827.071348	12.0915
827.089049	9.80392
827.106750	12.0915
827.124451	8.49673
827.142153	10.7843
827.159855	11.4379
827.177557	13.7255
827.195259	15.0327
827.212961	16.0131
827.230663	26.7974
827.248366	26.4706
827.266069	17.6471
827.283772	18.3007
827.301475	20.2614
827.319179	24.8366
827.336882	26.1438
827.354586	25.4902
827.372290	29.4118
827.389994	24.8366
827.407699	25.1634
827.425403	23.2026
827.443108	19.281
827.460813	16.0131
827.478518	15.3595
827.496223	23.2026
827.513929	20.915
827.531634	12.7451
827.549340	16.0131
827.567046	19.281
827.584753	17.6471
827.602459	15.0327
827.620166	18.3007
827.637873	16.9935
827.655580	15.3595
827.673287	13.0719
827.690994	11.1111
827.708702	9.80392
827.726410	12.0915
827.744118	15.6863
827.761826	15.6863
827.779534	10.1307
827.797243	7.51634
827.814951	6.86275
827.832660	10.4575
827.850369	12.0915
827.868079	12.0915
827.885788	11.4379
827.903498	10.1307
827.921208	13.3987
827.938918	12.4183
827.956628	8.82353
827.974338	7.18954
827.992049	8.16994
828.009760	10.4575
828.027471	13.0719
828.045182	16.6667
828.062893	10.1307
828.080605	9.15033
828.098317	7.84314
828.116029	10.1307
828.133741	9.80392
828.151453	16.0131
828.169166	13.7255
828.186878	17.3203
828.204591	24.5098
828.222304	20.5882
828.240018	26.7974
828.257731	28.1046
828.275445	23.8562
828.293158	20.5882
828.310873	20.2614
828.328587	24.183
828.346301	21.5686
828.364016	27.451
828.381731	21.5686
828.399446	12.7451
828.417161	11.4379
828.434876	14.7059
828.452592	16.9935
828.470307	15.3595
828.488023	15.6863
828.505739	25.1634
828.523456	25.817
828.541172	16.3399
828.558889	10.7843
828.576606	10.4575
828.594323	8.49673
828.612040	9.80392
828.629757	14.3791
828.647475	22.549
828.665193	18.9542
828.682911	12.0915
828.700629	11.1111
828.718347	15.3595
828.736066	16.0131
828.753785	15.3595
828.771504	13.7255
828.789223	14.3791
828.806942	9.80392
828.824662	7.51634
828.842381	12.4183
828.860101	14.0523
828.877821	8.82353
828.895542	14.0523
828.913262	13.0719
828.930983	6.20915
828.948704	4.57516
828.966425	10.4575
828.984146	12.4183
829.001867	10.4575
829.019589	12.7451
829.037311	11.4379
829.055033	9.80392
829.072755	10.7843
829.090477	14.3791
829.108200	14.3791
829.125923	12.0915
829.143646	16.9935
829.161369	17.6471
829.179092	15.0327
829.196816	13.3987
829.214539	13.0719
829.232263	9.15033
829.249987	13.0719
829.267711	23.2026
829.285436	24.5098
829.303161	20.2614
829.320885	20.915
829.338610	19.6078
829.356336	20.5882
829.374061	22.2222
829.391787	22.549
829.409512	20.915
829.427238	18.9542
829.444964	19.9346
829.462691	20.915
829.480417	21.2418
829.498144	23.8562
829.515871	16.9935
829.533598	14.3791
829.551325	14.0523
829.569053	12.7451
829.586780	13.3987
829.604508	10.7843
829.622236	6.53595
829.639965	3.92157
829.657693	4.57516
829.675422	5.55556
829.693150	8.49673
829.710879	11.7647
829.728609	10.1307
829.746338	8.16994
829.764068	10.4575
829.781797	10.7843
829.799527	9.47712
829.817257	13.7255
829.834988	13.7255
829.852718	9.47712
829.870449	8.49673
829.888180	9.47712
829.905911	14.3791
829.923642	10.7843
829.941374	4.57516
829.959105	8.16994
829.976837	10.4575
829.994569	11.1111
830.012301	7.18954
830.030034	6.53595
830.047766	13.0719
830.065499	14.7059
830.083232	13.0719
830.100965	13.0719
830.118699	17.9739
830.136432	19.6078
830.154166	9.47712
830.171900	5.88235
830.189634	9.80392
830.207368	17.9739
830.225103	16.3399
830.242837	18.6275
830.260572	20.2614
830.278307	18.6275
830.296043	17.3203
830.313778	18.3007
830.331514	14.0523
830.349249	22.549
830.366985	18.6275
830.384722	15.3595
830.402458	17.3203
830.420195	15.0327
830.437931	15.6863
830.455668	11.7647
830.473405	15.3595
830.491143	25.1634
830.508880	27.451
830.526618	25.817
830.544356	14.7059
830.562094	13.7255
830.579832	11.4379
830.597571	8.16994
830.615309	9.80392
830.633048	16.9935
830.650787	19.281
830.668526	14.3791
830.686266	8.82353
830.704006	12.4183
830.721745	14.7059
830.739485	18.3007
830.757225	12.7451
830.774966	17.6471
830.792706	22.8758
830.810447	16.6667
830.828188	11.7647
830.845929	14.7059
830.863670	16.9935
830.881412	13.7255
830.899154	10.4575
830.916896	14.7059
830.934638	12.7451
830.952380	11.4379
830.970122	16.0131
830.987865	18.3007
831.005608	15.0327
831.023351	12.4183
831.041094	9.80392
831.058837	7.51634
831.076581	6.86275
831.094325	10.4575
831.112069	9.47712
831.129813	11.4379
831.147557	12.7451
831.165302	17.6471
831.183046	22.8758
831.200791	20.5882
831.218536	15.0327
831.236282	16.9935
831.254027	16.3399
831.271773	15.6863
831.289519	23.8562
831.307265	25.4902
831.325011	21.8954
831.342757	24.8366
831.360504	18.6275
831.378251	15.6863
831.395998	17.9739
831.413745	15.3595
831.431492	14.3791
831.449240	13.7255
831.466988	12.0915
831.484736	18.6275
831.502484	13.3987
831.520232	9.47712
831.537981	11.1111
831.555729	18.6275
831.573478	18.9542
831.591227	15.0327
831.608976	12.0915
831.626726	11.1111
831.644476	8.82353
831.662225	13.3987
831.679975	10.1307
831.697726	19.6078
831.715476	21.5686
831.733227	13.3987
831.750977	11.1111
831.768728	11.1111
831.786480	7.51634
831.804231	9.47712
831.821982	16.3399
831.839734	12.4183
831.857486	11.7647
831.875238	10.7843
831.892990	7.18954
831.910743	8.82353
831.928496	10.1307
831.946248	12.4183
831.964002	12.7451
831.981755	17.3203
831.999508	17.6471
832.017262	11.1111
832.035016	14.0523
832.052770	15.0327
832.070524	17.6471
832.088278	15.0327
832.106033	11.1111
832.123788	10.4575
832.141542	12.0915
832.159298	17.6471
832.177053	13.3987
832.194808	10.7843
832.212564	13.7255
832.230320	17.6471
832.248076	16.3399
832.265832	13.3987
832.283589	16.6667
832.301346	17.6471
832.319102	16.0131
832.336859	13.3987
832.354617	12.4183
832.372374	12.7451
832.390132	12.4183
832.407889	11.1111
832.425647	12.4183
832.443406	10.4575
832.461164	13.3987
832.478922	23.2026
832.496681	23.5294
832.514440	18.6275
832.532199	14.7059
832.549959	9.15033
832.567718	6.20915
832.585478	7.18954
832.603238	11.4379
832.620998	9.80392
832.638758	11.1111
832.656518	10.1307
832.674279	11.7647
832.692040	14.3791
832.709801	11.7647
832.727562	9.47712
832.745323	9.15033
832.763085	11.4379
832.780847	13.7255
832.798609	13.0719
832.816371	8.82353
832.834133	6.86275
832.851896	12.7451
832.869658	16.3399
832.887421	10.1307
832.905184	9.80392
832.922948	12.4183
832.940711	24.183
832.958475	20.915
832.976239	15.6863
832.994003	14.7059
833.011767	12.4183
833.029531	11.1111
833.047296	11.4379
833.065061	9.80392
833.082826	14.0523
833.100591	19.6078
833.118356	13.0719
833.136122	8.82353
833.153888	13.3987
833.171654	14.7059
833.189420	10.7843
833.207186	15.0327
833.224952	15.6863
833.242719	12.4183
833.260486	14.0523
833.278253	17.3203
833.296020	18.6275
833.313788	15.0327
833.331555	16.6667
833.349323	17.6471
833.367091	19.6078
833.384859	25.4902
833.402628	20.5882
833.420396	20.915
833.438165	19.9346
833.455934	16.3399
833.473703	16.3399
833.491473	17.6471
833.509242	13.7255
833.527012	13.3987
833.544782	17.6471
833.562552	16.9935
833.580322	19.9346
833.598093	16.6667
833.615863	15.6863
833.633634	16.0131
833.651405	16.6667
833.669177	12.4183
833.686948	10.4575
833.704720	12.7451
833.722491	14.3791
833.740263	10.1307
833.758036	8.82353
833.775808	11.1111
833.793581	11.7647
833.811353	11.4379
833.829126	11.7647
833.846899	10.4575
833.864673	10.7843
833.882446	10.4575
833.900220	7.51634
833.917994	6.86275
833.935768	11.7647
833.953542	11.7647
833.971317	9.80392
833.989091	6.20915
834.006866	6.53595
834.024641	10.1307
834.042416	7.18954
834.060192	12.0915
834.077967	10.4575
834.095743	10.4575
834.113519	13.7255
834.131295	16.0131
834.149072	19.281
834.166848	23.5294
834.184625	17.6471
834.202402	13.3987
834.220179	23.8562
834.237956	29.085
834.255734	23.8562
834.273511	16.9935
834.291289	14.3791
834.309067	15.0327
834.326846	18.6275
834.344624	21.5686
834.362403	16.0131
834.380181	14.7059
834.397960	12.7451
834.415740	14.7059
834.433519	15.3595
834.451299	12.4183
834.469078	17.3203
834.486858	15.0327
834.504638	15.0327
834.522419	19.281
834.540199	17.9739
834.557980	13.0719
834.575761	12.0915
834.593542	5.88235
834.611323	5.55556
834.629105	12.4183
834.646886	13.7255
834.664668	12.0915
834.682450	14.3791
834.700232	17.6471
834.718015	13.3987
834.735798	15.0327
834.753580	13.0719
834.771363	11.7647
834.789146	11.4379
834.806930	10.1307
834.824713	13.0719
834.842497	6.53595
834.860281	5.88235
834.878065	7.18954
834.895849	16.3399
834.913634	17.3203
834.931419	14.7059
834.949204	9.15033
834.966989	11.7647
834.984774	12.0915
835.002559	19.6078
835.020345	20.5882
835.038131	14.3791
835.055917	17.9739
835.073703	27.1242
835.091489	24.183
835.109276	14.7059
[truncated: 111,930 more rows]
