# Supplementary material for: Identification and tentative removal of collagen glue in Palaeolithic worked bone objects: implications for ZooMS and radiocarbon dating
Source: Sci Rep. 2023 Dec 13;13:22119. doi: 10.1038/s41598-023-49242-7 (PMC10719399; doi:10.1038/s41598-023-49242-7)
Supplement: Supplementary file 2 — Supplementary Information 2. [file 41598_2023_49242_MOESM2_ESM.zip › maldi raw files/38 IST_rc clean_3.txt]

SPEC#: 1, SIZE: 113929, TIME: 0.000000
799.949012	9.15033
799.966420	14.0523
799.983829	13.7255
800.001237	12.0915
800.018646	9.80392
800.036055	11.7647
800.053464	8.16994
800.070874	4.24837
800.088283	4.90196
800.105693	7.84314
800.123103	9.80392
800.140513	5.55556
800.157924	1.30719
800.175334	5.88235
800.192745	13.0719
800.210156	16.9935
800.227567	15.6863
800.244978	17.9739
800.262390	15.6863
800.279802	12.4183
800.297213	9.47712
800.314626	11.4379
800.332038	14.0523
800.349450	14.3791
800.366863	14.3791
800.384276	7.51634
800.401689	9.15033
800.419102	7.18954
800.436515	4.90196
800.453929	8.82353
800.471343	8.82353
800.488757	13.0719
800.506171	9.15033
800.523585	7.51634
800.541000	7.84314
800.558414	6.86275
800.575829	4.24837
800.593244	8.49673
800.610660	12.0915
800.628075	8.49673
800.645491	5.22876
800.662907	4.90196
800.680323	6.53595
800.697739	7.18954
800.715155	7.18954
800.732572	6.53595
800.749989	9.15033
800.767406	6.53595
800.784823	5.55556
800.802240	4.57516
800.819658	8.16994
800.837076	10.1307
800.854493	8.82353
800.871912	5.55556
800.889330	2.94118
800.906748	3.59477
800.924167	6.20915
800.941586	6.20915
800.959005	9.80392
800.976424	12.4183
800.993844	11.1111
801.011263	6.86275
801.028683	5.88235
801.046103	9.47712
801.063523	14.3791
801.080944	18.6275
801.098364	14.0523
801.115785	9.80392
801.133206	8.82353
801.150627	10.7843
801.168049	14.0523
801.185470	11.7647
801.202892	11.7647
801.220314	16.3399
801.237736	15.0327
801.255158	12.4183
801.272581	13.3987
801.290003	16.6667
801.307426	17.3203
801.324849	14.3791
801.342273	5.22876
801.359696	4.24837
801.377120	6.20915
801.394543	7.18954
801.411967	10.4575
801.429392	18.3007
801.446816	13.7255
801.464241	5.88235
801.481665	6.20915
801.499090	14.3791
801.516515	13.0719
801.533941	11.7647
801.551366	6.53595
801.568792	2.94118
801.586218	2.94118
801.603644	7.18954
801.621070	13.3987
801.638497	14.0523
801.655923	8.82353
801.673350	9.15033
801.690777	11.7647
801.708204	15.6863
801.725632	16.0131
801.743059	13.3987
801.760487	9.80392
801.777915	5.88235
801.795343	5.88235
801.812772	8.82353
801.830200	7.84314
801.847629	6.53595
801.865058	8.82353
801.882487	5.55556
801.899916	2.61438
801.917346	4.24837
801.934775	7.51634
801.952205	11.7647
801.969635	11.7647
801.987066	11.1111
802.004496	9.80392
802.021927	7.18954
802.039357	7.84314
802.056788	12.0915
802.074220	10.1307
802.091651	6.86275
802.109083	7.18954
802.126514	7.18954
802.143946	4.57516
802.161378	5.88235
802.178811	7.84314
802.196243	23.2026
802.213676	23.8562
802.231109	24.183
802.248542	20.2614
802.265975	15.3595
802.283409	9.47712
802.300842	10.1307
802.318276	11.4379
802.335710	9.47712
802.353145	12.7451
802.370579	14.0523
802.388014	15.3595
802.405448	12.7451
802.422883	8.82353
802.440318	8.49673
802.457754	6.53595
802.475189	7.18954
802.492625	11.7647
802.510061	8.82353
802.527497	5.88235
802.544934	5.88235
802.562370	11.7647
802.579807	16.9935
802.597244	15.3595
802.614681	11.4379
802.632118	7.84314
802.649555	11.4379
802.666993	12.7451
802.684431	8.16994
802.701869	2.94118
802.719307	4.90196
802.736745	5.22876
802.754184	4.24837
802.771623	8.82353
802.789062	11.1111
802.806501	5.88235
802.823940	5.55556
802.841380	5.22876
802.858819	5.22876
802.876259	5.22876
802.893699	8.49673
802.911140	8.16994
802.928580	5.88235
802.946021	6.53595
802.963462	9.80392
802.980903	8.49673
802.998344	5.88235
803.015785	7.51634
803.033227	7.18954
803.050669	6.53595
803.068111	6.20915
803.085553	10.7843
803.102995	9.15033
803.120438	7.18954
803.137881	7.84314
803.155324	7.18954
803.172767	6.20915
803.190210	8.16994
803.207654	11.7647
803.225097	12.0915
803.242541	9.80392
803.259985	8.82353
803.277430	11.4379
803.294874	14.0523
803.312319	16.9935
803.329764	12.0915
803.347209	7.84314
803.364654	9.47712
803.382099	10.1307
803.399545	11.7647
803.416991	14.3791
803.434437	11.7647
803.451883	10.4575
803.469329	10.4575
803.486776	9.15033
803.504222	6.20915
803.521669	7.18954
803.539116	8.16994
803.556564	10.4575
803.574011	11.1111
803.591459	10.1307
803.608907	9.47712
803.626355	5.55556
803.643803	5.55556
803.661251	6.53595
803.678700	7.18954
803.696149	5.88235
803.713598	5.88235
803.731047	6.20915
803.748496	7.18954
803.765946	6.86275
803.783396	8.82353
803.800846	8.16994
803.818296	8.49673
803.835746	6.86275
803.853197	5.22876
803.870647	4.57516
803.888098	3.26797
803.905549	4.24837
803.923001	8.82353
803.940452	11.4379
803.957904	11.7647
803.975356	10.4575
803.992808	11.1111
804.010260	9.47712
804.027712	11.1111
804.045165	16.3399
804.062618	13.0719
804.080071	9.47712
804.097524	15.3595
804.114977	19.281
804.132431	15.6863
804.149884	11.7647
804.167338	12.0915
804.184792	11.7647
804.202247	10.4575
804.219701	9.47712
804.237156	12.4183
804.254611	14.3791
804.272066	14.7059
804.289521	12.7451
804.306977	13.7255
804.324432	15.6863
804.341888	11.7647
804.359344	15.3595
804.376800	12.0915
804.394257	7.84314
804.411713	8.16994
804.429170	7.51634
804.446627	5.88235
804.464084	4.90196
804.481541	8.16994
804.498999	12.0915
804.516457	7.84314
804.533915	4.24837
804.551373	9.80392
804.568831	11.7647
804.586289	13.0719
804.603748	13.3987
804.621207	17.6471
804.638666	13.3987
804.656125	10.7843
804.673585	12.7451
804.691044	10.7843
804.708504	7.84314
804.725964	9.47712
804.743424	15.0327
804.760885	13.0719
804.778345	11.1111
804.795806	6.53595
804.813267	4.90196
804.830728	3.92157
804.848189	6.53595
804.865651	6.53595
804.883112	4.24837
804.900574	2.94118
804.918036	6.20915
804.935499	9.15033
804.952961	5.88235
804.970424	4.57516
804.987887	7.51634
805.005350	5.55556
805.022813	6.53595
805.040276	8.82353
805.057740	6.20915
805.075204	7.84314
805.092668	5.88235
805.110132	3.59477
805.127596	7.84314
805.145061	11.1111
805.162525	6.86275
805.179990	4.90196
805.197455	11.7647
805.214921	14.0523
805.232386	15.3595
805.249852	11.1111
805.267318	9.80392
805.284784	9.47712
805.302250	13.0719
805.319716	14.7059
805.337183	10.1307
805.354650	10.7843
805.372117	9.47712
805.389584	12.7451
805.407051	8.82353
805.424519	7.84314
805.441987	8.16994
805.459455	6.86275
805.476923	4.24837
805.494391	3.26797
805.511860	2.28758
805.529328	3.59477
805.546797	4.24837
805.564266	4.90196
805.581736	10.1307
805.599205	9.80392
805.616675	6.20915
805.634144	9.15033
805.651615	9.80392
805.669085	7.18954
805.686555	5.88235
805.704026	8.16994
805.721497	7.84314
805.738968	5.22876
805.756439	8.16994
805.773910	6.86275
805.791382	5.22876
805.808853	6.86275
805.826325	7.51634
805.843797	13.0719
805.861270	10.1307
805.878742	4.90196
805.896215	1.63399
805.913688	2.61438
805.931161	6.53595
805.948634	10.1307
805.966107	6.86275
805.983581	7.18954
806.001055	7.18954
806.018529	7.51634
806.036003	9.15033
806.053477	9.15033
806.070952	6.20915
806.088427	4.24837
806.105902	7.18954
806.123377	6.20915
806.140852	6.53595
806.158328	6.53595
806.175803	6.86275
806.193279	9.47712
806.210755	11.4379
806.228232	11.4379
806.245708	9.47712
806.263185	11.4379
806.280662	10.4575
806.298139	10.4575
806.315616	9.47712
806.333093	10.4575
806.350571	10.1307
806.368049	18.3007
806.385527	19.9346
806.403005	19.6078
806.420483	12.0915
806.437962	7.51634
806.455441	11.7647
806.472920	11.7647
806.490399	8.16994
806.507878	8.82353
806.525357	9.15033
806.542837	12.0915
806.560317	11.1111
806.577797	12.7451
806.595277	13.0719
806.612758	13.0719
806.630238	11.7647
806.647719	9.80392
806.665200	7.18954
806.682682	6.86275
806.700163	4.90196
806.717644	6.20915
806.735126	6.20915
806.752608	6.53595
806.770090	6.53595
806.787573	6.53595
806.805055	8.49673
806.822538	8.49673
806.840021	6.53595
806.857504	5.55556
806.874987	8.49673
806.892471	10.4575
806.909954	11.1111
806.927438	7.18954
806.944922	5.55556
806.962407	9.47712
806.979891	7.51634
806.997376	5.88235
807.014860	8.49673
807.032345	3.92157
807.049831	8.16994
807.067316	10.7843
807.084802	8.49673
807.102287	5.55556
807.119773	7.84314
807.137259	5.55556
807.154746	6.53595
807.172232	8.16994
807.189719	6.53595
807.207206	7.18954
807.224693	10.1307
807.242180	17.6471
807.259668	22.2222
807.277155	19.9346
807.294643	18.6275
807.312131	18.3007
807.329619	12.0915
807.347108	9.47712
807.364596	14.3791
807.382085	15.0327
807.399574	16.6667
807.417063	16.9935
807.434553	19.9346
807.452042	15.6863
807.469532	9.80392
807.487022	5.22876
807.504512	11.1111
807.522002	14.0523
807.539493	3.92157
807.556983	5.55556
807.574474	15.6863
807.591965	14.7059
807.609456	10.4575
807.626948	8.49673
807.644440	11.4379
807.661931	9.80392
807.679423	7.18954
807.696916	7.84314
807.714408	6.53595
807.731900	4.24837
807.749393	6.86275
807.766886	6.20915
807.784379	6.53595
807.801873	8.49673
807.819366	5.22876
807.836860	4.24837
807.854354	4.90196
807.871848	7.84314
807.889342	10.4575
807.906837	9.47712
807.924331	9.47712
807.941826	6.86275
807.959321	5.55556
807.976816	4.57516
807.994312	5.88235
808.011807	8.49673
808.029303	14.3791
808.046799	13.3987
808.064295	9.47712
808.081792	7.18954
808.099288	6.53595
808.116785	3.26797
808.134282	7.84314
808.151779	11.7647
808.169276	7.18954
808.186774	4.24837
808.204271	6.86275
808.221769	9.15033
808.239267	9.80392
808.256766	11.7647
808.274264	9.47712
808.291763	11.4379
808.309262	14.0523
808.326761	14.0523
808.344260	13.0719
808.361759	17.3203
808.379259	14.7059
808.396759	15.0327
808.414259	22.8758
808.431759	24.8366
808.449259	16.6667
808.466760	12.7451
808.484260	8.82353
808.501761	6.86275
808.519262	7.18954
808.536764	10.1307
808.554265	10.4575
808.571767	9.15033
808.589269	5.22876
808.606771	5.55556
808.624273	7.84314
808.641775	10.7843
808.659278	10.1307
808.676781	9.80392
808.694284	4.90196
808.711787	4.24837
808.729290	4.57516
808.746794	6.53595
808.764297	9.47712
808.781801	11.4379
808.799306	8.16994
808.816810	6.86275
808.834314	5.22876
808.851819	4.90196
808.869324	5.22876
808.886829	5.55556
808.904334	4.57516
808.921840	5.55556
808.939345	6.20915
808.956851	3.59477
808.974357	4.90196
808.991863	5.22876
809.009370	6.86275
809.026876	10.7843
809.044383	10.1307
809.061890	6.86275
809.079397	7.51634
809.096905	2.94118
809.114412	6.20915
809.131920	13.3987
809.149428	11.1111
809.166936	5.88235
809.184444	5.22876
809.201953	9.47712
809.219461	9.80392
809.236970	13.0719
809.254479	15.6863
809.271989	13.7255
809.289498	15.6863
809.307008	11.1111
809.324517	11.1111
809.342027	15.6863
809.359538	16.3399
809.377048	10.7843
809.394559	15.0327
809.412069	15.0327
809.429580	10.4575
809.447091	9.15033
809.464603	7.51634
809.482114	8.16994
809.499626	9.80392
809.517138	10.1307
809.534650	8.49673
809.552162	5.55556
809.569675	9.80392
809.587187	11.7647
809.604700	10.1307
809.622213	7.18954
809.639726	7.51634
809.657240	6.20915
809.674753	12.4183
809.692267	11.1111
809.709781	6.86275
809.727295	6.53595
809.744810	6.86275
809.762324	6.86275
809.779839	8.16994
809.797354	10.7843
809.814869	9.15033
809.832384	9.47712
809.849900	12.4183
809.867415	12.4183
809.884931	8.49673
809.902447	7.18954
809.919964	4.24837
809.937480	4.24837
809.954997	8.82353
809.972514	15.6863
809.990031	10.7843
810.007548	3.92157
810.025065	5.22876
810.042583	7.51634
810.060100	3.59477
810.077618	4.24837
810.095137	6.53595
810.112655	11.7647
810.130173	8.16994
810.147692	5.88235
810.165211	8.82353
810.182730	13.3987
810.200249	15.6863
810.217769	9.47712
810.235289	8.16994
810.252808	10.7843
810.270328	9.47712
810.287849	7.18954
810.305369	6.20915
810.322890	10.1307
810.340410	13.7255
810.357931	15.3595
810.375453	12.4183
810.392974	9.47712
810.410496	7.84314
810.428017	5.22876
810.445539	4.24837
810.463061	9.15033
810.480584	13.3987
810.498106	13.7255
810.515629	13.3987
810.533152	12.7451
810.550675	13.0719
810.568198	11.4379
810.585721	7.51634
810.603245	9.15033
810.620769	9.80392
810.638293	6.20915
810.655817	7.18954
810.673342	5.88235
810.690866	4.57516
810.708391	5.55556
810.725916	7.84314
810.743441	5.22876
810.760966	10.1307
810.778492	6.20915
810.796018	7.84314
810.813544	14.0523
810.831070	11.4379
810.848596	4.24837
810.866122	5.22876
810.883649	7.18954
810.901176	5.88235
810.918703	5.55556
810.936230	1.30719
810.953758	3.59477
810.971285	4.57516
810.988813	10.1307
811.006341	16.0131
811.023869	12.4183
811.041398	7.51634
811.058926	4.24837
811.076455	9.80392
811.093984	11.4379
811.111513	11.7647
811.129042	8.16994
811.146572	8.82353
811.164102	6.86275
811.181631	9.15033
811.199162	12.4183
811.216692	10.7843
811.234222	13.0719
811.251753	12.0915
811.269284	15.0327
811.286815	16.0131
811.304346	9.80392
811.321877	11.4379
811.339409	13.0719
811.356941	9.80392
811.374473	9.47712
811.392005	13.7255
811.409537	11.7647
811.427070	16.9935
811.444603	16.0131
811.462135	11.4379
811.479669	11.7647
811.497202	13.7255
811.514735	12.7451
811.532269	17.9739
811.549803	21.5686
811.567337	18.3007
811.584871	11.7647
811.602406	6.86275
811.619940	5.22876
811.637475	9.15033
811.655010	10.1307
811.672545	8.49673
811.690081	5.22876
811.707616	7.51634
811.725152	7.84314
811.742688	7.84314
811.760224	5.22876
811.777760	9.15033
811.795297	10.1307
811.812834	7.18954
811.830371	3.92157
811.847908	6.86275
811.865445	9.80392
811.882982	5.55556
811.900520	3.26797
811.918058	3.59477
811.935596	6.20915
811.953134	5.55556
811.970673	4.90196
811.988211	7.18954
812.005750	7.51634
812.023289	10.1307
812.040828	10.4575
812.058367	6.20915
812.075907	2.94118
812.093447	3.92157
812.110987	8.82353
812.128527	7.18954
812.146067	4.90196
812.163608	5.55556
812.181148	6.53595
812.198689	10.4575
812.216230	9.80392
812.233771	5.22876
812.251313	3.92157
812.268855	6.53595
812.286396	13.3987
812.303938	14.3791
812.321481	14.7059
812.339023	17.3203
812.356566	19.281
812.374108	15.6863
812.391651	14.0523
812.409194	9.80392
812.426738	9.15033
812.444281	8.49673
812.461825	7.18954
812.479369	5.55556
812.496913	5.88235
812.514457	7.18954
812.532002	5.55556
812.549546	2.28758
812.567091	7.84314
812.584636	9.47712
812.602182	7.51634
812.619727	6.86275
812.637273	5.22876
812.654818	4.57516
812.672364	6.86275
812.689911	7.84314
812.707457	8.82353
812.725003	10.7843
812.742550	7.18954
812.760097	4.24837
812.777644	5.88235
812.795192	7.51634
812.812739	4.24837
812.830287	3.92157
812.847835	6.20915
812.865383	6.86275
812.882931	8.16994
812.900480	2.94118
812.918028	3.26797
812.935577	7.51634
812.953126	9.47712
812.970675	11.7647
812.988225	9.80392
813.005774	6.86275
813.023324	8.82353
813.040874	8.49673
813.058424	9.15033
813.075974	9.80392
813.093525	10.1307
813.111076	6.20915
813.128627	2.61438
813.146178	2.61438
813.163729	7.84314
813.181281	12.7451
813.198832	11.4379
813.216384	10.1307
813.233936	14.7059
813.251488	16.6667
813.269041	16.6667
813.286593	13.7255
813.304146	15.3595
813.321699	18.3007
813.339252	13.0719
813.356806	8.49673
813.374359	15.3595
813.391913	18.3007
813.409467	17.9739
813.427021	9.80392
813.444576	9.47712
813.462130	8.82353
813.479685	8.82353
813.497240	4.57516
813.514795	3.92157
813.532350	8.16994
813.549905	8.82353
813.567461	6.53595
813.585017	12.4183
813.602573	11.4379
813.620129	6.86275
813.637686	4.90196
813.655242	6.53595
813.672799	9.15033
813.690356	7.51634
813.707913	7.18954
813.725470	7.18954
813.743028	7.51634
813.760586	5.55556
813.778144	7.18954
813.795702	4.24837
813.813260	4.24837
813.830819	4.90196
813.848377	7.84314
813.865936	7.84314
813.883495	8.16994
813.901054	9.15033
813.918614	10.1307
813.936174	7.18954
813.953733	5.55556
813.971293	8.16994
813.988854	6.53595
814.006414	3.92157
814.023975	10.7843
814.041535	11.7647
814.059096	11.7647
814.076657	13.0719
814.094219	9.15033
814.111780	7.18954
814.129342	6.20915
814.146904	7.51634
814.164466	11.7647
814.182028	15.0327
814.199591	17.9739
814.217153	20.5882
814.234716	16.3399
814.252279	7.84314
814.269843	7.18954
814.287406	13.0719
814.304970	16.0131
814.322533	16.0131
814.340097	11.4379
814.357661	11.4379
814.375226	13.0719
814.392790	13.7255
814.410355	6.53595
814.427920	5.55556
814.445485	8.16994
814.463051	9.15033
814.480616	7.51634
814.498182	7.51634
814.515748	8.49673
814.533314	10.4575
814.550880	12.0915
814.568446	7.51634
814.586013	4.24837
814.603580	8.49673
814.621147	15.0327
814.638714	13.0719
814.656281	7.84314
814.673849	7.51634
814.691417	8.49673
814.708985	8.82353
814.726553	9.47712
814.744121	12.4183
814.761690	9.47712
814.779259	4.57516
814.796827	3.92157
814.814397	2.94118
814.831966	5.88235
814.849535	11.1111
814.867105	6.86275
814.884675	4.90196
814.902245	4.90196
814.919815	10.1307
814.937386	8.49673
814.954956	8.49673
814.972527	9.15033
814.990098	5.88235
815.007669	2.94118
815.025241	4.24837
815.042812	6.86275
815.060384	6.20915
815.077956	4.90196
815.095528	5.88235
815.113100	5.88235
815.130673	4.90196
815.148245	2.94118
815.165818	3.59477
815.183391	6.86275
815.200965	10.4575
815.218538	9.15033
815.236112	8.82353
815.253686	10.1307
815.271260	7.51634
815.288834	12.7451
815.306408	16.0131
815.323983	18.6275
815.341558	14.0523
815.359133	12.7451
815.376708	11.1111
815.394283	7.18954
815.411859	6.86275
815.429434	4.24837
815.447010	12.0915
815.464586	21.8954
815.482163	15.3595
815.499739	7.18954
815.517316	8.16994
815.534893	7.51634
815.552470	7.18954
815.570047	5.88235
815.587625	6.20915
815.605202	4.24837
815.622780	5.22876
815.640358	5.88235
815.657936	5.88235
815.675515	7.51634
815.693093	7.84314
815.710672	9.15033
815.728251	6.86275
815.745830	8.49673
815.763409	8.82353
815.780989	7.51634
815.798569	5.55556
815.816148	3.92157
815.833729	2.61438
815.851309	3.59477
815.868889	5.55556
815.886470	1.63399
815.904051	4.57516
815.921632	8.49673
815.939213	6.86275
815.956794	4.90196
815.974376	3.92157
815.991958	4.24837
816.009540	9.15033
816.027122	10.1307
816.044704	5.22876
816.062287	6.86275
816.079870	5.88235
816.097453	7.84314
816.115036	10.1307
816.132619	8.16994
816.150203	5.55556
816.167786	8.49673
816.185370	12.0915
816.202954	6.20915
816.220538	7.18954
816.238123	10.4575
816.255708	9.15033
816.273292	6.86275
816.290877	5.22876
816.308463	8.16994
816.326048	9.47712
816.343634	8.82353
816.361219	8.16994
816.378805	7.18954
816.396391	9.47712
816.413978	12.7451
816.431564	10.1307
816.449151	5.22876
816.466738	6.20915
816.484325	7.18954
816.501912	5.22876
816.519500	7.18954
816.537087	8.82353
816.554675	8.49673
816.572263	13.3987
816.589852	16.3399
816.607440	13.3987
816.625029	11.4379
816.642617	7.18954
816.660206	2.94118
816.677796	8.16994
816.695385	13.3987
816.712974	8.82353
816.730564	7.18954
816.748154	5.22876
816.765744	1.96078
816.783335	3.26797
816.800925	8.16994
816.818516	8.49673
816.836107	9.80392
816.853698	12.0915
816.871289	9.47712
816.888881	8.16994
816.906472	6.53595
816.924064	4.24837
816.941656	4.90196
816.959248	9.47712
816.976841	8.49673
816.994433	2.94118
817.012026	3.92157
817.029619	6.86275
817.047212	10.4575
817.064805	10.7843
817.082399	8.16994
817.099993	9.15033
817.117587	12.0915
817.135181	14.0523
817.152775	12.7451
817.170370	9.15033
817.187964	10.1307
817.205559	10.4575
817.223154	10.1307
817.240749	6.86275
817.258345	10.4575
817.275940	16.6667
817.293536	14.3791
817.311132	10.1307
817.328728	4.24837
817.346325	4.24837
817.363921	8.82353
817.381518	9.15033
817.399115	6.53595
817.416712	7.51634
817.434310	8.49673
817.451907	7.18954
817.469505	18.3007
817.487103	16.6667
817.504701	16.9935
817.522299	19.6078
817.539897	17.6471
817.557496	12.0915
817.575095	11.1111
817.592694	8.49673
817.610293	8.49673
817.627893	9.47712
817.645492	10.1307
817.663092	7.84314
817.680692	7.84314
817.698292	10.7843
817.715893	6.53595
817.733493	5.22876
817.751094	7.84314
817.768695	10.7843
817.786296	10.7843
817.803897	8.49673
817.821499	7.84314
817.839100	7.84314
817.856702	7.18954
817.874304	5.22876
817.891907	5.55556
817.909509	6.53595
817.927112	6.53595
817.944714	5.55556
817.962317	6.53595
817.979921	10.1307
817.997524	11.1111
818.015128	12.0915
818.032731	13.3987
818.050335	10.1307
818.067939	8.16994
818.085544	7.84314
818.103148	6.86275
818.120753	6.53595
818.138358	9.47712
818.155963	11.4379
818.173568	9.47712
818.191174	9.80392
818.208779	10.1307
818.226385	10.1307
818.243991	9.47712
818.261598	8.16994
818.279204	7.18954
818.296811	10.7843
818.314417	15.3595
818.332024	15.3595
818.349632	14.3791
818.367239	14.3791
818.384846	10.7843
818.402454	7.84314
818.420062	12.0915
818.437670	17.6471
818.455279	15.3595
818.472887	12.4183
818.490496	10.4575
818.508105	8.82353
818.525714	9.15033
818.543323	13.3987
818.560932	14.0523
818.578542	8.49673
818.596152	3.59477
818.613762	5.55556
818.631372	4.90196
818.648983	8.16994
818.666593	9.80392
818.684204	5.22876
818.701815	5.22876
818.719426	5.88235
818.737037	9.80392
818.754649	11.7647
818.772261	15.3595
818.789873	8.16994
818.807485	4.24837
818.825097	3.26797
818.842709	5.55556
818.860322	7.84314
818.877935	7.51634
818.895548	5.88235
818.913161	6.53595
818.930775	9.47712
818.948388	10.4575
818.966002	10.1307
818.983616	7.51634
819.001230	2.61438
819.018845	3.59477
819.036459	5.55556
819.054074	10.7843
819.071689	9.80392
819.089304	13.3987
819.106919	11.7647
819.124535	12.7451
819.142151	13.3987
819.159766	7.51634
819.177383	5.88235
819.194999	7.51634
819.212615	7.84314
819.230232	8.49673
819.247849	13.3987
819.265466	13.0719
819.283083	12.0915
819.300700	7.18954
819.318318	5.88235
819.335936	4.24837
819.353554	10.7843
819.371172	9.15033
819.388790	6.53595
819.406409	10.4575
819.424028	11.7647
819.441647	7.84314
819.459266	15.0327
819.476885	15.0327
819.494504	10.7843
819.512124	9.15033
819.529744	15.3595
819.547364	17.6471
819.564984	13.0719
819.582605	10.7843
819.600225	11.7647
819.617846	7.84314
819.635467	8.49673
819.653088	11.4379
819.670710	7.51634
819.688331	7.84314
819.705953	6.53595
819.723575	9.47712
819.741197	12.7451
819.758820	12.7451
819.776442	8.82353
819.794065	7.18954
819.811688	10.1307
819.829311	9.80392
819.846934	10.7843
819.864557	6.86275
819.882181	7.84314
819.899805	8.49673
819.917429	7.18954
819.935053	8.16994
819.952678	3.92157
819.970302	4.24837
819.987927	3.59477
820.005552	2.94118
820.023177	3.92157
820.040803	4.90196
820.058428	4.57516
820.076054	7.51634
820.093680	8.82353
820.111306	7.84314
820.128932	8.49673
820.146559	10.7843
820.164185	7.51634
820.181812	8.49673
820.199439	10.7843
820.217067	8.49673
820.234694	8.49673
820.252322	5.88235
820.269950	5.55556
820.287578	9.15033
820.305206	10.1307
820.322834	12.7451
820.340463	10.7843
820.358091	8.49673
820.375720	9.15033
820.393350	12.4183
820.410979	12.0915
820.428608	13.0719
820.446238	12.4183
820.463868	10.1307
820.481498	12.0915
820.499128	16.6667
820.516759	10.1307
820.534390	9.47712
820.552020	8.49673
820.569652	6.53595
820.587283	5.22876
820.604914	10.7843
820.622546	18.6275
820.640178	12.4183
820.657810	2.61438
820.675442	4.57516
820.693074	6.20915
820.710707	3.26797
820.728339	2.94118
820.745972	0.980392
820.763606	3.92157
820.781239	16.6667
820.798872	18.6275
820.816506	10.1307
820.834140	5.88235
820.851774	7.51634
820.869408	5.88235
820.887043	2.94118
820.904677	2.28758
820.922312	5.88235
820.939947	5.88235
820.957582	5.22876
820.975218	3.92157
820.992853	10.4575
821.010489	10.4575
821.028125	8.82353
821.045761	8.16994
821.063398	7.84314
821.081034	6.86275
821.098671	10.1307
821.116308	10.4575
821.133945	8.82353
821.151582	7.51634
821.169220	6.86275
821.186857	10.7843
821.204495	12.0915
821.222133	15.6863
821.239772	14.7059
821.257410	14.7059
821.275049	13.7255
821.292687	15.6863
821.310326	9.47712
821.327966	6.20915
821.345605	8.82353
821.363245	6.86275
821.380884	13.0719
821.398524	10.4575
821.416164	7.84314
821.433805	3.26797
821.451445	4.90196
821.469086	9.15033
821.486727	12.7451
821.504368	15.0327
821.522009	11.1111
821.539651	5.22876
821.557292	5.88235
821.574934	9.80392
821.592576	11.4379
821.610219	8.49673
821.627861	4.90196
821.645504	3.92157
821.663146	7.51634
821.680789	8.82353
821.698432	9.80392
821.716076	9.47712
821.733719	5.88235
821.751363	5.88235
821.769007	7.18954
821.786651	10.4575
821.804295	9.80392
821.821940	5.55556
821.839585	4.57516
821.857230	5.22876
821.874875	6.20915
821.892520	6.20915
821.910165	4.57516
821.927811	5.88235
821.945457	7.51634
821.963103	7.51634
821.980749	6.53595
821.998395	8.49673
822.016042	11.4379
822.033689	12.4183
822.051336	10.4575
822.068983	5.22876
822.086630	6.53595
822.104278	13.7255
822.121925	15.3595
822.139573	12.0915
822.157221	7.18954
822.174870	4.90196
822.192518	7.51634
822.210167	5.88235
822.227816	8.49673
822.245465	6.20915
822.263114	5.22876
822.280763	7.18954
822.298413	14.7059
822.316063	17.3203
822.333713	13.3987
822.351363	11.4379
822.369013	10.4575
822.386664	10.4575
822.404315	14.0523
822.421965	12.7451
822.439617	13.7255
822.457268	17.6471
822.474919	17.3203
822.492571	17.3203
822.510223	15.0327
822.527875	10.7843
822.545527	6.86275
822.563180	5.55556
822.580832	10.4575
822.598485	14.0523
822.616138	8.82353
822.633791	3.59477
822.651445	5.88235
822.669098	9.80392
822.686752	6.20915
822.704406	2.61438
822.722060	3.92157
822.739715	6.20915
822.757369	8.82353
822.775024	9.80392
822.792679	8.82353
822.810334	4.57516
822.827989	11.1111
822.845645	15.6863
822.863300	12.7451
822.880956	6.86275
822.898612	6.53595
822.916269	6.20915
822.933925	8.82353
822.951582	10.1307
822.969238	10.4575
822.986895	11.4379
823.004553	7.84314
823.022210	6.53595
823.039868	8.49673
823.057525	6.53595
823.075183	7.84314
823.092841	6.86275
823.110500	8.49673
823.128158	9.15033
823.145817	10.4575
823.163476	8.49673
823.181135	9.80392
823.198794	8.82353
823.216454	11.1111
823.234113	8.16994
823.251773	3.92157
823.269433	3.92157
823.287093	11.4379
823.304754	13.3987
823.322414	16.6667
823.340075	16.3399
823.357736	18.9542
823.375397	20.5882
823.393059	18.9542
823.410720	12.0915
823.428382	10.4575
823.446044	8.49673
823.463706	9.47712
823.481368	12.0915
823.499031	14.7059
823.516693	18.6275
823.534356	16.6667
823.552019	13.3987
823.569683	9.15033
823.587346	9.80392
823.605010	8.82353
823.622674	11.1111
823.640338	8.82353
823.658002	5.55556
823.675666	5.88235
823.693331	4.57516
823.710995	9.15033
823.728660	13.0719
823.746326	8.49673
823.763991	8.49673
823.781656	9.47712
823.799322	9.15033
823.816988	5.55556
823.834654	4.24837
823.852320	3.92157
823.869987	2.61438
823.887654	10.7843
823.905320	12.0915
823.922987	10.1307
823.940655	7.84314
823.958322	5.55556
823.975990	7.18954
823.993657	10.7843
824.011325	11.7647
824.028994	6.53595
824.046662	7.18954
824.064331	7.51634
824.081999	8.49673
824.099668	9.15033
824.117337	5.22876
824.135007	4.57516
824.152676	8.49673
824.170346	11.1111
824.188016	12.4183
824.205686	12.4183
824.223356	8.49673
824.241026	6.53595
824.258697	11.4379
824.276368	15.6863
824.294039	15.0327
824.311710	9.47712
824.329382	10.7843
824.347053	12.0915
824.364725	9.47712
824.382397	12.0915
824.400069	11.7647
824.417741	14.7059
824.435414	16.9935
824.453087	12.0915
824.470760	10.1307
824.488433	9.80392
824.506106	7.84314
824.523779	7.84314
824.541453	12.4183
824.559127	13.3987
824.576801	8.49673
824.594475	6.20915
824.612150	4.90196
824.629824	4.90196
824.647499	4.24837
824.665174	6.20915
824.682849	7.51634
824.700525	6.86275
824.718200	7.51634
824.735876	8.82353
824.753552	5.55556
824.771228	2.61438
824.788904	5.22876
824.806581	11.1111
824.824258	6.53595
824.841934	3.92157
824.859611	8.16994
824.877289	6.86275
824.894966	3.59477
824.912644	5.22876
824.930322	6.20915
824.948000	5.88235
824.965678	7.18954
824.983356	5.88235
825.001035	5.88235
825.018714	7.84314
825.036393	9.47712
825.054072	8.82353
825.071751	6.20915
825.089431	3.92157
825.107110	2.94118
825.124790	2.61438
825.142470	8.16994
825.160151	7.18954
825.177831	10.4575
825.195512	13.0719
825.213193	8.49673
825.230874	8.16994
825.248555	9.47712
825.266237	9.80392
825.283918	11.7647
825.301600	13.7255
825.319282	15.6863
825.336964	16.3399
825.354647	13.7255
825.372329	8.16994
825.390012	8.49673
825.407695	15.0327
825.425378	16.9935
825.443061	13.0719
825.460745	11.1111
825.478429	9.15033
825.496112	9.15033
825.513797	6.86275
825.531481	8.82353
825.549165	7.51634
825.566850	16.0131
825.584535	15.6863
825.602220	8.16994
825.619905	8.49673
825.637590	7.51634
825.655276	4.24837
825.672962	2.28758
825.690648	7.18954
825.708334	10.4575
825.726020	9.15033
825.743707	7.84314
825.761394	4.90196
825.779081	4.90196
825.796768	8.82353
825.814455	6.20915
825.832142	5.55556
825.849830	5.55556
825.867518	10.7843
825.885206	8.49673
825.902894	5.88235
825.920583	4.24837
825.938271	6.53595
825.955960	5.88235
825.973649	3.92157
825.991338	3.92157
826.009028	4.90196
826.026717	8.16994
826.044407	11.4379
826.062097	11.7647
826.079787	6.53595
826.097478	8.49673
826.115168	12.4183
826.132859	8.49673
826.150550	2.94118
826.168241	2.61438
826.185932	3.59477
826.203624	4.57516
826.221315	8.49673
826.239007	9.80392
826.256699	11.7647
826.274391	15.3595
826.292084	14.0523
826.309776	15.3595
826.327469	16.9935
826.345162	18.6275
826.362855	16.0131
826.380549	9.15033
826.398242	6.86275
826.415936	6.86275
826.433630	6.20915
826.451324	12.0915
826.469018	19.281
826.486713	17.6471
826.504408	11.1111
826.522103	5.22876
826.539798	3.26797
826.557493	6.86275
826.575188	8.82353
826.592884	8.16994
826.610580	9.15033
826.628276	11.1111
826.645972	9.47712
826.663668	8.49673
826.681365	12.0915
826.699062	11.1111
826.716759	13.0719
826.734456	8.16994
826.752153	7.18954
826.769851	7.84314
826.787549	11.4379
826.805246	13.0719
826.822945	6.20915
826.840643	4.24837
826.858341	5.55556
826.876040	6.86275
826.893739	5.55556
826.911438	4.90196
826.929137	5.55556
826.946837	5.88235
826.964536	4.57516
826.982236	4.90196
826.999936	10.7843
827.017636	7.84314
827.035337	5.55556
827.053037	10.1307
827.070738	5.88235
827.088439	4.57516
827.106140	7.18954
827.123841	10.7843
827.141543	11.4379
827.159245	7.51634
827.176946	6.20915
827.194649	11.4379
827.212351	10.4575
827.230053	14.7059
827.247756	13.0719
827.265459	13.0719
827.283162	9.80392
827.300865	7.84314
827.318568	6.20915
827.336272	11.4379
827.353976	12.0915
827.371680	8.82353
827.389384	6.53595
827.407088	10.4575
827.424793	11.7647
827.442498	9.80392
827.460202	13.0719
827.477908	10.7843
827.495613	7.51634
827.513318	6.86275
827.531024	6.20915
827.548730	5.22876
827.566436	6.20915
827.584142	4.57516
827.601849	6.20915
827.619555	6.20915
827.637262	6.20915
827.654969	7.84314
827.672676	5.22876
827.690384	3.59477
827.708091	6.53595
827.725799	7.84314
827.743507	7.84314
827.761215	8.82353
827.778924	5.22876
827.796632	2.61438
827.814341	3.92157
827.832050	3.92157
827.849759	4.90196
827.867468	5.88235
827.885177	10.1307
827.902887	7.51634
827.920597	12.7451
827.938307	16.0131
827.956017	12.4183
827.973728	5.88235
827.991438	5.55556
828.009149	4.57516
828.026860	2.61438
828.044571	2.94118
828.062283	3.26797
828.079994	6.53595
828.097706	6.86275
828.115418	8.16994
828.133130	6.53595
828.150842	4.57516
828.168555	4.24837
828.186267	5.55556
828.203980	7.18954
828.221693	6.86275
828.239407	10.1307
828.257120	16.3399
828.274834	12.7451
828.292548	15.3595
828.310262	18.3007
828.327976	12.4183
828.345690	10.7843
828.363405	9.15033
828.381120	11.7647
828.398835	16.3399
828.416550	9.47712
828.434265	7.84314
828.451981	9.15033
828.469696	6.53595
828.487412	9.15033
828.505128	12.0915
828.522845	10.7843
828.540561	5.88235
828.558278	3.92157
828.575995	9.47712
828.593712	12.7451
828.611429	11.1111
828.629146	13.3987
828.646864	13.7255
828.664582	9.47712
828.682300	11.7647
828.700018	8.16994
828.717736	10.4575
828.735455	12.0915
828.753174	7.84314
828.770893	5.22876
828.788612	5.55556
828.806331	5.88235
828.824050	4.24837
828.841770	4.24837
828.859490	7.51634
828.877210	8.82353
828.894930	8.16994
828.912651	4.90196
828.930372	6.20915
828.948092	8.49673
828.965813	7.51634
828.983535	9.47712
829.001256	5.22876
829.018978	2.94118
829.036699	1.63399
829.054421	7.18954
829.072144	8.16994
829.089866	7.84314
829.107588	10.1307
829.125311	7.84314
829.143034	6.20915
829.160757	8.16994
829.178480	10.1307
829.196204	13.0719
829.213928	13.0719
829.231652	12.7451
829.249376	8.82353
829.267100	7.84314
829.284824	8.16994
829.302549	6.20915
829.320274	8.82353
829.337999	8.16994
829.355724	8.49673
829.373449	8.82353
829.391175	12.0915
829.408901	15.3595
829.426627	19.6078
829.444353	20.915
829.462079	18.6275
829.479806	13.0719
829.497532	9.80392
829.515259	12.0915
829.532986	14.7059
829.550714	7.84314
829.568441	3.92157
829.586169	6.53595
829.603896	4.90196
829.621625	5.55556
829.639353	8.49673
829.657081	7.84314
829.674810	3.59477
829.692539	2.61438
829.710268	9.47712
829.727997	10.4575
829.745726	7.51634
829.763456	4.24837
829.781185	5.88235
829.798915	8.49673
829.816645	8.16994
829.834376	8.49673
829.852106	5.88235
829.869837	6.20915
829.887568	5.88235
829.905299	8.16994
829.923030	12.0915
829.940762	13.0719
829.958493	4.57516
829.976225	4.24837
829.993957	6.86275
830.011689	6.53595
830.029422	5.22876
830.047154	6.20915
830.064887	6.86275
830.082620	8.82353
830.100353	14.7059
830.118086	14.7059
830.135820	7.18954
830.153554	4.57516
830.171288	6.53595
830.189022	10.1307
830.206756	13.7255
830.224490	13.0719
830.242225	11.7647
830.259960	14.0523
830.277695	16.6667
830.295430	12.0915
830.313166	10.4575
830.330901	13.0719
830.348637	12.7451
830.366373	6.86275
830.384109	4.90196
830.401846	5.88235
830.419582	8.82353
830.437319	6.20915
830.455056	7.84314
830.472793	8.49673
830.490530	5.88235
830.508268	4.24837
830.526005	5.88235
830.543743	6.20915
830.561481	7.84314
830.579220	6.86275
830.596958	8.49673
830.614697	6.53595
830.632436	8.16994
830.650175	7.51634
830.667914	8.16994
830.685653	9.47712
830.703393	8.82353
830.721133	5.88235
830.738873	4.24837
830.756613	6.20915
830.774353	10.1307
830.792094	8.16994
830.809834	6.86275
830.827575	7.84314
830.845316	9.15033
830.863058	5.88235
830.880799	4.90196
830.898541	6.20915
830.916283	4.90196
830.934025	6.20915
830.951767	4.57516
830.969509	4.90196
830.987252	6.53595
831.004995	4.24837
831.022738	2.94118
831.040481	3.59477
831.058224	3.26797
831.075968	2.94118
831.093712	4.24837
831.111456	4.57516
831.129200	4.90196
831.146944	6.53595
831.164689	7.51634
831.182433	8.82353
831.200178	12.0915
831.217923	11.7647
831.235669	7.51634
831.253414	7.18954
831.271160	5.22876
831.288906	6.86275
831.306652	5.88235
831.324398	3.92157
831.342144	7.51634
831.359891	8.49673
831.377638	9.15033
831.395385	9.47712
831.413132	5.22876
831.430879	7.84314
831.448627	14.7059
831.466374	14.0523
831.484122	9.47712
831.501870	10.1307
831.519619	12.4183
831.537367	11.7647
831.555116	9.80392
831.572865	7.84314
831.590614	6.86275
831.608363	6.53595
831.626113	9.47712
831.643862	8.49673
831.661612	7.18954
831.679362	7.51634
831.697112	6.86275
831.714863	5.55556
831.732613	4.57516
831.750364	6.20915
831.768115	7.51634
831.785866	4.24837
831.803617	2.28758
831.821369	5.88235
831.839121	6.20915
831.856873	3.59477
831.874625	2.94118
831.892377	3.26797
831.910129	3.26797
831.927882	6.86275
831.945635	6.53595
831.963388	9.15033
831.981141	7.51634
831.998895	4.24837
832.016648	5.22876
832.034402	7.51634
832.052156	7.18954
832.069910	7.18954
832.087664	6.53595
832.105419	2.28758
832.123174	3.59477
832.140929	2.61438
832.158684	4.24837
832.176439	11.7647
832.194195	15.0327
832.211950	17.3203
832.229706	16.3399
832.247462	9.80392
832.265219	8.16994
832.282975	6.53595
832.300732	7.18954
832.318488	8.49673
832.336245	11.1111
832.354003	13.0719
832.371760	9.47712
832.389518	6.86275
832.407275	6.20915
832.425033	6.20915
832.442792	10.1307
832.460550	8.49673
832.478308	4.57516
832.496067	9.15033
832.513826	13.3987
832.531585	7.84314
832.549344	5.22876
832.567104	5.22876
832.584864	7.84314
832.602623	7.84314
832.620384	7.84314
832.638144	8.82353
832.655904	6.86275
832.673665	3.59477
832.691426	2.94118
832.709187	5.22876
832.726948	3.26797
832.744709	4.90196
832.762471	12.0915
832.780233	10.7843
832.797994	5.55556
832.815757	10.4575
832.833519	9.15033
832.851281	6.53595
832.869044	4.90196
832.886807	5.88235
832.904570	11.4379
832.922333	11.1111
832.940097	5.55556
832.957860	8.82353
832.975624	10.1307
832.993388	13.0719
833.011153	8.82353
833.028917	3.59477
833.046682	6.20915
833.064446	8.49673
833.082211	4.24837
833.099976	4.57516
833.117742	7.84314
833.135507	9.47712
833.153273	9.47712
833.171039	8.82353
833.188805	6.86275
833.206571	5.22876
833.224338	7.84314
833.242105	10.1307
833.259871	12.4183
833.277639	10.7843
833.295406	12.4183
833.313173	15.0327
833.330941	12.0915
833.348709	12.0915
833.366477	15.0327
833.384245	12.4183
833.402013	10.1307
833.419782	12.7451
833.437551	10.7843
833.455320	10.1307
833.473089	8.49673
833.490858	5.22876
833.508627	9.15033
833.526397	9.15033
833.544167	10.4575
833.561937	12.7451
833.579707	10.4575
833.597478	15.3595
833.615249	9.47712
833.633019	5.22876
833.650790	10.7843
833.668562	11.7647
833.686333	4.57516
833.704105	6.20915
833.721877	5.88235
833.739648	5.88235
833.757421	10.1307
833.775193	7.51634
833.792966	12.0915
833.810738	9.15033
833.828511	8.16994
833.846284	7.51634
833.864058	9.15033
833.881831	9.80392
833.899605	4.57516
833.917379	3.59477
833.935153	2.94118
833.952927	5.55556
833.970702	6.86275
833.988476	5.88235
834.006251	4.24837
834.024026	6.20915
834.041801	5.22876
834.059577	4.90196
834.077352	3.92157
834.095128	0.980392
834.112904	2.61438
834.130680	5.88235
834.148456	8.82353
834.166233	6.53595
834.184010	4.57516
834.201787	7.18954
834.219564	8.49673
834.237341	7.18954
834.255118	9.80392
834.272896	9.80392
834.290674	12.7451
834.308452	10.1307
834.326230	7.18954
834.344009	6.20915
834.361787	9.80392
834.379566	10.1307
834.397345	10.7843
834.415124	6.86275
834.432904	3.59477
834.450683	1.96078
834.468463	2.28758
834.486243	10.4575
834.504023	11.7647
834.521803	7.51634
834.539584	8.82353
834.557364	5.88235
834.575145	6.86275
834.592926	4.90196
834.610708	8.16994
834.628489	6.20915
834.646271	4.57516
834.664053	4.57516
834.681835	2.28758
834.699617	5.55556
834.717399	11.7647
834.735182	9.80392
834.752965	4.57516
834.770748	3.92157
834.788531	6.86275
834.806314	6.53595
834.824098	5.88235
834.841881	7.18954
834.859665	10.1307
834.877449	11.7647
834.895234	9.15033
834.913018	3.59477
834.930803	3.26797
834.948588	4.57516
834.966373	7.18954
834.984158	5.88235
835.001943	3.92157
835.019729	4.24837
835.037515	4.24837
835.055301	6.20915
835.073087	6.53595
835.090873	5.22876
835.108660	6.86275
[truncated: 111,930 more rows]
