# Supplementary material for: Identification and tentative removal of collagen glue in Palaeolithic worked bone objects: implications for ZooMS and radiocarbon dating
Source: Sci Rep. 2023 Dec 13;13:22119. doi: 10.1038/s41598-023-49242-7 (PMC10719399; doi:10.1038/s41598-023-49242-7)
Supplement: Supplementary file 2 — Supplementary Information 2. [file 41598_2023_49242_MOESM2_ESM.zip › maldi raw files/39 IST_modified_1.txt]

699.898718	46.000000
699.905469	70.000000
699.912221	90.000000
699.918973	94.000000
699.925724	106.000000
699.932476	86.000000
699.939228	127.000000
699.945980	94.000000
699.952732	44.000000
699.959484	86.000000
699.966236	122.000000
699.972988	76.000000
699.979740	10.000000
699.986492	25.000000
699.993244	32.000000
699.999996	39.000000
700.006748	56.000000
700.013500	44.000000
700.020253	38.000000
700.027005	63.000000
700.033757	46.000000
700.040509	58.000000
700.047262	81.000000
700.054014	76.000000
700.060767	61.000000
700.067519	70.000000
700.074271	81.000000
700.081024	65.000000
700.087777	48.000000
700.094529	44.000000
700.101282	35.000000
700.108034	39.000000
700.114787	68.000000
700.121540	66.000000
700.128293	45.000000
700.135045	15.000000
700.141798	72.000000
700.148551	108.000000
700.155304	66.000000
700.162057	38.000000
700.168810	54.000000
700.175563	75.000000
700.182316	59.000000
700.189069	48.000000
700.195822	34.000000
700.202575	58.000000
700.209328	103.000000
700.216081	83.000000
700.222834	87.000000
700.229588	116.000000
700.236341	127.000000
700.243094	81.000000
700.249848	32.000000
700.256601	3.000000
700.263354	2.000000
700.270108	17.000000
700.276861	36.000000
700.283615	82.000000
700.290368	88.000000
700.297122	55.000000
700.303875	63.000000
700.310629	61.000000
700.317383	59.000000
700.324136	66.000000
700.330890	110.000000
700.337644	135.000000
700.344398	108.000000
700.351152	83.000000
700.357905	108.000000
700.364659	98.000000
700.371413	68.000000
700.378167	54.000000
700.384921	96.000000
700.391675	114.000000
700.398429	103.000000
700.405183	82.000000
700.411938	98.000000
700.418692	137.000000
700.425446	116.000000
700.432200	68.000000
700.438954	85.000000
700.445709	115.000000
700.452463	100.000000
700.459217	64.000000
700.465972	92.000000
700.472726	125.000000
700.479481	163.000000
700.486235	149.000000
700.492990	100.000000
700.499744	115.000000
700.506499	120.000000
700.513253	84.000000
700.520008	100.000000
700.526763	99.000000
700.533517	41.000000
700.540272	59.000000
700.547027	111.000000
700.553782	91.000000
700.560537	36.000000
700.567291	40.000000
700.574046	41.000000
700.580801	36.000000
700.587556	68.000000
700.594311	73.000000
700.601066	90.000000
700.607821	118.000000
700.614577	63.000000
700.621332	47.000000
700.628087	22.000000
700.634842	96.000000
700.641597	172.000000
700.648353	162.000000
700.655108	121.000000
700.661863	96.000000
700.668619	111.000000
700.675374	157.000000
700.682129	161.000000
700.688885	95.000000
700.695640	39.000000
700.702396	39.000000
700.709152	70.000000
700.715907	91.000000
700.722663	62.000000
700.729419	83.000000
700.736174	151.000000
700.742930	115.000000
700.749686	61.000000
700.756442	64.000000
700.763197	84.000000
700.769953	60.000000
700.776709	45.000000
700.783465	61.000000
700.790221	105.000000
700.796977	119.000000
700.803733	60.000000
700.810489	24.000000
700.817245	23.000000
700.824001	36.000000
700.830758	89.000000
700.837514	107.000000
700.844270	115.000000
700.851026	131.000000
700.857782	79.000000
700.864539	45.000000
700.871295	40.000000
700.878052	38.000000
700.884808	52.000000
700.891564	46.000000
700.898321	44.000000
700.905077	31.000000
700.911834	10.000000
700.918591	50.000000
700.925347	72.000000
700.932104	38.000000
700.938861	19.000000
700.945617	46.000000
700.952374	47.000000
700.959131	21.000000
700.965888	9.000000
700.972645	30.000000
700.979401	62.000000
700.986158	48.000000
700.992915	54.000000
700.999672	50.000000
701.006429	54.000000
701.013186	59.000000
701.019943	45.000000
701.026701	39.000000
701.033458	31.000000
701.040215	41.000000
701.046972	56.000000
701.053729	43.000000
701.060487	30.000000
701.067244	50.000000
701.074001	60.000000
701.080759	36.000000
701.087516	18.000000
701.094273	16.000000
701.101031	45.000000
701.107788	59.000000
701.114546	28.000000
701.121304	21.000000
701.128061	43.000000
701.134819	27.000000
701.141577	6.000000
701.148334	11.000000
701.155092	37.000000
701.161850	55.000000
701.168608	46.000000
701.175365	54.000000
701.182123	86.000000
701.188881	119.000000
701.195639	149.000000
701.202397	115.000000
701.209155	58.000000
701.215913	33.000000
701.222671	15.000000
701.229429	25.000000
701.236187	61.000000
701.242946	116.000000
701.249704	111.000000
701.256462	86.000000
701.263220	116.000000
701.269979	189.000000
701.276737	170.000000
701.283495	55.000000
701.290254	23.000000
701.297012	39.000000
701.303771	32.000000
701.310529	36.000000
701.317288	58.000000
701.324046	69.000000
701.330805	59.000000
701.337563	50.000000
701.344322	107.000000
701.351081	127.000000
701.357839	82.000000
701.364598	105.000000
701.371357	201.000000
701.378116	261.000000
701.384875	290.000000
701.391634	232.000000
701.398393	72.000000
701.405151	44.000000
701.411910	83.000000
701.418669	93.000000
701.425429	101.000000
701.432188	99.000000
701.438947	134.000000
701.445706	161.000000
701.452465	116.000000
701.459224	88.000000
701.465984	123.000000
701.472743	95.000000
701.479502	50.000000
701.486262	49.000000
701.493021	52.000000
701.499780	112.000000
701.506540	205.000000
701.513299	212.000000
701.520059	190.000000
701.526818	161.000000
701.533578	113.000000
701.540337	50.000000
701.547097	96.000000
701.553857	142.000000
701.560617	118.000000
701.567376	90.000000
701.574136	104.000000
701.580896	97.000000
701.587656	35.000000
701.594416	44.000000
701.601175	83.000000
701.607935	74.000000
701.614695	65.000000
701.621455	74.000000
701.628215	61.000000
701.634976	59.000000
701.641736	112.000000
701.648496	87.000000
701.655256	78.000000
701.662016	112.000000
701.668776	106.000000
701.675537	111.000000
701.682297	58.000000
701.689057	28.000000
701.695818	7.000000
701.702578	11.000000
701.709338	38.000000
701.716099	94.000000
701.722859	106.000000
701.729620	80.000000
701.736381	43.000000
701.743141	61.000000
701.749902	49.000000
701.756662	21.000000
701.763423	28.000000
701.770184	25.000000
701.776945	27.000000
701.783705	35.000000
701.790466	74.000000
701.797227	125.000000
701.803988	142.000000
701.810749	116.000000
701.817510	102.000000
701.824271	137.000000
701.831032	124.000000
701.837793	35.000000
701.844554	8.000000
701.851315	27.000000
701.858076	43.000000
701.864838	54.000000
701.871599	25.000000
701.878360	6.000000
701.885121	27.000000
701.891883	38.000000
701.898644	43.000000
701.905405	63.000000
701.912167	75.000000
701.918928	86.000000
701.925690	83.000000
701.932451	39.000000
701.939213	28.000000
701.945974	65.000000
701.952736	66.000000
701.959498	41.000000
701.966259	57.000000
701.973021	75.000000
701.979783	50.000000
701.986545	55.000000
701.993306	56.000000
702.000068	15.000000
702.006830	10.000000
702.013592	38.000000
702.020354	64.000000
702.027116	73.000000
702.033878	90.000000
702.040640	80.000000
702.047402	62.000000
702.054164	37.000000
702.060926	8.000000
702.067689	3.000000
702.074451	30.000000
702.081213	59.000000
702.087975	60.000000
702.094738	116.000000
702.101500	102.000000
702.108262	69.000000
702.115025	33.000000
702.121787	34.000000
702.128550	70.000000
702.135312	53.000000
702.142075	57.000000
702.148837	52.000000
702.155600	52.000000
702.162362	63.000000
702.169125	45.000000
702.175888	48.000000
702.182651	39.000000
702.189413	22.000000
702.196176	55.000000
702.202939	66.000000
702.209702	69.000000
702.216465	77.000000
702.223228	92.000000
702.229991	72.000000
702.236754	48.000000
702.243517	30.000000
702.250280	55.000000
702.257043	70.000000
702.263806	96.000000
702.270569	112.000000
702.277332	154.000000
702.284096	162.000000
702.290859	84.000000
702.297622	20.000000
702.304385	45.000000
702.311149	88.000000
702.317912	110.000000
702.324676	103.000000
702.331439	154.000000
702.338203	177.000000
702.344966	132.000000
702.351730	59.000000
702.358493	70.000000
702.365257	97.000000
702.372020	56.000000
702.378784	35.000000
702.385548	56.000000
702.392312	80.000000
702.399075	144.000000
702.405839	181.000000
702.412603	165.000000
702.419367	147.000000
702.426131	118.000000
702.432895	78.000000
702.439659	51.000000
702.446423	58.000000
702.453187	38.000000
702.459951	5.000000
702.466715	13.000000
702.473479	40.000000
702.480243	52.000000
702.487008	28.000000
702.493772	25.000000
702.500536	56.000000
702.507300	82.000000
702.514065	66.000000
702.520829	51.000000
702.527594	31.000000
702.534358	21.000000
702.541123	5.000000
702.547887	21.000000
702.554652	84.000000
702.561416	147.000000
702.568181	154.000000
702.574945	97.000000
702.581710	76.000000
702.588475	95.000000
702.595240	99.000000
702.602004	96.000000
702.608769	85.000000
702.615534	114.000000
702.622299	189.000000
702.629064	163.000000
702.635829	69.000000
702.642594	66.000000
702.649359	67.000000
702.656124	61.000000
702.662889	64.000000
702.669654	50.000000
702.676419	36.000000
702.683184	27.000000
702.689949	55.000000
702.696715	91.000000
702.703480	84.000000
702.710245	63.000000
702.717010	61.000000
702.723776	50.000000
702.730541	28.000000
702.737307	17.000000
702.744072	16.000000
702.750838	61.000000
702.757603	69.000000
702.764369	44.000000
702.771134	46.000000
702.777900	36.000000
702.784666	16.000000
702.791431	35.000000
702.798197	61.000000
702.804963	77.000000
702.811728	69.000000
702.818494	45.000000
702.825260	18.000000
702.832026	32.000000
702.838792	58.000000
702.845558	69.000000
702.852324	42.000000
702.859090	51.000000
702.865856	55.000000
702.872622	47.000000
702.879388	49.000000
702.886154	46.000000
702.892921	44.000000
702.899687	24.000000
702.906453	52.000000
702.913219	68.000000
702.919986	84.000000
702.926752	83.000000
702.933518	74.000000
702.940285	67.000000
702.947051	46.000000
702.953818	17.000000
702.960584	40.000000
702.967351	52.000000
702.974117	54.000000
702.980884	46.000000
702.987651	24.000000
702.994417	26.000000
703.001184	31.000000
703.007951	25.000000
703.014717	13.000000
703.021484	30.000000
703.028251	66.000000
703.035018	47.000000
703.041785	26.000000
703.048552	75.000000
703.055319	90.000000
703.062086	73.000000
703.068853	73.000000
703.075620	77.000000
703.082387	55.000000
703.089154	50.000000
703.095921	82.000000
703.102689	64.000000
703.109456	33.000000
703.116223	30.000000
703.122990	49.000000
703.129758	34.000000
703.136525	5.000000
703.143292	12.000000
703.150060	1.000000
703.156827	10.000000
703.163595	18.000000
703.170362	39.000000
703.177130	91.000000
703.183898	109.000000
703.190665	110.000000
703.197433	98.000000
703.204201	71.000000
703.210968	78.000000
703.217736	86.000000
703.224504	88.000000
703.231272	106.000000
703.238040	82.000000
703.244807	49.000000
703.251575	32.000000
703.258343	28.000000
703.265111	17.000000
703.271879	38.000000
703.278647	51.000000
703.285415	37.000000
703.292184	26.000000
703.298952	35.000000
703.305720	49.000000
703.312488	67.000000
703.319256	41.000000
703.326025	85.000000
703.332793	145.000000
703.339561	118.000000
703.346330	120.000000
703.353098	109.000000
703.359867	60.000000
703.366635	56.000000
703.373404	78.000000
703.380172	136.000000
703.386941	148.000000
703.393709	119.000000
703.400478	87.000000
703.407247	62.000000
703.414015	39.000000
703.420784	83.000000
703.427553	147.000000
703.434322	98.000000
703.441091	52.000000
703.447859	49.000000
703.454628	47.000000
703.461397	40.000000
703.468166	24.000000
703.474935	55.000000
703.481704	142.000000
703.488473	125.000000
703.495243	89.000000
703.502012	89.000000
703.508781	145.000000
703.515550	190.000000
703.522319	184.000000
703.529089	156.000000
703.535858	158.000000
703.542627	201.000000
703.549397	163.000000
703.556166	124.000000
703.562935	131.000000
703.569705	102.000000
703.576474	80.000000
703.583244	76.000000
703.590014	83.000000
703.596783	84.000000
703.603553	86.000000
703.610322	95.000000
703.617092	107.000000
703.623862	118.000000
703.630632	100.000000
703.637401	69.000000
703.644171	48.000000
703.650941	24.000000
703.657711	32.000000
703.664481	70.000000
703.671251	59.000000
703.678021	47.000000
703.684791	50.000000
703.691561	49.000000
703.698331	74.000000
703.705101	126.000000
703.711871	160.000000
703.718642	166.000000
703.725412	83.000000
703.732182	17.000000
703.738952	28.000000
703.745723	74.000000
703.752493	83.000000
703.759263	42.000000
703.766034	15.000000
703.772804	5.000000
703.779575	18.000000
703.786345	41.000000
703.793116	31.000000
703.799886	26.000000
703.806657	37.000000
703.813428	48.000000
703.820198	56.000000
703.826969	64.000000
703.833740	93.000000
703.840511	86.000000
703.847281	29.000000
703.854052	6.000000
703.860823	44.000000
703.867594	85.000000
703.874365	49.000000
703.881136	37.000000
703.887907	42.000000
703.894678	22.000000
703.901449	3.000000
703.908220	14.000000
703.914991	46.000000
703.921763	47.000000
703.928534	29.000000
703.935305	37.000000
703.942076	23.000000
703.948848	23.000000
703.955619	35.000000
703.962390	41.000000
703.969162	61.000000
703.975933	69.000000
703.982705	47.000000
703.989476	24.000000
703.996248	14.000000
704.003019	13.000000
704.009791	25.000000
704.016563	23.000000
704.023334	21.000000
704.030106	76.000000
704.036878	98.000000
704.043649	57.000000
704.050421	53.000000
704.057193	99.000000
704.063965	86.000000
704.070737	76.000000
704.077509	53.000000
704.084281	73.000000
704.091053	80.000000
704.097825	36.000000
704.104597	8.000000
704.111369	16.000000
704.118141	29.000000
704.124913	8.000000
704.131685	0.000000
704.138458	11.000000
704.145230	38.000000
704.152002	26.000000
704.158775	0.000000
704.165547	1.000000
704.172319	9.000000
704.179092	50.000000
704.185864	80.000000
704.192637	38.000000
704.199409	6.000000
704.206182	48.000000
704.212954	82.000000
704.219727	95.000000
704.226500	102.000000
704.233272	129.000000
704.240045	157.000000
704.246818	170.000000
704.253591	91.000000
704.260363	76.000000
704.267136	106.000000
704.273909	98.000000
704.280682	48.000000
704.287455	32.000000
704.294228	50.000000
704.301001	31.000000
704.307774	31.000000
704.314547	75.000000
704.321320	92.000000
704.328093	105.000000
704.334867	95.000000
704.341640	95.000000
704.348413	139.000000
704.355186	125.000000
704.361960	66.000000
704.368733	36.000000
704.375506	61.000000
704.382280	77.000000
704.389053	85.000000
704.395827	146.000000
704.402600	173.000000
704.409374	120.000000
704.416147	128.000000
704.422921	185.000000
704.429695	204.000000
704.436468	190.000000
704.443242	132.000000
704.450016	155.000000
704.456790	181.000000
704.463563	146.000000
704.470337	125.000000
704.477111	72.000000
704.483885	41.000000
704.490659	110.000000
704.497433	176.000000
704.504207	129.000000
704.510981	70.000000
704.517755	74.000000
704.524529	86.000000
704.531303	80.000000
704.538077	78.000000
704.544852	81.000000
704.551626	45.000000
704.558400	52.000000
704.565174	68.000000
704.571949	32.000000
704.578723	81.000000
704.585497	131.000000
704.592272	120.000000
704.599046	62.000000
704.605821	26.000000
704.612595	30.000000
704.619370	43.000000
704.626145	71.000000
704.632919	58.000000
704.639694	22.000000
704.646469	14.000000
704.653243	4.000000
704.660018	27.000000
704.666793	64.000000
704.673568	118.000000
704.680343	133.000000
704.687117	54.000000
704.693892	26.000000
704.700667	53.000000
704.707442	50.000000
704.714217	45.000000
704.720992	31.000000
704.727767	64.000000
704.734543	60.000000
704.741318	40.000000
704.748093	90.000000
704.754868	88.000000
704.761643	30.000000
704.768419	33.000000
704.775194	52.000000
704.781969	78.000000
704.788745	44.000000
704.795520	10.000000
704.802296	11.000000
704.809071	35.000000
704.815847	33.000000
704.822622	38.000000
704.829398	82.000000
704.836173	78.000000
704.842949	77.000000
704.849725	90.000000
704.856500	69.000000
704.863276	24.000000
704.870052	20.000000
704.876828	24.000000
704.883604	16.000000
704.890379	10.000000
704.897155	47.000000
704.903931	77.000000
704.910707	91.000000
704.917483	95.000000
704.924259	56.000000
704.931035	48.000000
704.937811	90.000000
704.944588	74.000000
704.951364	43.000000
704.958140	36.000000
704.964916	43.000000
704.971693	26.000000
704.978469	24.000000
704.985245	36.000000
704.992022	41.000000
704.998798	33.000000
705.005574	53.000000
705.012351	71.000000
705.019127	37.000000
705.025904	54.000000
705.032680	100.000000
705.039457	74.000000
705.046234	43.000000
705.053010	76.000000
705.059787	83.000000
705.066564	62.000000
705.073341	85.000000
705.080117	68.000000
705.086894	46.000000
705.093671	83.000000
705.100448	137.000000
705.107225	74.000000
705.114002	78.000000
705.120779	121.000000
705.127556	84.000000
705.134333	52.000000
705.141110	62.000000
705.147887	81.000000
705.154664	85.000000
705.161441	142.000000
705.168219	150.000000
705.174996	100.000000
705.181773	55.000000
705.188551	55.000000
705.195328	49.000000
705.202105	32.000000
705.208883	4.000000
705.215660	29.000000
705.222438	84.000000
705.229215	70.000000
705.235993	50.000000
705.242770	41.000000
705.249548	84.000000
705.256326	131.000000
705.263103	152.000000
705.269881	142.000000
705.276659	129.000000
705.283437	118.000000
705.290214	86.000000
705.296992	83.000000
705.303770	91.000000
705.310548	95.000000
705.317326	103.000000
705.324104	145.000000
705.330882	189.000000
705.337660	195.000000
705.344438	194.000000
705.351216	137.000000
705.357994	49.000000
705.364772	29.000000
705.371551	100.000000
705.378329	184.000000
705.385107	180.000000
705.391885	118.000000
705.398664	48.000000
705.405442	13.000000
705.412221	58.000000
705.418999	74.000000
705.425778	89.000000
705.432556	71.000000
705.439335	99.000000
705.446113	139.000000
705.452892	94.000000
705.459670	118.000000
705.466449	182.000000
705.473228	176.000000
705.480006	91.000000
705.486785	46.000000
705.493564	56.000000
705.500343	92.000000
705.507122	93.000000
705.513901	57.000000
705.520680	73.000000
705.527459	70.000000
705.534238	59.000000
705.541017	69.000000
705.547796	99.000000
705.554575	82.000000
705.561354	93.000000
705.568133	120.000000
705.574912	105.000000
705.581691	80.000000
705.588471	104.000000
705.595250	122.000000
705.602029	84.000000
705.608809	74.000000
705.615588	105.000000
705.622368	72.000000
705.629147	13.000000
705.635926	10.000000
705.642706	47.000000
705.649486	92.000000
705.656265	93.000000
705.663045	54.000000
705.669824	40.000000
705.676604	59.000000
705.683384	60.000000
705.690164	20.000000
705.696943	8.000000
705.703723	1.000000
705.710503	4.000000
705.717283	32.000000
705.724063	71.000000
705.730843	99.000000
705.737623	93.000000
705.744403	55.000000
705.751183	36.000000
705.757963	40.000000
705.764743	50.000000
705.771523	31.000000
705.778303	2.000000
705.785084	1.000000
705.791864	18.000000
705.798644	57.000000
705.805424	61.000000
705.812205	26.000000
705.818985	46.000000
705.825766	83.000000
705.832546	150.000000
705.839326	124.000000
705.846107	58.000000
705.852888	51.000000
705.859668	90.000000
705.866449	59.000000
705.873229	19.000000
705.880010	65.000000
705.886791	100.000000
705.893571	67.000000
705.900352	28.000000
705.907133	28.000000
705.913914	28.000000
705.920695	52.000000
705.927476	57.000000
705.934257	40.000000
705.941038	27.000000
705.947819	23.000000
705.954600	37.000000
705.961381	51.000000
705.968162	118.000000
705.974943	110.000000
705.981724	52.000000
705.988505	37.000000
705.995287	25.000000
706.002068	10.000000
706.008849	27.000000
706.015630	41.000000
706.022412	33.000000
706.029193	32.000000
706.035975	42.000000
706.042756	71.000000
706.049538	118.000000
706.056319	105.000000
706.063101	84.000000
706.069882	56.000000
706.076664	19.000000
706.083446	24.000000
706.090227	13.000000
706.097009	38.000000
706.103791	119.000000
706.110572	186.000000
706.117354	133.000000
706.124136	63.000000
706.130918	49.000000
706.137700	65.000000
706.144482	52.000000
706.151264	38.000000
706.158046	92.000000
706.164828	112.000000
706.171610	88.000000
706.178392	128.000000
706.185174	115.000000
706.191957	56.000000
706.198739	31.000000
706.205521	34.000000
706.212303	58.000000
706.219086	95.000000
706.225868	96.000000
706.232650	69.000000
706.239433	73.000000
706.246215	109.000000
706.252998	136.000000
706.259780	108.000000
706.266563	91.000000
706.273345	111.000000
706.280128	103.000000
706.286911	70.000000
706.293693	70.000000
706.300476	52.000000
706.307259	31.000000
706.314041	49.000000
706.320824	39.000000
706.327607	32.000000
706.334390	68.000000
706.341173	80.000000
706.347956	64.000000
706.354739	60.000000
706.361522	89.000000
706.368305	114.000000
706.375088	133.000000
706.381871	104.000000
706.388654	92.000000
706.395437	132.000000
706.402221	93.000000
706.409004	61.000000
706.415787	75.000000
706.422570	88.000000
706.429354	156.000000
706.436137	219.000000
706.442920	216.000000
706.449704	173.000000
706.456487	131.000000
706.463271	71.000000
706.470054	46.000000
706.476838	32.000000
706.483622	36.000000
706.490405	77.000000
706.497189	123.000000
706.503973	121.000000
706.510756	105.000000
706.517540	78.000000
706.524324	47.000000
706.531108	29.000000
706.537892	22.000000
706.544675	16.000000
706.551459	18.000000
706.558243	31.000000
706.565027	21.000000
706.571811	28.000000
706.578595	73.000000
706.585380	127.000000
706.592164	125.000000
706.598948	67.000000
706.605732	90.000000
706.612516	75.000000
706.619300	72.000000
706.626085	113.000000
706.632869	131.000000
706.639653	87.000000
706.646438	42.000000
706.653222	36.000000
706.660007	25.000000
706.666791	35.000000
706.673576	76.000000
706.680360	146.000000
706.687145	173.000000
706.693929	85.000000
706.700714	15.000000
706.707499	22.000000
706.714283	32.000000
706.721068	47.000000
706.727853	51.000000
706.734638	32.000000
706.741423	17.000000
706.748208	13.000000
706.754992	35.000000
706.761777	70.000000
706.768562	59.000000
706.775347	63.000000
706.782132	95.000000
706.788918	68.000000
706.795703	67.000000
706.802488	57.000000
706.809273	45.000000
706.816058	20.000000
706.822843	20.000000
706.829629	55.000000
706.836414	43.000000
706.843199	19.000000
706.849985	11.000000
706.856770	21.000000
706.863556	38.000000
706.870341	52.000000
706.877126	68.000000
706.883912	65.000000
706.890698	37.000000
706.897483	29.000000
706.904269	25.000000
706.911054	29.000000
706.917840	55.000000
706.924626	74.000000
706.931412	68.000000
706.938197	40.000000
706.944983	26.000000
706.951769	18.000000
706.958555	5.000000
706.965341	20.000000
706.972127	36.000000
706.978913	37.000000
706.985699	12.000000
706.992485	19.000000
706.999271	19.000000
707.006057	3.000000
707.012843	0.000000
707.019630	7.000000
707.026416	21.000000
707.033202	31.000000
707.039988	63.000000
707.046775	72.000000
707.053561	37.000000
707.060348	17.000000
707.067134	53.000000
707.073920	81.000000
707.080707	59.000000
707.087493	49.000000
707.094280	30.000000
707.101067	13.000000
707.107853	15.000000
707.114640	39.000000
707.121426	38.000000
707.128213	17.000000
707.135000	3.000000
707.141787	8.000000
707.148574	30.000000
707.155360	50.000000
707.162147	44.000000
707.168934	18.000000
707.175721	31.000000
707.182508	71.000000
707.189295	46.000000
707.196082	39.000000
707.202869	36.000000
707.209656	12.000000
707.216444	37.000000
707.223231	99.000000
707.230018	151.000000
707.236805	125.000000
707.243592	85.000000
707.250380	111.000000
707.257167	93.000000
707.263954	94.000000
707.270742	87.000000
707.277529	68.000000
707.284317	77.000000
707.291104	115.000000
707.297892	124.000000
707.304679	120.000000
707.311467	135.000000
707.318255	131.000000
707.325042	147.000000
707.331830	97.000000
707.338618	85.000000
707.345406	104.000000
707.352193	102.000000
707.358981	78.000000
707.365769	44.000000
707.372557	47.000000
707.379345	88.000000
707.386133	108.000000
707.392921	114.000000
707.399709	127.000000
707.406497	83.000000
707.413285	61.000000
707.420073	65.000000
707.426861	64.000000
707.433650	56.000000
707.440438	56.000000
707.447226	31.000000
707.454014	65.000000
707.460803	144.000000
707.467591	177.000000
707.474379	166.000000
707.481168	160.000000
707.487956	120.000000
707.494745	123.000000
707.501533	124.000000
707.508322	82.000000
707.515111	40.000000
707.521899	16.000000
707.528688	14.000000
707.535476	38.000000
707.542265	54.000000
707.549054	72.000000
707.555843	44.000000
707.562632	33.000000
707.569420	21.000000
707.576209	9.000000
707.582998	40.000000
707.589787	45.000000
707.596576	45.000000
707.603365	29.000000
707.610154	35.000000
707.616943	62.000000
707.623732	53.000000
707.630522	62.000000
707.637311	89.000000
707.644100	49.000000
707.650889	38.000000
707.657679	53.000000
707.664468	27.000000
707.671257	24.000000
707.678047	64.000000
707.684836	60.000000
707.691625	87.000000
707.698415	120.000000
707.705204	83.000000
707.711994	52.000000
707.718784	59.000000
707.725573	69.000000
707.732363	36.000000
707.739152	65.000000
707.745942	122.000000
707.752732	133.000000
707.759522	101.000000
707.766312	43.000000
707.773101	8.000000
707.779891	27.000000
707.786681	86.000000
707.793471	79.000000
707.800261	25.000000
707.807051	33.000000
707.813841	56.000000
707.820631	59.000000
707.827421	62.000000
707.834211	75.000000
707.841002	92.000000
707.847792	90.000000
707.854582	49.000000
707.861372	69.000000
707.868163	63.000000
707.874953	54.000000
707.881743	44.000000
707.888534	39.000000
707.895324	21.000000
707.902115	6.000000
707.908905	14.000000
707.915696	76.000000
707.922486	135.000000
707.929277	90.000000
707.936067	35.000000
707.942858	19.000000
707.949649	15.000000
707.956439	31.000000
707.963230	41.000000
707.970021	65.000000
707.976812	91.000000
707.983603	53.000000
707.990394	53.000000
707.997185	121.000000
708.003975	112.000000
708.010766	51.000000
708.017557	66.000000
708.024349	47.000000
708.031140	22.000000
708.037931	9.000000
708.044722	10.000000
708.051513	36.000000
708.058304	56.000000
708.065096	45.000000
708.071887	50.000000
708.078678	39.000000
708.085470	32.000000
708.092261	33.000000
708.099052	26.000000
708.105844	28.000000
708.112635	66.000000
708.119427	92.000000
708.126218	99.000000
708.133010	58.000000
708.139802	24.000000
708.146593	22.000000
708.153385	44.000000
708.160177	45.000000
708.166968	35.000000
708.173760	33.000000
708.180552	70.000000
708.187344	96.000000
708.194136	63.000000
708.200928	30.000000
708.207719	37.000000
708.214511	85.000000
708.221303	81.000000
708.228096	41.000000
708.234888	57.000000
708.241680	55.000000
708.248472	81.000000
708.255264	98.000000
708.262056	85.000000
708.268848	90.000000
708.275641	74.000000
708.282433	73.000000
708.289225	86.000000
708.296018	70.000000
708.302810	43.000000
708.309603	34.000000
708.316395	77.000000
708.323188	144.000000
708.329980	196.000000
708.336773	171.000000
708.343565	87.000000
708.350358	43.000000
708.357151	63.000000
708.363943	83.000000
708.370736	98.000000
708.377529	118.000000
708.384322	66.000000
708.391114	54.000000
708.397907	60.000000
708.404700	57.000000
708.411493	85.000000
708.418286	143.000000
708.425079	163.000000
708.431872	158.000000
708.438665	153.000000
708.445458	204.000000
708.452251	152.000000
708.459044	114.000000
708.465838	121.000000
708.472631	162.000000
708.479424	196.000000
708.486217	180.000000
708.493011	186.000000
708.499804	159.000000
708.506598	145.000000
708.513391	116.000000
708.520184	95.000000
708.526978	88.000000
708.533771	139.000000
708.540565	173.000000
708.547359	128.000000
708.554152	53.000000
708.560946	33.000000
708.567739	40.000000
708.574533	52.000000
708.581327	55.000000
708.588121	50.000000
708.594915	84.000000
708.601708	98.000000
708.608502	63.000000
708.615296	25.000000
708.622090	25.000000
708.628884	37.000000
708.635678	58.000000
708.642472	81.000000
708.649266	76.000000
708.656060	30.000000
708.662855	2.000000
708.669649	18.000000
708.676443	75.000000
708.683237	98.000000
708.690031	75.000000
708.696826	62.000000
708.703620	34.000000
708.710414	21.000000
708.717209	60.000000
708.724003	85.000000
708.730798	86.000000
708.737592	99.000000
708.744387	105.000000
708.751181	85.000000
708.757976	125.000000
708.764771	101.000000
708.771565	61.000000
708.778360	45.000000
708.785155	16.000000
708.791950	8.000000
708.798744	14.000000
708.805539	10.000000
708.812334	9.000000
708.819129	12.000000
708.825924	26.000000
708.832719	101.000000
708.839514	152.000000
708.846309	115.000000
708.853104	66.000000
708.859899	41.000000
708.866694	42.000000
708.873489	72.000000
708.880284	81.000000
708.887080	51.000000
708.893875	33.000000
708.900670	29.000000
708.907466	8.000000
708.914261	12.000000
708.921056	13.000000
708.927852	17.000000
708.934647	29.000000
708.941443	24.000000
708.948238	10.000000
708.955034	12.000000
708.961829	20.000000
708.968625	78.000000
708.975421	94.000000
708.982216	34.000000
708.989012	21.000000
708.995808	28.000000
709.002604	35.000000
709.009399	102.000000
709.016195	162.000000
709.022991	125.000000
709.029787	88.000000
709.036583	46.000000
709.043379	34.000000
709.050175	31.000000
709.056971	33.000000
709.063767	42.000000
709.070563	46.000000
709.077359	66.000000
709.084156	101.000000
709.090952	90.000000
709.097748	43.000000
709.104544	35.000000
709.111341	34.000000
709.118137	30.000000
709.124933	15.000000
709.131730	23.000000
709.138526	75.000000
709.145323	123.000000
709.152119	108.000000
709.158916	58.000000
709.165712	47.000000
709.172509	59.000000
709.179306	66.000000
709.186102	71.000000
709.192899	63.000000
709.199696	59.000000
709.206493	83.000000
709.213289	105.000000
709.220086	112.000000
709.226883	93.000000
709.233680	62.000000
709.240477	27.000000
709.247274	31.000000
709.254071	60.000000
709.260868	44.000000
709.267665	58.000000
709.274462	71.000000
709.281259	121.000000
709.288056	184.000000
709.294854	150.000000
709.301651	57.000000
709.308448	60.000000
709.315245	83.000000
709.322043	46.000000
709.328840	70.000000
709.335637	122.000000
709.342435	98.000000
709.349232	101.000000
709.356030	147.000000
709.362827	113.000000
709.369625	84.000000
709.376423	76.000000
709.383220	46.000000
709.390018	63.000000
709.396816	122.000000
709.403613	134.000000
709.410411	139.000000
709.417209	128.000000
709.424007	152.000000
709.430804	178.000000
709.437602	175.000000
709.444400	124.000000
709.451198	81.000000
709.457996	107.000000
709.464794	132.000000
709.471592	116.000000
709.478390	71.000000
709.485189	53.000000
709.491987	46.000000
709.498785	45.000000
709.505583	49.000000
709.512381	100.000000
709.519180	122.000000
709.525978	94.000000
709.532776	75.000000
709.539575	60.000000
709.546373	40.000000
709.553172	57.000000
709.559970	73.000000
709.566769	67.000000
709.573567	29.000000
709.580366	20.000000
709.587164	62.000000
709.593963	59.000000
709.600762	46.000000
709.607560	33.000000
709.614359	32.000000
709.621158	39.000000
709.627957	12.000000
709.634755	21.000000
709.641554	25.000000
709.648353	45.000000
709.655152	90.000000
709.661951	99.000000
709.668750	94.000000
709.675549	56.000000
709.682348	16.000000
709.689147	2.000000
709.695947	16.000000
709.702746	46.000000
709.709545	56.000000
709.716344	18.000000
709.723143	25.000000
709.729943	43.000000
709.736742	49.000000
709.743541	68.000000
709.750341	56.000000
709.757140	35.000000
709.763940	31.000000
709.770739	57.000000
709.777539	110.000000
709.784338	98.000000
709.791138	66.000000
709.797938	64.000000
709.804737	70.000000
709.811537	41.000000
709.818337	30.000000
709.825136	46.000000
709.831936	68.000000
709.838736	69.000000
709.845536	43.000000
709.852336	52.000000
709.859136	92.000000
709.865936	102.000000
709.872736	57.000000
709.879536	30.000000
709.886336	12.000000
709.893136	1.000000
709.899936	14.000000
709.906736	32.000000
709.913536	43.000000
709.920337	36.000000
709.927137	53.000000
709.933937	110.000000
709.940737	121.000000
709.947538	107.000000
709.954338	59.000000
709.961139	18.000000
709.967939	4.000000
709.974739	11.000000
709.981540	17.000000
709.988341	13.000000
709.995141	30.000000
710.001942	54.000000
710.008742	127.000000
710.015543	110.000000
710.022344	61.000000
710.029145	18.000000
710.035945	9.000000
710.042746	12.000000
710.049547	11.000000
710.056348	22.000000
710.063149	34.000000
710.069950	22.000000
710.076751	30.000000
710.083552	72.000000
710.090353	72.000000
710.097154	58.000000
710.103955	52.000000
710.110756	78.000000
710.117557	110.000000
710.124358	104.000000
710.131160	60.000000
710.137961	41.000000
710.144762	53.000000
710.151564	68.000000
710.158365	44.000000
710.165166	24.000000
710.171968	51.000000
710.178769	88.000000
710.185571	83.000000
710.192372	52.000000
710.199174	69.000000
710.205976	48.000000
710.212777	36.000000
710.219579	44.000000
710.226381	46.000000
710.233182	71.000000
710.239984	87.000000
710.246786	63.000000
710.253588	53.000000
710.260390	33.000000
710.267191	40.000000
710.273993	75.000000
710.280795	122.000000
710.287597	143.000000
710.294399	138.000000
710.301201	140.000000
710.308004	110.000000
710.314806	87.000000
710.321608	112.000000
710.328410	127.000000
710.335212	103.000000
710.342014	30.000000
710.348817	30.000000
710.355619	40.000000
710.362421	84.000000
710.369224	146.000000
710.376026	111.000000
710.382829	42.000000
710.389631	23.000000
710.396434	56.000000
710.403236	89.000000
710.410039	133.000000
710.416842	166.000000
710.423644	234.000000
710.430447	199.000000
710.437250	145.000000
710.444052	129.000000
710.450855	94.000000
710.457658	93.000000
710.464461	105.000000
710.471264	55.000000
710.478067	31.000000
710.484870	58.000000
710.491673	66.000000
710.498476	79.000000
710.505279	108.000000
710.512082	87.000000
710.518885	74.000000
710.525688	100.000000
710.532491	87.000000
710.539294	105.000000
710.546098	103.000000
710.552901	60.000000
710.559704	35.000000
710.566507	38.000000
710.573311	86.000000
710.580114	116.000000
710.586918	90.000000
710.593721	69.000000
710.600525	63.000000
710.607328	54.000000
710.614132	69.000000
710.620935	64.000000
710.627739	40.000000
710.634543	40.000000
710.641346	42.000000
710.648150	23.000000
710.654954	13.000000
710.661758	18.000000
710.668562	52.000000
710.675365	48.000000
710.682169	28.000000
710.688973	56.000000
710.695777	69.000000
710.702581	53.000000
710.709385	37.000000
710.716189	25.000000
710.722993	7.000000
710.729798	30.000000
710.736602	21.000000
710.743406	21.000000
710.750210	39.000000
710.757014	44.000000
710.763819	40.000000
710.770623	14.000000
710.777427	30.000000
710.784232	75.000000
710.791036	72.000000
710.797841	29.000000
710.804645	31.000000
710.811450	21.000000
710.818254	39.000000
710.825059	30.000000
710.831864	12.000000
710.838668	43.000000
710.845473	56.000000
710.852278	36.000000
710.859082	22.000000
710.865887	45.000000
710.872692	81.000000
710.879497	75.000000
710.886302	31.000000
710.893107	45.000000
710.899912	29.000000
710.906717	2.000000
710.913522	11.000000
710.920327	27.000000
710.927132	50.000000
710.933937	66.000000
710.940742	58.000000
710.947547	46.000000
710.954352	67.000000
710.961158	60.000000
710.967963	28.000000
710.974768	12.000000
710.981574	15.000000
710.988379	25.000000
710.995184	32.000000
711.001990	50.000000
711.008795	38.000000
711.015601	23.000000
711.022406	79.000000
711.029212	104.000000
711.036018	61.000000
711.042823	37.000000
711.049629	61.000000
711.056435	44.000000
711.063240	71.000000
711.070046	79.000000
711.076852	35.000000
711.083658	16.000000
711.090464	31.000000
711.097270	62.000000
711.104075	48.000000
711.110881	36.000000
711.117687	42.000000
711.124493	68.000000
711.131300	101.000000
711.138106	127.000000
711.144912	97.000000
711.151718	71.000000
711.158524	26.000000
711.165330	10.000000
711.172137	4.000000
711.178943	28.000000
711.185749	50.000000
711.192556	43.000000
711.199362	22.000000
711.206169	48.000000
711.212975	92.000000
711.219781	101.000000
711.226588	51.000000
711.233395	21.000000
711.240201	53.000000
711.247008	107.000000
711.253814	89.000000
711.260621	56.000000
711.267428	93.000000
711.274235	105.000000
711.281041	103.000000
711.287848	119.000000
711.294655	142.000000
711.301462	127.000000
711.308269	80.000000
711.315076	81.000000
711.321883	82.000000
711.328690	83.000000
711.335497	55.000000
711.342304	52.000000
711.349111	53.000000
711.355918	24.000000
711.362726	7.000000
711.369533	40.000000
711.376340	85.000000
711.383147	99.000000
711.389955	97.000000
711.396762	104.000000
711.403569	66.000000
711.410377	75.000000
711.417184	156.000000
711.423992	160.000000
711.430799	134.000000
711.437607	119.000000
711.444414	133.000000
711.451222	236.000000
711.458030	292.000000
711.464837	165.000000
711.471645	72.000000
711.478453	92.000000
711.485261	90.000000
711.492068	81.000000
711.498876	62.000000
711.505684	97.000000
711.512492	170.000000
711.519300	116.000000
711.526108	90.000000
711.532916	131.000000
711.539724	154.000000
711.546532	151.000000
711.553340	143.000000
711.560148	136.000000
711.566956	86.000000
711.573765	40.000000
711.580573	33.000000
711.587381	84.000000
711.594189	98.000000
711.600998	76.000000
711.607806	51.000000
711.614615	40.000000
711.621423	57.000000
711.628231	76.000000
711.635040	39.000000
711.641849	20.000000
711.648657	57.000000
711.655466	109.000000
711.662274	168.000000
711.669083	129.000000
711.675892	49.000000
711.682700	36.000000
711.689509	57.000000
711.696318	85.000000
711.703127	84.000000
711.709936	88.000000
711.716745	111.000000
711.723553	95.000000
711.730362	63.000000
711.737171	28.000000
711.743980	47.000000
711.750790	55.000000
711.757599	61.000000
711.764408	97.000000
711.771217	133.000000
711.778026	123.000000
711.784835	85.000000
711.791645	21.000000
711.798454	16.000000
711.805263	3.000000
711.812073	8.000000
711.818882	50.000000
711.825691	113.000000
711.832501	132.000000
711.839310	104.000000
711.846120	94.000000
711.852929	113.000000
711.859739	84.000000
711.866549	76.000000
711.873358	98.000000
711.880168	95.000000
711.886978	79.000000
711.893787	43.000000
711.900597	26.000000
711.907407	53.000000
711.914217	93.000000
711.921027	70.000000
711.927837	55.000000
711.934647	101.000000
711.941457	99.000000
711.948267	61.000000
711.955077	56.000000
711.961887	54.000000
711.968697	48.000000
711.975507	23.000000
711.982317	11.000000
711.989127	30.000000
711.995938	47.000000
712.002748	25.000000
712.009558	36.000000
712.016369	31.000000
712.023179	7.000000
712.029989	1.000000
712.036800	47.000000
712.043610	117.000000
712.050421	93.000000
712.057231	73.000000
712.064042	115.000000
712.070852	121.000000
712.077663	65.000000
712.084474	56.000000
712.091284	59.000000
712.098095	59.000000
712.104906	49.000000
712.111717	43.000000
712.118528	59.000000
712.125338	56.000000
712.132149	24.000000
712.138960	15.000000
712.145771	56.000000
712.152582	85.000000
712.159393	61.000000
712.166204	51.000000
712.173015	30.000000
712.179827	18.000000
712.186638	33.000000
712.193449	55.000000
712.200260	108.000000
712.207071	161.000000
712.213883	138.000000
712.220694	104.000000
712.227505	80.000000
712.234317	46.000000
712.241128	38.000000
712.247940	76.000000
712.254751	82.000000
712.261563	75.000000
712.268374	121.000000
712.275186	192.000000
712.281997	199.000000
712.288809	165.000000
712.295621	119.000000
712.302433	62.000000
712.309244	57.000000
712.316056	98.000000
712.322868	117.000000
712.329680	71.000000
712.336492	68.000000
712.343304	85.000000
712.350116	55.000000
712.356928	72.000000
712.363740	64.000000
712.370552	51.000000
712.377364	91.000000
712.384176	121.000000
712.390988	110.000000
712.397800	79.000000
712.404612	55.000000
712.411425	100.000000
712.418237	124.000000
712.425049	93.000000
712.431862	113.000000
712.438674	124.000000
712.445486	143.000000
712.452299	174.000000
712.459111	129.000000
712.465924	125.000000
712.472736	114.000000
712.479549	104.000000
712.486361	146.000000
712.493174	151.000000
712.499987	96.000000
712.506799	81.000000
712.513612	103.000000
712.520425	154.000000
712.527238	184.000000
712.534051	198.000000
712.540864	175.000000
712.547676	129.000000
712.554489	77.000000
712.561302	80.000000
712.568115	94.000000
712.574928	86.000000
712.581741	77.000000
712.588555	100.000000
712.595368	77.000000
712.602181	66.000000
712.608994	72.000000
712.615807	67.000000
712.622621	117.000000
712.629434	140.000000
712.636247	108.000000
712.643061	35.000000
712.649874	39.000000
712.656687	48.000000
712.663501	39.000000
712.670314	79.000000
712.677128	137.000000
712.683941	157.000000
712.690755	147.000000
712.697569	146.000000
712.704382	126.000000
712.711196	122.000000
712.718010	91.000000
712.724823	76.000000
712.731637	83.000000
712.738451	69.000000
712.745265	54.000000
712.752079	34.000000
712.758893	38.000000
712.765707	81.000000
712.772521	85.000000
712.779335	63.000000
712.786149	40.000000
712.792963	31.000000
712.799777	84.000000
712.806591	55.000000
712.813405	30.000000
712.820220	61.000000
712.827034	78.000000
712.833848	63.000000
712.840662	64.000000
712.847477	80.000000
712.854291	50.000000
712.861106	46.000000
712.867920	41.000000
712.874734	31.000000
712.881549	25.000000
712.888364	50.000000
712.895178	68.000000
712.901993	57.000000
712.908807	83.000000
712.915622	94.000000
712.922437	76.000000
712.929251	79.000000
712.936066	104.000000
712.942881	154.000000
712.949696	160.000000
712.956511	144.000000
712.963326	87.000000
712.970141	77.000000
712.976956	58.000000
712.983771	17.000000
712.990586	14.000000
712.997401	9.000000
713.004216	21.000000
713.011031	32.000000
713.017846	23.000000
713.024661	16.000000
713.031477	48.000000
713.038292	70.000000
713.045107	57.000000
713.051923	47.000000
713.058738	48.000000
713.065553	87.000000
713.072369	72.000000
713.079184	21.000000
713.086000	36.000000
713.092815	45.000000
713.099631	59.000000
713.106446	67.000000
713.113262	49.000000
713.120078	40.000000
713.126893	54.000000
713.133709	30.000000
713.140525	28.000000
713.147341	60.000000
713.154156	72.000000
713.160972	102.000000
713.167788	125.000000
713.174604	127.000000
713.181420	132.000000
713.188236	130.000000
713.195052	77.000000
713.201868	36.000000
713.208684	36.000000
713.215500	65.000000
713.222317	56.000000
713.229133	59.000000
713.235949	137.000000
713.242765	137.000000
713.249582	71.000000
713.256398	107.000000
713.263214	140.000000
713.270031	124.000000
713.276847	196.000000
713.283663	188.000000
713.290480	154.000000
713.297296	187.000000
713.304113	151.000000
713.310930	99.000000
713.317746	91.000000
713.324563	179.000000
713.331380	194.000000
713.338196	107.000000
713.345013	109.000000
713.351830	130.000000
713.358647	107.000000
713.365463	84.000000
713.372280	128.000000
713.379097	171.000000
713.385914	151.000000
713.392731	110.000000
713.399548	77.000000
713.406365	51.000000
713.413182	46.000000
713.419999	83.000000
713.426817	168.000000
713.433634	177.000000
713.440451	134.000000
713.447268	175.000000
713.454085	227.000000
713.460903	217.000000
[truncated: 253,658 more rows]
