# Supplementary material for: Identification and tentative removal of collagen glue in Palaeolithic worked bone objects: implications for ZooMS and radiocarbon dating
Source: Sci Rep. 2023 Dec 13;13:22119. doi: 10.1038/s41598-023-49242-7 (PMC10719399; doi:10.1038/s41598-023-49242-7)
Supplement: Supplementary file 2 — Supplementary Information 2. [file 41598_2023_49242_MOESM2_ESM.zip › maldi raw files/39 IST_modified_2.txt]

699.898718	102.000000
699.905469	98.000000
699.912221	102.000000
699.918973	109.000000
699.925724	82.000000
699.932476	33.000000
699.939228	30.000000
699.945980	48.000000
699.952732	57.000000
699.959484	61.000000
699.966236	64.000000
699.972988	93.000000
699.979740	97.000000
699.986492	114.000000
699.993244	122.000000
699.999996	114.000000
700.006748	85.000000
700.013500	48.000000
700.020253	139.000000
700.027005	164.000000
700.033757	122.000000
700.040509	63.000000
700.047262	39.000000
700.054014	88.000000
700.060767	172.000000
700.067519	175.000000
700.074271	123.000000
700.081024	71.000000
700.087777	30.000000
700.094529	36.000000
700.101282	53.000000
700.108034	53.000000
700.114787	35.000000
700.121540	55.000000
700.128293	100.000000
700.135045	82.000000
700.141798	116.000000
700.148551	170.000000
700.155304	116.000000
700.162057	49.000000
700.168810	47.000000
700.175563	36.000000
700.182316	81.000000
700.189069	120.000000
700.195822	93.000000
700.202575	62.000000
700.209328	77.000000
700.216081	81.000000
700.222834	46.000000
700.229588	11.000000
700.236341	30.000000
700.243094	65.000000
700.249848	50.000000
700.256601	61.000000
700.263354	60.000000
700.270108	53.000000
700.276861	96.000000
700.283615	134.000000
700.290368	141.000000
700.297122	151.000000
700.303875	125.000000
700.310629	115.000000
700.317383	170.000000
700.324136	169.000000
700.330890	120.000000
700.337644	112.000000
700.344398	89.000000
700.351152	60.000000
700.357905	83.000000
700.364659	116.000000
700.371413	102.000000
700.378167	87.000000
700.384921	68.000000
700.391675	47.000000
700.398429	87.000000
700.405183	162.000000
700.411938	150.000000
700.418692	132.000000
700.425446	169.000000
700.432200	232.000000
700.438954	242.000000
700.445709	186.000000
700.452463	193.000000
700.459217	258.000000
700.465972	228.000000
700.472726	185.000000
700.479481	162.000000
700.486235	87.000000
700.492990	60.000000
700.499744	96.000000
700.506499	153.000000
700.513253	129.000000
700.520008	109.000000
700.526763	101.000000
700.533517	82.000000
700.540272	120.000000
700.547027	151.000000
700.553782	115.000000
700.560537	76.000000
700.567291	85.000000
700.574046	134.000000
700.580801	166.000000
700.587556	118.000000
700.594311	62.000000
700.601066	40.000000
700.607821	72.000000
700.614577	94.000000
700.621332	41.000000
700.628087	17.000000
700.634842	38.000000
700.641597	115.000000
700.648353	97.000000
700.655108	38.000000
700.661863	52.000000
700.668619	108.000000
700.675374	115.000000
700.682129	64.000000
700.688885	31.000000
700.695640	17.000000
700.702396	17.000000
700.709152	15.000000
700.715907	18.000000
700.722663	62.000000
700.729419	92.000000
700.736174	97.000000
700.742930	54.000000
700.749686	64.000000
700.756442	55.000000
700.763197	49.000000
700.769953	77.000000
700.776709	126.000000
700.783465	129.000000
700.790221	75.000000
700.796977	26.000000
700.803733	32.000000
700.810489	21.000000
700.817245	25.000000
700.824001	46.000000
700.830758	64.000000
700.837514	50.000000
700.844270	80.000000
700.851026	90.000000
700.857782	47.000000
700.864539	29.000000
700.871295	86.000000
700.878052	85.000000
700.884808	45.000000
700.891564	62.000000
700.898321	89.000000
700.905077	57.000000
700.911834	49.000000
700.918591	56.000000
700.925347	31.000000
700.932104	47.000000
700.938861	78.000000
700.945617	68.000000
700.952374	33.000000
700.959131	12.000000
700.965888	15.000000
700.972645	21.000000
700.979401	9.000000
700.986158	8.000000
700.992915	59.000000
700.999672	82.000000
701.006429	103.000000
701.013186	103.000000
701.019943	75.000000
701.026701	60.000000
701.033458	57.000000
701.040215	37.000000
701.046972	20.000000
701.053729	30.000000
701.060487	116.000000
701.067244	135.000000
701.074001	64.000000
701.080759	60.000000
701.087516	59.000000
701.094273	84.000000
701.101031	73.000000
701.107788	27.000000
701.114546	22.000000
701.121304	47.000000
701.128061	61.000000
701.134819	38.000000
701.141577	58.000000
701.148334	127.000000
701.155092	209.000000
701.161850	172.000000
701.168608	71.000000
701.175365	53.000000
701.182123	38.000000
701.188881	21.000000
701.195639	42.000000
701.202397	73.000000
701.209155	61.000000
701.215913	31.000000
701.222671	39.000000
701.229429	65.000000
701.236187	88.000000
701.242946	177.000000
701.249704	229.000000
701.256462	157.000000
701.263220	56.000000
701.269979	51.000000
701.276737	73.000000
701.283495	126.000000
701.290254	121.000000
701.297012	61.000000
701.303771	74.000000
701.310529	112.000000
701.317288	152.000000
701.324046	166.000000
701.330805	152.000000
701.337563	109.000000
701.344322	67.000000
701.351081	122.000000
701.357839	151.000000
701.364598	77.000000
701.371357	54.000000
701.378116	88.000000
701.384875	116.000000
701.391634	133.000000
701.398393	87.000000
701.405151	53.000000
701.411910	87.000000
701.418669	122.000000
701.425429	131.000000
701.432188	86.000000
701.438947	70.000000
701.445706	97.000000
701.452465	152.000000
701.459224	164.000000
701.465984	179.000000
701.472743	177.000000
701.479502	123.000000
701.486262	104.000000
701.493021	113.000000
701.499780	108.000000
701.506540	139.000000
701.513299	171.000000
701.520059	148.000000
701.526818	97.000000
701.533578	116.000000
701.540337	114.000000
701.547097	126.000000
701.553857	139.000000
701.560617	109.000000
701.567376	92.000000
701.574136	79.000000
701.580896	102.000000
701.587656	128.000000
701.594416	162.000000
701.601175	243.000000
701.607935	213.000000
701.614695	119.000000
701.621455	31.000000
701.628215	9.000000
701.634976	15.000000
701.641736	27.000000
701.648496	52.000000
701.655256	48.000000
701.662016	45.000000
701.668776	35.000000
701.675537	41.000000
701.682297	47.000000
701.689057	44.000000
701.695818	79.000000
701.702578	130.000000
701.709338	160.000000
701.716099	133.000000
701.722859	93.000000
701.729620	78.000000
701.736381	63.000000
701.743141	83.000000
701.749902	121.000000
701.756662	117.000000
701.763423	75.000000
701.770184	33.000000
701.776945	33.000000
701.783705	34.000000
701.790466	55.000000
701.797227	63.000000
701.803988	68.000000
701.810749	63.000000
701.817510	90.000000
701.824271	90.000000
701.831032	66.000000
701.837793	43.000000
701.844554	26.000000
701.851315	58.000000
701.858076	86.000000
701.864838	119.000000
701.871599	95.000000
701.878360	101.000000
701.885121	84.000000
701.891883	63.000000
701.898644	64.000000
701.905405	101.000000
701.912167	107.000000
701.918928	68.000000
701.925690	44.000000
701.932451	69.000000
701.939213	90.000000
701.945974	108.000000
701.952736	90.000000
701.959498	46.000000
701.966259	24.000000
701.973021	10.000000
701.979783	16.000000
701.986545	50.000000
701.993306	52.000000
702.000068	27.000000
702.006830	66.000000
702.013592	112.000000
702.020354	97.000000
702.027116	35.000000
702.033878	10.000000
702.040640	30.000000
702.047402	59.000000
702.054164	103.000000
702.060926	83.000000
702.067689	79.000000
702.074451	88.000000
702.081213	87.000000
702.087975	58.000000
702.094738	74.000000
702.101500	129.000000
702.108262	151.000000
702.115025	106.000000
702.121787	57.000000
702.128550	38.000000
702.135312	40.000000
702.142075	84.000000
702.148837	112.000000
702.155600	117.000000
702.162362	124.000000
702.169125	78.000000
702.175888	58.000000
702.182651	72.000000
702.189413	77.000000
702.196176	60.000000
702.202939	77.000000
702.209702	155.000000
702.216465	138.000000
702.223228	90.000000
702.229991	124.000000
702.236754	92.000000
702.243517	74.000000
702.250280	57.000000
702.257043	92.000000
702.263806	105.000000
702.270569	80.000000
702.277332	110.000000
702.284096	107.000000
702.290859	78.000000
702.297622	98.000000
702.304385	158.000000
702.311149	193.000000
702.317912	159.000000
702.324676	158.000000
702.331439	162.000000
702.338203	151.000000
702.344966	107.000000
702.351730	103.000000
702.358493	149.000000
702.365257	216.000000
702.372020	208.000000
702.378784	150.000000
702.385548	88.000000
702.392312	59.000000
702.399075	114.000000
702.405839	161.000000
702.412603	98.000000
702.419367	111.000000
702.426131	190.000000
702.432895	165.000000
702.439659	95.000000
702.446423	116.000000
702.453187	165.000000
702.459951	228.000000
702.466715	220.000000
702.473479	93.000000
702.480243	94.000000
702.487008	106.000000
702.493772	87.000000
702.500536	138.000000
702.507300	194.000000
702.514065	155.000000
702.520829	168.000000
702.527594	193.000000
702.534358	150.000000
702.541123	100.000000
702.547887	153.000000
702.554652	131.000000
702.561416	94.000000
702.568181	90.000000
702.574945	99.000000
702.581710	107.000000
702.588475	89.000000
702.595240	117.000000
702.602004	147.000000
702.608769	88.000000
702.615534	53.000000
702.622299	62.000000
702.629064	79.000000
702.635829	53.000000
702.642594	41.000000
702.649359	36.000000
702.656124	50.000000
702.662889	82.000000
702.669654	73.000000
702.676419	18.000000
702.683184	36.000000
702.689949	80.000000
702.696715	96.000000
702.703480	103.000000
702.710245	93.000000
702.717010	117.000000
702.723776	105.000000
702.730541	50.000000
702.737307	79.000000
702.744072	84.000000
702.750838	91.000000
702.757603	82.000000
702.764369	74.000000
702.771134	70.000000
702.777900	75.000000
702.784666	76.000000
702.791431	73.000000
702.798197	67.000000
702.804963	66.000000
702.811728	56.000000
702.818494	27.000000
702.825260	15.000000
702.832026	49.000000
702.838792	74.000000
702.845558	68.000000
702.852324	87.000000
702.859090	155.000000
702.865856	125.000000
702.872622	100.000000
702.879388	102.000000
702.886154	102.000000
702.892921	113.000000
702.899687	79.000000
702.906453	87.000000
702.913219	95.000000
702.919986	92.000000
702.926752	67.000000
702.933518	27.000000
702.940285	54.000000
702.947051	54.000000
702.953818	43.000000
702.960584	67.000000
702.967351	59.000000
702.974117	77.000000
702.980884	77.000000
702.987651	31.000000
702.994417	23.000000
703.001184	102.000000
703.007951	113.000000
703.014717	91.000000
703.021484	94.000000
703.028251	48.000000
703.035018	47.000000
703.041785	71.000000
703.048552	95.000000
703.055319	94.000000
703.062086	108.000000
703.068853	133.000000
703.075620	131.000000
703.082387	119.000000
703.089154	79.000000
703.095921	85.000000
703.102689	67.000000
703.109456	78.000000
703.116223	122.000000
703.122990	76.000000
703.129758	37.000000
703.136525	36.000000
703.143292	62.000000
703.150060	83.000000
703.156827	62.000000
703.163595	83.000000
703.170362	78.000000
703.177130	31.000000
703.183898	51.000000
703.190665	93.000000
703.197433	83.000000
703.204201	92.000000
703.210968	80.000000
703.217736	72.000000
703.224504	82.000000
703.231272	67.000000
703.238040	99.000000
703.244807	118.000000
703.251575	98.000000
703.258343	153.000000
703.265111	116.000000
703.271879	63.000000
703.278647	69.000000
703.285415	86.000000
703.292184	102.000000
703.298952	139.000000
703.305720	97.000000
703.312488	57.000000
703.319256	67.000000
703.326025	154.000000
703.332793	189.000000
703.339561	152.000000
703.346330	166.000000
703.353098	173.000000
703.359867	150.000000
703.366635	91.000000
703.373404	139.000000
703.380172	169.000000
703.386941	185.000000
703.393709	202.000000
703.400478	251.000000
703.407247	237.000000
703.414015	164.000000
703.420784	86.000000
703.427553	120.000000
703.434322	191.000000
703.441091	161.000000
703.447859	139.000000
703.454628	108.000000
703.461397	87.000000
703.468166	79.000000
703.474935	93.000000
703.481704	154.000000
703.488473	206.000000
703.495243	131.000000
703.502012	76.000000
703.508781	146.000000
703.515550	192.000000
703.522319	138.000000
703.529089	111.000000
703.535858	157.000000
703.542627	158.000000
703.549397	126.000000
703.556166	127.000000
703.562935	114.000000
703.569705	106.000000
703.576474	75.000000
703.583244	59.000000
703.590014	87.000000
703.596783	108.000000
703.603553	113.000000
703.610322	129.000000
703.617092	133.000000
703.623862	100.000000
703.630632	127.000000
703.637401	194.000000
703.644171	243.000000
703.650941	182.000000
703.657711	119.000000
703.664481	82.000000
703.671251	49.000000
703.678021	19.000000
703.684791	41.000000
703.691561	62.000000
703.698331	66.000000
703.705101	37.000000
703.711871	19.000000
703.718642	49.000000
703.725412	72.000000
703.732182	59.000000
703.738952	51.000000
703.745723	76.000000
703.752493	88.000000
703.759263	91.000000
703.766034	122.000000
703.772804	166.000000
703.779575	171.000000
703.786345	144.000000
703.793116	95.000000
703.799886	84.000000
703.806657	83.000000
703.813428	56.000000
703.820198	41.000000
703.826969	49.000000
703.833740	53.000000
703.840511	79.000000
703.847281	158.000000
703.854052	133.000000
703.860823	46.000000
703.867594	47.000000
703.874365	96.000000
703.881136	119.000000
703.887907	57.000000
703.894678	23.000000
703.901449	37.000000
703.908220	68.000000
703.914991	77.000000
703.921763	76.000000
703.928534	107.000000
703.935305	101.000000
703.942076	64.000000
703.948848	45.000000
703.955619	37.000000
703.962390	43.000000
703.969162	62.000000
703.975933	86.000000
703.982705	83.000000
703.989476	85.000000
703.996248	92.000000
704.003019	119.000000
704.009791	112.000000
704.016563	84.000000
704.023334	111.000000
704.030106	130.000000
704.036878	120.000000
704.043649	118.000000
704.050421	95.000000
704.057193	101.000000
704.063965	97.000000
704.070737	83.000000
704.077509	73.000000
704.084281	39.000000
704.091053	62.000000
704.097825	55.000000
704.104597	11.000000
704.111369	2.000000
704.118141	18.000000
704.124913	59.000000
704.131685	88.000000
704.138458	95.000000
704.145230	60.000000
704.152002	24.000000
704.158775	56.000000
704.165547	60.000000
704.172319	52.000000
704.179092	65.000000
704.185864	50.000000
704.192637	32.000000
704.199409	42.000000
704.206182	76.000000
704.212954	72.000000
704.219727	55.000000
704.226500	74.000000
704.233272	115.000000
704.240045	89.000000
704.246818	63.000000
704.253591	87.000000
704.260363	93.000000
704.267136	89.000000
704.273909	85.000000
704.280682	115.000000
704.287455	128.000000
704.294228	125.000000
704.301001	120.000000
704.307774	169.000000
704.314547	249.000000
704.321320	257.000000
704.328093	209.000000
704.334867	140.000000
704.341640	90.000000
704.348413	103.000000
704.355186	82.000000
704.361960	57.000000
704.368733	38.000000
704.375506	76.000000
704.382280	87.000000
704.389053	108.000000
704.395827	67.000000
704.402600	36.000000
704.409374	97.000000
704.416147	134.000000
704.422921	105.000000
704.429695	112.000000
704.436468	146.000000
704.443242	76.000000
704.450016	57.000000
704.456790	95.000000
704.463563	145.000000
704.470337	157.000000
704.477111	143.000000
704.483885	138.000000
704.490659	99.000000
704.497433	131.000000
704.504207	157.000000
704.510981	131.000000
704.517755	100.000000
704.524529	63.000000
704.531303	44.000000
704.538077	115.000000
704.544852	149.000000
704.551626	98.000000
704.558400	50.000000
704.565174	46.000000
704.571949	35.000000
704.578723	69.000000
704.585497	80.000000
704.592272	84.000000
704.599046	109.000000
704.605821	93.000000
704.612595	66.000000
704.619370	80.000000
704.626145	63.000000
704.632919	22.000000
704.639694	68.000000
704.646469	88.000000
704.653243	47.000000
704.660018	23.000000
704.666793	28.000000
704.673568	59.000000
704.680343	93.000000
704.687117	43.000000
704.693892	11.000000
704.700667	20.000000
704.707442	35.000000
704.714217	72.000000
704.720992	77.000000
704.727767	64.000000
704.734543	92.000000
704.741318	112.000000
704.748093	119.000000
704.754868	133.000000
704.761643	102.000000
704.768419	44.000000
704.775194	26.000000
704.781969	32.000000
704.788745	40.000000
704.795520	76.000000
704.802296	91.000000
704.809071	94.000000
704.815847	70.000000
704.822622	40.000000
704.829398	49.000000
704.836173	96.000000
704.842949	129.000000
704.849725	140.000000
704.856500	114.000000
704.863276	95.000000
704.870052	119.000000
704.876828	81.000000
704.883604	33.000000
704.890379	13.000000
704.897155	9.000000
704.903931	45.000000
704.910707	78.000000
704.917483	50.000000
704.924259	50.000000
704.931035	71.000000
704.937811	88.000000
704.944588	94.000000
704.951364	107.000000
704.958140	92.000000
704.964916	58.000000
704.971693	29.000000
704.978469	52.000000
704.985245	50.000000
704.992022	39.000000
704.998798	39.000000
705.005574	28.000000
705.012351	32.000000
705.019127	79.000000
705.025904	54.000000
705.032680	27.000000
705.039457	58.000000
705.046234	89.000000
705.053010	68.000000
705.059787	71.000000
705.066564	57.000000
705.073341	44.000000
705.080117	55.000000
705.086894	64.000000
705.093671	50.000000
705.100448	21.000000
705.107225	17.000000
705.114002	66.000000
705.120779	77.000000
705.127556	65.000000
705.134333	58.000000
705.141110	88.000000
705.147887	109.000000
705.154664	79.000000
705.161441	32.000000
705.168219	14.000000
705.174996	33.000000
705.181773	66.000000
705.188551	90.000000
705.195328	80.000000
705.202105	68.000000
705.208883	35.000000
705.215660	67.000000
705.222438	90.000000
705.229215	71.000000
705.235993	62.000000
705.242770	117.000000
705.249548	180.000000
705.256326	178.000000
705.263103	117.000000
705.269881	71.000000
705.276659	58.000000
705.283437	80.000000
705.290214	95.000000
705.296992	86.000000
705.303770	80.000000
705.310548	148.000000
705.317326	152.000000
705.324104	126.000000
705.330882	154.000000
705.337660	168.000000
705.344438	176.000000
705.351216	185.000000
705.357994	162.000000
705.364772	170.000000
705.371551	148.000000
705.378329	104.000000
705.385107	47.000000
705.391885	148.000000
705.398664	246.000000
705.405442	211.000000
705.412221	133.000000
705.418999	153.000000
705.425778	209.000000
705.432556	378.000000
705.439335	376.000000
705.446113	177.000000
705.452892	142.000000
705.459670	231.000000
705.466449	251.000000
705.473228	196.000000
705.480006	177.000000
705.486785	120.000000
705.493564	80.000000
705.500343	100.000000
705.507122	92.000000
705.513901	61.000000
705.520680	63.000000
705.527459	74.000000
705.534238	132.000000
705.541017	145.000000
705.547796	96.000000
705.554575	86.000000
705.561354	80.000000
705.568133	66.000000
705.574912	69.000000
705.581691	86.000000
705.588471	68.000000
705.595250	106.000000
705.602029	170.000000
705.608809	174.000000
705.615588	160.000000
705.622368	103.000000
705.629147	51.000000
705.635926	31.000000
705.642706	49.000000
705.649486	108.000000
705.656265	146.000000
705.663045	129.000000
705.669824	117.000000
705.676604	50.000000
705.683384	66.000000
705.690164	117.000000
705.696943	136.000000
705.703723	115.000000
705.710503	74.000000
705.717283	75.000000
705.724063	79.000000
705.730843	79.000000
705.737623	82.000000
705.744403	76.000000
705.751183	42.000000
705.757963	24.000000
705.764743	37.000000
705.771523	60.000000
705.778303	118.000000
705.785084	85.000000
705.791864	70.000000
705.798644	126.000000
705.805424	113.000000
705.812205	123.000000
705.818985	133.000000
705.825766	119.000000
705.832546	106.000000
705.839326	73.000000
705.846107	53.000000
705.852888	37.000000
705.859668	65.000000
705.866449	105.000000
705.873229	83.000000
705.880010	49.000000
705.886791	74.000000
705.893571	137.000000
705.900352	145.000000
705.907133	103.000000
705.913914	83.000000
705.920695	82.000000
705.927476	81.000000
705.934257	69.000000
705.941038	56.000000
705.947819	59.000000
705.954600	71.000000
705.961381	23.000000
705.968162	17.000000
705.974943	12.000000
705.981724	29.000000
705.988505	46.000000
705.995287	60.000000
706.002068	89.000000
706.008849	95.000000
706.015630	74.000000
706.022412	110.000000
706.029193	152.000000
706.035975	131.000000
706.042756	64.000000
706.049538	66.000000
706.056319	79.000000
706.063101	81.000000
706.069882	63.000000
706.076664	49.000000
706.083446	73.000000
706.090227	82.000000
706.097009	73.000000
706.103791	28.000000
706.110572	48.000000
706.117354	45.000000
706.124136	19.000000
706.130918	34.000000
706.137700	34.000000
706.144482	59.000000
706.151264	79.000000
706.158046	82.000000
706.164828	89.000000
706.171610	56.000000
706.178392	40.000000
706.185174	81.000000
706.191957	102.000000
706.198739	76.000000
706.205521	58.000000
706.212303	63.000000
706.219086	62.000000
706.225868	41.000000
706.232650	61.000000
706.239433	71.000000
706.246215	37.000000
706.252998	51.000000
706.259780	96.000000
706.266563	141.000000
706.273345	138.000000
706.280128	103.000000
706.286911	82.000000
706.293693	62.000000
706.300476	98.000000
706.307259	165.000000
706.314041	162.000000
706.320824	127.000000
706.327607	164.000000
706.334390	169.000000
706.341173	77.000000
706.347956	47.000000
706.354739	54.000000
706.361522	43.000000
706.368305	68.000000
706.375088	111.000000
706.381871	86.000000
706.388654	52.000000
706.395437	65.000000
706.402221	106.000000
706.409004	117.000000
706.415787	114.000000
706.422570	87.000000
706.429354	131.000000
706.436137	186.000000
706.442920	183.000000
706.449704	132.000000
706.456487	108.000000
706.463271	132.000000
706.470054	185.000000
706.476838	174.000000
706.483622	132.000000
706.490405	122.000000
706.497189	92.000000
706.503973	102.000000
706.510756	98.000000
706.517540	79.000000
706.524324	93.000000
706.531108	119.000000
706.537892	220.000000
706.544675	249.000000
706.551459	127.000000
706.558243	36.000000
706.565027	85.000000
706.571811	146.000000
706.578595	96.000000
706.585380	44.000000
706.592164	53.000000
706.598948	46.000000
706.605732	52.000000
706.612516	53.000000
706.619300	73.000000
706.626085	74.000000
706.632869	56.000000
706.639653	39.000000
706.646438	58.000000
706.653222	45.000000
706.660007	71.000000
706.666791	156.000000
706.673576	159.000000
706.680360	125.000000
706.687145	95.000000
706.693929	91.000000
706.700714	107.000000
706.707499	82.000000
706.714283	55.000000
706.721068	36.000000
706.727853	26.000000
706.734638	42.000000
706.741423	58.000000
706.748208	75.000000
706.754992	120.000000
706.761777	123.000000
706.768562	100.000000
706.775347	83.000000
706.782132	99.000000
706.788918	104.000000
706.795703	55.000000
706.802488	65.000000
706.809273	98.000000
706.816058	125.000000
706.822843	114.000000
706.829629	98.000000
706.836414	118.000000
706.843199	113.000000
706.849985	43.000000
706.856770	42.000000
706.863556	143.000000
706.870341	134.000000
706.877126	84.000000
706.883912	59.000000
706.890698	57.000000
706.897483	97.000000
706.904269	116.000000
706.911054	123.000000
706.917840	90.000000
706.924626	26.000000
706.931412	28.000000
706.938197	42.000000
706.944983	26.000000
706.951769	32.000000
706.958555	48.000000
706.965341	85.000000
706.972127	92.000000
706.978913	77.000000
706.985699	24.000000
706.992485	46.000000
706.999271	115.000000
707.006057	118.000000
707.012843	90.000000
707.019630	105.000000
707.026416	118.000000
707.033202	115.000000
707.039988	74.000000
707.046775	63.000000
707.053561	45.000000
707.060348	25.000000
707.067134	49.000000
707.073920	115.000000
707.080707	145.000000
707.087493	125.000000
707.094280	89.000000
707.101067	34.000000
707.107853	87.000000
707.114640	173.000000
707.121426	134.000000
707.128213	83.000000
707.135000	81.000000
707.141787	94.000000
707.148574	103.000000
707.155360	58.000000
707.162147	55.000000
707.168934	89.000000
707.175721	105.000000
707.182508	98.000000
707.189295	107.000000
707.196082	129.000000
707.202869	139.000000
707.209656	125.000000
707.216444	96.000000
707.223231	133.000000
707.230018	176.000000
707.236805	137.000000
707.243592	55.000000
707.250380	37.000000
707.257167	71.000000
707.263954	64.000000
707.270742	52.000000
707.277529	51.000000
707.284317	54.000000
707.291104	45.000000
707.297892	75.000000
707.304679	135.000000
707.311467	113.000000
707.318255	120.000000
707.325042	165.000000
707.331830	136.000000
707.338618	63.000000
707.345406	73.000000
707.352193	113.000000
707.358981	125.000000
707.365769	104.000000
707.372557	111.000000
707.379345	192.000000
707.386133	161.000000
707.392921	89.000000
707.399709	94.000000
707.406497	157.000000
707.413285	144.000000
707.420073	70.000000
707.426861	50.000000
707.433650	128.000000
707.440438	187.000000
707.447226	137.000000
707.454014	105.000000
707.460803	98.000000
707.467591	95.000000
707.474379	132.000000
707.481168	181.000000
707.487956	160.000000
707.494745	107.000000
707.501533	102.000000
707.508322	165.000000
707.515111	176.000000
707.521899	121.000000
707.528688	99.000000
707.535476	97.000000
707.542265	123.000000
707.549054	205.000000
707.555843	205.000000
707.562632	112.000000
707.569420	97.000000
707.576209	108.000000
707.582998	53.000000
707.589787	44.000000
707.596576	133.000000
707.603365	141.000000
707.610154	136.000000
707.616943	160.000000
707.623732	131.000000
707.630522	83.000000
707.637311	46.000000
707.644100	28.000000
707.650889	52.000000
707.657679	94.000000
707.664468	62.000000
707.671257	42.000000
707.678047	30.000000
707.684836	28.000000
707.691625	67.000000
707.698415	92.000000
707.705204	100.000000
707.711994	126.000000
707.718784	113.000000
707.725573	68.000000
707.732363	71.000000
707.739152	59.000000
707.745942	15.000000
707.752732	25.000000
707.759522	59.000000
707.766312	51.000000
707.773101	74.000000
707.779891	55.000000
707.786681	60.000000
707.793471	107.000000
707.800261	100.000000
707.807051	78.000000
707.813841	103.000000
707.820631	125.000000
707.827421	102.000000
707.834211	98.000000
707.841002	107.000000
707.847792	94.000000
707.854582	49.000000
707.861372	38.000000
707.868163	40.000000
707.874953	31.000000
707.881743	17.000000
707.888534	9.000000
707.895324	45.000000
707.902115	60.000000
707.908905	94.000000
707.915696	122.000000
707.922486	73.000000
707.929277	75.000000
707.936067	75.000000
707.942858	33.000000
707.949649	27.000000
707.956439	87.000000
707.963230	120.000000
707.970021	62.000000
707.976812	58.000000
707.983603	58.000000
707.990394	45.000000
707.997185	42.000000
708.003975	45.000000
708.010766	57.000000
708.017557	75.000000
708.024349	82.000000
708.031140	66.000000
708.037931	105.000000
708.044722	145.000000
708.051513	112.000000
708.058304	108.000000
708.065096	103.000000
708.071887	90.000000
708.078678	108.000000
708.085470	123.000000
708.092261	94.000000
708.099052	37.000000
708.105844	44.000000
708.112635	75.000000
708.119427	93.000000
708.126218	107.000000
708.133010	97.000000
708.139802	99.000000
708.146593	83.000000
708.153385	56.000000
708.160177	38.000000
708.166968	43.000000
708.173760	49.000000
708.180552	37.000000
708.187344	27.000000
708.194136	31.000000
708.200928	54.000000
708.207719	99.000000
708.214511	102.000000
708.221303	71.000000
708.228096	63.000000
708.234888	46.000000
708.241680	41.000000
708.248472	60.000000
708.255264	61.000000
708.262056	65.000000
708.268848	65.000000
708.275641	72.000000
708.282433	87.000000
708.289225	99.000000
708.296018	129.000000
708.302810	142.000000
708.309603	187.000000
708.316395	202.000000
708.323188	144.000000
708.329980	70.000000
708.336773	29.000000
708.343565	50.000000
708.350358	65.000000
708.357151	110.000000
708.363943	113.000000
708.370736	49.000000
708.377529	56.000000
708.384322	170.000000
708.391114	252.000000
708.397907	214.000000
708.404700	168.000000
708.411493	111.000000
708.418286	84.000000
708.425079	155.000000
708.431872	138.000000
708.438665	123.000000
708.445458	119.000000
708.452251	90.000000
708.459044	66.000000
708.465838	88.000000
708.472631	94.000000
708.479424	73.000000
708.486217	63.000000
708.493011	106.000000
708.499804	139.000000
708.506598	127.000000
708.513391	58.000000
708.520184	40.000000
708.526978	35.000000
708.533771	42.000000
708.540565	69.000000
708.547359	99.000000
708.554152	131.000000
708.560946	132.000000
708.567739	117.000000
708.574533	135.000000
708.581327	123.000000
708.588121	92.000000
708.594915	87.000000
708.601708	120.000000
708.608502	76.000000
708.615296	54.000000
708.622090	79.000000
708.628884	68.000000
708.635678	65.000000
708.642472	94.000000
708.649266	98.000000
708.656060	90.000000
708.662855	83.000000
708.669649	46.000000
708.676443	17.000000
708.683237	25.000000
708.690031	49.000000
708.696826	36.000000
708.703620	28.000000
708.710414	15.000000
708.717209	17.000000
708.724003	36.000000
708.730798	17.000000
708.737592	8.000000
708.744387	7.000000
708.751181	30.000000
708.757976	25.000000
708.764771	38.000000
708.771565	97.000000
708.778360	146.000000
708.785155	116.000000
708.791950	24.000000
708.798744	13.000000
708.805539	2.000000
708.812334	44.000000
708.819129	95.000000
708.825924	70.000000
708.832719	49.000000
708.839514	48.000000
708.846309	52.000000
708.853104	91.000000
708.859899	190.000000
708.866694	167.000000
708.873489	90.000000
708.880284	73.000000
708.887080	118.000000
708.893875	157.000000
708.900670	137.000000
708.907466	84.000000
708.914261	93.000000
708.921056	169.000000
708.927852	132.000000
708.934647	70.000000
708.941443	136.000000
708.948238	143.000000
708.955034	66.000000
708.961829	72.000000
708.968625	105.000000
708.975421	70.000000
708.982216	37.000000
708.989012	73.000000
708.995808	84.000000
709.002604	57.000000
709.009399	46.000000
709.016195	51.000000
709.022991	120.000000
709.029787	182.000000
709.036583	122.000000
709.043379	34.000000
709.050175	46.000000
709.056971	48.000000
709.063767	18.000000
709.070563	35.000000
709.077359	57.000000
709.084156	35.000000
709.090952	43.000000
709.097748	56.000000
709.104544	28.000000
709.111341	1.000000
709.118137	3.000000
709.124933	24.000000
709.131730	75.000000
709.138526	92.000000
709.145323	98.000000
709.152119	74.000000
709.158916	59.000000
709.165712	42.000000
709.172509	20.000000
709.179306	56.000000
709.186102	78.000000
709.192899	110.000000
709.199696	131.000000
709.206493	96.000000
709.213289	58.000000
709.220086	81.000000
709.226883	108.000000
709.233680	177.000000
709.240477	178.000000
709.247274	83.000000
709.254071	67.000000
709.260868	104.000000
709.267665	85.000000
709.274462	51.000000
709.281259	53.000000
709.288056	65.000000
709.294854	65.000000
709.301651	65.000000
709.308448	92.000000
709.315245	100.000000
709.322043	98.000000
709.328840	104.000000
709.335637	52.000000
709.342435	35.000000
709.349232	75.000000
709.356030	101.000000
709.362827	93.000000
709.369625	68.000000
709.376423	77.000000
709.383220	102.000000
709.390018	145.000000
709.396816	131.000000
709.403613	83.000000
709.410411	57.000000
709.417209	58.000000
709.424007	106.000000
709.430804	149.000000
709.437602	207.000000
709.444400	225.000000
709.451198	191.000000
709.457996	203.000000
709.464794	197.000000
709.471592	109.000000
709.478390	60.000000
709.485189	54.000000
709.491987	121.000000
709.498785	182.000000
709.505583	188.000000
709.512381	190.000000
709.519180	131.000000
709.525978	114.000000
709.532776	126.000000
709.539575	84.000000
709.546373	55.000000
709.553172	36.000000
709.559970	13.000000
709.566769	5.000000
709.573567	34.000000
709.580366	80.000000
709.587164	88.000000
709.593963	71.000000
709.600762	70.000000
709.607560	59.000000
709.614359	87.000000
709.621158	129.000000
709.627957	93.000000
709.634755	61.000000
709.641554	74.000000
709.648353	62.000000
709.655152	50.000000
709.661951	66.000000
709.668750	129.000000
709.675549	120.000000
709.682348	61.000000
709.689147	55.000000
709.695947	79.000000
709.702746	89.000000
709.709545	45.000000
709.716344	32.000000
709.723143	54.000000
709.729943	70.000000
709.736742	48.000000
709.743541	20.000000
709.750341	28.000000
709.757140	71.000000
709.763940	95.000000
709.770739	71.000000
709.777539	59.000000
709.784338	71.000000
709.791138	93.000000
709.797938	89.000000
709.804737	61.000000
709.811537	69.000000
709.818337	107.000000
709.825136	70.000000
709.831936	71.000000
709.838736	105.000000
709.845536	83.000000
709.852336	77.000000
709.859136	47.000000
709.865936	21.000000
709.872736	26.000000
709.879536	67.000000
709.886336	75.000000
709.893136	89.000000
709.899936	51.000000
709.906736	85.000000
709.913536	170.000000
709.920337	128.000000
709.927137	56.000000
709.933937	33.000000
709.940737	63.000000
709.947538	116.000000
709.954338	94.000000
709.961139	51.000000
709.967939	67.000000
709.974739	81.000000
709.981540	99.000000
709.988341	102.000000
709.995141	108.000000
710.001942	93.000000
710.008742	70.000000
710.015543	59.000000
710.022344	45.000000
710.029145	59.000000
710.035945	62.000000
710.042746	40.000000
710.049547	36.000000
710.056348	35.000000
710.063149	44.000000
710.069950	29.000000
710.076751	75.000000
710.083552	160.000000
710.090353	144.000000
710.097154	85.000000
710.103955	62.000000
710.110756	68.000000
710.117557	89.000000
710.124358	99.000000
710.131160	83.000000
710.137961	85.000000
710.144762	110.000000
710.151564	105.000000
710.158365	101.000000
710.165166	120.000000
710.171968	94.000000
710.178769	79.000000
710.185571	116.000000
710.192372	109.000000
710.199174	120.000000
710.205976	118.000000
710.212777	81.000000
710.219579	61.000000
710.226381	50.000000
710.233182	85.000000
710.239984	79.000000
710.246786	90.000000
710.253588	139.000000
710.260390	192.000000
710.267191	182.000000
710.273993	99.000000
710.280795	78.000000
710.287597	89.000000
710.294399	101.000000
710.301201	129.000000
710.308004	121.000000
710.314806	106.000000
710.321608	123.000000
710.328410	143.000000
710.335212	132.000000
710.342014	97.000000
710.348817	146.000000
710.355619	147.000000
710.362421	128.000000
710.369224	109.000000
710.376026	89.000000
710.382829	93.000000
710.389631	72.000000
710.396434	70.000000
710.403236	49.000000
710.410039	88.000000
710.416842	193.000000
710.423644	199.000000
710.430447	88.000000
710.437250	130.000000
710.444052	226.000000
710.450855	278.000000
710.457658	227.000000
710.464461	164.000000
710.471264	118.000000
710.478067	70.000000
710.484870	51.000000
710.491673	103.000000
710.498476	174.000000
710.505279	221.000000
710.512082	233.000000
710.518885	218.000000
710.525688	148.000000
710.532491	75.000000
710.539294	151.000000
710.546098	186.000000
710.552901	125.000000
710.559704	51.000000
710.566507	27.000000
710.573311	39.000000
710.580114	51.000000
710.586918	99.000000
710.593721	128.000000
710.600525	120.000000
710.607328	158.000000
710.614132	111.000000
710.620935	63.000000
710.627739	74.000000
710.634543	62.000000
710.641346	39.000000
710.648150	61.000000
710.654954	63.000000
710.661758	37.000000
710.668562	40.000000
710.675365	27.000000
710.682169	34.000000
710.688973	66.000000
710.695777	64.000000
710.702581	48.000000
710.709385	34.000000
710.716189	62.000000
710.722993	98.000000
710.729798	81.000000
710.736602	73.000000
710.743406	59.000000
710.750210	64.000000
710.757014	98.000000
710.763819	79.000000
710.770623	71.000000
710.777427	83.000000
710.784232	60.000000
710.791036	30.000000
710.797841	19.000000
710.804645	62.000000
710.811450	73.000000
710.818254	77.000000
710.825059	71.000000
710.831864	62.000000
710.838668	68.000000
710.845473	69.000000
710.852278	35.000000
710.859082	28.000000
710.865887	30.000000
710.872692	27.000000
710.879497	21.000000
710.886302	13.000000
710.893107	10.000000
710.899912	17.000000
710.906717	47.000000
710.913522	67.000000
710.920327	129.000000
710.927132	139.000000
710.933937	112.000000
710.940742	114.000000
710.947547	118.000000
710.954352	128.000000
710.961158	113.000000
710.967963	53.000000
710.974768	79.000000
710.981574	130.000000
710.988379	115.000000
710.995184	57.000000
711.001990	65.000000
711.008795	62.000000
711.015601	59.000000
711.022406	90.000000
711.029212	120.000000
711.036018	119.000000
711.042823	103.000000
711.049629	124.000000
711.056435	58.000000
711.063240	32.000000
711.070046	26.000000
711.076852	22.000000
711.083658	68.000000
711.090464	111.000000
711.097270	65.000000
711.104075	19.000000
711.110881	17.000000
711.117687	40.000000
711.124493	65.000000
711.131300	64.000000
711.138106	48.000000
711.144912	30.000000
711.151718	101.000000
711.158524	150.000000
711.165330	124.000000
711.172137	96.000000
711.178943	39.000000
711.185749	37.000000
711.192556	43.000000
711.199362	59.000000
711.206169	75.000000
711.212975	92.000000
711.219781	76.000000
711.226588	91.000000
711.233395	80.000000
711.240201	55.000000
711.247008	81.000000
711.253814	110.000000
711.260621	111.000000
711.267428	101.000000
711.274235	73.000000
711.281041	74.000000
711.287848	82.000000
711.294655	130.000000
711.301462	203.000000
711.308269	193.000000
711.315076	133.000000
711.321883	116.000000
711.328690	130.000000
711.335497	105.000000
711.342304	91.000000
711.349111	92.000000
711.355918	52.000000
711.362726	52.000000
711.369533	79.000000
711.376340	123.000000
711.383147	147.000000
711.389955	140.000000
711.396762	167.000000
711.403569	177.000000
711.410377	114.000000
711.417184	92.000000
711.423992	120.000000
711.430799	105.000000
711.437607	106.000000
711.444414	132.000000
711.451222	175.000000
711.458030	96.000000
711.464837	72.000000
711.471645	50.000000
711.478453	47.000000
711.485261	120.000000
711.492068	172.000000
711.498876	172.000000
711.505684	114.000000
711.512492	148.000000
711.519300	245.000000
711.526108	202.000000
711.532916	118.000000
711.539724	105.000000
711.546532	165.000000
711.553340	186.000000
711.560148	122.000000
711.566956	75.000000
711.573765	74.000000
711.580573	84.000000
711.587381	62.000000
711.594189	59.000000
711.600998	60.000000
711.607806	59.000000
711.614615	57.000000
711.621423	88.000000
711.628231	129.000000
711.635040	155.000000
711.641849	128.000000
711.648657	94.000000
711.655466	77.000000
711.662274	38.000000
711.669083	61.000000
711.675892	49.000000
711.682700	39.000000
711.689509	33.000000
711.696318	44.000000
711.703127	97.000000
711.709936	98.000000
711.716745	70.000000
711.723553	30.000000
711.730362	12.000000
711.737171	9.000000
711.743980	30.000000
711.750790	52.000000
711.757599	86.000000
711.764408	136.000000
711.771217	143.000000
711.778026	71.000000
711.784835	22.000000
711.791645	19.000000
711.798454	17.000000
711.805263	22.000000
711.812073	63.000000
711.818882	73.000000
711.825691	63.000000
711.832501	83.000000
711.839310	126.000000
711.846120	127.000000
711.852929	103.000000
711.859739	116.000000
711.866549	123.000000
711.873358	93.000000
711.880168	52.000000
711.886978	42.000000
711.893787	46.000000
711.900597	32.000000
711.907407	42.000000
711.914217	47.000000
711.921027	72.000000
711.927837	75.000000
711.934647	87.000000
711.941457	58.000000
711.948267	53.000000
711.955077	54.000000
711.961887	51.000000
711.968697	48.000000
711.975507	47.000000
711.982317	66.000000
711.989127	81.000000
711.995938	85.000000
712.002748	82.000000
712.009558	94.000000
712.016369	94.000000
712.023179	89.000000
712.029989	116.000000
712.036800	97.000000
712.043610	64.000000
712.050421	51.000000
712.057231	93.000000
712.064042	96.000000
712.070852	95.000000
712.077663	116.000000
712.084474	162.000000
712.091284	221.000000
712.098095	171.000000
712.104906	77.000000
712.111717	75.000000
712.118528	121.000000
712.125338	102.000000
712.132149	31.000000
712.138960	20.000000
712.145771	43.000000
712.152582	64.000000
712.159393	61.000000
712.166204	91.000000
712.173015	61.000000
712.179827	50.000000
712.186638	54.000000
712.193449	42.000000
712.200260	50.000000
712.207071	82.000000
712.213883	111.000000
712.220694	115.000000
712.227505	127.000000
712.234317	139.000000
712.241128	103.000000
712.247940	101.000000
712.254751	202.000000
712.261563	214.000000
712.268374	139.000000
712.275186	65.000000
712.281997	124.000000
712.288809	213.000000
712.295621	209.000000
712.302433	234.000000
712.309244	307.000000
712.316056	269.000000
712.322868	166.000000
712.329680	80.000000
712.336492	90.000000
712.343304	123.000000
712.350116	109.000000
712.356928	82.000000
712.363740	108.000000
712.370552	139.000000
712.377364	167.000000
712.384176	191.000000
712.390988	196.000000
712.397800	172.000000
712.404612	138.000000
712.411425	194.000000
712.418237	224.000000
712.425049	216.000000
712.431862	196.000000
712.438674	131.000000
712.445486	151.000000
712.452299	204.000000
712.459111	269.000000
712.465924	273.000000
712.472736	152.000000
712.479549	118.000000
712.486361	89.000000
712.493174	127.000000
712.499987	141.000000
712.506799	148.000000
712.513612	136.000000
712.520425	145.000000
712.527238	207.000000
712.534051	177.000000
712.540864	97.000000
712.547676	83.000000
712.554489	97.000000
712.561302	162.000000
712.568115	240.000000
712.574928	212.000000
712.581741	170.000000
712.588555	187.000000
712.595368	176.000000
712.602181	144.000000
712.608994	112.000000
712.615807	115.000000
712.622621	108.000000
712.629434	64.000000
712.636247	60.000000
712.643061	55.000000
712.649874	45.000000
712.656687	66.000000
712.663501	79.000000
712.670314	66.000000
712.677128	42.000000
712.683941	52.000000
712.690755	60.000000
712.697569	72.000000
712.704382	62.000000
712.711196	119.000000
712.718010	181.000000
712.724823	164.000000
712.731637	126.000000
712.738451	108.000000
712.745265	77.000000
712.752079	90.000000
712.758893	50.000000
712.765707	80.000000
712.772521	153.000000
712.779335	146.000000
712.786149	80.000000
712.792963	23.000000
712.799777	4.000000
712.806591	1.000000
712.813405	0.000000
712.820220	30.000000
712.827034	99.000000
712.833848	104.000000
712.840662	63.000000
712.847477	52.000000
712.854291	64.000000
712.861106	61.000000
712.867920	70.000000
712.874734	62.000000
712.881549	43.000000
712.888364	61.000000
712.895178	77.000000
712.901993	66.000000
712.908807	40.000000
712.915622	36.000000
712.922437	92.000000
712.929251	135.000000
712.936066	65.000000
712.942881	18.000000
712.949696	50.000000
712.956511	116.000000
712.963326	112.000000
712.970141	54.000000
712.976956	38.000000
712.983771	57.000000
712.990586	77.000000
712.997401	74.000000
713.004216	47.000000
713.011031	14.000000
713.017846	22.000000
713.024661	60.000000
713.031477	69.000000
713.038292	61.000000
713.045107	51.000000
713.051923	60.000000
713.058738	114.000000
713.065553	164.000000
713.072369	144.000000
713.079184	72.000000
713.086000	76.000000
713.092815	136.000000
713.099631	223.000000
713.106446	214.000000
713.113262	202.000000
713.120078	142.000000
713.126893	64.000000
713.133709	53.000000
713.140525	86.000000
713.147341	113.000000
713.154156	107.000000
713.160972	90.000000
713.167788	119.000000
713.174604	121.000000
713.181420	157.000000
713.188236	204.000000
713.195052	119.000000
713.201868	92.000000
713.208684	125.000000
713.215500	97.000000
713.222317	60.000000
713.229133	101.000000
713.235949	122.000000
713.242765	62.000000
713.249582	18.000000
713.256398	50.000000
713.263214	126.000000
713.270031	144.000000
713.276847	119.000000
713.283663	122.000000
713.290480	133.000000
713.297296	173.000000
713.304113	228.000000
713.310930	203.000000
713.317746	134.000000
713.324563	137.000000
713.331380	140.000000
713.338196	114.000000
713.345013	85.000000
713.351830	132.000000
713.358647	196.000000
713.365463	220.000000
713.372280	138.000000
713.379097	101.000000
713.385914	170.000000
713.392731	182.000000
713.399548	127.000000
713.406365	108.000000
713.413182	121.000000
713.419999	142.000000
713.426817	157.000000
713.433634	199.000000
713.440451	240.000000
713.447268	199.000000
713.454085	190.000000
713.460903	141.000000
[truncated: 253,658 more rows]
