# Supplementary material for: Identification and tentative removal of collagen glue in Palaeolithic worked bone objects: implications for ZooMS and radiocarbon dating
Source: Sci Rep. 2023 Dec 13;13:22119. doi: 10.1038/s41598-023-49242-7 (PMC10719399; doi:10.1038/s41598-023-49242-7)
Supplement: Supplementary file 2 — Supplementary Information 2. [file 41598_2023_49242_MOESM2_ESM.zip › maldi raw files/39 IST_original_1.txt]

800.036224544952	1
800.054507003702	0
800.072789671659	5
800.091072548822	2
800.10935563535	8
800.127638930772	9
800.145922435713	3
800.164206149706	4
800.182490072905	4
800.200774205468	2
800.219058546925	7
800.237343097902	10
800.25562785793	10
800.273912827165	5
800.292198005764	7
800.310483393413	3
800.328768990269	14
800.347054796333	6
800.365340811604	5
800.383627036238	0
800.401913469767	3
800.420200112816	5
800.438486964916	7
800.456774026223	9
800.475061296894	1
800.493348776458	2
800.511636465544	0
800.529924363523	3
800.548212471024	2
800.566500787574	7
800.584789313332	3
800.603078048298	0
800.62136699247	0
800.639656146007	4
800.657945508438	5
800.67623508039	2
800.694524861392	4
800.712814851602	2
800.731105051019	6
800.749395459643	0
800.767686077475	0
800.785976904515	0
800.804267940918	5
800.822559186373	0
800.840850641034	0
800.859142304904	0
800.87743417798	1
800.895726260265	0
800.914018551757	0
800.932311052456	3
800.950603762363	3
800.968896681477	7
800.9871898098	7
801.005483147329	3
801.023776694223	8
801.042070450011	5
801.060364415321	12
801.078658589681	3
801.096952973248	2
801.115247566023	1
801.13354236785	1
801.151837379197	2
801.170132599595	16
801.188428029201	6
801.206723668015	3
801.225019516036	3
801.243315573266	5
801.261611839702	21
801.279908315347	12
801.298205000199	6
801.31650189426	5
801.334798997527	9
801.353096310003	8
801.371393831686	3
801.389691562578	1
801.407989502677	13
801.426287651984	7
801.444586010498	3
801.462884578221	0
801.481183355151	0
801.49948234129	8
801.517781536636	0
801.53608094119	1
801.554380554952	1
801.572680377922	9
801.590980410099	32
801.609280651485	23
801.627581102079	9
801.64588176188	5
801.66418263089	0
801.682483709108	9
801.700784996376	1
801.719086493167	4
801.737388199008	10
801.755690113901	9
801.773992238315	9
801.792294571624	6
801.810597114298	6
801.82889986618	13
801.847202827269	5
801.865505997567	1
801.883809377073	16
801.902112965787	1
801.920416763709	0
801.93872077084	0
801.957024987178	3
801.975329412568	3
801.99363404748	11
802.011938891286	7
802.030243944457	2
802.048549206836	0
802.066854678424	0
802.085160359219	0
802.103466249223	0
802.121772348436	0
802.140078656699	5
802.158385174328	6
802.176691901165	9
802.19499883721	0
802.213305982463	7
802.231613336925	0
802.249920900595	0
802.268228673317	0
802.286536655403	6
802.304844846856	2
802.323153247202	1
802.341461856914	4
802.359770675834	12
802.378079703963	5
802.396388941143	8
802.414698387688	5
802.433008043442	1
802.451317908404	6
802.469627982575	26
802.487938265797	13
802.506248758385	1
802.524559460181	4
802.542870371185	16
802.561181491398	13
802.57949282082	5
802.59780435945	2
802.616116107131	0
802.634428064178	0
802.652740230434	9
802.671052605898	0
802.689365190571	3
802.707677984295	6
802.725990987385	0
802.744304199526	3
802.762617621191	4
802.780931251907	1
802.799245091674	1
802.817559140807	3
802.835873398992	3
802.854187866542	5
802.872502543301	9
802.890817429269	18
802.909132524445	9
802.927447828673	4
802.945763342267	1
802.96407906507	0
802.982394997081	0
803.000711138301	2
803.019027488573	5
803.03734404821	6
803.055660816899	1
803.073977794955	7
803.092294982219	0
803.110612378691	0
803.128929984373	1
803.147247799106	4
803.165565823205	3
803.183884056356	6
803.202202498873	1
803.220521150599	5
803.238840011377	3
803.257159081521	2
803.275478360873	1
803.293797849435	1
803.312117547048	3
803.330437454027	17
803.348757570216	4
803.367077895456	0
803.385398430062	0
803.40371917372	10
803.422040126744	4
803.440361288978	3
803.45868266042	10
803.477004241071	3
803.495326030774	8
803.513648029844	3
803.531970237965	5
803.550292655453	6
803.568615282149	2
803.586938117898	14
803.605261163013	9
803.623584417179	2
803.641907880712	3
803.660231553298	2
803.678555435249	1
803.696879526409	9
803.715203826622	2
803.7335283362	0
803.751853054831	0
803.770177982829	0
803.788503120035	0
803.806828466293	1
803.825154021918	2
803.843479786752	4
803.861805760639	0
803.880131943891	1
803.898458336196	7
803.916784937867	2
803.935111748748	7
803.95343876868	0
803.97176599798	4
803.990093436331	7
804.008421084049	0
804.026748940819	0
804.045077006955	1
804.063405282144	1
804.081733766699	4
804.100062460307	2
804.118391363281	0
804.136720475464	2
804.1550497967	9
804.173379327302	2
804.191709066957	0
804.210039015978	4
804.228369174052	8
804.246699541492	3
804.265030118142	2
804.283360903843	10
804.301691898912	11
804.320023103033	2
804.338354516521	0
804.356686139061	2
804.375017970968	2
804.393350011927	9
804.411682262096	7
804.430014721632	3
804.44834739022	10
804.466680268174	1
804.485013355339	3
804.503346651556	0
804.521680157139	0
804.540013871775	6
804.558347795778	8
804.576681928834	11
804.595016271099	7
804.613350822731	6
804.631685583416	7
804.650020553467	3
804.668355732571	14
804.686691121042	4
804.705026718566	1
804.723362525456	1
804.741698541399	4
804.760034766552	5
804.778371201072	12
804.796707844644	6
804.815044697583	0
804.833381759575	5
804.851719030934	4
804.870056511346	2
804.888394200968	9
804.906732099956	9
804.925070207997	1
804.943408525406	7
804.961747051867	10
804.980085787538	0
804.998424732576	5
805.016763886667	5
805.035103250125	1
805.053442822635	3
805.071782604356	1
805.090122595444	14
805.108462795585	6
805.126803205093	1
805.145143823653	5
805.163484651424	8
805.181825688562	5
805.200166934752	1
805.21850839031	8
805.236850054921	5
805.255191928742	0
805.27353401193	0
805.291876304171	6
805.310218805623	2
805.328561516284	20
805.346904436312	17
805.365247565394	2
805.383590903843	3
805.401934451345	1
805.420278208057	4
805.438622174136	9
805.456966349268	9
805.475310733611	17
805.493655327164	10
805.512000130084	0
805.530345142057	2
805.54869036324	0
805.567035793792	1
805.585381433395	1
805.60372728221	2
805.622073340392	4
805.640419607626	3
805.658766084229	3
805.677112769727	11
805.69545966475	2
805.713806768826	0
805.732154082113	9
805.750501604767	1
805.768849336474	0
805.787197277391	0
805.805545427519	1
805.823893787015	2
805.842242355564	1
805.860591133323	2
805.87894012045	5
805.89728931663	4
805.915638722021	0
805.933988336621	0
805.95233816059	1
805.970688193612	2
805.989038435845	1
806.007388887288	0
806.025739547941	0
806.044090417963	2
806.062441497037	7
806.080792785322	7
806.099144282975	2
806.117495989524	2
806.135847905598	0
806.154200030726	0
806.172552365064	0
806.19090490877	2
806.209257661529	2
806.227610623499	0
806.24596379468	1
806.264317175071	0
806.282670764673	4
806.301024563643	5
806.319378571666	11
806.3377327889	8
806.356087215345	1
806.374441851	3
806.392796696024	4
806.411151749943	4
806.429507013388	3
806.447862485887	4
806.466218167596	1
806.484574058516	0
806.502930158647	0
806.521286468146	2
806.539642986698	4
806.557999714461	12
806.576356651435	3
806.59471379762	1
806.613071153016	7
806.631428717623	4
806.649786491598	2
806.668144474626	6
806.686502666866	10
806.704861068316	2
806.723219678977	0
806.741578498849	1
806.75993752809	7
806.778296766227	2
806.796656213889	0
806.815015870448	8
806.833375736532	9
806.851735811513	6
806.870096096019	8
806.88845658958	2
806.906817292351	1
806.925178204333	1
806.943539325526	1
806.96190065593	8
806.980262195545	5
806.998623944372	0
807.016985902567	1
807.035348069658	3
807.053710446275	7
807.072073031789	0
807.090435826829	1
807.108798830922	2
807.127162044226	1
807.145525466742	4
807.163889098469	19
807.182252939406	10
807.200616989556	1
807.218981248916	2
807.237345717488	10
807.255710395271	5
807.274075282264	2
807.29244037847	0
807.310805683886	0
807.329171198515	17
807.347536922354	19
807.365902855404	22
807.384268997666	1
807.402635349139	3
807.421001909824	2
807.43936867972	15
807.457735658827	4
807.476102847145	0
807.494470244675	2
807.512837851417	5
807.531205667369	12
807.549573692534	5
807.567941926909	0
807.586310370496	0
807.604679023295	2
807.623047885305	9
807.641416956526	8
807.659786236959	5
807.678155726603	6
807.696525425459	4
807.714895333526	8
807.733265450805	8
807.751635777296	12
807.77000631284	4
807.788377057911	0
807.806748012036	0
807.825119175215	2
807.843490547921	9
807.861862129523	1
807.880233920495	5
807.898605920678	10
807.916978130073	5
807.935350548679	0
807.953723176497	0
807.972096013527	0
807.99046905961	5
808.008842315221	2
808.027215779885	2
808.045589453604	2
808.063963336692	12
808.082337428992	7
808.100711730504	1
808.119086241227	8
808.137460961162	10
808.155835890309	8
808.17421102851	1
808.192586376238	0
808.210961932862	0
808.229337698856	1
808.247713674062	0
808.26608985848	2
808.284466252109	7
808.302842854793	3
808.321219667004	7
808.339596688111	2
808.357973918588	4
808.376351358277	3
808.394729007178	13
808.413106865291	12
808.431484932458	20
808.449863208994	13
808.468241694743	3
808.486620389703	3
808.504999293876	0
808.523378407102	3
808.541757729857	0
808.560137261507	3
808.578517002528	3
808.59689695276	4
808.615277112205	8
808.633657480861	5
808.652038058572	0
808.670418845653	4
808.688799841946	2
808.70718104745	8
808.725562462167	2
808.743944085939	2
808.76232591908	4
808.780707961433	14
808.799090212999	1
808.817472673619	8
808.835855343608	12
808.85423822281	4
808.872621311067	0
808.891004608693	0
808.909388115532	2
808.927771831582	0
808.946155756845	7
808.964539891163	0
808.98292423485	4
809.00130878775	4
809.019693549862	1
809.038078521029	0
809.056463701565	1
809.074849091314	0
809.093234690118	0
809.111620498291	8
809.130006515677	8
809.148392742275	5
809.166779178086	0
809.185165822951	10
809.203552677187	14
809.221939740477	5
809.240327013137	5
809.258714495009	4
809.277102186094	0
809.295490086392	2
809.313878195744	5
809.332266514466	12
809.350655042243	6
809.36904377939	15
809.387432725592	23
809.405821881164	29
809.424211245949	19
809.442600819946	12
809.460990603156	9
809.479380595421	8
809.497770797056	1
809.516161207903	11
809.534551827805	7
809.552942657078	6
809.571333695405	0
809.589724943103	5
809.608116399856	5
809.626508065979	2
809.644899941315	14
809.663292025705	14
809.681684319466	11
809.70007682244	0
809.718469534468	6
809.736862455867	10
809.755255586479	7
809.773648926146	3
809.792042475183	3
809.810436233433	0
809.828830200738	0
809.847224377413	0
809.865618763301	0
809.884013358245	2
809.902408162558	1
809.920803175927	0
809.939198398666	1
809.957593830461	0
809.975989471626	14
809.994385322004	12
810.012781381436	6
810.03117765024	5
810.049574128099	5
810.067970815328	4
810.086367711613	5
810.104764817268	1
810.123162131978	0
810.141559656059	0
810.159957389195	2
810.178355331702	3
810.196753483264	6
810.215151844197	4
810.233550414185	1
810.251949193543	0
810.270348181957	5
810.288747379742	4
810.307146786582	4
810.325546402793	3
810.343946228217	8
810.362346262696	4
810.380746506546	6
810.399146959451	23
810.417547621727	14
810.435948493217	6
810.454349573761	3
810.472750863519	8
810.491152362648	9
810.509554070831	5
810.527955988228	7
810.546358114997	1
810.564760450978	0
810.583162996014	1
810.601565750422	2
810.619968713885	0
810.638371886719	3
810.656775268609	0
810.675178859711	0
810.693582660185	0
810.711986669714	1
810.730390888615	2
810.748795316571	0
810.767199953897	0
810.785604800438	0
810.804009856033	1
810.822415120842	6
810.840820594865	11
810.859226278258	1
810.877632170707	0
810.896038272527	0
810.914444583561	0
810.93285110365	1
810.951257832953	12
810.969664771469	5
810.988071919356	11
811.006479276457	7
811.024886842613	1
811.043294617983	0
811.061702602566	0
811.080110796521	0
811.098519199531	4
811.116927811912	9
811.135336633349	4
811.153745664	0
811.172154904022	1
811.1905643531	0
811.208974011549	2
811.227383879054	1
811.245793955772	3
811.264204241862	0
811.282614737008	5
811.301025441525	2
811.319436355098	2
811.337847477884	0
811.356258810042	9
811.374670351256	3
811.393082101841	8
811.411494061482	9
811.429906230337	9
811.448318608405	7
811.466731195845	5
811.485143992341	4
811.503556998051	4
811.521970213132	1
811.540383637269	0
811.55879727062	1
811.577211113342	8
811.595625165121	15
811.614039426271	12
811.632453896318	1
811.650868575896	1
811.66928346453	1
811.687698562535	3
811.706113869596	4
811.724529385871	2
811.742945111518	3
811.761361046063	2
811.779777190137	2
811.798193543268	0
811.81661010577	0
811.835026877329	1
811.853443858101	0
811.871861048087	3
811.890278447287	1
811.90869605586	0
811.927113873488	1
811.94553190033	0
811.963950136544	7
811.982368581814	2
812.000787236298	3
812.019206099996	1
812.037625173066	4
812.056044455192	5
812.074463946533	4
812.092883647245	8
812.111303556855	5
812.129723675996	9
812.148144004192	0
812.166564541603	5
812.184985288386	7
812.203406244225	6
812.221827409278	0
812.240248783545	2
812.258670367026	1
812.27709215988	21
812.29551416179	33
812.313936372914	14
812.332358793252	2
812.350781422804	7
812.369204261571	3
812.38762730971	8
812.406050566905	7
812.424474033314	7
812.442897708938	2
812.461321593775	3
812.479745687986	3
812.498169991252	4
812.516594503733	0
812.535019225428	1
812.553444156337	4
812.571869296461	13
812.590294645799	5
812.60872020451	1
812.627145972277	17
812.645571949258	6
812.663998135454	3
812.682424530864	0
812.700851135488	4
812.719277949327	2
812.737704972538	2
812.756132204806	1
812.774559646289	1
812.792987296985	0
812.811415156897	0
812.829843226022	4
812.848271504521	5
812.866699991918	5
812.885128688845	5
812.903557594671	5
812.921986710027	0
812.94041603444	0
812.958845568067	2
812.97727531091	0
812.995705262966	0
813.014135424238	0
813.032565794723	1
813.050996374424	4
813.069427163497	3
813.087858161469	0
813.106289368971	0
813.124720785531	1
813.143152411304	0
813.161584246293	0
813.180016290496	4
813.198448543914	12
813.216881006547	9
813.235313678394	14
813.253746559456	6
813.272179649733	6
813.290612949225	2
813.309046457931	5
813.327480175852	16
813.345914102988	16
813.364348239339	3
813.382782584904	0
813.401217139685	8
813.419651903838	3
813.43808687689	0
813.456522059473	0
813.474957450955	4
813.49339305181	12
813.51182886188	8
813.530264881164	3
813.548701109822	0
813.567137547378	5
813.585574194465	4
813.604011050451	4
813.622448115811	6
813.640885390385	0
813.659322874174	1
813.677760567178	0
813.696198469397	0
813.714636580831	7
813.733074901481	8
813.751513431345	3
813.769952170424	1
813.788391118718	0
813.806830276228	0
813.825269642952	0
813.843709218892	0
813.862149004047	7
813.880588998416	10
813.899029202001	0
813.917469614801	5
813.935910236816	1
813.954351067888	1
813.972792108492	0
813.991233358152	7
814.00967481687	6
814.028116484961	12
814.046558362267	2
814.065000448789	0
814.083442744526	2
814.101885249477	0
814.120327963644	0
814.138770887027	0
814.157214019624	0
814.175657361279	1
814.194100912307	2
814.212544672551	3
814.23098864201	1
814.249432820684	2
814.267877208573	0
814.286321805678	3
814.30476661184	1
814.323211627534	1
814.341656852285	5
814.360102286093	10
814.378547929275	4
814.396993781672	3
814.415439843285	3
814.433886113954	16
814.452332594156	9
814.470779283415	6
814.489226181731	10
814.507673289421	9
814.526120606326	6
814.544568132447	3
814.563015867625	6
814.581463812177	0
814.599911965944	0
814.618360328927	15
814.636808901125	7
814.655257682381	7
814.673706673169	3
814.692155873014	1
814.710605281917	0
814.729054900193	4
814.747504727685	13
814.765954764392	5
814.784405010157	2
814.802855465296	0
814.821306129651	5
814.839757003221	8
814.858208086007	0
814.87665937785	0
814.895110879067	0
814.9135625895	8
814.932014509149	2
814.950466638013	7
814.968918975935	10
814.987371523231	3
815.005824279585	1
815.024277245312	0
815.042730420255	14
815.061183804414	9
815.079637397789	2
815.098091200221	5
815.116545212028	1
815.13499943305	0
815.153453863288	0
815.171908502742	0
815.190363351254	9
815.20881840914	6
815.227273676083	4
815.245729152401	0
815.264184837934	7
815.282640732683	5
815.301096836649	0
815.319553149672	0
815.338009672069	0
815.356466403524	1
815.374923344353	10
815.393380494398	4
815.411837853659	4
815.430295421978	3
815.448753199672	0
815.467211186581	0
815.485669382706	6
815.504127787889	13
815.522586402446	16
815.541045226061	16
815.559504259051	1
815.577963501099	2
815.59642295252	7
815.614882613158	14
815.633342483012	0
815.651802562082	0
815.67026285021	0
815.688723347713	0
815.707184054273	2
815.725644970208	10
815.744106095359	5
815.762567429568	4
815.781028973151	0
815.799490725793	0
815.817952687808	1
815.83641485904	3
815.854877239331	6
815.873339828995	0
815.891802627718	4
815.910265635815	7
815.928728853129	11
815.9471922795	2
815.965655915246	0
815.984119760209	5
816.002583814229	4
816.021048077625	3
816.039512550236	1
816.057977231906	7
816.07644212295	16
816.094907223052	7
816.11337253253	13
816.131838051223	14
816.150303778975	4
816.168769716101	11
816.187235862285	4
816.205702217845	0
816.224168782462	10
816.242635556455	8
816.261102539505	3
816.27956973193	0
816.298037133414	2
816.316504744272	11
816.334972564189	7
816.35344059348	10
816.37190883183	8
816.390377279554	16
816.408845936495	20
816.427314802495	7
816.445783877869	3
816.464253162301	4
816.482722656109	3
816.501192358975	13
816.519662271216	4
816.538132392673	4
816.556602723189	4
816.57507326308	3
816.593544012029	0
816.612014970195	5
816.630486137736	9
816.648957514335	4
816.667429100309	0
816.685900895342	1
816.70437289975	2
816.722845113216	10
816.741317536058	13
816.759790168116	10
816.778263009232	8
816.796736059566	0
816.815209319274	3
816.833682788041	4
816.852156466025	16
816.870630353384	10
816.88910444996	2
816.907578755594	2
816.926053270604	5
816.944527994673	8
816.963002927958	4
816.98147807046	0
816.999953422337	2
817.018428983431	4
817.036904753584	5
817.055380733112	0
817.073856921699	0
817.092333319503	0
817.110809926682	2
817.12928674292	1
817.147763768533	0
817.166241003205	10
817.184718447252	2
817.203196100357	0
817.22167396268	1
817.240152034379	3
817.258630315136	5
817.277108805268	9
817.295587504459	5
817.314066412868	6
817.332545530651	18
817.351024857494	5
817.369504393712	11
817.387984138989	6
817.406464093483	4
817.424944257194	7
817.443424630281	1
817.461905212585	0
817.480386003947	2
817.498867004527	0
817.517348214324	3
817.535829633497	0
817.554311261729	0
817.572793099178	2
817.591275146002	14
817.609757401886	6
817.628239867145	0
817.646722541304	0
817.665205424998	0
817.683688517909	3
817.702171819879	5
817.720655331066	7
817.739139051471	5
817.757622981252	1
817.776107120091	2
817.794591468148	0
817.81307602558	1
817.831560792072	7
817.850045767781	17
817.868530952707	5
817.88701634701	0
817.905501950371	0
817.92398776295	8
817.942473784904	7
817.960960015918	4
817.97944645615	3
817.997933105598	9
818.016419964423	2
818.034907032307	1
818.053394309408	0
818.071881795885	1
818.090369491422	1
818.108857396175	0
818.127345510147	0
818.145833833495	5
818.164322365902	4
818.182811107526	0
818.201300058526	0
818.219789218427	0
818.238278587863	0
818.256768166358	1
818.27525795407	2
818.293747951159	3
818.312238157307	1
818.330728572673	10
818.349219197256	3
818.367710031057	8
818.386201074234	7
818.404692326471	13
818.423183787925	2
818.441675458597	7
818.460167338645	8
818.478659427594	12
818.497151726078	13
818.515644233622	0
818.534136950382	2
818.55262987652	8
818.571123011558	9
818.589616356131	2
818.608109909763	0
818.626603672613	1
818.64509764484	4
818.663591825968	2
818.68208621663	1
818.700580816352	0
818.719075625291	0
818.737570643449	1
818.756065870825	4
818.774561307577	0
818.79305695323	5
818.811552808418	10
818.830048872665	9
818.848545146131	3
818.867041628814	0
818.885538320715	1
818.904035221993	8
818.922532332172	3
818.941029651887	0
818.95952718066	0
818.978024918652	0
818.996522865862	0
819.01502102229	0
819.033519387936	0
819.0520179628	5
819.070516747041	6
819.089015740341	0
819.10751494286	5
819.126014354596	4
819.144513975551	9
819.163013805724	6
819.181513845116	0
819.200014093725	1
819.218514551711	0
819.237015218599	3
819.255516095021	2
819.274017180345	0
819.292518475204	3
819.311019979123	18
819.32952169226	3
819.348023614616	11
819.366525746189	5
819.385028086981	1
819.403530636992	1
819.422033396221	1
819.440536364668	5
819.459039542333	2
819.477542929217	10
819.496046525319	0
819.514550330639	3
819.533054345337	5
819.551558568935	1
819.57006300207	1
819.588567644105	0
819.607072495518	5
819.625577556149	1
819.644082825998	0
819.662588305225	0
819.681093993353	0
819.699599891017	7
819.718105997581	7
819.736612313523	1
819.755118838842	0
819.773625573063	0
819.792132516819	2
819.810639669476	4
819.829147031511	9
819.847654602764	3
819.866162383236	4
819.884670373085	6
819.903178571836	7
819.921686979963	0
819.940195597309	0
819.958704423874	0
819.977213459658	0
819.99572270466	5
820.014232158881	10
820.032741822321	5
820.051251694979	2
820.069761776856	3
820.088272067952	0
820.106782568266	6
820.1252932778	3
820.143804196552	0
820.162315324363	1
820.180826661712	12
820.199338207961	10
820.217849963588	2
820.236361928593	3
820.254874102499	2
820.273386485782	1
820.291899078285	1
820.310411880006	10
820.328924890946	6
820.347438111105	6
820.365951540483	7
820.384465178921	5
820.402979026895	10
820.421493083771	8
820.440007350024	6
820.458521825496	13
820.477036510188	8
820.495551404098	0
820.514066507227	0
820.532581819575	0
820.551097340984	12
820.56961307177	3
820.588129011775	0
820.606645160999	0
820.625161519442	2
820.643678087105	0
820.662194863986	7
820.680711850086	5
820.699229045247	7
820.717746449785	7
820.736264063543	0
820.75478188652	6
820.773299918557	5
820.791818159972	5
820.810336610765	2
820.828855270459	1
820.847374139532	2
820.865893217823	0
820.884412505334	0
820.902932001905	4
820.921451707854	9
820.939971623022	4
820.95849174741	6
820.977012081017	22
820.995532623684	16
821.014053375729	13
821.032574336994	2
821.051095507478	0
821.069616887181	0
821.088138475944	1
821.106660274086	0
821.125182281447	1
821.143704498028	10
821.162226923827	8
821.180749558687	8
821.199272402926	4
821.217795456384	6
821.236318719061	10
821.254842190957	8
821.273365871915	6
821.29188976225	4
821.310413861646	0
821.32893817042	7
821.347462688414	8
821.365987415627	1
821.38451235206	10
821.403037497553	5
821.421562852425	2
821.440088416357	22
821.458614189826	10
821.477140172198	2
821.495666363947	7
821.514192764917	7
821.532719374947	5
821.551246194355	2
821.569773222824	3
821.588300460672	0
821.606827907739	1
821.625355564025	0
821.643883429532	9
821.662411504099	7
821.680939788044	3
821.699468281051	2
821.717996983436	1
821.73652589504	0
821.755055015865	0
821.77358434575	0
821.792113885013	0
821.810643633497	4
821.8291735912	2
821.847703757964	3
821.866234134107	2
821.88476471931	9
821.903295513892	7
821.921826517535	10
821.940357730557	16
821.958889152799	8
821.977420784101	12
821.995952624782	8
822.014484674683	0
822.033016933804	3
822.051549401986	1
822.070082079546	0
822.088614966327	5
822.107148062168	31
822.125681367389	6
822.14421488167	1
822.16274860533	4
822.18128253821	1
822.199816680151	0
822.218351031471	7
822.236885591852	2
822.255420361612	0
822.273955340432	0
822.292490528632	19
822.311025926052	5
822.329561532533	3
822.348097348393	7
822.366633373314	3
822.385169607614	8
822.403706050975	4
822.422242703715	10
822.440779565675	1
822.459316636696	4
822.477853917097	3
822.496391406558	2
822.514929105399	0
822.53346701346	1
822.552005130582	11
822.570543457083	11
822.589081992645	12
822.607620737586	5
822.626159691589	4
822.64469885497	0
822.663238227414	6
822.681777809236	2
822.700317600119	0
822.718857600382	7
822.737397809706	1
822.755938228409	3
822.774478856173	0
822.793019693317	18
822.811560739523	13
822.830101995107	2
822.848643459753	2
822.867185133778	2
822.885727017023	0
822.90426910933	2
822.922811411016	5
822.941353921763	9
822.959896641731	0
822.978439570919	2
822.996982709487	2
823.015526057275	0
823.034069614124	2
823.052613380353	0
823.071157355644	2
823.089701540313	1
823.108245934045	5
823.126790536996	7
823.145335349328	8
823.16388037072	4
823.182425601493	2
823.200971041327	2
823.21951669054	2
823.238062548974	5
823.256608616469	3
823.275154893185	3
823.293701379121	1
823.312248074438	0
823.330794978815	0
823.349342092573	0
823.367889415392	3
823.38643694759	3
823.404984688851	12
823.423532639331	18
823.442080799192	18
823.460629168273	4
823.479177746416	18
823.49772653378	22
823.516275530364	10
823.534824736328	1
823.553374151354	0
823.571923775759	0
823.590473609226	0
823.609023651914	5
823.627573903982	9
823.646124365111	5
823.664675035621	21
823.683225915192	5
823.701777003984	0
823.720328302156	0
823.738879809389	6
823.757431526003	4
823.775983451678	1
823.794535586574	5
823.81308793085	1
823.831640484188	0
823.850193246747	9
823.868746218526	7
823.887299399686	0
823.905852789907	2
823.92440638935	4
823.942960198173	0
823.961514216057	1
823.980068443321	0
823.998622879648	5
824.017177525195	2
824.035732380122	0
824.054287444112	0
824.072842717322	0
824.091398199754	1
824.109953891565	2
824.128509792439	4
824.147065902533	9
824.165622222008	10
824.184178750545	6
824.202735488303	13
824.221292435282	8
824.239849591641	0
824.258406957062	3
824.276964531704	6
824.295522315727	6
824.314080308812	2
824.332638511118	6
824.351196922644	6
824.369755543552	2
824.388314373521	0
824.406873412712	5
824.425432661283	5
824.443992118757	7
824.462551785771	14
824.481111661846	12
824.499671747143	6
824.518232041821	9
824.53679254556	5
824.555353258521	7
824.573914180703	8
824.592475312266	3
824.611036652891	5
824.629598202737	0
824.648159961804	0
824.666721930093	3
824.685284107763	11
824.703846494494	4
824.722409090447	0
824.740971895781	0
824.759534910018	2
824.778098133794	0
824.796661566633	0
824.815225208693	0
824.833789059975	7
824.852353120478	8
824.870917390362	8
824.889481869308	14
824.908046557476	7
824.926611454865	6
824.945176561475	1
824.963741877467	4
824.982307402521	1
825.000873136796	1
825.019439080293	1
825.038005233012	2
825.056571594952	0
825.075138166113	0
825.093704946656	2
825.112271936261	4
825.130839135088	0
825.149406543136	9
825.167974160406	9
825.186541987057	2
825.205110022611	0
825.223678267705	3
825.242246721702	8
825.26081538524	6
825.27938425784	3
825.297953339662	3
825.316522630705	1
825.335092130971	6
825.353661840617	3
825.372231759167	10
825.390801887257	14
825.40937222425	3
825.427942770784	3
825.44651352638	7
825.465084491198	9
825.483655665238	0
825.502227048499	1
825.520798640983	0
825.539370442847	0
825.557942453615	14
825.576514673924	13
825.595087103135	13
825.613659741888	9
825.632232589543	3
825.65080564674	0
825.669378912998	4
825.687952388479	6
825.706526073182	0
825.725099967107	5
825.743674070253	2
825.762248382622	3
825.780822904213	0
825.799397635026	1
825.81797257506	0
825.836547724317	0
825.855123082796	2
825.873698650497	3
825.89227442742	9
825.910850413565	8
825.929426608933	0
825.948003013522	2
825.966579627333	7
825.985156450367	6
826.003733482623	3
826.022310724101	2
826.040888174801	1
826.059465834723	2
826.078043703867	2
826.096621782234	4
826.115200069982	1
826.133778566634	7
826.152357272667	5
826.170936187923	5
826.189515312401	1
826.208094646101	4
826.226674189023	3
826.245253941168	0
826.263833902535	7
826.282414073124	7
826.300994452935	11
826.319575041969	1
826.338155840066	1
826.356736847704	11
826.375318064405	3
826.393899490328	5
826.412481125474	17
826.431062969682	14
826.449645023273	10
826.468227286245	5
826.486809758121	8
826.505392439379	11
826.523975329859	4
826.542558429561	4
826.561141738486	1
826.579725256634	9
826.598308984004	10
826.616892920596	2
826.635477066412	0
826.65406142129	5
826.67264598555	2
826.691230759192	11
826.709815741738	8
826.728400933665	0
826.746986334816	3
826.765571945189	11
826.784157764784	23
826.802743793602	5
826.821330031643	0
826.839916478747	2
826.858503135233	2
826.877090000942	21
826.895677075873	4
826.914264360027	1
826.932851853404	4
826.951439556003	2
826.970027467665	0
826.98861558871	0
827.007203918978	0
827.025792458468	0
827.044381207181	4
827.062970165117	1
827.081559332275	4
827.100148708497	1
827.118738294101	0
827.137328088928	0
827.155918092978	1
827.17450830625	0
827.193098728586	5
827.211689360304	5
827.230280201245	8
827.248871251409	3
827.267462510636	2
827.286053979246	1
827.304645657238	1
827.323237544134	1
827.341829640412	2
827.360421945754	6
827.379014460478	3
827.397607184585	4
827.416200117596	5
827.434793259989	0
827.453386611445	3
827.471980172284	4
827.490573942347	0
827.509167921632	4
827.52776211014	1
827.546356507711	1
827.564951114666	0
827.583545930843	0
827.602140956243	0
827.620736190867	11
827.639331634554	3
827.657927287623	1
827.676523149757	3
827.695119221432	2
827.713715502011	11
827.732311991974	8
827.750908691159	3
827.769505599408	1
827.788102717039	0
827.806700043894	9
827.825297579972	3
827.843895325114	1
827.862493279638	3
827.881091443386	3
827.899689816197	10
827.918288398391	11
827.936887189649	10
827.95548619029	1
827.974085400154	2
827.992684819241	8
828.011284447552	10
828.029884284926	3
828.048484331683	6
828.067084587504	7
828.085685052708	2
828.104285727135	0
828.122886610626	0
828.1414877035	0
828.160089005598	0
828.178690516919	2
828.197292237303	0
828.215894167071	0
828.234496306062	2
828.253098654117	2
828.271701211555	1
828.290303978056	2
828.308906953942	7
828.32751013905	4
828.346113533222	2
828.364717136778	5
828.383320949397	21
828.401924971399	4
828.420529202625	14
828.439133643075	5
828.457738292588	0
828.476343151485	0
828.494948219605	5
828.51355349679	2
828.532158983357	3
828.550764679148	0
828.569370584003	0
828.587976698242	3
828.606583021544	8
828.62518955423	1
828.643796295979	9
828.662403247112	5
828.681010407469	4
828.69961777689	0
828.718225355694	5
828.736833143562	11
828.755441140814	9
828.774049347129	11
828.792657762828	2
828.811266387751	7
828.829875221738	10
828.848484265108	8
828.867093517543	3
828.885702979361	8
828.904312650243	2
828.922922530509	0
828.941532619839	5
828.960142918552	14
828.97875342633	4
828.997364143491	0
829.015975069716	1
829.034586205325	0
829.053197549998	0
829.071809104055	0
829.090420867176	1
829.10903283968	2
829.127645021409	4
829.146257412202	4
829.164870012378	8
829.183482821619	5
829.202095840243	0
829.220709067932	1
829.239322505004	2
829.257936151141	4
829.276550006502	6
829.295164071247	6
829.313778345056	6
829.332392828248	6
829.351007520505	0
829.369622422146	0
829.388237533011	10
829.40685285294	4
829.425468382094	6
829.444084120631	4
829.462700068233	3
829.481316225219	2
829.499932591269	1
829.518549166703	1
829.537165951201	1
829.555782945083	4
829.57440014803	7
829.593017560201	4
829.611635181756	0
829.630253012376	6
829.648871052379	7
829.667489301447	1
829.686107759899	1
829.704726427416	2
829.723345304157	3
829.741964390281	9
829.760583685471	1
829.779203190044	6
829.797822903683	5
829.816442826705	4
829.835062958791	0
829.853683300103	6
829.872303850798	8
829.890924610558	2
829.909545579702	0
829.928166757911	0
829.946788145344	3
829.965409742161	9
829.984031548044	13
830.00265356331	4
830.021275787641	3
830.039898221196	2
830.058520864136	2
830.07714371614	10
830.095766777369	1
830.114390047823	0
830.13301352766	12
830.151637216563	9
830.17026111485	15
830.188885222201	21
830.207509538778	10
830.226134064738	0
830.244758799764	3
830.263383744014	4
830.282008897488	2
830.300634260347	14
830.319259832431	10
830.337885613579	12
830.356511603952	11
830.37513780355	10
830.393764212533	18
830.41239083058	21
830.431017657852	17
830.449644694508	11
830.468271940229	5
830.486899395175	1
830.505527059346	3
830.524154932902	4
830.542783015522	3
830.561411307367	2
830.580039808597	3
830.598668518891	0
830.617297438411	0
830.635926567315	5
830.654555905284	1
830.673185452478	0
830.691815208897	0
830.7104451747	6
830.729075349569	3
830.747705733663	0
830.766336327141	0
830.784967129684	3
830.803598141452	1
830.822229362445	0
830.840860792663	0
830.859492432106	4
830.878124280934	4
830.896756338827	6
830.915388605945	4
830.934021082447	0
830.952653768015	0
830.971286662808	1
830.989919766986	2
831.008553080069	5
831.027186602697	1
831.04582033439	2
831.064454275308	3
831.083088425451	2
831.101722784979	0
831.120357353572	0
831.138992131391	1
831.157627118435	3
831.176262314703	0
831.194897720357	0
831.213533334916	20
831.23216915902	17
831.250805192189	3
831.269441434584	2
831.288077886364	9
831.306714547049	19
831.325351417279	4
831.343988496574	4
831.362625785095	12
831.381263283	7
831.399900989812	13
831.418538906168	4
831.43717703143	5
831.455815366236	4
831.474453910109	0
831.493092663206	7
831.511731625689	3
831.530370797077	2
831.549010178011	6
831.56764976801	7
831.586289567234	0
831.604929575684	0
831.623569793359	0
831.642210220259	0
831.660850856385	0
831.679491701896	0
831.698132756473	0
831.716774020275	0
831.735415493303	0
831.754057175556	2
831.772699067034	1
831.791341167738	0
831.809983477668	0
831.828625996983	0
831.847268725204	0
831.865911662969	7
831.884554809641	7
831.903198165858	0
831.921841731141	4
831.940485505649	0
831.959129489383	0
831.977773682343	0
831.996418084528	0
832.015062695938	3
832.033707516575	7
832.052352546597	12
832.070997785524	5
832.089643233998	0
832.108288891376	3
832.126934758301	1
832.145580834131	12
832.164227119507	11
832.182873613949	8
832.201520317456	25
832.220167230509	6
832.238814352468	5
832.257461683973	15
832.276109224543	2
832.29475697434	4
832.313404933362	1
832.332053101609	8
832.350701479083	11
832.369350065782	7
832.387998861708	4
832.406647866859	1
832.425297081235	5
832.443946504838	5
832.462596137667	4
832.481245979721	14
832.499896031002	14
832.518546291508	11
832.53719676124	1
832.555847440199	1
832.574498328383	0
832.593149425633	0
832.611800732429	0
832.630452248291	0
832.649103973378	1
832.667755907693	6
832.686408051072	3
832.705060403998	3
832.72371296583	3
832.742365737048	3
832.761018717652	2
832.779671907162	10
832.798325306059	5
832.816978914181	5
832.835632731529	1
832.854286758104	8
832.872940993904	1
832.891595438931	6
832.910250093183	2
832.928904956662	0
832.947560029207	5
832.966215311299	0
832.984870802456	16
833.00352650268	13
833.02218241229	7
833.040838531125	11
833.059494859188	3
833.078151396476	4
833.096808142991	8
833.115465098732	3
833.134122263699	2
833.152779637892	2
833.171437221152	0
833.190095013798	0
833.20875301583	8
833.227411226769	6
833.246069647094	6
833.264728276645	3
833.283387115423	3
833.302046163266	1
833.320705420497	11
833.339364887114	5
833.358024562637	1
833.376684447546	2
833.395344541682	12
833.414004845045	2
833.432665357633	0
833.451326079288	7
833.46998701033	15
833.488648150598	6
833.507309500093	2
833.525971058654	7
833.544632826761	2
833.563294803935	0
833.581956990176	7
833.600619385803	13
833.619281990657	2
833.637944804737	1
833.656607827884	15
833.675271060417	1
833.693934502177	0
833.712598153163	1
833.731262013377	9
833.749926082656	5
833.768590361322	0
833.787254849216	8
833.805919546335	0
833.824584452681	2
833.843249568094	3
833.861914892894	2
833.88058042692	16
833.899246170173	10
833.917912122653	7
833.936578284199	4
833.955244655132	0
833.973911235292	0
833.992578024679	3
834.011245023293	6
834.029912230973	1
834.04857964804	6
834.067247274173	6
834.085915109694	8
834.104583154441	2
834.123251408415	5
834.141919871617	6
834.160588543884	0
834.179257425539	0
834.197926516421	3
834.216595816529	0
834.235265325705	1
834.253935044267	1
834.272604972056	0
834.291275108912	2
834.309945455155	7
834.328616010625	2
834.347286775322	8
834.365957749086	11
834.384628932237	13
834.403300324615	10
834.42197192606	11
834.440643736892	12
834.459315756791	7
834.477987986077	9
834.49666042459	6
834.51533307233	8
834.534005929297	5
834.552678995331	0
834.571352270753	0
834.590025755241	7
834.608699449116	4
834.627373352219	13
834.646047464389	9
834.664721785946	5
834.683396316569	0
834.702071056581	2
834.720746005819	5
834.739421164124	0
834.758096531817	1
834.776772108737	0
834.795447894884	0
834.814123890099	1
834.8328000947	0
834.851476508529	1
834.870153131425	0
834.888829963709	0
834.907507005059	1
834.926184255797	6
834.944861715762	24
834.963539384795	7
834.982217263215	0
835.000895350702	3
835.019573647577	0
835.038252153518	1
835.056930868848	1
835.075609793405	7
835.094288927028	6
835.11296827004	0
835.131647822119	0
835.150327583585	0
835.169007554118	1
835.18768773404	4
835.206368123188	11
835.225048721404	7
835.243729529008	11
835.262410545678	2
835.281091771737	0
835.299773207023	0
835.318454851376	9
835.337136705118	3
835.355818767926	1
835.374501040122	4
835.393183521386	21
835.411866212037	5
835.430549111916	6
835.449232220862	8
835.467915539196	5
835.486599066598	1
835.505282803387	4
835.523966749244	3
835.542650904328	2
835.5613352688	0
835.58001984234	11
835.598704625268	6
835.617389617263	10
835.636074818646	2
835.654760229256	5
835.673445848935	3
835.692131678001	6
835.710817716134	0
835.729503963656	0
835.748190420245	1
835.766877086223	10
835.785563961267	8
835.80425104554	1
835.8229383392	13
835.841625841928	1
835.860313554044	1
835.879001475388	15
835.8976896058	9
835.9163779456	9
835.935066494467	4
835.953755252562	7
835.972444219886	0
835.991133396597	16
836.009822782536	8
836.028512377543	1
836.047202181938	0
836.065892195401	1
836.084582418091	13
836.10327285001	6
836.121963491317	8
836.140654341852	2
836.159345401455	3
836.178036670446	8
836.196728148504	0
836.215419835791	0
836.234111732466	1
836.252803838208	15
836.27149615334	14
836.290188677539	13
836.308881410965	2
836.327574353621	3
836.346267505664	14
836.364960866936	25
836.383654437275	56
836.402348216843	69
836.421042205638	87
836.439736403823	65
836.458430811235	28
836.477125427715	31
836.495820253424	19
836.51451528836	4
836.533210532685	6
836.551905986078	13
836.57060164886	4
836.58929752071	0
836.607993601787	2
836.626689892254	5
836.645386391788	12
836.664083100711	8
836.682780018542	9
836.701477145921	3
836.720174482529	0
836.738872028205	8
836.757569783109	2
836.776267747242	1
836.794965920763	0
836.813664303352	0
836.83236289517	0
836.851061696376	2
836.869760706651	0
836.888459926154	1
836.907159354885	0
836.925858993005	5
836.944558840354	0
836.963258896771	0
836.981959162416	2
837.000659637289	12
[truncated: 106,070 more rows]
