# Supplementary material for: Identification and tentative removal of collagen glue in Palaeolithic worked bone objects: implications for ZooMS and radiocarbon dating
Source: Sci Rep. 2023 Dec 13;13:22119. doi: 10.1038/s41598-023-49242-7 (PMC10719399; doi:10.1038/s41598-023-49242-7)
Supplement: Supplementary file 2 — Supplementary Information 2. [file 41598_2023_49242_MOESM2_ESM.zip › maldi raw files/39 IST_original_2.txt]

800.102985633341	0
800.121270382271	1
800.139555340618	0
800.157840508221	9
800.176125884914	11
800.194411470863	1
800.212697266066	3
800.230983270524	0
800.249269484237	0
800.267555907041	0
800.285842539263	3
800.304129380577	7
800.322416431309	11
800.340703691132	4
800.35899116021	4
800.37727883838	16
800.395566725805	9
800.413854822647	6
800.432143128582	7
800.450431643771	20
800.468720368215	17
800.487009301914	10
800.505298444704	1
800.523587796913	2
800.541877358213	12
800.560167128932	16
800.578457108579	13
800.596747297644	4
800.615037695964	21
800.633328303376	6
800.651619120206	3
800.669910146128	1
800.688201381305	8
800.706492825737	3
800.724784479424	14
800.743076342202	5
800.761368414399	2
800.779660695525	0
800.797953186232	12
800.816245886031	9
800.834538795085	6
800.85283191323	3
800.871125240631	8
800.889418777451	4
800.907712523362	5
800.926006478528	0
800.944300642949	1
800.962595016626	9
800.980889599394	3
800.999184391581	4
801.01747939286	16
801.035774603394	6
801.054070023183	0
801.072365652065	0
801.090661490364	8
801.108957537919	22
801.127253794566	8
801.145550260468	5
801.163846935789	1
801.182143820038	0
801.200440913706	4
801.218738216466	5
801.237035728645	3
801.255333449916	9
801.273631380442	1
801.291929520223	0
801.31022786926	1
801.328526427389	4
801.346825194936	9
801.365124171576	25
801.383423357471	17
801.401722752621	19
801.420022357027	16
801.438322170688	4
801.456622193441	3
801.47492242545	4
801.493222866878	4
801.511523517397	1
801.529824377173	4
801.548125446203	3
801.566426724326	2
801.584728211705	4
801.603029908502	5
801.621331814392	2
801.639633929536	7
801.657936253937	1
801.67623878743	0
801.694541530178	1
801.712844482346	4
801.731147643605	1
801.74945101412	8
801.767754593891	14
801.786058382918	6
801.804362381036	6
801.822666588574	7
801.840971005204	13
801.85927563109	1
801.877580466231	0
801.895885510628	3
801.914190764118	5
801.932496227027	17
801.950801899027	1
801.969107780447	0
801.987413870796	0
802.005720170565	0
802.024026679589	1
802.042333397868	0
802.060640325241	10
802.078947461868	1
802.097254807752	2
802.115562362892	0
802.133870127287	1
802.152178100938	11
802.170486283682	2
802.188794675682	7
802.207103276937	6
802.225412087449	7
802.243721107216	5
802.262030336239	2
802.280339774518	0
802.29864942189	3
802.316959278517	0
802.335269344401	5
802.35357961954	2
802.371890103936	16
802.390200797424	1
802.408511700331	1
802.426822812331	4
802.445134133587	0
802.463445664099	0
802.481757403868	1
802.500069352728	20
802.518381511009	21
802.536693878381	8
802.555006455174	8
802.573319241059	14
802.591632236036	5
802.609945440434	3
802.628258854087	1
802.646572476833	6
802.664886308999	7
802.683200350257	9
802.701514600608	3
802.719829060379	0
802.738143729406	9
802.756458607689	8
802.774773695065	0
802.793088991697	2
802.811404497585	13
802.82972021273	6
802.84803613713	3
802.866352270624	7
802.884668613537	5
802.90298516538	3
802.921301926806	0
802.939618897324	0
802.957936077099	4
802.976253465967	6
802.994571064091	2
803.012888871635	9
803.031206888272	4
803.049525114166	4
803.067843549315	2
803.086162193721	6
803.10448104722	1
803.122800109976	0
803.141119382151	0
803.159438863419	5
803.177758553944	12
803.196078453561	11
803.214398562599	5
803.23271888073	8
803.25103940828	19
803.269360144924	7
803.287681090824	5
803.306002245816	1
803.32432361023	1
803.342645183899	3
803.360966966662	6
803.379288958845	5
803.397611159957	6
803.415933570489	14
803.434256190278	1
803.452579019324	4
803.470902057462	3
803.489225305021	3
803.507548761509	0
803.525872427418	7
803.544196302583	9
803.562520387005	6
803.58084468052	4
803.599169183291	1
803.617493895483	0
803.635818816768	4
803.65414394731	12
803.672469286945	0
803.690794836	1
803.709120594149	3
803.727446561554	0
803.745772738379	7
803.764099124298	5
803.782425719474	3
803.800752523742	0
803.819079537268	4
803.837406760214	7
803.855734192253	0
803.874061833549	3
803.892389684102	0
803.910717743748	9
803.929046012815	11
803.947374490975	9
803.965703178555	7
803.984032075229	5
804.00236118116	6
804.020690496184	8
804.039020020629	4
804.057349754167	7
804.075679697125	0
804.094009849177	3
804.112340210486	0
804.130670780888	6
804.149001560711	2
804.167332549791	1
804.185663747964	6
804.203995155558	19
804.222326772082	10
804.240658598026	1
804.258990633228	2
804.277322877686	3
804.295655331239	6
804.313987994048	13
804.332320866114	12
804.350653947437	8
804.368987238018	3
804.387320737855	6
804.40565444695	8
804.423988365138	4
804.442322492584	10
804.460656829287	2
804.478991375247	0
804.497326130464	0
804.515661094774	5
804.533996268342	1
804.552331651331	4
804.570667243413	0
804.589003044753	7
804.60733905535	0
804.625675275041	14
804.644011704152	7
804.662348342357	11
804.68068518982	19
804.699022246703	13
804.717359512517	1
804.735696987751	1
804.754034672079	0
804.772372565829	0
804.790710668672	1
804.809048980772	10
804.827387502129	9
804.845726232744	3
804.864065172453	7
804.882404321583	9
804.900743679807	5
804.919083247288	1
804.937423024027	8
804.955763010023	0
804.974103205276	0
804.992443609787	5
805.010784223392	17
805.029125046255	13
805.047466078374	2
805.065807319752	9
805.084148770387	7
805.102490430116	6
805.120832299102	7
805.13917437751	3
805.157516665011	3
805.175859161771	0
805.194201867787	0
805.212544783062	0
805.23088790743	1
805.249231241056	3
805.267574784103	2
805.285918536245	2
805.304262497644	1
805.322606668136	1
805.340951048051	19
805.359295637059	7
805.377640435489	3
805.395985443013	11
805.414330659794	17
805.432676085669	18
805.451021720966	2
805.469367565358	2
805.48771361917	0
805.506059882077	0
805.524406354241	0
805.542753035663	0
805.561099926343	0
805.579447026117	0
805.597794335313	0
805.616141853603	0
805.63448958115	2
805.652837517956	0
805.671185664019	0
805.689534019177	4
805.707882583756	4
805.726231357429	5
805.744580340361	0
805.76292953255	1
805.781278933997	10
805.799628544702	2
805.817978364502	7
805.836328393559	6
805.854678632038	10
805.873029079611	2
805.891379736443	5
805.909730602532	1
805.928081677716	2
805.946432962157	10
805.964784456021	2
805.983136158978	2
806.001488071195	4
806.019840192668	12
806.038192523237	1
806.056545063227	1
806.074897812311	1
806.093250770818	11
806.111603938418	0
806.129957315277	3
806.148310901231	8
806.166664696606	2
806.185018701075	4
806.203372914967	7
806.221727337953	13
806.240081970033	13
806.258436811536	5
806.276791862296	0
806.295147122315	0
806.313502591428	0
806.3318582698	2
806.35021415743	8
806.368570254318	5
806.386926560465	0
806.405283075705	4
806.423639800369	10
806.441996734126	1
806.460353877142	3
806.478711229416	17
806.497068790949	14
806.51542656174	4
806.533784541626	15
806.55214273077	7
806.570501129172	6
806.588859736833	0
806.607218553752	2
806.62557757993	2
806.643936815202	1
806.662296259896	6
806.680655913686	9
806.699015776733	5
806.717375849039	4
806.735736130604	10
806.754096621263	10
806.772457321345	6
806.790818230521	5
806.80917934912	4
806.827540676813	2
806.845902213602	2
806.864263959812	0
806.882625915117	0
806.900988079845	2
806.919350453668	0
806.937713036749	0
806.956075829088	9
806.974438830687	8
806.99280204138	0
807.011165461496	4
807.029529090706	2
807.047892929175	0
807.066256976903	0
807.084621233889	0
807.102985700135	0
807.121350375475	5
807.139715260237	18
807.158080353931	8
807.176445657211	5
807.194811169586	6
807.213176891056	10
807.231542821949	2
807.249908961936	0
807.268275311182	0
807.286641869851	0
807.305008637615	1
807.323375614638	5
807.341742800756	8
807.360110196132	4
807.378477800932	5
807.396845614826	2
807.415213637979	1
807.433581870391	1
807.451950311899	0
807.470318962829	0
807.488687823017	16
807.507056892301	10
807.525426170844	7
807.543795658646	5
807.562165355543	9
807.580535261862	9
807.598905377441	1
807.617275702115	0
807.635646236048	7
807.65401697924	3
807.672387931691	8
807.690759093401	8
807.709130464206	0
807.727502044434	0
807.745873833757	1
807.76424583234	0
807.782618040181	3
807.800990457282	4
807.819363083477	0
807.837735919096	0
807.85610896381	1
807.874482217783	8
807.892855681016	17
807.911229353507	15
807.929603235258	9
807.947977326104	3
807.966351626209	6
807.984726135573	2
808.003100854361	6
808.021475782244	2
808.039850919222	4
808.058226265623	0
808.07660182112	6
808.094977585876	32
808.113353560055	19
808.131729743329	8
808.150106135863	0
808.168482737492	3
808.186859548381	0
808.205236568692	1
808.2236137981	6
808.241991236766	3
808.260368884692	1
808.278746741877	4
808.297124808158	2
808.315503083862	10
808.333881568662	1
808.352260262721	5
808.370639166039	18
808.389018278617	1
808.40739760029	7
808.425777131387	0
808.444156871579	1
808.462536821195	3
808.480916979742	3
808.499297347713	0
808.517677924944	2
808.536058711433	6
808.554439707019	2
808.572820911864	1
808.591202325968	0
808.609583949332	9
808.627965781956	15
808.646347823839	11
808.664730074818	5
808.683112535056	0
808.701495204554	6
808.719878083312	0
808.73826117133	0
808.756644468607	3
808.775027974979	12
808.793411690776	4
808.811795615668	7
808.83017974982	13
808.848564093231	5
808.866948645902	6
808.885333407669	10
808.90371837886	16
808.922103559146	3
808.940488948692	4
808.958874547498	5
808.977260355564	0
808.995646372725	0
809.014032599311	3
809.032419034992	5
809.050805680097	0
809.069192534298	5
809.087579597594	0
809.105966870315	2
809.124354352295	0
809.142742043371	1
809.161129943872	5
809.179518053303	4
809.197906372159	0
809.216294900275	1
809.234683637651	0
809.253072584287	2
809.271461740018	0
809.28985110501	0
809.308240679261	11
809.326630462773	5
809.345020455544	4
809.363410657412	14
809.381801068539	8
809.400191689091	15
809.418582518738	23
809.436973557646	8
809.455364805814	5
809.473756263077	8
809.492147929601	3
809.510539805549	0
809.528931890593	1
809.547324184897	3
809.565716688461	12
809.584109401285	7
809.602502323206	7
809.620895454386	7
809.639288794991	5
809.657682344692	1
809.676076103653	0
809.69447007171	6
809.712864249191	1
809.731258635933	0
809.749653231771	13
809.768048036869	15
809.786443051227	7
809.804838274846	31
809.82323370756	15
809.8416293497	1
809.860025201099	1
809.878421261595	0
809.896817531186	3
809.915214010203	1
809.933610698479	8
809.952007596016	1
809.970404702649	0
809.988802018707	0
810.007199543697	0
810.025597278275	0
810.043995221786	4
810.062393374721	0
810.080791736916	0
810.099190308208	0
810.11758908876	0
810.135988078573	0
810.154387277646	0
810.17278668598	3
810.191186303574	11
810.2095861301	18
810.227986166215	6
810.246386411427	7
810.264786865899	1
810.283187529632	2
810.30158840246	7
810.319989484714	3
810.338390776064	4
810.356792276675	7
810.37519398671	3
810.393595905842	2
810.411998034071	0
810.430400371559	11
810.448802918473	4
810.467205674483	5
810.485608639754	3
810.504011814286	1
810.522415198078	7
810.540818790966	6
810.55922259328	3
810.57762660469	11
810.596030825525	4
810.614435255293	9
810.632839894485	3
810.651244742938	0
810.669649800487	0
810.688055067462	3
810.706460543533	9
810.724866228865	4
810.743272123458	0
810.761678227311	2
810.780084540261	3
810.798491062637	0
810.816897794108	11
810.835304734841	15
810.853711884835	8
810.872119244089	2
810.890526812605	2
810.908934590217	8
810.927342577089	3
810.945750773388	0
810.964159178782	3
810.982567793438	0
811.000976617355	0
811.019385650368	0
811.037794892643	6
811.056204344178	0
811.074614005138	0
811.093023875196	6
811.11143395435	1
811.129844242929	0
811.148254740605	0
811.166665447707	5
811.185076363905	8
811.203487489365	15
811.221898824085	5
811.240310367902	0
811.258722121145	4
811.277134083649	2
811.295546255249	0
811.313958636111	6
811.332371226234	0
811.350784025454	1
811.369197034099	17
811.387610252005	16
811.406023679008	11
811.424437315273	21
811.442851160798	23
811.461265215586	33
811.479679479634	25
811.498093952779	6
811.516508635349	7
811.534923527017	16
811.553338627946	5
811.571753938136	3
811.590169457587	3
811.608585186136	0
811.627001123945	0
811.645417271181	0
811.663833627513	0
811.682250193107	5
811.700666967962	10
811.719083952079	2
811.737501145292	0
811.755918547767	0
811.774336159668	13
811.792753980665	13
811.811172010925	2
811.829590250281	0
811.848008699063	5
811.866427356942	2
811.884846224247	1
811.903265300649	0
811.921684586313	3
811.940104081073	12
811.95852378526	3
811.976943698708	2
811.995363821253	10
812.01378415306	6
812.032204694128	13
812.050625444459	9
812.06904640405	0
812.087467572739	1
812.105888950853	1
812.124310538065	0
812.142732334539	0
812.161154340274	2
812.179576555271	0
812.197998979529	10
812.216421612885	9
812.234844455502	0
812.253267507381	0
812.271690768522	0
812.290114238924	0
812.308537918588	0
812.326961807514	0
812.345385905537	8
812.363810212822	1
812.382234729369	15
812.400659455177	27
812.419084390248	7
812.437509534415	4
812.455934888009	0
812.4743604507	7
812.492786222653	10
812.511212204033	3
812.529638394345	0
812.548064794083	3
812.566491402919	0
812.584918221182	0
812.603345248541	0
812.621772485163	0
812.640199931046	1
812.658627586192	5
812.677055450435	11
812.695483524104	2
812.713911806871	2
812.732340298899	3
812.75076900019	6
812.769197910743	6
812.787627030557	0
812.80605635947	1
812.824485897808	0
812.84291564508	3
812.861345601778	4
812.879775767739	0
812.898206142961	0
812.916636727445	3
812.935067521192	9
812.953498523871	6
812.971929736142	1
812.99036115751	0
813.008792788141	1
813.027224627869	7
813.045656676859	1
813.064088935276	0
813.08252140279	0
813.100954079567	4
813.119386965606	4
813.137820060907	9
813.156253365306	2
813.174686878967	2
813.193120602054	9
813.21155453424	8
813.229988675687	17
813.248423026233	7
813.266857586205	6
813.285292355439	6
813.303727333771	14
813.322162521366	23
813.340597918223	14
813.359033524342	5
813.377469339723	16
813.395905364203	15
813.414341598109	15
813.432778041113	7
813.451214693379	5
813.469651554908	14
813.488088625699	4
813.506525905588	21
813.524963394904	14
813.543401093318	0
813.561839000994	0
813.580277117933	0
813.598715444134	0
813.617153979598	3
813.635592724159	5
813.654031678148	3
813.67247084107	6
813.690910213583	2
813.709349795195	3
813.727789586069	4
813.746229586041	4
813.764669795276	1
813.783110213773	0
813.801550841697	1
813.81999167872	1
813.838432725005	0
813.856873980552	1
813.875315445033	7
813.893757119106	1
813.912199002277	0
813.93064109471	2
813.949083396406	0
813.967525907365	0
813.985968627422	10
814.004411556906	2
814.022854695489	11
814.041298043334	20
814.059741600441	9
814.078185366812	0
814.09662934228	1
814.115073527176	0
814.133517921171	1
814.151962524592	17
814.170407336947	15
814.18885235873	7
814.207297589775	0
814.225743030083	4
814.244188679489	19
814.262634538323	11
814.281080606091	6
814.299526883285	0
814.317973369743	0
814.336420065464	6
814.354866970283	21
814.373314084364	13
814.391761407709	6
814.410208940482	5
814.428656682187	3
814.447104633321	0
814.465552793717	6
814.484001163212	9
814.50244974197	2
814.520898529991	0
814.539347527274	5
814.557796733821	0
814.576246149466	3
814.594695774539	6
814.61314560871	7
814.631595652145	2
814.650045905007	9
814.668496366802	7
814.686947038026	0
814.705397918348	16
814.723849008097	14
814.742300306945	11
814.760751815057	7
814.779203532266	2
814.797655458904	1
814.816107594804	0
814.834559939968	9
814.853012494231	5
814.871465257756	2
814.889918230545	0
814.908371412597	1
814.926824803747	2
814.945278404326	6
814.963732214003	2
814.982186232943	1
815.000640461146	3
815.019094898613	9
815.037549545343	4
815.056004401337	6
815.074459466428	11
815.092914740784	4
815.111370224402	6
815.129825917284	4
815.148281819429	16
815.166737930838	4
815.185194251345	0
815.203650781116	0
815.22210752015	6
815.240564468612	5
815.259021626173	3
815.277478992833	15
815.295936568755	3
815.314394354107	16
815.332852348556	8
815.35131055227	3
815.369768965247	4
815.388227587487	7
815.406686418826	3
815.425145459593	11
815.443604709459	12
815.462064168754	1
815.480523837147	0
815.498983714639	0
815.517443801559	3
815.535904097578	5
815.554364603026	1
815.572825317572	9
815.591286241382	7
815.609747374455	2
815.628208716792	13
815.646670268228	3
815.665132029093	1
815.683593999056	4
815.702056178283	4
815.720518566774	9
815.738981164528	8
815.757443971546	3
815.775906987663	12
815.794370213208	6
815.812833647688	0
815.831297291761	1
815.849761144933	0
815.868225207204	0
815.886689478903	6
815.905153959701	0
815.923618649764	0
815.942083549255	9
815.960548657845	0
815.979013975698	1
815.997479502651	2
816.015945238867	3
816.034411184512	4
816.052877339257	3
816.071343703265	2
816.089810276537	0
816.108277058908	1
816.126744050708	0
816.145211251607	0
816.163678661935	1
816.182146281362	9
816.200614110052	5
816.219082147842	0
816.237550395061	4
816.256018851544	7
816.274487517126	6
816.292956391971	2
816.311425476082	13
816.329894769455	3
816.348364271929	6
816.36683398383	12
816.385303904997	10
816.403774035262	3
816.422244374791	12
816.440714923585	3
816.459185681478	11
816.477656648799	12
816.496127825385	13
816.514599210905	3
816.53307080602	1
816.551542610233	2
816.570014623711	11
816.588486846452	11
816.606959278293	4
816.625431919399	0
816.643904769768	5
816.662377829402	2
816.6808510983	3
816.699324576462	5
816.717798263724	2
816.736272160414	3
816.754746266204	6
816.773220581424	0
816.791695105742	2
816.810169839325	2
816.828644782008	6
816.847119933954	7
816.86559529533	16
816.884070865806	17
816.902546645545	6
816.921022634385	16
816.939498832653	12
816.957975240186	2
816.976451856984	0
816.99492868288	5
817.013405718042	9
817.031882962302	3
817.050360415992	0
817.068838078947	2
817.087315951166	7
817.105794032485	3
817.124272323068	4
817.142750822915	4
817.161229532027	0
817.179708450404	4
817.19818757788	3
817.216666914786	1
817.235146460791	7
817.253626216061	0
817.272106180595	9
817.290586354394	8
817.309066737293	9
817.327547329621	0
817.346028131049	10
817.364509141741	6
817.382990361698	10
817.40147179092	1
817.419953429406	17
817.438435276993	12
817.456917333843	4
817.475399600124	15
817.493882075504	4
817.512364760149	0
817.530847654058	1
817.549330757068	2
817.567814069342	8
817.586297591046	1
817.60478132185	0
817.623265261918	1
817.641749411086	11
817.660233769684	2
817.678718337547	0
817.697203114509	0
817.715688100902	0
817.734173296394	3
817.752658700986	6
817.771144315008	3
817.789630138295	5
817.808116170682	11
817.826602412498	5
817.84508886325	5
817.863575523431	12
817.882062392878	11
817.900549471589	11
817.9190367594	8
817.937524256641	1
817.956011962983	1
817.974499878589	0
817.99298800346	0
818.011476337431	0
818.029964880832	0
818.048453633333	0
818.066942595099	0
818.085431766295	0
818.103921146592	1
818.122410736153	2
818.140900534814	5
818.159390542741	6
818.177880760097	1
818.196371186554	3
818.214861822275	11
818.233352667262	0
818.251843721349	4
818.270334984866	0
818.288826457483	2
818.307318139531	2
818.325810030678	3
818.344302131091	5
818.362794440604	5
818.381286959547	14
818.39977968759	10
818.418272625064	22
818.436765771638	5
818.455259127312	8
818.473752692416	13
818.492246466785	5
818.51074045042	15
818.529234643156	6
818.547729045321	7
818.566223656421	5
818.584718476953	4
818.603213506749	2
818.621708745811	3
818.640204193972	0
818.6586998514	0
818.677195718092	0
818.695691794051	1
818.714188079274	1
818.732684573763	4
818.751181277517	5
818.769678190207	9
818.788175312492	0
818.806672643878	0
818.825170184529	1
818.843667934445	5
818.862165893462	0
818.880664061744	3
818.899162439457	0
818.917661026271	0
818.93615982235	7
818.954658827694	1
818.973158042139	1
818.991657466015	12
819.01015709899	7
819.028656941232	0
819.047156992739	3
819.065657253512	12
819.08415772355	1
819.102658402689	0
819.121159291259	2
819.139660388929	1
819.158161695865	0
819.176663212067	0
819.195164937534	2
819.213666872101	1
819.2321690161	2
819.250671369199	6
819.269173931729	10
819.287676703194	8
819.306179684091	10
819.324682874253	4
819.343186273515	3
819.361689882209	0
819.380193700003	3
819.398697727063	8
819.417201963389	6
819.43570640898	11
819.454211063673	8
819.472715927796	20
819.49122100102	13
819.50972628351	4
819.528231775265	10
819.546737476287	1
819.565243386574	8
819.583749505962	8
819.602255834616	13
819.620762372537	7
819.639269119888	1
819.657776076339	8
819.676283242057	3
819.694790616876	1
819.71329820096	1
819.731805994311	0
819.750313997093	0
819.768822208975	0
819.787330629958	3
819.805839260373	11
819.824348099888	10
819.842857148835	7
819.861366406882	6
819.879875874196	1
819.898385550776	0
819.916895436456	0
819.935405531568	0
819.953915835946	0
819.972426349425	0
819.99093707217	1
820.009448004181	14
820.027959145458	8
820.046470495836	0
820.064982055646	1
820.083493824557	5
820.102005802733	5
820.120517990176	0
820.139030386886	11
820.157542992861	9
820.176055808103	2
820.19456883228	2
820.213082066054	10
820.231595508929	14
820.250109161071	14
820.268623022478	12
820.287137093153	20
820.305651372762	3
820.324165861969	8
820.342680560277	2
820.361195467851	1
820.379710584692	5
820.398225910633	6
820.416741446006	7
820.435257190481	14
820.453773144387	11
820.472289307394	4
820.490805679667	0
820.509322261042	6
820.527839051849	12
820.546356051756	0
820.564873261095	1
820.583390679536	0
820.601908307243	2
820.620426144051	0
820.638944190291	0
820.657462445798	13
820.675980910406	1
820.694499584445	0
820.713018467421	2
820.731537559828	6
820.750056861502	16
820.768576372443	14
820.787096092484	0
820.805616021793	1
820.824136160368	14
820.84265650821	7
820.861177065318	4
820.879697831693	2
820.898218807169	1
820.916739991912	1
820.935261386087	3
820.953782989363	5
820.972304801906	0
820.990826823716	0
821.009349054627	4
821.027871494805	5
821.046394144249	2
821.064917003126	2
821.083440071104	6
821.101963348349	7
821.120486834695	1
821.139010530308	0
821.157534435353	0
821.1760585495	2
821.194582872914	7
821.213107405594	1
821.231632147376	2
821.25015709859	0
821.268682258905	0
821.287207628653	4
821.305733207502	0
821.324258995453	0
821.342784992836	1
821.361311199486	12
821.379837615238	10
821.398364240421	5
821.416891074707	5
821.435418118094	0
821.453945370913	0
821.472472833	5
821.491000504353	4
821.509528384808	5
821.52805647453	4
821.546584773519	13
821.565113281775	11
821.583641999298	2
821.602170926088	0
821.62070006198	0
821.639229407139	3
821.657758961565	2
821.676288725258	4
821.694818698218	0
821.713348880446	1
821.731879271775	11
821.750409872371	4
821.7689406824	1
821.78747170153	8
821.806002929928	17
821.824534367593	11
821.843066014359	1
821.861597870393	9
821.88012993586	1
821.898662210428	1
821.917194694264	3
821.935727387201	6
821.954260289571	7
821.972793401208	2
821.991326721948	2
822.009860251954	2
822.028393991228	12
822.046927939769	6
822.065462097577	6
822.083996464487	9
822.102531040831	6
822.121065826275	5
822.139600820988	9
822.158136024967	17
822.176671438214	10
822.195207060563	11
822.213742892345	2
822.232278933229	1
822.25081518338	1
822.269351642799	0
822.287888311485	1
822.306425189439	4
822.324962276495	2
822.343499572818	1
822.362037078574	9
822.380574793432	17
822.399112717558	11
822.417650850951	6
822.436189193446	12
822.454727745209	2
822.473266506404	8
822.491805476702	7
822.510344656268	0
822.528884045101	1
822.547423643036	7
822.565963450404	0
822.584503466874	10
822.603043692612	3
822.621584127784	10
822.640124772057	1
822.658665625432	1
822.677206688241	17
822.695747960152	4
822.71428944133	0
822.732831131942	1
822.75137303149	0
822.769915140472	0
822.788457458721	0
822.806999986073	0
822.825542722858	0
822.844085668745	20
822.8626288239	10
822.881172188322	0
822.899715761847	2
822.918259544806	3
822.936803537032	23
822.955347738195	9
822.973892148956	1
822.992436768821	5
823.010981597953	14
823.029526636187	9
823.048071883855	5
823.066617340625	2
823.085163006663	5
823.103708881969	4
823.122254966543	2
823.140801260384	8
823.159347763494	3
823.17789447554	0
823.196441397186	0
823.214988527934	0
823.23353586795	0
823.252083417234	7
823.270631175621	12
823.289179143275	8
823.307727320363	1
823.326275706554	1
823.344824302013	3
823.36337310674	19
823.381922120569	10
823.400471343832	14
823.419020776197	4
823.437570417996	8
823.456120268898	5
823.474670328902	4
823.49322059834	3
823.511771077046	7
823.530321764855	9
823.548872662097	9
823.567423768442	8
823.585975084055	1
823.604526608771	5
823.623078342921	0
823.641630286338	0
823.660182438859	0
823.678734800647	3
823.697287371705	14
823.71584015203	6
823.734393141623	0
823.752946340485	0
823.77149974845	1
823.790053365682	0
823.808607192183	1
823.827161227953	12
823.84571547299	22
823.864269927297	10
823.882824590706	6
823.901379463383	3
823.919934545494	1
823.938489836708	2
823.95704533719	10
823.975601046941	1
823.994156965795	0
824.012713093917	0
824.031269431307	4
824.049825978132	1
824.068382734059	1
824.08693969909	6
824.105496873554	1
824.124054257121	5
824.142611850123	5
824.161169652227	2
824.1797276636	0
824.198285884076	0
824.216844313985	10
824.235402953164	6
824.253961801445	7
824.272520859161	6
824.291080125814	2
824.309639601901	4
824.328199287257	1
824.346759181881	2
824.365319285609	5
824.38387959877	3
824.402440120869	0
824.421000852403	4
824.439561793205	18
824.458122943275	11
824.476684302615	6
824.495245871057	5
824.513807648768	10
824.532369635748	10
824.550931831997	0
824.569494237514	0
824.5880568523	3
824.60661967619	3
824.625182709348	1
824.643745951774	0
824.66230940347	0
824.680873064435	0
824.699436934502	0
824.718001014004	10
824.73656530261	7
824.755129800649	2
824.773694507793	0
824.792259424204	2
824.810824549719	17
824.829389884669	16
824.847955428722	2
824.866521182209	0
824.8850871448	0
824.90365331666	0
824.922219697623	13
824.94078628802	12
824.959353087687	1
824.977920096457	4
824.996487314496	1
825.015054741804	9
825.03362237838	11
825.052190224226	19
825.070758279175	6
825.089326543559	0
825.107895017047	17
825.126463699803	10
825.145032591828	0
825.163601693123	9
825.182171003521	3
825.200740523354	12
825.21931025229	8
825.237880190495	8
825.256450337969	5
825.275020694713	2
825.293591260726	11
825.312162035842	7
825.330733020227	9
825.349304214048	11
825.367875616971	4
825.386447229164	11
825.405019050627	13
825.423591081192	4
825.442163321027	2
825.460735770297	8
825.479308428671	13
825.497881296313	10
825.516454373226	5
825.535027659241	10
825.553601154692	9
825.572174859246	5
825.590748773235	2
825.609322896328	6
825.627897228525	6
825.646471770156	13
825.665046521057	10
825.683621481062	1
825.702196650501	0
825.720772029045	1
825.739347616692	2
825.757923413774	0
825.776499420126	3
825.795075635747	7
825.813652060472	3
825.832228694466	2
825.85080553773	0
825.869382590263	0
825.887959852066	3
825.906537322973	1
825.925115003314	0
825.94369289276	1
825.962270991475	8
825.98084929946	3
825.999427816714	1
826.018006543072	7
826.036585478699	4
826.055164623762	12
826.073743977929	3
826.092323541365	0
826.110903314071	2
826.129483296047	10
826.148063487127	2
826.166643887641	0
826.18522449726	0
826.203805316149	4
826.222386344307	1
826.240967581569	5
826.259549028267	4
826.278130684234	0
826.296712549305	4
826.315294623646	3
826.333876907257	10
826.352459400138	8
826.371042102288	9
826.389625013542	7
826.408208134232	7
826.426791464026	8
826.44537500309	2
826.463958751423	4
826.482542708861	2
826.501126875734	0
826.519711251877	0
826.538295837124	0
826.556880631641	2
826.575465635428	5
826.594050848485	3
826.612636270645	0
826.631221902242	1
826.649807742943	1
826.668393792914	1
826.686980052154	0
826.705566520665	0
826.724153198445	1
826.742740085496	1
826.76132718165	1
826.779914487075	3
826.79850200177	0
826.8170897259	2
826.835677658969	4
826.854265801474	4
826.872854153083	16
826.891442714128	9
826.910031484277	6
826.928620463696	5
826.947209652386	2
826.965799050179	0
826.984388657409	0
827.002978473743	0
827.021568499513	1
827.040158734387	13
827.058749178531	11
827.07733983178	1
827.095930694465	3
827.11452176642	3
827.133113047479	4
827.151704537808	14
827.170296237408	10
827.188888146278	0
827.207480264418	0
827.226072591662	7
827.244665128343	4
827.263257874128	2
827.281850829184	5
827.300443993509	17
827.319037366939	14
827.337630949806	7
827.356224741942	9
827.374818743183	7
827.393412953695	5
827.412007373477	4
827.430602002529	4
827.449196840852	6
827.467791888278	5
827.486387144976	6
827.504982610944	9
827.523578286348	7
827.542174170857	15
827.56077026447	14
827.57936656752	13
827.597963079674	5
827.616559801099	4
827.63515673196	10
827.653753871926	2
827.672351221162	5
827.690948779503	2
827.709546547114	2
827.728144524162	4
827.746742710314	7
827.765341105737	7
827.783939710431	11
827.802538524395	16
827.821137547464	5
827.83973677997	4
827.85833622158	4
827.87693587246	7
827.895535732612	6
827.914135802034	1
827.932736080726	0
827.951336568524	7
827.969937265758	2
827.988538171931	0
828.00713928754	0
828.02574061242	3
828.044342146571	7
828.062943889993	0
828.081545842519	0
828.100148004316	0
828.118750375384	1
828.137352955723	9
828.155955745333	1
828.174558744213	0
828.193161952198	7
828.211765369454	5
828.230368996147	1
828.248972831945	7
828.267576877013	4
828.286181131187	4
828.304785594631	8
828.323390267512	9
828.341995149498	3
828.360600240755	9
828.379205541283	20
828.397811051082	1
828.416416769985	0
828.435022698326	0
828.453628835772	3
828.472235182654	1
828.490841738642	4
828.509448503734	5
828.528055478264	3
828.546662661899	1
828.56527005497	1
828.583877657147	13
828.602485468595	7
828.621093489313	6
828.639701719303	15
828.658310158398	0
828.67691880693	1
828.695527664567	1
828.714136731475	2
828.732746007655	4
828.751355493105	1
828.769965187827	6
828.788575091653	1
828.807185204917	0
828.82579552712	0
828.844406058926	2
828.863016799838	3
828.881627749854	0
828.900238909308	1
828.918850277867	10
828.937461855697	5
828.956073642965	0
828.974685639338	0
828.993297844815	8
829.01191025973	28
829.030522883751	9
829.049135717209	2
829.067748759772	0
829.086362011606	0
829.104975472712	1
829.123589142923	0
829.142203022572	9
829.160817111325	7
829.179431409516	1
829.198045916813	0
829.216660633381	0
829.235275559054	8
829.253890694165	7
829.272506038381	2
829.291121592034	2
829.309737354793	8
829.328353326824	2
829.346969508126	3
829.365585898533	4
829.384202498378	6
829.402819307494	4
829.421436325716	12
829.440053553043	6
829.458670989808	6
829.477288635844	26
829.495906491152	8
829.514524555731	4
829.53314282925	3
829.551761312373	12
829.570380004601	7
829.588998906101	4
829.607618016706	6
829.626237336749	2
829.644856865897	11
829.663476604317	7
829.682096552009	5
829.700716708973	3
829.719337075208	5
829.737957650548	8
829.756578435327	4
829.775199429211	1
829.793820632367	5
829.812442044794	3
829.831063666494	0
829.849685497465	0
829.868307537541	5
829.886929787056	0
829.905552245676	6
829.924174913569	4
829.942797790566	1
829.961420877002	6
829.980044172709	0
829.998667677522	1
830.017291391774	0
830.035915315131	7
830.054539447593	2
830.073163789494	1
830.091788340666	4
830.110413101111	7
830.129038070661	3
830.147663249483	0
830.166288637577	1
830.184914234943	2
830.203540041581	3
830.222166057325	1
830.240792282507	4
830.259418716628	4
830.278045360355	1
830.296672213186	1
830.31529927529	1
830.3339265465	1
830.352554026981	5
830.371181716901	3
830.389809615927	2
830.408437724225	7
830.427066041795	3
830.445694568637	5
830.464323304585	1
830.482952249804	7
830.501581404463	3
830.520210768227	0
830.538840341264	0
830.557470123406	5
830.576100114987	5
830.594730315673	2
830.613360725799	3
830.63199134503	8
830.650622173533	2
830.669253211142	1
830.68788445819	6
830.70651591451	4
830.725147579936	6
830.743779454801	0
830.762411538771	5
830.781043831848	4
830.799676334363	1
830.818309046151	6
830.836941967044	0
830.855575097377	4
830.874208436648	6
830.892841985359	6
830.911475743342	0
830.930109710597	0
830.948743886959	11
830.967378272759	5
830.986012867665	3
831.004647671844	4
831.023282685295	0
831.041917908018	0
831.060553339848	1
831.07918898095	1
831.097824831325	3
831.116460891138	0
831.135097160058	4
831.15373363825	1
831.172370325548	6
831.191007222119	13
831.209644328128	3
831.228281643244	2
831.246919167633	0
831.265556901294	2
831.284194844061	4
831.302832996267	0
831.32147135758	2
831.340109928331	1
831.358748708189	3
831.377387697319	0
831.396026895556	6
831.414666303231	1
831.433305920013	6
831.451945746234	9
831.470585781562	8
831.489226026162	6
831.507866480034	10
831.526507143013	0
831.545148015432	1
831.563789096956	0
831.58243038792	7
831.601071887823	4
831.619713597166	4
831.638355515782	12
831.65699764367	1
831.675639980665	2
831.694282526933	13
831.712925282473	9
831.731568247453	6
831.750211421539	2
831.768854804731	2
831.787498397363	9
831.806142199102	0
831.824786210113	2
831.843430430397	4
831.862074859954	0
831.880719498784	3
831.899364346721	7
831.918009404096	9
831.936654670579	9
831.955300146334	1
831.973945831362	9
831.992591725664	4
832.011237829072	1
832.029884141919	5
832.048530663873	8
832.067177395266	10
832.085824335766	3
832.104471485373	0
832.123118844419	6
832.141766412738	11
832.160414190164	5
832.179062177029	9
832.197710373001	4
832.21635877808	6
832.235007392598	2
832.253656216389	1
832.272305249287	2
832.290954491625	8
832.309603942903	4
832.328253603787	2
832.346903473611	2
832.365553552875	3
832.384203841412	9
832.402854339056	3
832.421505045973	10
832.440155962164	7
832.458807087627	2
832.477458422364	7
832.496109966374	7
832.514761719491	9
832.533413681881	7
832.552065853711	7
832.570718234648	5
832.589370824859	8
832.608023624176	0
832.626676632766	9
832.645329850796	12
832.663983277934	0
832.682636914344	3
832.701290760028	2
832.719944814985	0
832.738599079049	1
832.757253552554	0
832.775908235165	0
832.794563127049	4
832.813218228374	18
832.831873538638	4
832.850529058343	1
832.869184787155	0
832.887840725407	11
832.906496872766	4
832.925153229398	14
832.943809795138	10
832.962466570317	2
832.98112355477	20
832.999780748497	7
833.01843815133	12
833.037095763271	5
833.055753584818	4
833.074411615306	7
833.093069855234	4
833.111728304436	1
833.130386962744	1
833.149045830327	5
833.167704907183	7
833.186364193313	0
833.205023688716	13
833.223683393393	5
833.242343307011	14
833.261003430235	4
833.279663762567	4
833.298324304172	4
833.316985055051	7
833.335646015204	15
833.354307184464	6
833.372968562998	9
833.391630150805	7
833.410291947887	5
833.428953954242	20
833.447616169704	10
833.466278594607	12
833.484941228784	6
833.503604072068	7
833.522267124626	5
833.540930386457	0
833.559593857396	0
833.578257537775	0
833.596921427429	9
833.61558552619	4
833.634249834224	0
833.652914351533	1
833.671579078115	1
833.690244013971	0
833.708909158935	0
833.727574513339	14
833.746240076851	6
833.764905849637	5
833.783571831696	6
833.802238022864	7
833.820904423471	7
833.839571033353	9
833.858237852176	3
833.876904880606	10
833.895572118143	16
833.914239564954	0
833.932907220873	0
833.951575086233	0
833.9702431607	0
833.988911444441	3
834.007579937457	1
834.026248639746	5
834.04491755131	8
834.063586671981	1
834.082256002093	0
834.100925541313	2
834.119595289806	3
834.138265247574	12
834.156935414617	1
834.175605790766	5
834.194276376357	8
834.212947171055	1
834.231618175194	9
834.250289388441	12
834.268960810795	12
834.287632442591	3
834.30630428366	9
834.324976333838	11
834.343648593289	1
834.362321062182	1
834.380993740016	0
834.39966662729	5
834.418339723839	6
834.437013029496	24
834.455686544594	15
834.474360268633	8
834.493034202113	9
834.511708344867	5
834.530382696896	1
834.549057258199	4
834.56773202861	3
834.586407008295	0
834.605082197255	8
834.62375759549	10
834.642433202999	0
834.661109019782	1
834.679785045673	7
834.698461280839	18
834.717137725279	9
834.735814379161	0
834.754491241983	0
834.773168314247	1
834.791845595619	0
834.810523086432	1
834.829200786353	1
834.847878695549	12
834.866556814019	12
834.885235141764	0
834.903913678617	6
834.922592424911	8
834.941271380313	3
834.95995054499	2
834.978629918941	4
834.997309502168	5
835.015989294502	7
835.034669296277	1
835.053349507161	0
835.072029927486	11
835.090710556919	3
835.10939139546	4
835.128072443443	5
835.1467537007	6
835.165435167066	0
835.184116842873	0
835.202798727621	3
835.221480821811	3
835.240163125275	0
835.258845638015	0
835.277528360029	5
835.296211291152	1
835.314894431549	8
835.333577781221	3
835.352261340169	1
835.370945108391	7
835.389629085721	6
835.408313272326	4
835.426997668206	4
835.445682273528	6
835.464367087958	6
835.483052111663	11
835.501737344476	2
835.520422786564	8
835.539108438094	5
835.557794298732	2
835.576480368645	6
835.595166647834	4
835.61385313613	5
835.632539833868	7
835.651226740715	1
835.669913857004	1
835.6886011824	5
835.707288717072	0
835.725976460852	7
835.744664414074	10
835.763352576405	3
835.782040948177	1
835.800729529058	9
835.819418319047	10
835.838107318478	1
835.856796527184	1
835.875485945166	0
835.894175572256	6
835.912865408787	5
835.931555454261	3
835.950245709176	6
835.968936173367	12
835.987626846833	2
836.006317729408	0
836.025008821257	1
836.043700122382	0
836.062391632783	10
836.081083352458	0
836.099775281409	0
836.118467419469	1
836.137159766803	1
836.15585232358	0
836.174545089466	6
836.193238064627	1
836.211931249063	4
836.230624642608	1
836.249318245428	2
836.268012057524	0
836.286706079061	4
836.305400309708	13
836.32409474963	5
836.34278939866	11
836.361484256966	30
836.380179324715	43
836.398874601572	50
836.417570087704	46
836.436265783112	43
836.454961687629	23
836.473657801588	20
836.492354124823	10
836.511050657166	8
836.529747398785	0
836.548444349512	8
836.567141509682	10
836.585838879128	0
836.604536457849	0
836.623234245679	0
836.641932242784	3
836.660630449166	2
836.679328864822	13
836.698027489755	10
836.716726323796	14
836.73542536728	4
836.754124619706	0
836.772824081741	0
836.791523752885	2
836.810223633138	9
836.828923722833	2
836.847624021805	7
836.866324529718	5
836.885025247241	14
836.903726173872	7
836.92242730978	1
836.941128654963	0
836.959830209088	0
836.978531972823	1
836.997233945667	0
837.015936127787	1
837.034638519182	0
837.053341119853	0
837.072043929634	3
[truncated: 106,070 more rows]
