# Supplementary material for: Identification and tentative removal of collagen glue in Palaeolithic worked bone objects: implications for ZooMS and radiocarbon dating
Source: Sci Rep. 2023 Dec 13;13:22119. doi: 10.1038/s41598-023-49242-7 (PMC10719399; doi:10.1038/s41598-023-49242-7)
Supplement: Supplementary file 2 — Supplementary Information 2. [file 41598_2023_49242_MOESM2_ESM.zip › maldi raw files/39 IST_original_3.txt]

800.152713348686	0
800.170998917205	6
800.18928469482	13
800.207570681859	6
800.225856877996	6
800.244143283555	10
800.262429898049	1
800.280716721966	7
800.299003755144	9
800.317290997419	4
800.335578448954	0
800.353866109913	2
800.372153979969	4
800.390442059122	5
800.408730347862	10
800.427018845537	14
800.445307552471	2
800.463596468829	0
800.481885594285	3
800.500174928838	6
800.518464472977	3
800.536754226051	15
800.555044188549	15
800.573334360143	7
800.591624740999	8
800.609915331114	2
800.628206130491	3
800.646497139128	0
800.664788357025	4
800.68307978402	5
800.701371420276	0
800.719663265792	7
800.737955320569	0
800.756247584606	1
800.774540057904	0
800.7928327403	9
800.811125631956	7
800.829418733035	4
800.84771204305	5
800.866005562651	2
800.884299291187	8
800.902593229146	8
800.920887376203	1
800.939181732521	13
800.9574762981	12
800.975771073102	11
800.994066057039	8
801.0123612504	1
801.030656653021	5
801.04895226474	13
801.06724808572	16
801.085544115961	2
801.103840355463	4
801.122136804062	9
801.140433462085	16
801.158730329369	11
801.177027405751	0
801.195324691394	0
801.213622186297	4
801.231919890462	1
801.250217803724	1
801.26851592641	5
801.286814258357	3
801.305112799239	1
801.323411549545	2
801.341710509275	12
801.360009677939	22
801.378309055865	5
801.396608643215	1
801.414908439662	9
801.433208445534	5
801.451508660504	0
801.469809084571	1
801.488109718062	11
801.506410560652	19
801.524711612666	21
801.543012873777	8
801.56131434415	3
801.579616023784	9
801.597917912679	3
801.616220010671	3
801.634522317925	6
801.652824834603	9
801.671127560379	3
801.689430495417	4
801.707733639715	5
801.726036993112	8
801.744340555932	9
801.762644327851	3
801.780948309031	9
801.799252499636	6
801.817556899175	10
801.835861508139	11
801.854166326364	3
801.872471353686	2
801.890776590271	2
801.90908203628	0
801.927387691223	11
801.945693555591	1
801.96399962922	7
801.982305911948	0
802.000612403937	1
802.01891910535	2
802.037226015862	8
802.055533135635	7
802.073840464669	17
802.092148002801	12
802.110455750358	21
802.128763707014	3
802.14707187293	19
802.165380248108	0
802.183688832548	0
802.201997626085	10
802.220306629048	3
802.238615841108	9
802.256925262431	9
802.275234893177	4
802.293544732859	10
802.311854781966	5
802.330165040334	5
802.3484755078	18
802.366786184691	2
802.385097070681	1
802.403408165769	3
802.421719470445	5
802.440030984055	3
802.458342706928	6
802.476654639225	16
802.494966780621	12
802.513279131278	0
802.531591691197	9
802.549904460378	7
802.568217438657	8
802.586530626361	0
802.604844023164	15
802.623157629228	14
802.641471444554	2
802.659785469141	0
802.67809970299	0
802.696414145938	0
802.714728798147	8
802.733043659782	17
802.751358730515	5
802.769674010346	0
802.787989499766	0
802.806305198121	4
802.824621105737	5
802.842937222779	5
802.86125354892	4
802.879570084159	5
802.897886828986	13
802.916203782749	0
802.934520945937	15
802.952838318223	2
802.971155899771	3
802.989473690745	9
803.007791690654	6
803.026109899988	7
803.044428318584	0
803.062746946278	14
803.081065783235	7
803.099384829617	3
803.117704084934	5
803.136023549676	0
803.154343223681	9
803.172663106784	11
803.190983199149	10
803.20930350094	15
803.227624011829	8
803.24594473198	3
803.264265661394	1
803.282586799906	5
803.300908147843	8
803.319229704879	12
803.337551471178	6
803.355873446738	1
803.374195631561	0
803.392518025482	9
803.410840628829	4
803.429163441274	17
803.447486462982	10
803.465809694116	4
803.484133134185	9
803.502456783679	12
803.520780642436	2
803.539104710291	9
803.557428987572	0
803.575753473952	4
803.594078169431	6
803.612403074499	4
803.630728188502	14
803.649053511768	5
803.667379044459	2
803.685704786249	9
803.704030737301	22
803.722356897616	6
803.740683267194	0
803.75900984587	3
803.777336633972	8
803.795663631172	28
803.813990837799	21
803.832318253361	8
803.850645878349	5
803.8689737126	2
803.887301755949	1
803.905630008561	0
803.923958470599	10
803.942287141736	10
803.960616022135	2
803.978945111797	17
803.997274410557	15
804.015603918581	3
804.03393363603	2
804.052263562578	0
804.070593698389	0
804.088924043463	0
804.107254597635	0
804.125585361234	0
804.143916333931	0
804.162247515891	1
804.180578907278	5
804.198910507763	1
804.217242317348	15
804.235574336358	5
804.253906564468	3
804.272239001841	3
804.290571648639	7
804.308904504537	9
804.327237569534	10
804.345570843957	14
804.363904327643	13
804.382238020428	11
804.400571922476	3
804.418906033786	4
804.437240354523	1
804.455574884196	0
804.473909623131	8
804.492244571493	6
804.510579728954	18
804.528915095677	2
804.547250671827	5
804.565586456913	4
804.583922451425	6
804.6022586552	2
804.620595068075	0
804.638931690212	0
804.657268521612	1
804.675605562275	8
804.693942812037	1
804.712280271226	12
804.730617939677	16
804.748955817228	10
804.767293904042	17
804.785632200119	6
804.803970705459	7
804.822309420062	13
804.840648343764	10
804.858987476893	2
804.877326819121	19
804.895666370613	23
804.914006131367	6
804.932346101221	9
804.950686280501	10
804.969026669045	8
804.987367266688	0
805.005708073594	0
805.024049089763	8
805.042390315195	14
805.06073174989	15
805.079073393685	6
805.097415246743	8
805.115757309228	0
805.134099580812	0
805.152442061496	1
805.170784751607	15
805.189127650981	6
805.207470759454	10
805.225814077354	5
805.244157604354	0
805.262501340453	10
805.280845286143	12
805.299189440769	4
805.317533804822	3
805.335878377974	20
805.35422316039	18
805.372568152233	10
805.390913353012	13
805.409258763217	18
805.427604382686	4
805.445950211255	12
805.464296249087	10
805.482642496346	7
805.500988952541	5
805.519335618163	5
805.537682493048	1
805.556029577034	3
805.574376870446	1
805.592724372958	1
805.611072084734	0
805.629420005773	5
805.647768136075	2
805.666116475477	0
805.684465024306	3
805.702813782236	0
805.721162749428	0
805.739511926048	6
805.757861311604	1
805.776210906587	7
805.794560710834	1
805.81291072418	9
805.831260946791	23
805.849611378665	8
805.867962019802	0
805.886312870039	1
805.904663929703	3
805.923015198632	3
805.94136667666	10
805.959718363951	3
805.978070260507	0
805.996422366326	3
806.014774681408	0
806.033127205591	0
806.051479939201	13
806.069832881911	12
806.088186033885	10
806.106539395122	5
806.124892965623	1
806.143246745224	3
806.161600734253	0
806.179954932382	2
806.198309339774	12
806.21666395643	4
806.23501878235	1
806.253373817534	22
806.271729061818	15
806.290084515366	7
806.308440178341	10
806.326796050416	4
806.345152131592	4
806.363508422359	3
806.381864922062	5
806.400221631029	1
806.418578549424	14
806.436935676919	13
806.455293013678	5
806.473650559701	3
806.492008314824	7
806.510366279374	10
806.528724453025	4
806.54708283594	4
806.565441428283	0
806.583800229726	3
806.602159240269	5
806.62051846024	3
806.638877889311	8
806.657237527646	8
806.675597375409	26
806.693957432272	12
806.712317698236	1
806.730678173791	1
806.749038858283	0
806.767399752039	0
806.785760855222	0
806.804122167342	9
806.822483689055	13
806.840845419703	1
806.85920735978	0
806.87756950912	1
806.895931867561	0
806.914294435266	0
806.932657212236	9
806.95102019847	16
806.969383393804	8
806.987746798566	0
807.006110412428	1
807.024474235555	15
807.04283826811	7
807.061202509601	0
807.079566960521	3
807.097931620705	5
807.116296489989	8
807.134661568702	2
807.153026856515	10
807.171392353592	5
807.189758059934	8
807.208123975376	12
807.226490100246	3
807.244856434217	13
807.263222977452	12
807.281589729952	5
807.29995669188	18
807.318323862745	11
807.336691243038	5
807.355058832431	6
807.373426631253	1
807.391794639012	5
807.410162856363	11
807.42853128265	7
807.44689991853	3
807.465268763347	7
807.483637817428	10
807.502007080937	2
807.520376553547	8
807.538746235258	6
807.557116126397	3
807.575486226801	1
807.593856536306	4
807.612227055239	3
807.630597783272	3
807.648968720407	3
807.667339867134	8
807.685711222798	0
807.70408278789	1
807.722454562083	0
807.74082654554	0
807.759198738426	0
807.777571140413	1
807.795943751501	5
807.814316572018	9
807.832689601635	6
807.851062840517	4
807.869436288828	0
807.887809946239	0
807.906183812751	3
807.924557888692	2
807.942932173898	0
807.961306668205	1
807.97968137194	7
807.998056284613	14
808.016431406878	11
808.03480673808	18
808.05318227871	9
808.071558028606	17
808.089933987603	6
808.108310155864	6
808.12668653339	33
808.145063120182	19
808.163439916074	6
808.181816921395	12
808.200194135817	10
808.218571559504	2
808.23694919262	6
808.255327034673	6
808.273705086154	1
808.292083346901	12
808.310461816749	13
808.328840496026	6
808.347219384404	1
808.365598482047	4
808.383977788955	10
808.402357304964	5
808.420737030402	27
808.439116965105	28
808.457497108909	10
808.475877461815	4
808.494258024313	0
808.512638795749	3
808.531019776614	9
808.549400966744	11
808.567782365974	0
808.586163974471	0
808.604545792232	0
808.622927819259	0
808.64131005555	7
808.659692500943	0
808.678075155601	15
808.696458019688	13
808.714841092877	2
808.733224375331	3
808.75160786705	4
808.76999156787	0
808.788375477955	0
808.80675959747	0
808.825143926086	2
808.843528463968	15
808.861913211114	4
808.880298167527	13
808.898683333204	7
808.917068707983	14
808.935454292027	14
808.953840085336	15
808.972226087911	13
808.990612299751	1
809.008998720857	12
809.027385351064	6
809.045772190536	7
809.064159239274	12
809.082546497277	9
809.100933964546	3
809.11932164108	0
809.137709526716	3
809.156097621617	2
809.174485925947	4
809.192874439379	7
809.211263162077	10
809.22965209404	2
809.248041235105	7
809.266430585599	10
809.284820145195	8
809.303209914056	4
809.321599892347	7
809.339990079575	9
809.358380476233	15
809.376771082157	10
809.395161897182	12
809.413552921473	29
809.431944155029	42
809.450335597852	14
809.46872724994	3
809.487119111293	23
809.505511181748	6
809.523903461633	3
809.542295950619	2
809.560688648708	11
809.579081556389	15
809.597474673009	8
809.615867999058	2
809.63426153421	0
809.652655278626	0
809.671049232309	2
809.689443395421	5
809.707837767472	10
809.726232348952	15
809.744627139698	11
809.763022139545	5
809.781417348659	3
809.799812767038	1
809.818208394683	0
809.836604231594	6
809.855000277607	5
809.873396532886	2
809.891792997594	16
809.910189671405	8
809.928586554317	19
809.946983646824	21
809.965380948268	22
809.983778458978	5
810.002176179118	0
810.02057410836	3
810.038972246868	1
810.057370594643	0
810.075769151683	0
810.094167917989	0
810.112566893397	0
810.130966078071	0
810.149365472011	0
810.167765075217	7
810.18616488769	7
810.204564909428	11
810.222965140268	4
810.241365580375	0
810.259766229912	2
810.278167088386	14
810.296568156291	3
810.314969433462	4
810.333370919735	24
810.351772615438	6
810.370174520243	4
810.388576634315	5
810.406978957817	2
810.425381490257	6
810.443784232127	11
810.462187183099	11
810.480590343502	8
810.498993712842	10
810.517397291777	0
810.535801079815	4
810.554205076954	1
810.572609283524	11
810.591013699196	4
810.609418324134	11
810.627823158503	12
810.64622820181	11
810.664633454547	1
810.683038916551	0
810.701444587657	3
810.719850468193	2
810.738256557832	2
810.756662856737	13
810.775069364909	3
810.793476082347	3
810.811883008887	5
810.830290144858	3
810.848697489931	3
810.86710504427	2
810.885512807876	2
810.903920780749	0
810.922328962723	5
810.940737354129	5
810.959145954637	1
810.977554764411	1
810.995963783452	2
811.014373011759	2
811.032782449333	5
811.051192096174	3
811.069601952117	17
811.088012017326	4
811.106422291802	4
811.124832775545	3
811.143243468554	14
811.161654370831	2
811.180065482209	5
811.198476803018	3
811.21688833293	2
811.235300071944	5
811.253712020554	2
811.272124178101	6
811.29053654508	6
811.308949121161	18
811.327361906508	4
811.345774901287	7
811.364188105169	1
811.382601518152	8
811.401015140567	21
811.419428972249	21
811.437843013033	4
811.456257263084	8
811.474671722401	2
811.493086390986	7
811.511501268837	11
811.529916355791	5
811.548331652012	11
811.566747157664	6
811.585162872419	8
811.60357879644	8
811.621994929729	0
811.64041127212	1
811.658827823942	12
811.677244584867	13
811.695661555059	4
811.714078734682	6
811.732496123243	11
811.750913721236	8
811.769331528496	0
811.787749544858	1
811.806167770487	7
811.824586205548	5
811.843004849547	7
811.861423702978	2
811.879842765675	0
811.898262037476	2
811.916681518708	0
811.935101209042	5
811.953521108644	0
811.971941217512	9
811.990361535648	10
812.008782062887	8
812.027202799557	9
812.04562374533	1
812.06404490037	2
812.082466264677	5
812.100887838251	2
812.119309620928	1
812.137731613037	5
812.156153814249	5
812.174576224728	10
812.192998844638	9
812.211421673487	1
812.229844711768	1
812.248267959316	6
812.266691415966	0
812.285115082049	1
812.303538957234	4
812.321963041523	1
812.340387335243	3
812.35881183823	6
812.37723655032	19
812.395661471842	8
812.414086602467	9
812.43251194236	5
812.450937491519	4
812.469363249947	10
812.487789217477	3
812.506215394439	10
812.524641780504	3
812.543068375836	13
812.561495180436	27
812.579922194304	15
812.598349417438	10
812.616776849676	0
812.635204491182	4
812.653632342119	1
812.672060402159	0
812.690488671303	1
812.708917149878	4
812.727345837721	19
812.745774734668	15
812.764203841046	3
812.782633156363	1
812.801062681276	0
812.819492415128	9
812.837922358412	6
812.856352510964	0
812.874782872619	2
812.893213443541	0
812.911644223731	0
812.930075213189	11
812.94850641175	12
812.966937819908	5
812.985369437004	17
813.003801263368	24
813.022233299	16
813.0406655439	8
813.059097998067	2
813.077530661502	0
813.09596353404	2
813.114396616011	4
813.132829907085	0
813.151263407427	0
813.169697117036	1
813.188131035749	2
813.206565163894	2
813.224999501307	9
813.243434047823	4
813.261868803443	0
813.28030376866	1
813.298738942815	8
813.317174326403	17
813.335609919258	4
813.354045721218	0
813.372481732445	6
813.39091795294	10
813.409354382703	15
813.427791021733	6
813.446227870032	12
813.464664927434	2
813.483102194105	14
813.501539670043	14
813.519977355249	13
813.538415249723	2
813.556853353466	5
813.575291666312	5
813.59373018859	9
813.612168919972	7
813.630607860622	20
813.64904701054	15
813.667486369561	8
813.685925938016	20
813.704365715738	5
813.722805702564	0
813.741245898658	0
813.75968630402	3
813.778126918651	0
813.796567742549	1
813.815008775551	1
813.833450017821	7
813.851891469524	3
813.870333130331	0
813.888775000241	6
813.907217079585	5
813.925659368196	10
813.944101865911	8
813.962544573059	10
813.980987489311	13
813.99943061483	11
814.017873949619	2
814.036317493511	3
814.054761246835	3
814.073205209264	0
814.091649380961	2
814.11009376209	6
814.128538352159	0
814.146983151661	3
814.165428160431	3
814.183873378306	3
814.202318805448	7
814.220764442024	8
814.239210287538	17
814.257656342486	11
814.276102606702	16
814.294549080022	11
814.312995762775	7
814.331442654632	9
814.349889755758	5
814.368337066152	1
814.386784585814	16
814.405232314581	8
814.42368025278	1
814.442128400083	6
814.460576756655	7
814.479025322496	10
814.497474097605	11
814.515923081818	1
814.534372275464	3
814.552821678214	6
814.571271290233	8
814.589721111685	4
814.608171142241	2
814.626621382066	8
814.645071830995	7
814.663522489192	7
814.681973356823	2
814.700424433557	21
814.718875719561	7
814.737327214833	4
814.755778919209	0
814.774230833019	9
814.792682955932	3
814.811135288115	0
814.829587829566	4
814.848040580451	3
814.866493540275	6
814.884946709532	8
814.903400087894	21
814.921853675524	2
814.940307472588	7
814.958761478756	7
814.977215694028	0
814.995670118734	8
815.014124752709	18
815.032579595788	9
815.0510346483	6
815.069489909752	4
815.087945380638	0
815.106401060792	0
815.124856950215	0
815.143313048743	0
815.161769356704	0
815.180225873605	16
815.198682600104	10
815.217139535543	0
815.235596680416	0
815.254054034557	6
815.272511597803	1
815.290969370318	1
815.309427352102	10
815.327885543154	2
815.346343943476	2
815.364802553067	6
815.383261371763	5
815.401720399727	8
815.420179637125	10
815.438639083463	0
815.457098739235	0
815.475558604276	6
815.494018678422	1
815.512478962001	2
815.530939454684	12
815.549400156637	10
815.567861067859	20
815.58632218835	2
815.604783517946	2
815.623245056975	0
815.64170680511	2
815.660168762513	16
815.678630929185	8
815.697093305127	6
815.715555890338	1
815.734018684819	9
815.752481688404	6
815.770944901258	13
815.789408323382	3
815.807871954774	10
815.826335795437	17
815.844799845203	4
815.863264104404	6
815.88172857271	0
815.900193250284	6
815.918658137129	8
815.937123233242	19
815.955588538625	11
815.974054053113	5
815.992519777035	0
816.010985710061	0
816.029451852357	0
816.047918203923	13
816.066384764758	6
816.084851534697	6
816.103318514071	3
816.12178570255	5
816.140253100298	10
816.158720707315	5
816.177188523602	14
816.195656549159	16
816.214124783821	11
816.232593227752	8
816.251061881117	19
816.269530743587	2
816.287999815327	11
816.306469096336	20
816.324938586451	7
816.343408285834	4
816.361878194653	7
816.380348312576	13
816.398818639769	6
816.417289176231	5
816.435759921963	0
816.454230876965	11
816.472702041071	13
816.491173414448	9
816.509644997094	7
816.52811678901	10
816.546588790031	5
816.565061000486	7
816.583533420211	8
816.602006049041	8
816.620478887141	5
816.638951934511	13
816.65742519115	11
816.675898657059	4
816.694372332074	3
816.712846216523	7
816.731320310077	2
816.7497946129	0
816.768269124994	8
816.786743846358	11
816.805218776826	9
816.82369391673	7
816.842169265738	8
816.860644824016	1
816.879120591565	13
816.897596568383	7
816.916072754306	7
816.934549149664	8
816.953025754292	7
816.971502568026	11
816.989979591029	32
817.008456823302	6
817.026934264845	2
817.045411915494	3
817.063889775577	0
817.082367844766	2
817.100846123224	0
817.119324610953	4
817.137803307952	9
817.15628221422	5
817.174761329595	1
817.193240654404	0
817.211720188318	1
817.230199931502	10
817.248679883957	3
817.267160045682	7
817.285640416512	11
817.304120996777	16
817.322601786147	7
817.341082784952	7
817.359563992698	10
817.378045409879	4
817.396527036331	2
817.415008871887	0
817.433490916879	1
817.451973170976	3
817.470455634343	1
817.488938306981	0
817.507421188889	7
817.525904279902	12
817.544387580351	2
817.562871089905	0
817.581354808729	5
817.599838736988	1
817.618322874188	0
817.636807220824	1
817.65529177673	2
817.673776541741	2
817.692261516022	3
817.710746699739	1
817.729232092397	1
817.74771769449	8
817.766203505853	5
817.784689526322	1
817.803175756061	1
817.821662195236	10
817.840148843516	7
817.858635700902	2
817.877122767723	2
817.895610043815	0
817.914097529012	2
817.932585223645	3
817.951073127219	17
817.969561240393	4
817.988049562507	0
818.006538094057	1
818.025026834878	0
818.043515784804	0
818.062004944001	5
818.080494312469	20
818.098983890207	8
818.117473677051	21
818.135963673331	15
818.154453878716	4
818.172944293372	10
818.191434917463	6
818.209925750661	2
818.228416793129	2
818.246908044702	3
818.265399505547	2
818.283891175827	2
818.302383055213	1
818.32087514387	7
818.339367441797	11
818.357859948995	12
818.3763526653	2
818.394845591039	0
818.413338725885	2
818.431832070001	1
818.450325623389	0
818.468819386047	0
818.487313357811	7
818.505807539011	14
818.524301929317	8
818.542796529058	5
818.561291337741	0
818.579786355859	2
818.598281583249	7
818.616777019909	7
818.635272665675	1
818.653768520712	0
818.672264585021	0
818.6907608586	7
818.70925734145	9
818.727754033571	6
818.746250934798	1
818.764748045461	7
818.78324536523	6
818.801742894105	5
818.820240632582	3
818.838738579999	3
818.857236736852	1
818.875735102811	0
818.894233678042	17
818.912732462708	11
818.931231456481	8
818.94973065936	2
818.968230071674	3
818.986729693096	2
819.005229523788	1
819.023729563916	1
819.042229813151	4
819.060730271656	0
819.079230939433	5
819.097731816316	6
819.116232902635	0
819.134734198061	7
819.153235702757	0
819.171737416725	0
819.190239339965	1
819.20874147231	10
819.227243814092	2
819.24574636498	5
819.264249125139	16
819.282752094735	3
819.301255273271	1
819.319758661245	1
819.338262258489	9
819.35676606484	1
819.375270080462	1
819.393774305356	0
819.412278739521	5
819.430783382957	10
819.449288235665	12
819.467793297479	5
819.486298568729	16
819.504804049086	8
819.523309738715	2
819.541815637614	15
819.560321745621	1
819.578828063063	0
819.597334589613	17
819.615841325598	27
819.634348270525	13
819.652855425054	24
819.671362788524	5
819.689870361431	2
819.708378143609	0
819.726886134894	1
819.745394335451	10
819.763902745279	14
819.782411364378	18
819.800920192749	7
819.819429230227	6
819.837938477141	12
819.856447933162	2
819.874957598455	7
819.893467473019	13
819.911977556855	2
819.930487849797	3
819.948998352177	1
819.967509063663	3
819.98601998442	5
820.004531114449	12
820.023042453915	2
820.041554002323	3
820.060065760168	16
820.078577727119	10
820.097089903342	10
820.115602289001	3
820.134114883768	6
820.152627687641	12
820.171140700951	5
820.189653923368	4
820.208167355222	12
820.226680996182	12
820.245194846415	4
820.263708905919	5
820.282223174695	1
820.300737652578	2
820.319252339898	0
820.337767236324	6
820.356282342023	12
820.374797656993	8
820.393313181235	13
820.411828914585	18
820.430344857371	6
820.448861009264	1
820.467377370429	1
820.485893941032	2
820.504410720576	5
820.522927709557	8
820.54144490781	6
820.55996231517	5
820.578479931802	1
820.596997757872	3
820.615515792882	11
820.634034037496	5
820.652552491051	2
820.671071153878	2
820.689590026143	0
820.708109107515	0
820.726628398158	0
820.745147898074	17
820.763667607262	15
820.782187525557	1
820.80070765329	3
820.819227990129	9
820.83774853624	10
820.856269291624	15
820.87479025628	26
820.893311430043	26
820.911832813243	12
820.930354405551	1
820.948876207296	0
820.967398218148	1
820.985920438107	8
821.004442867669	0
821.022965506172	10
821.041488353948	16
821.060011411162	11
821.078534677482	1
821.097058153075	6
821.11558183794	5
821.134105731913	0
821.152629835158	6
821.17115414784	26
821.18967866963	11
821.208203400692	13
821.226728341026	5
821.245253490633	4
821.263778849512	5
821.282304417499	5
821.300830194758	30
821.319356181455	10
821.337882377093	7
821.35640878217	3
821.374935396519	11
821.393462219975	19
821.411989252869	13
821.43051649487	1
821.449043946144	1
821.46757160669	3
821.486099476509	2
821.504627555435	0
821.5231558438	0
821.541684341271	0
821.560213048015	3
821.578741964032	7
821.597271089321	14
821.615800423718	12
821.634329967552	16
821.652859720494	4
821.671389682709	5
821.689919854362	4
821.708450235122	3
821.726980824989	6
821.745511624295	0
821.764042632707	1
821.782573850393	4
821.801105277517	6
821.819636913748	14
821.838168759252	6
821.856700813863	3
821.875233077913	0
821.89376555107	18
821.912298233499	17
821.930831125202	4
821.949364226343	11
821.967897536426	11
821.986431055781	6
822.004964784575	3
822.023498722477	9
822.042032869652	13
822.060567226264	10
822.079101791819	3
822.097636566812	27
822.116171551078	10
822.134706744452	0
822.153242147099	1
822.171777759018	4
822.190313580211	5
822.208849610677	9
822.227385850415	0
822.245922299262	1
822.264458957381	2
822.282995824773	9
822.301532901438	15
822.320070187377	3
822.338607682588	3
822.357145386907	1
822.375683300665	5
822.39422142353	8
822.412759755669	5
822.43129829708	9
822.449837047765	4
822.468376007722	1
822.486915176788	17
822.505454555127	16
822.523994142739	7
822.542533939623	3
822.561073945782	2
822.579614161213	9
822.598154585752	22
822.616695219565	14
822.635236062816	3
822.653777115175	17
822.672318376641	18
822.690859847712	19
822.709401527726	11
822.727943417178	3
822.746485515738	6
822.765027823571	1
822.783570340677	0
822.802113067057	1
822.820656002545	14
822.839199147471	5
822.857742501505	11
822.876286064813	1
822.89482983756	5
822.913373819414	7
822.931918010377	16
822.950462410778	12
822.969007020288	4
822.98755183907	11
823.006096867292	1
823.024642104622	0
823.043187551225	1
823.061733206936	25
823.080279072086	13
823.09882514651	7
823.117371430041	1
823.135917922681	0
823.154464624925	0
823.173011536112	1
823.191558656738	16
823.210105986637	8
823.228653525645	5
823.247201273926	11
823.26574923148	8
823.284297398308	1
823.302845774245	1
823.32139435962	7
823.339943154104	5
823.358492158026	16
823.377041371057	20
823.395590793197	17
823.41414042494	9
823.432690265627	0
823.451240315587	7
823.469790574986	14
823.488341043494	9
823.506891721275	6
823.52544260833	11
823.543993704493	3
823.562545010096	4
823.581096524807	3
823.599648248791	0
823.61820018205	0
823.636752324747	0
823.655304676388	8
823.673857237468	12
823.692410007656	16
823.710962987118	0
823.72951617602	2
823.748069574029	7
823.766623181147	2
823.78517699787	0
823.803731023536	0
823.822285258476	8
823.840839702855	9
823.859394356177	3
823.877949218939	0
823.896504290974	3
823.915059572284	1
823.933615062702	2
823.952170762559	2
823.970726671525	1
823.989282789765	3
824.007839117279	7
824.026395653901	8
824.044952399963	3
824.063509355134	1
824.082066519578	1
824.100623893463	0
824.119181476455	7
824.137739268557	19
824.156297270097	3
824.174855480747	13
824.19341390067	22
824.211972530034	6
824.230531368505	1
824.249090416251	3
824.267649673271	5
824.2862091394	13
824.304768814969	16
824.323328699646	11
824.341888793597	15
824.360449096823	11
824.379009609157	11
824.397570330931	10
824.416131261979	9
824.434692402136	3
824.453253751568	1
824.471815310273	6
824.490377078253	5
824.508939055341	14
824.52750124187	7
824.546063637507	8
824.564626242584	3
824.58318905677	9
824.60175208023	6
824.620315312964	6
824.638878754808	13
824.657442405925	14
824.676006266483	22
824.694570336149	18
824.71313461509	1
824.731699103306	4
824.750263800796	6
824.768828707394	3
824.787393823433	0
824.80595914858	1
824.824524683002	0
824.843090426699	2
824.86165637967	7
824.880222541916	5
824.89878891327	4
824.917355493899	6
824.935922283968	17
824.95448928298	9
824.973056491433	4
824.99162390916	15
825.010191535996	8
825.028759372273	15
825.047327417658	9
825.065895672318	5
825.084464136253	25
825.103032809462	14
825.12160169178	16
825.140170783539	4
825.158740084407	4
825.177309594549	3
825.195879314132	3
825.214449242657	21
825.233019380624	15
825.251589727865	14
825.270160284215	4
825.28873104984	29
825.307302024905	18
825.325873208914	5
825.344444602364	0
825.363016205088	2
825.381588016921	6
825.400160038029	6
825.418732268577	4
825.437304708235	4
825.455877357167	12
825.474450215209	5
825.493023282691	17
825.511596559448	12
825.530170045314	6
825.548743740455	6
825.567317644871	11
825.585891758397	7
825.604466081362	6
825.623040613603	1
825.641615354953	7
825.660190305579	10
825.678765465479	3
825.697340834653	5
825.715916412938	9
825.734492200663	4
825.753068197663	3
825.771644403772	3
825.790220819157	3
825.808797443816	21
825.82737427775	3
825.845951320794	0
825.864528573278	0
825.883106034873	7
825.901683705742	12
825.920261585886	2
825.938839675305	3
825.957417973999	6
825.975996481803	1
825.994575199048	1
826.013154125402	4
826.031733261031	11
826.050312605936	5
826.068892160115	0
826.08747192357	2
826.106051896134	2
826.124632077974	5
826.143212469255	7
826.161793069645	7
826.180373879144	17
826.19895489825	16
826.2175361263	29
826.236117563626	21
826.254699210392	9
826.273281066268	0
826.291863131254	0
826.310445405846	3
826.329027889382	2
826.347610582194	0
826.366193484447	1
826.384776595809	9
826.403359916446	5
826.421943446359	7
826.440527185548	5
826.459111134012	7
826.477695291585	4
826.496279658434	4
826.514864234559	12
826.533449019959	1
826.552034014634	4
826.570619218585	11
826.589204631645	10
826.607790253981	0
826.626376085758	0
826.644962126645	11
826.663548376808	8
826.68213483608	5
826.700721504794	0
826.719308382783	0
826.737895469882	6
826.756482766091	18
826.775070271907	11
826.793657986667	4
826.812245910868	0
826.830834044345	6
826.849422386932	18
826.868010938794	15
826.886599699933	10
826.905188670346	3
826.92377784987	6
826.942367238835	0
826.960956837076	0
826.979546644427	4
826.998136661054	0
827.016726886956	0
827.035317322134	3
827.053907966587	3
827.072498820151	0
827.091089883156	6
827.109681155271	9
827.128272636497	1
827.146864327329	1
827.165456227106	0
827.184048336324	2
827.202640654653	4
827.221233182257	0
827.239825919137	3
827.258418865459	4
827.277012020725	0
827.295605385433	5
827.314198959417	8
827.332792742511	9
827.35138673488	5
827.369980936526	6
827.388575347447	9
827.407169967645	7
827.425764796953	11
827.444359835702	17
827.462955083561	7
827.481550540697	10
827.500146207109	16
827.518742082796	1
827.53733816776	0
827.555934461834	0
827.574530965349	9
827.593127677975	5
827.611724599877	8
827.630321731055	17
827.648919071343	3
827.667516621074	24
827.68611438008	22
827.704712348197	3
827.723310525589	2
827.741908912258	1
827.760507508037	5
827.779106313425	8
827.797705327756	12
827.816304551364	4
827.834903984413	0
827.853503626407	5
827.87210347801	1
827.890703538556	3
827.909303808545	3
827.927904287644	0
827.94650497602	6
827.965105873671	0
827.983706980765	9
828.002308296803	1
828.020909822284	3
828.039511557041	5
828.058113500908	0
828.076715654051	10
828.095318016471	3
828.113920588168	2
828.132523368974	17
828.151126359389	7
828.169729558749	1
828.188332967385	8
828.206936585297	2
828.225540412485	6
828.24414444895	7
828.262748694692	11
828.281353149544	6
828.299957813839	9
828.318562687244	8
828.337167769925	10
828.355773061883	8
828.374378562952	10
828.392984273463	3
828.41159019325	4
828.430196322148	4
828.448802660323	4
828.467409207774	10
828.486015964502	12
828.504622930506	9
828.523230105621	6
828.541837490013	32
828.560445083847	4
828.579052886792	0
828.597660898847	7
828.616269120512	4
828.63487755112	9
828.653486191006	5
828.672095040334	8
828.690704098773	16
828.709313366322	2
828.72792284348	4
828.746532529583	22
828.765142424963	10
828.783752529785	5
828.802362843718	2
828.820973367094	0
828.839584099415	0
828.858195041178	0
828.876806192219	1
828.89541755237	1
828.914029121797	13
828.932640900668	15
828.95125288865	3
828.969865085742	0
828.988477492277	2
829.007090108089	6
829.025702933012	3
829.044315967212	1
829.062929210689	4
829.081542663442	0
829.100156325473	0
829.118770196614	0
829.137384277199	7
829.155998566894	2
829.174613065867	5
829.193227774282	1
829.211842691642	0
829.230457818445	1
829.249073154525	10
829.267688699717	3
829.286304454185	1
829.30492041793	1
829.323536590953	5
829.342152973252	8
829.360769564829	4
829.379386365516	10
829.398003375647	12
829.416620594722	0
829.435238023241	7
829.453855661037	16
829.47247350811	12
829.491091564294	11
829.509709829921	6
829.52832830466	12
829.546946988675	13
829.565565881968	3
829.584184984538	2
829.602804296219	3
829.621423817344	0
829.640043547579	0
829.658663487092	0
829.677283635882	0
829.695903993949	5
829.714524561294	20
829.73314533775	5
829.751766323649	11
829.770387518659	5
829.789008922947	0
829.807630536512	4
829.826252359354	24
829.844874391308	18
829.863496632705	10
829.882119083213	11
829.900741742998	6
829.919364612061	5
829.937987690402	26
829.95661097802	25
829.975234474749	25
829.993858180922	13
830.012482096206	1
830.031106220767	1
830.049730554606	0
830.068355097722	0
830.086979850116	0
830.105604811622	11
830.124229982404	6
830.142855362631	5
830.161480951802	8
830.180106750418	11
830.19873275831	8
830.217358975315	13
830.235985401763	2
830.254612037322	7
830.273238882159	7
830.291865936274	5
830.310493199666	24
830.32912067217	17
830.347748354117	15
830.366376245176	11
830.385004345513	12
830.403632655293	4
830.422261174019	14
830.440889902189	6
830.459518839636	9
830.478147986195	8
830.496777342031	12
830.515406907146	0
830.534036681537	0
830.552666665207	0
830.571296858155	1
830.589927260214	0
830.608557871717	6
830.627188692332	11
830.645819722058	1
830.664450961395	9
830.683082409676	12
830.701714067236	8
830.72034593424	2
830.738978010356	3
830.757610295749	2
830.776242790586	9
830.794875494369	9
830.81350840743	8
830.832141529935	1
830.850774861551	6
830.869408402446	8
830.888042152785	0
830.906676112069	0
830.925310280964	12
830.943944658804	7
830.962579245922	0
830.981214042484	13
830.999849048158	10
831.018484262944	7
831.037119687341	2
831.055755320683	0
831.074391163302	0
831.093027215367	0
831.111663476543	0
831.130299946997	13
831.148936626729	9
831.167573515574	5
831.186210613862	7
831.204847921429	10
831.223485438107	1
831.242123164064	0
831.260761099299	9
831.279399243645	11
831.298037597437	3
831.316676160506	0
831.335314932687	5
831.353953914147	8
831.372593104884	4
831.3912325049	6
831.409872114194	14
831.4285119326	21
831.447151960285	18
831.465792197414	8
831.484432643655	1
831.503073299174	6
831.521714163971	1
831.540355237881	0
831.558996521235	5
831.577638013701	1
831.596279715446	0
831.614921626635	0
831.63356374677	0
831.652206076349	1
831.670848615208	6
831.689491363178	8
831.708134320426	11
831.726777487119	12
831.745420862758	6
831.764064447842	3
831.782708242204	5
831.801352245679	2
831.819996458598	1
831.838640880629	19
831.857285511939	27
831.875930352528	3
831.894575402228	1
831.913220661374	2
831.931866129797	4
831.950511807333	3
831.969157693982	10
831.987803790241	1
832.006450095447	3
832.025096610097	9
832.043743334026	14
832.062390267068	12
832.081037409388	10
832.099684760986	6
832.118332321863	4
832.136980092019	1
832.155628071287	0
832.174276260001	7
832.192924657826	3
832.21157326493	0
832.230222081313	3
832.248871106975	13
832.267520341749	16
832.286169785968	3
832.304819439466	9
832.32346930191	3
832.342119373799	6
832.360769655133	8
832.379420145413	1
832.398070844972	13
832.416721753976	11
832.435372872093	17
832.454024199654	16
832.472675736329	15
832.491327482115	13
832.509979437348	6
832.528631601692	8
832.547283975482	2
832.565936558384	0
832.584589350565	9
832.603242352025	8
832.621895562765	11
832.640548982616	4
832.659202611746	8
832.677856450322	5
832.696510498011	0
832.715164754978	3
832.733819221225	10
832.752473896584	8
832.771128781388	11
832.789783875305	15
832.808439178501	10
832.827094691143	9
832.845750412731	6
832.864406343764	4
832.883062484076	3
832.901718833501	1
832.920375392205	6
832.939032160355	4
832.957689137451	4
832.976346323992	2
832.995003719813	0
833.013661324746	11
833.032319139125	4
833.050977162617	4
833.069635395388	5
833.088293837438	0
833.106952488767	1
833.125611349209	0
833.144270419096	1
833.162929698097	14
833.181589186376	18
833.200248883935	11
833.218908790774	13
833.237568906725	13
833.256229232121	10
833.274889766631	2
833.29355051042	8
833.312211463655	15
833.330872625836	0
833.349533997629	4
833.368195578369	8
833.386857368388	11
833.405519367853	18
833.424181576431	14
833.442843994122	10
833.461506621425	4
833.480169457675	4
833.498832503204	7
833.517495758179	11
833.536159222267	6
833.554822895634	2
833.573486778281	3
833.592150870207	4
833.610815171247	10
833.629479681732	3
833.64814440133	1
833.666809330375	2
833.685474468366	10
833.704139815802	7
833.722805372519	0
833.741471138349	0
833.760137113624	3
833.778803298013	9
833.797469691681	12
833.816136294629	3
833.834803106857	4
833.853470128198	4
833.872137358818	8
833.890804798884	5
833.909472448064	3
833.928140306523	7
833.946808374262	0
833.965476651114	17
833.984145137413	16
834.002813832991	7
834.021482737515	10
834.040151851653	9
834.058821174904	6
834.077490707268	4
834.096160449078	3
834.114830400001	8
834.133500560205	16
834.152170929854	9
834.170841508617	9
834.189512296493	1
834.208183293816	3
834.226854500418	7
834.245525916134	6
834.264197541296	6
834.282869375405	3
834.301541419127	6
834.320213671795	5
834.338886133911	6
834.357558805139	14
834.376231685647	11
834.394904775436	9
834.41357807467	15
834.432251582852	10
834.45092530048	2
834.469599227388	10
834.48827336341	4
834.506947708711	15
834.525622263293	7
834.544297027155	17
834.562972000296	11
834.581647182718	1
834.600322574253	0
834.618998175235	2
834.63767398533	5
834.656350004539	0
834.675026233361	1
834.69370267113	0
834.712379318179	1
834.731056174675	1
834.749733240284	2
834.768410515173	10
834.787087999343	10
834.805765692793	27
834.824443595356	11
834.843121707366	7
834.86180002849	10
834.880478559061	25
834.899157298578	8
834.917836247543	0
834.936515405787	4
834.955194773146	0
834.973874349951	0
834.992554135869	0
835.011234131069	0
835.029914335548	7
835.048594749308	13
835.067275372181	2
835.085956204501	4
835.104637245935	3
835.12331849665	4
835.141999956645	4
835.16068162592	9
835.179363504475	11
835.198045592311	18
835.216727889261	11
835.235410395491	14
835.254093111001	11
835.272776035792	4
835.291459169697	0
835.310142513216	0
835.328826065681	7
835.347509827427	8
835.366193798454	7
835.384877978761	8
835.403562368349	12
835.422246967217	17
835.440931775199	17
835.459616792461	2
835.478302019171	6
835.496987454994	10
835.515673100099	6
835.534358954484	4
835.553045017982	1
835.571731290928	1
835.590417772988	13
835.609104464329	14
835.62779136495	4
835.646478474852	6
835.665165794034	21
835.683853322497	17
835.702541060074	6
835.721229006932	11
835.739917163071	12
835.75860552849	4
835.77729410319	5
835.795982887004	5
835.814671880265	11
835.833361082641	9
835.852050494297	0
835.870740115234	3
835.889429945452	6
835.90811998495	7
835.926810233563	0
835.945500691623	4
835.964191358797	6
835.982882235252	2
836.001573320988	5
836.020264616005	0
836.038956120136	3
836.057647833715	0
836.076339756408	0
836.095031888548	4
836.113724229803	3
836.132416780171	9
836.151109539988	7
836.169802509085	6
836.188495687297	9
836.207189074789	0
836.225882671563	4
836.244576477617	9
836.263270492953	15
836.281964717569	12
836.3006591513	9
836.319353794478	26
836.338048646771	24
836.356743708178	38
836.3754389792	63
836.394134459169	68
836.412830148586	61
836.431526047118	47
836.45022215493	49
836.468918472191	24
836.487614998398	17
836.506311734054	20
836.525008678991	3
836.543705833043	0
836.562403196375	11
836.581100769156	17
836.599798551051	9
836.61849654206	20
836.637194742684	7
836.655893152256	11
836.674591771109	5
836.69329059941	3
836.711989636825	8
836.730688883522	3
836.7493883395	0
836.768088004593	12
836.786787879133	4
836.805487962788	3
836.824188255725	11
836.842888757943	9
836.861589469441	6
836.880290390055	0
836.898991520117	0
836.91769285946	0
836.936394407918	1
836.955096165657	12
836.973798132677	10
836.992500308979	3
837.011202694396	0
837.02990528926	10
837.04860809324	13
837.0673111065	18
837.086014329043	27
837.104717761033	9
837.123421401972	3
[truncated: 106,070 more rows]
