# Supplementary material for: Identification and tentative removal of collagen glue in Palaeolithic worked bone objects: implications for ZooMS and radiocarbon dating
Source: Sci Rep. 2023 Dec 13;13:22119. doi: 10.1038/s41598-023-49242-7 (PMC10719399; doi:10.1038/s41598-023-49242-7)
Supplement: Supplementary file 2 — Supplementary Information 2. [file 41598_2023_49242_MOESM2_ESM.zip › maldi raw files/630 IST_modified_1.txt]

800.002291445978	0
800.020574539289	0
800.038857841858	6
800.057141353683	0
800.075425074595	2
800.093709004763	6
800.111993144189	0
800.1302774927	10
800.148562050469	14
800.166846817494	3
800.185131793606	4
800.203416979145	1
800.22170237377	4
800.239987977482	7
800.258273790451	8
800.276559812677	21
800.294846044159	3
800.313132484728	1
800.331419134724	5
800.349705993637	6
800.367993061977	9
800.386280339403	6
800.404567826086	6
800.422855521856	7
800.441143427053	3
800.459431541337	11
800.477719864708	8
800.496008397506	5
800.51429713939	1
800.532586090362	7
800.55087525076	3
800.569164620415	5
800.587454198987	15
800.605743986986	7
800.624033984072	2
800.642324190415	0
800.660614606015	3
800.678905230872	0
800.697196064816	0
800.715487107847	4
800.733778360305	17
800.75206982185	2
800.770361492652	2
800.788653372711	4
800.806945461858	6
800.825237760261	3
800.843530267751	14
800.861822984668	14
800.880115910673	15
800.898409045934	14
800.916702390453	3
800.934995944059	5
800.953289706752	5
800.971583678872	0
800.989877860249	0
801.008172250713	1
801.026466850265	18
801.044761659244	9
801.06305667731	8
801.081351904463	6
801.099647341043	3
801.117942986881	0
801.136238841635	0
801.154534905817	3
801.172831179087	2
801.191127661613	4
801.209424353397	11
801.227721254438	3
801.246018364566	4
801.264315683782	0
801.282613212425	2
801.300910950155	0
801.319208897143	6
801.337507053388	12
801.35580541872	8
801.37410399331	0
801.392402777157	1
801.410701770091	1
801.429000972283	2
801.447300383903	5
801.465600004439	10
801.483899834233	20
801.502199873285	17
801.520500121594	13
801.53880057899	1
801.557101245644	0
801.575402121555	4
801.593703206554	1
801.61200450081	0
801.630306004324	2
801.648607717095	6
801.666909638954	4
801.68521177007	4
801.703514110444	4
801.721816659905	1
801.740119418624	2
801.758422386601	3
801.776725563835	2
801.795028950157	0
801.813332545566	0
801.831636350403	0
801.849940364327	0
801.868244587509	1
801.886549019779	0
801.904853661477	0
801.923158512262	0
801.941463572304	7
801.959768841435	0
801.978074319823	11
801.996380007469	10
802.014685904372	0
802.032992010364	1
802.051298325612	2
802.069604850119	6
802.087911583713	6
802.106218526566	0
802.124525678676	2
802.142833040043	0
802.161140610499	6
802.179448390212	0
802.197756379013	2
802.216064577072	2
802.234372984559	4
802.252681600964	2
802.270990426796	2
802.289299461716	6
802.307608705724	1
802.32591815916	4
802.344227821684	2
802.362537693466	6
802.380847774506	9
802.399158064634	8
802.417468564019	8
802.435779272492	14
802.454090190394	14
802.472401317383	6
802.490712653631	15
802.509024198966	13
802.527335953559	1
802.545647917411	5
802.56396009052	7
802.582272472887	13
802.600585064173	8
802.618897864886	3
802.637210874687	2
802.655524093747	9
802.673837522064	8
802.69215115964	3
802.710465006304	2
802.728779062225	14
802.747093327235	6
802.765407801673	12
802.783722485029	1
802.802037377984	5
802.820352479856	10
802.838667790987	2
802.856983311375	1
802.875299040852	2
802.893614979587	11
802.911931127751	13
802.930247484832	17
802.948564051172	5
802.96688082677	0
802.985197811626	9
803.00351500557	4
803.021832408943	6
803.040150021404	4
803.058467842953	9
803.07678587376	4
803.095104113826	0
803.11342256298	2
803.131741221562	0
803.150060089233	1
803.168379166162	12
803.186698452179	4
803.205017947455	0
803.223337651989	5
803.241657565781	5
803.259977688662	3
803.278298020801	0
803.296618562029	6
803.314939312685	7
803.333260272429	8
803.351581441432	3
803.369902819523	7
803.388224406873	7
803.406546203481	4
803.424868209178	3
803.443190424133	5
803.461512848517	11
803.479835481819	7
803.498158324549	10
803.516481376369	9
803.534804637276	2
803.553128107612	11
803.571451787037	4
803.58977567572	0
803.608099773492	2
803.626424080693	2
803.644748596812	4
803.66307332236	0
803.681398256996	0
803.699723401061	3
803.718048754044	0
803.736374316456	1
803.754700087957	8
803.773026068717	1
803.791352258565	0
803.809678657842	0
803.828005266207	8
803.846332083661	4
803.864659110374	2
803.882986346345	1
803.901313791576	10
803.919641446065	1
803.937969309643	1
803.956297382479	1
803.974625664405	1
803.992954155589	0
804.011282856032	0
804.029611765733	3
804.047940884694	0
804.066270212743	0
804.084599749881	3
804.102929496448	5
804.121259452104	0
804.139589617019	3
804.157919991193	0
804.176250574455	1
804.194581366976	8
804.212912368586	9
804.231243579455	6
804.249574999754	3
804.267906629141	4
804.286238467616	8
804.304570515351	17
804.322902772345	9
804.341235238427	4
804.359567913939	10
804.37790079854	4
804.3962338924	7
804.414567195349	9
804.432900707556	6
804.451234429023	0
804.469568359579	4
804.487902499564	8
804.506236848638	8
804.524571406801	0
804.542906174222	4
804.561241150903	0
804.579576336844	4
804.597911732043	5
804.616247336332	8
804.634583149709	16
804.652919172516	12
804.671255404412	6
804.689591845396	0
804.707928495981	4
804.726265355484	2
804.744602424247	3
804.762939702098	6
804.781277189379	8
804.799614885749	5
804.817952791379	1
804.836290906097	1
804.854629230075	2
804.872967763312	0
804.891306505808	4
804.909645457394	4
804.927984618239	8
804.946323988343	12
804.964663567536	12
804.983003355989	3
805.001343353701	3
805.019683560502	8
805.038023976733	2
805.056364602054	2
805.074705436463	2
805.093046480302	1
805.11138773323	0
805.129729195247	0
805.148070866524	0
805.166412747231	1
805.184754837027	1
805.203097135912	3
805.221439644057	0
805.239782361461	5
805.258125288125	2
805.276468424048	6
805.29481176889	4
805.313155323163	20
805.331499086524	10
805.349843059145	9
805.368187241026	15
805.386531632166	7
805.404876232395	8
805.423221041885	6
805.441566060634	8
805.459911288472	4
805.47825672557	5
805.496602371927	9
805.514948227374	8
805.533294292081	4
805.551640566047	7
805.569987049274	1
805.588333741589	4
805.606680643165	11
805.625027753999	7
805.643375073924	1
805.661722603108	12
805.680070341382	7
805.698418289086	2
805.71676644605	1
805.735114811932	9
805.753463387245	10
805.771812171648	1
805.79016116531	7
805.808510368062	7
805.826859780244	3
805.845209401515	0
805.863559232047	0
805.881909271668	0
805.900259520549	0
805.91860997869	7
805.936960646091	0
805.955311522581	6
805.973662608331	0
805.992013903171	0
806.010365407441	0
806.028717120801	0
806.047069043251	6
806.065421175131	6
806.0837735161	5
806.10212606633	10
806.120478825649	8
806.138831794399	1
806.157184972067	0
806.175538359338	0
806.193891955527	7
806.212245760976	1
806.230599775685	3
806.248953999484	3
806.267308432543	5
806.285663074862	4
806.304017926442	4
806.322372987111	5
806.34072825704	1
806.359083736059	2
806.377439424509	0
806.395795322049	2
806.414151428849	1
806.432507744738	2
806.450864269887	0
806.469221004298	9
806.487577947968	19
806.505935100728	11
806.524292462748	9
806.542650034029	11
806.561007814399	5
806.57936580403	16
806.597724002921	10
806.616082411073	2
806.634441028314	0
806.652799854816	1
806.671158890407	3
806.689518135259	1
806.707877589371	6
806.726237252744	6
806.744597125377	21
806.7629572071	15
806.781317497913	27
806.799677998157	1
806.818038707491	0
806.836399626085	0
806.85476075394	0
806.873122090885	4
806.89148363709	7
806.909845392386	1
806.928207357112	3
806.946569530928	3
806.964931914005	1
806.983294506172	16
807.00165730777	11
807.020020318288	18
807.038383538236	16
807.056746967275	6
807.075110605745	0
807.093474453134	7
807.111838509784	2
807.130202775694	0
807.148567250866	1
807.166931935298	2
807.18529682882	8
807.203661931602	1
807.222027243646	11
807.240392764779	1
807.258758495173	9
807.277124434658	1
807.295490583573	3
807.313856941579	3
807.332223508846	3
807.350590285203	2
807.368957270991	3
807.387324465698	13
807.405691869838	11
807.424059483238	4
807.442427305728	12
807.460795337308	1
807.47916357832	7
807.497532028422	8
807.515900687785	6
807.534269556238	4
807.552638633952	14
807.571007920927	9
807.589377417163	5
807.607747122489	9
807.626117037076	7
807.644487160924	3
807.662857494033	5
807.681228036233	10
807.699598787522	0
807.717969748243	1
807.736340918055	1
807.754712297128	0
807.773083885461	0
807.791455682885	0
807.80982768957	1
807.828199905516	1
807.846572330553	1
807.864944965021	18
807.883317808409	14
807.901690861229	0
807.920064123139	6
807.93843759431	0
807.956811274571	8
807.975185164265	10
807.993559263049	2
808.011933571094	7
808.030308088229	0
808.048682814626	5
808.067057750284	23
808.085432895203	12
808.103808249213	4
808.122183812484	1
808.140559585016	2
808.158935566638	9
808.177311757522	4
808.195688157667	0
808.214064766903	0
808.2324415854	0
808.250818613158	6
808.269195850178	9
808.287573296288	6
808.305950951659	8
808.324328816292	6
808.342706890015	1
808.361085173	8
808.379463665246	11
808.397842366583	1
808.416221277181	5
808.434600397211	7
808.452979726161	0
808.471359264373	4
808.489739011846	4
808.508118968581	1
808.526499134406	2
808.544879509492	7
808.56326009384	12
808.581640887279	6
808.60002189015	10
808.618403101941	8
808.636784523165	10
808.65516615365	4
808.673547993054	3
808.691930041891	4
808.710312299819	4
808.728694767009	5
808.74707744346	1
808.765460329173	0
808.783843423976	0
808.802226728041	15
808.820610241197	7
808.838993963785	1
808.857377895294	3
808.875762036406	9
808.894146386437	2
808.912530945731	2
808.930915714286	7
808.949300691931	5
808.967685878839	8
808.986071275008	7
809.00445688044	4
809.022842694962	1
809.041228718745	5
809.059614951791	1
809.078001393927	3
809.096388045496	14
809.114774905986	3
809.133161975907	2
809.15154925492	1
809.169936743195	3
809.18832444056	0
809.206712347359	6
809.225100463248	2
809.243488788228	15
809.261877322641	1
809.280266066145	5
809.29865501874	11
809.317044180768	12
809.335433551887	4
809.353823132268	9
809.372212921911	6
809.390602920645	6
809.408993128641	3
809.427383545899	7
809.445774172247	18
809.464165007858	17
809.482556052731	9
809.500947306866	5
809.519338770092	21
809.53773044258	16
809.556122324331	14
809.574514415172	5
809.592906715275	2
809.61129922447	6
809.629691943097	2
809.648084870816	6
809.666478007797	4
809.68487135404	8
809.703264909374	9
809.7216586738	0
809.740052647658	1
809.758446830608	0
809.776841222991	1
809.795235824294	0
809.81363063503	6
809.832025654858	1
809.850420883777	0
809.868816322129	2
809.887211969743	4
809.905607826448	4
809.924003892245	3
809.942400167304	4
809.960796651626	8
809.97919334521	7
809.997590248056	5
810.015987359993	0
810.034384681193	0
810.052782211484	2
810.071179951037	12
810.089577899853	8
810.107976057931	17
810.126374425101	11
810.144773001533	5
810.163171787227	24
810.181570782013	20
810.199969986061	2
810.218369399372	4
810.236769021945	7
810.255168853609	12
810.273568894536	7
810.291969144726	0
810.310369604006	4
810.32877027255	6
810.347171150356	4
810.365572237424	5
810.383973533584	12
810.402375038836	6
810.420776753521	11
810.439178677297	4
810.457580810508	1
810.475983152638	4
810.494385704032	3
810.512788464688	13
810.531191434606	10
810.549594613616	11
810.56799800206	0
810.586401599595	5
810.604805406222	7
810.623209422112	6
810.641613647264	2
810.66001808168	7
810.678422725357	2
810.696827578127	13
810.715232639988	4
810.733637911282	6
810.752043391669	5
810.770449081318	7
810.78885498023	2
810.807261088234	12
810.825667405501	10
810.844073931859	20
810.862480667651	16
810.880887612535	17
810.899294766511	6
810.91770212992	3
810.936109702422	3
810.954517484186	0
810.972925475213	0
810.991333675331	3
811.009742084713	2
811.028150703358	0
811.046559531094	3
811.064968568093	0
811.083377814356	3
811.10178726971	8
811.120196934327	4
811.138606808378	1
811.15701689135	0
811.175427183585	5
811.193837685082	15
811.212248395843	11
811.230659315696	3
811.249070444983	4
811.267481783362	7
811.285893330833	0
811.304305087566	5
811.322717053563	3
811.341129228652	18
811.359541613175	15
811.37795420679	14
811.396367009668	5
811.414780021638	9
811.433193242872	9
811.451606673368	2
811.470020313128	0
811.488434161979	2
811.506848220094	5
811.5252624873	5
811.54367696377	15
811.562091649504	5
811.580506544671	0
811.59892164876	1
811.617336962111	1
811.635752484726	8
811.654168216433	5
811.672584157403	3
811.691000307637	0
811.709416667134	4
811.727833235723	0
811.746250013575	1
811.76466700069	3
811.783084196898	4
811.801501602369	0
811.819919217104	1
811.838337041102	4
811.856755074192	0
811.875173316545	0
811.89359176799	8
811.912010428871	8
811.930429298843	3
811.948848378079	3
811.967267666407	8
811.985687163998	4
812.004106870853	0
812.022526786801	4
812.040946912182	5
812.059367246657	1
812.077787790223	1
812.096208543224	5
812.114629505318	3
812.133050676504	0
812.151472057124	1
812.169893646837	1
812.188315445813	3
812.206737453882	13
812.225159671386	9
812.243582097811	11
812.262004733842	5
812.280427578794	13
812.298850633009	9
812.317273896317	8
812.33569736906	5
812.354121050895	6
812.372544941994	3
812.390969042357	11
812.409393351812	8
812.427817870531	20
812.446242598342	14
812.464667535417	6
812.483092681927	10
812.501518037529	1
812.519943602224	0
812.538369376183	2
812.556795359405	4
812.57522155172	4
812.593647953299	5
812.612074564313	5
812.630501384419	0
812.648928413618	5
812.667355652081	0
812.685783099636	3
812.704210756627	5
812.722638622881	1
812.741066698057	0
812.759494982668	1
812.777923476371	0
812.796352179338	1
812.814781091398	3
812.833210212894	1
812.851639543481	1
812.870069083333	1
812.888498832278	1
812.906928790486	7
812.925358957959	6
812.943789334695	0
812.962219920524	0
812.980650715617	0
812.999081719974	0
813.017512933424	1
813.035944356138	0
813.054375988116	2
813.072807829358	0
813.091239879693	0
813.109672139292	6
813.128104607983	0
813.146537285939	0
813.16497017333	0
813.183403269643	0
813.201836575391	3
813.220270090232	0
813.238703814166	8
813.257137747535	3
813.275571890169	0
813.294006241723	1
813.312440802714	0
813.330875572797	3
813.349310552145	3
813.367745740586	4
813.386181138462	6
813.404616745431	5
813.423052561664	2
813.441488587161	0
813.459924821752	4
813.478361265435	17
813.496797918554	14
813.515234780938	9
813.533671852414	1
813.552109132983	1
813.570546622989	1
813.588984322087	4
813.607422230278	13
813.625860347904	5
813.644298674624	0
813.662737210608	0
813.681175955857	1
813.699614910199	9
813.718054073805	8
813.736493446675	0
813.754933028639	0
813.773372819867	0
813.791812820359	0
813.810253030116	4
813.828693448966	10
813.847134077081	3
813.86557491446	2
813.884015960932	6
813.902457216669	0
813.920898681499	7
813.939340355765	7
813.957782239124	2
813.976224331748	0
813.994666633636	0
814.013109144618	1
814.031551864864	6
814.049994794203	1
814.068437932978	1
814.086881280847	0
814.105324837808	5
814.123768604206	7
814.142212579697	8
814.160656764453	0
814.179101158302	0
814.197545761587	1
814.215990573966	1
814.234435595437	0
814.252880826174	5
814.271326266175	2
814.289771915441	4
814.308217773972	0
814.326663841596	0
814.345110118485	9
814.363556604467	5
814.382003299714	8
814.400450204226	6
814.418897318003	9
814.437344641044	16
814.455792173179	8
814.474239914407	0
814.492687865072	0
814.51113602483	3
814.529584393853	6
814.548032971969	8
814.566481759522	6
814.584930755997	3
814.603379961908	3
814.621829376913	0
814.640279001354	0
814.658728834888	6
814.677178877517	11
814.695629129409	1
814.714079590568	9
814.732530260819	3
814.750981140507	1
814.769432229289	0
814.787883527164	3
814.806335034476	10
814.824786750881	1
814.84323867638	0
814.861690811315	4
814.880143155344	9
814.898595708638	5
814.917048471198	0
814.93550144285	0
814.953954623768	14
814.972408013952	10
814.990861613228	2
815.00931542177	0
815.027769439577	5
815.046223666478	5
815.064678102644	4
815.083132748075	0
815.101587602772	1
815.120042666562	4
815.138497939617	0
815.156953421938	13
815.175409113352	15
815.193865014032	7
815.212321123976	0
815.230777443187	1
815.249233971491	8
815.26769070906	10
815.286147655723	2
815.304604811651	0
815.323062177016	12
815.341519751304	6
815.359977535028	4
815.378435527846	4
815.396893729759	2
815.415352141108	6
815.43381076155	11
815.452269591259	4
815.470728630232	0
815.4891878783	3
815.507647335633	0
815.52610700206	7
815.544566877924	1
815.563026962882	1
815.581487257105	5
815.599947760594	6
815.618408473177	11
815.636869394853	17
815.655330526139	13
815.673791866347	6
815.69225341582	2
815.710715174387	15
815.729177142392	12
815.747639319491	0
815.766101705854	0
815.784564301313	0
815.803027106036	4
815.821490120026	9
815.839953343281	0
815.85841677563	11
815.876880417244	18
815.895344268125	0
815.913808328271	0
815.932272597511	6
815.950737075845	1
815.969201763617	3
815.987666660482	12
816.006131766614	20
816.024597082011	3
816.043062606502	2
816.061528340259	6
816.079994283282	1
816.098460435399	0
816.116926796953	0
816.13539336743	4
816.153860147344	12
816.172327136353	0
816.190794334627	4
816.209261741996	1
816.227729358802	1
816.246197184702	4
816.264665219868	13
816.283133464129	3
816.301601917655	10
816.320070580447	14
816.338539452505	12
816.357008533658	2
816.375477824076	1
816.393947323589	2
816.412417032539	0
816.430886950584	3
816.449357077894	8
816.467827414299	8
816.48629795997	5
816.504768714907	9
816.523239678938	4
816.541710852407	4
816.560182234971	9
816.5786538268	3
816.597125627724	0
816.615597637914	0
816.634069857198	0
816.65254228592	4
816.671014923737	6
816.689487770819	2
816.707960827168	2
816.726434092611	15
816.74490756732	6
816.763381251124	11
816.781855144366	3
816.800329246702	8
816.818803558305	10
816.837278079001	0
816.855752808964	4
816.874227748194	2
816.892702896517	0
816.911178254279	10
816.929653821136	11
816.948129597258	0
816.966605582475	1
816.985081776959	12
817.003558180708	3
817.022034793725	2
817.040511615835	2
817.05898864704	1
817.077465887684	5
817.095943337421	2
817.114420996426	1
817.132898864696	1
817.151376942062	1
817.169855228693	0
817.188333724591	11
817.206812429584	6
817.225291344015	8
817.243770467541	3
817.262249800161	0
817.28072934222	9
817.299209093373	4
817.317689053621	3
817.336169223135	0
817.354649602088	4
817.373130190135	10
817.391610987277	4
817.410091993686	4
817.428573209362	3
817.447054634132	2
817.46553626834	2
817.484018111643	2
817.502500164213	5
817.520982425877	10
817.539464896809	7
817.557947577006	0
817.576430466299	3
817.59491356503	0
817.613396872856	0
817.631880389777	3
817.650364115964	0
817.668848051418	5
817.687332196139	4
817.705816550126	3
817.724301113209	2
817.742785885558	2
817.761270867002	1
817.779756057713	0
817.79824145769	2
817.816727066935	0
817.835212885274	4
817.85369891288	7
817.872185149753	9
817.89067159572	0
817.909158250955	6
817.927645115628	5
817.946132189225	0
817.964619472088	4
817.983106964218	0
818.001594665443	4
818.020082576107	8
818.038570695866	2
818.057059024892	1
818.075547563013	3
818.094036310401	10
818.112525267055	3
818.131014432805	0
818.149503807994	5
818.167993392278	6
818.186483185656	23
818.204973188474	16
818.223463400387	0
818.241953821395	4
818.260444451842	10
818.278935291384	2
818.297426340193	1
818.315917598097	4
818.334409065269	12
818.352900741707	12
818.371392627412	3
818.389884722385	14
818.408377026453	5
818.426869539615	12
818.445362262217	9
818.463855193915	8
818.482348334707	16
818.500841685111	3
818.519335244437	0
818.537829013031	2
818.55632299072	3
818.574817177677	2
818.593311573901	1
818.611806179563	6
818.630300994149	9
818.648796018003	13
818.667291251124	7
818.68578669334	0
818.704282344823	1
818.722778205745	15
818.741274275591	0
818.759770554876	9
818.778267043257	8
818.796763740733	13
818.815260647648	4
818.833757763658	2
818.852255088936	0
818.870752623482	0
818.889250367122	4
818.90774832003	3
818.926246482034	3
818.944744853477	1
818.963243434015	2
818.981742223821	3
819.000241222722	11
819.018740430891	7
819.037239848327	4
819.055739475031	0
819.07423931083	12
819.092739355897	10
819.111239610231	4
819.129740073661	5
819.148240746358	6
819.166741628151	12
819.185242719555	3
819.203744019883	3
819.222245529306	3
819.240747248169	4
819.259249176128	2
819.277751313354	0
819.296253659848	3
819.314756215437	11
819.333258980294	1
819.351761954419	18
819.370265137639	13
819.388768530299	10
819.407272132055	17
819.425775942907	13
819.444279963198	5
819.462784192584	5
819.481288631067	3
819.499793278817	8
819.518298136007	2
819.536803202293	1
819.555308477674	0
819.573813962323	0
819.59231965624	1
819.610825559425	1
819.629331671705	1
819.647837993254	1
819.66634452407	1
819.684851263982	5
819.703358213161	4
819.721865371609	0
819.740372739324	0
819.758880316136	9
819.777388102215	6
819.79589609739	2
819.814404302005	1
819.832912715544	4
819.851421338695	6
819.869930170769	5
819.888439212112	13
819.906948462722	0
819.925457922429	0
819.943967591403	6
819.962477469645	1
819.980987557156	0
819.999497853762	0
820.018008359636	6
820.036519074779	6
820.055029999017	4
820.073541132523	1
820.09205247547	4
820.110564027341	8
820.129075788479	18
820.147587758886	12
820.16609993856	2
820.184612327331	6
820.20312492537	6
820.221637732677	4
820.24015074908	0
820.258663974751	5
820.27717740969	3
820.295691053898	5
820.314204907201	4
820.332718969773	1
820.351233241613	4
820.36974772255	24
820.388262412754	10
820.406777312226	7
820.425292420967	7
820.443807738804	13
820.462323265737	3
820.480839002111	6
820.49935494758	3
820.517871102319	5
820.536387466325	6
820.554904039427	2
820.573420821798	0
820.591937813437	1
820.610455014173	11
820.628972424176	23
820.647490043621	11
820.666007871989	7
820.684525909626	1
820.703044156531	8
820.721562612705	21
820.740081277974	6
820.758600152513	5
820.77711923632	16
820.795638529223	8
820.814158031394	2
820.832677742834	10
820.851197663543	9
820.869717793347	4
820.888238132421	8
820.906758680763	0
820.925279438201	0
820.943800404908	7
820.962321580883	2
820.980842965955	0
820.999364560467	2
821.017886364076	3
821.036408376782	0
821.054930598755	8
821.073453029998	6
821.091975670509	3
821.110498520289	7
821.129021579165	6
821.147544847138	10
821.166068324551	0
821.184592011061	0
821.203115906668	0
821.221640011888	0
821.240164326032	2
821.258688849444	4
821.277213581953	0
821.295738523731	0
821.314263674778	0
821.332789035266	1
821.351314604678	0
821.369840383359	6
821.388366371308	0
821.406892568526	2
821.425418974841	4
821.443945590425	4
821.462472415278	2
821.480999449227	2
821.499526692445	6
821.518054144932	8
821.536581806516	8
821.555109677541	0
821.573637757662	5
821.59216604688	8
821.610694545367	4
821.629223253123	7
821.647752170148	1
821.66628129627	0
821.684810631833	12
821.703340176492	9
821.721869930249	3
821.740399893274	4
821.758930065568	0
821.777460446959	2
821.795991037791	1
821.81452183772	12
821.833052846918	0
821.851584065213	0
821.870115492777	0
821.88864712961	0
821.907178975713	2
821.925711030912	2
821.94424329538	6
821.962775768945	0
821.981308451779	5
821.999841343882	8
822.018374445427	1
822.036907755896	0
822.055441275634	0
822.073975004642	2
822.092508942746	7
822.11104309012	2
822.129577446935	8
822.148112012675	10
822.166646787684	5
822.185181771962	0
822.20371696551	0
822.222252368154	9
822.24078798024	10
822.259323801424	1
822.277859831704	0
822.296396071253	1
822.314932520072	5
822.33346917816	6
822.352006045517	6
822.370543121799	7
822.389080407523	6
822.407617902344	15
822.426155606434	9
822.444693519794	10
822.463231642423	17
822.481769974149	5
822.500308515144	12
822.518847265409	8
822.537386224771	6
822.555925393403	2
822.574464771304	4
822.593004358474	0
822.611544154742	0
822.630084160107	1
822.648624374913	1
822.667164798817	8
822.68570543199	7
822.704246274433	4
822.722787325973	6
822.741328586783	1
822.759870056862	3
822.778411736038	4
822.796953624484	3
822.815495722372	12
822.834038029185	0
822.852580545267	3
822.871123270619	10
822.889666205241	2
822.90820934896	12
822.926752702121	0
822.945296264207	7
822.963840035735	7
822.98238401636	18
823.000928206255	8
823.019472605248	24
823.038017213682	4
823.056562031214	1
823.075107057843	2
823.093652293742	16
823.112197738911	4
823.130743393349	10
823.149289257058	4
823.167835329863	1
823.186381611939	2
823.204928103112	0
823.223474803727	2
823.242021713439	9
823.26056883225	3
823.279116160502	5
823.297663697852	2
823.316211444471	1
823.334759400188	7
823.353307565175	7
823.371855939432	2
823.390404522959	17
823.408953315584	6
823.427502317478	12
823.446051528642	22
823.464600948904	8
823.483150578436	17
823.501700417238	8
823.520250465309	1
823.538800722479	2
823.557351188918	0
823.575901864455	11
823.594452749262	1
823.613003843512	6
823.631555146687	10
823.650106659304	2
823.668658381019	7
823.687210311831	10
823.705762452086	5
823.724314801611	7
823.742867360062	4
823.761420127955	4
823.779973104945	8
823.798526291206	3
823.817079686737	0
823.835633291538	0
823.854187105437	8
823.872741128434	1
823.891295360873	13
823.90984980241	17
823.928404453217	15
823.946959313295	4
823.96551438247	6
823.984069660915	3
824.002625148631	3
824.021180845445	2
824.039736751529	4
824.058292866883	9
824.076849191508	4
824.09540572523	12
824.113962468223	8
824.132519420313	10
824.151076581674	4
824.169633952305	8
824.188191532379	2
824.206749321379	1
824.225307319649	4
824.243865527189	5
824.262423943827	7
824.280982569736	2
824.299541405087	1
824.318100449364	10
824.336659702912	8
824.35521916573	14
824.373778837818	16
824.392338719004	15
824.410898809634	7
824.429459109361	2
824.448019618187	5
824.466580336283	1
824.485141263649	1
824.503702400286	6
824.522263746194	7
824.540825301027	9
824.559387065303	0
824.577949038677	0
824.596511221495	1
824.615073613238	0
824.633636214424	0
824.652199024881	18
824.670762044263	10
824.689325273088	8
824.707888711012	8
824.726452358206	2
824.745016214671	0
824.763580280407	5
824.782144555241	1
824.800709039345	0
824.819273732548	5
824.837838635022	14
824.856403746939	7
824.874969067781	1
824.893534597894	2
824.912100337278	4
824.930666285933	12
824.949232443686	11
824.967798810882	5
824.986365387177	0
825.00493217257	1
825.023499167406	4
825.042066371168	7
825.060633784374	14
825.079201406677	0
825.097769238425	0
825.11633727927	0
825.134905529214	1
825.153473988429	7
825.172042656915	3
825.190611534499	1
825.209180621526	0
825.227749917652	5
825.246319423049	16
825.264889137545	9
825.283459061311	4
825.302029194176	3
825.320599536656	0
825.339170088063	5
825.357740848568	6
825.376311818517	11
825.394882997565	4
825.413454385883	5
825.432025983472	1
825.45059779016	3
825.469169806119	10
825.487742031349	12
825.50631446585	3
825.52488710945	5
825.543459962321	11
825.562033024463	0
825.580606295703	2
825.599179776215	3
825.617753465825	5
825.636327364879	5
825.654901473032	0
825.673475790455	5
825.692050316978	7
825.710625052771	2
825.729199997836	1
825.747775152172	2
825.766350515607	1
825.784926088313	0
825.80350187029	2
825.822077861366	1
825.840654061714	4
825.859230471332	3
825.877807090049	0
825.89638391821	4
825.91496095547	5
825.933538202002	3
825.952115657631	1
825.970693322533	5
825.989271196533	2
826.007849279977	0
826.02642757252	1
826.045006074334	2
826.063584785247	5
826.082163705604	3
826.100742834887	4
826.119322173787	4
826.137901721614	2
826.156481478711	0
826.175061444907	0
826.193641620548	1
826.212222005288	7
826.230802599299	19
826.249383402408	9
826.267964414962	1
826.286545636442	3
826.305127067367	3
826.32370870739	1
826.342290556858	11
826.360872615252	24
826.37945488309	30
826.398037360027	7
826.416620046063	7
826.435202941543	2
826.453786046295	22
826.472369360146	12
826.490952883096	7
826.509536615318	4
826.528120556811	0
826.546704707576	3
826.565289067612	2
826.583873636748	7
826.602458415155	3
826.621043402662	2
826.63962859944	7
826.65821400549	5
826.676799620811	13
826.695385445405	17
826.713971479097	3
826.732557721889	0
826.751144174125	10
826.76973083546	9
826.788317705894	3
826.806904785773	4
826.825492074924	0
826.844079573001	2
826.862667280523	11
826.881255197144	3
826.899843323037	4
826.918431658374	15
826.937020202638	6
826.955608956174	4
826.974197918982	18
826.992787090888	8
827.011376472067	1
827.029966062691	4
827.048555862241	4
827.067145871236	2
827.08573608933	1
827.104326516523	2
827.122917153161	1
827.141507998899	0
827.160099053908	0
827.178690318189	14
827.19728179157	13
827.215873474223	7
827.234465365975	0
827.253057467172	0
827.271649777468	5
827.290242297037	4
827.308835025704	4
827.327427963644	15
827.346021110857	5
827.364614467341	3
827.383208033097	6
827.40180180778	20
827.420395791908	1
827.438989985135	2
827.457584387635	2
827.476178999407	1
827.494773820451	1
827.513368850594	0
827.53196409001	2
827.550559538525	0
827.569155196485	4
827.587751063372	1
827.606347139877	2
827.624943425308	2
827.643539920012	12
827.662136623988	1
827.680733537064	0
827.699330659412	1
827.717927991205	6
827.736525531925	4
827.755123281917	4
827.773721241182	13
827.792319409719	9
827.810917787355	9
827.829516374437	6
827.848115170619	5
827.8667141759	0
827.885313390453	1
827.903912814279	1
827.922512447205	0
827.941112289576	3
827.959712341046	3
827.978312601789	2
827.996913071632	4
828.015513750747	1
828.034114639135	8
828.052715736795	4
828.071317043555	2
828.089918559588	8
828.10852028472	1
828.127122219298	6
828.145724362803	2
828.164326715926	4
828.182929277976	4
828.201532049298	3
828.220135029893	2
828.238738219588	3
828.257341618555	0
828.275945226796	2
828.294549044308	9
828.313153071094	1
828.33175730698	1
828.350361751965	6
828.368966406396	11
828.387571269926	10
828.40617634273	8
828.424781624633	1
828.443387115982	14
828.461992816258	11
828.480598725979	1
828.4992048448	3
828.517811173068	2
828.536417710262	4
828.555024456902	6
828.573631412642	0
828.592238577654	4
828.610845951767	6
828.629453535325	15
828.648061327984	2
828.666669329742	1
828.685277540774	6
828.703885961078	4
828.722494590655	0
828.741103429505	0
828.759712477455	9
828.778321734678	4
828.796931201001	1
828.815540876597	4
828.834150761466	2
828.852760855781	3
828.871371159023	5
828.889981671538	12
828.908592393153	4
828.927203324214	3
828.945814464375	11
828.964425813809	5
828.983037372517	0
829.001649140324	6
829.020261117405	6
829.038873303585	8
829.057485699212	1
829.076098303939	2
829.094711117939	0
829.113324141039	8
829.131937373413	5
829.150550815059	0
829.169164465979	0
829.187778325999	1
829.206392395292	1
829.225006673858	2
829.243621161525	4
829.262235858465	6
829.280850764678	1
829.299465879991	1
829.31808120475	5
829.33669673861	4
829.35531248157	6
829.373928433804	8
829.39254459531	5
829.41116096609	6
829.429777546144	1
829.448394335297	0
829.467011333724	2
829.485628541251	1
829.504245958052	1
829.522863584126	2
829.541481419474	3
829.560099463921	1
829.578717717643	6
829.597336180637	20
829.615954852732	4
829.634573734101	4
829.653192824743	7
829.671812124658	3
829.690431633674	3
829.709051351963	4
829.727671279353	0
829.746291416016	0
829.764911762126	0
829.783532317163	0
829.802153081647	1
829.820774055231	1
829.839395237916	0
829.858016630047	3
829.876638231452	9
829.895260041785	5
829.913882061564	0
829.932504290443	2
829.951126728597	0
829.969749376024	1
829.988372232551	4
830.006995298525	2
830.025618573427	4
830.044242057775	3
830.062865751225	11
830.081489653947	3
830.100113765771	7
830.118738087041	0
830.137362617412	7
830.155987357056	2
830.174612305801	2
830.19323746382	0
830.211862831113	2
830.230488407679	5
830.249114193346	4
830.267740188287	0
830.286366392329	1
830.304992805818	4
830.323619428407	5
830.34224626027	0
830.360873301234	14
830.379500551472	10
830.398128010983	1
830.416755679596	7
830.435383557655	4
830.454011644815	5
830.472639941249	9
830.491268446784	7
830.509897161593	4
830.528526085502	0
830.547155218859	0
830.56578456149	2
830.584414113048	4
830.603043874054	5
830.62167384416	6
830.64030402354	13
830.658934412022	7
830.67756500995	0
830.696195816979	2
830.714826833283	1
830.733458058687	0
830.752089493365	8
830.770721137317	5
830.789352990371	8
830.807985052871	0
830.826617324473	1
830.845249805349	2
830.863882495325	6
830.882515394576	7
830.901148503101	20
830.9197818209	9
830.9384153478	8
830.957049083801	1
830.97568302925	0
830.994317183799	15
831.012951547623	3
831.031586120721	0
831.05022090292	0
831.068855894393	9
831.08749109514	13
831.106126504989	8
831.124762124112	3
831.143397952682	2
831.16203399018	0
831.180670237126	0
831.199306693	0
831.217943358321	15
831.236580232743	15
831.255217316613	3
831.273854609584	4
831.292492111657	4
831.311129823003	0
831.329767743624	5
831.348405873346	8
831.367044212516	1
831.385682760787	1
831.404321518333	5
831.422960484979	2
831.441599660901	8
831.460239046096	15
831.478878640566	9
831.497518444138	8
831.516158456983	2
831.534798678931	0
831.553439110152	4
831.572079750648	3
831.590720600419	1
831.609361659464	9
831.628002927611	8
831.646644404859	3
831.665286091554	0
831.683927987352	7
831.702570092423	3
831.72121240677	9
831.739854930217	3
831.75849766294	0
831.777140604937	4
831.795783756035	0
831.814427116408	0
831.833070686056	3
831.851714464978	7
831.870358453002	0
831.8890026503	2
831.9076470567	0
831.926291672375	13
831.944936497498	4
831.963581531722	1
831.982226775048	6
832.000872227648	5
832.019517889523	9
832.0381637605	3
832.056809840925	0
832.075456130451	0
832.094102629079	0
832.112749336982	1
832.131396254159	3
832.150043380612	3
832.168690716339	8
832.187338261168	2
832.205986015272	5
832.224633978477	4
832.243282150957	1
832.261930532712	10
832.280579123742	3
832.299227924048	3
832.317876933454	4
832.336526151963	6
832.355175579919	15
832.373825216977	11
832.392475063311	8
832.411125118746	9
832.429775383629	6
832.448425857441	13
832.467076540701	4
832.485727433062	11
832.504378534699	20
832.523029845611	4
832.541681365798	9
832.560333095086	2
832.57898503365	5
832.597637181316	0
832.616289538256	0
832.634942104646	2
832.653594879963	2
832.672247864556	10
832.690901058424	3
832.709554461567	4
832.728208073812	1
832.746861895505	1
832.7655159263	0
832.784170166197	0
832.802824615543	2
832.821479273817	2
832.84013414154	3
832.858789218538	4
832.877444504638	1
832.896100000013	0
832.91475570449	4
832.933411618243	32
832.952067741271	8
832.970724073573	0
832.989380614978	1
833.008037365659	1
833.026694325441	0
833.045351494672	5
833.064008873005	1
833.082666460613	8
833.101324257324	10
833.119982263483	20
833.138640478571	3
833.157298903108	4
833.175957536746	7
833.194616379834	10
833.21327543185	0
833.231934693142	0
833.250594163709	10
833.269253843551	4
833.287913732496	4
833.306573830889	10
833.325234138385	3
833.343894654983	0
833.36255538103	2
833.381216316178	9
833.399877460429	7
833.418538813956	10
833.437200376932	0
833.455862149009	2
833.474524130189	8
833.493186320645	3
833.511848720376	0
833.530511329382	1
833.549174147491	8
833.567837174876	4
833.586500411536	7
833.605163857299	6
833.623827512337	0
833.642491376651	6
833.66115545024	1
833.679819732932	0
833.6984842249	0
833.71714892597	0
833.735813836489	0
833.75447895611	0
833.773144285007	0
833.791809823007	4
833.810475570282	2
833.829141526833	0
833.847807692486	1
833.866474067415	3
833.885140651794	3
833.903807445101	3
833.922474447858	3
833.941141659717	3
833.959809080678	0
833.978476710916	5
833.997144550603	9
834.015812599392	14
834.034480857283	17
834.053149324451	10
834.071818000894	10
834.090486886614	10
834.109155981435	9
834.127825285707	4
834.146494798907	3
834.165164521557	3
834.183834453309	1
834.202504594164	3
834.221174944468	5
834.239845504049	4
834.258516272558	0
834.277187250517	1
834.295858437578	0
834.314529833916	1
834.333201439529	5
834.351873254419	2
834.370545278411	5
834.389217511679	5
834.407889954051	2
834.426562605698	2
834.445235466621	4
834.46390853682	4
834.482581816122	2
834.501255304701	8
834.519929002555	4
834.538602909512	5
834.557277025745	3
834.575951351428	5
834.59462588604	0
834.613300630102	2
834.631975583093	9
834.650650745534	2
834.669326117078	4
834.688001698072	4
834.706677487994	0
834.725353487367	0
834.744029695842	8
834.762706113593	9
834.781382740448	5
834.800059576752	1
834.818736622159	1
834.837413876669	3
834.856091340629	3
834.874769013691	4
834.893446895857	5
834.912124987472	5
834.93080328819	6
834.949481798185	3
834.968160517456	1
834.98683944583	5
835.00551858348	12
835.024197930234	19
835.042877486437	15
835.061557251743	20
835.080237226326	9
835.098917410012	0
835.117597802974	7
835.136278405213	3
835.154959216728	2
835.173640237346	11
835.192321467241	3
835.211002906412	3
835.229684554687	6
835.248366412238	10
835.267048479239	5
835.285730755169	0
835.304413240377	0
835.32309593486	12
835.341778838447	4
835.360461951484	7
835.379145273625	3
835.397828805041	17
835.416512545561	11
835.435196495358	7
835.453880654431	14
835.472565022607	7
835.491249600234	6
835.509934386964	3
835.528619382797	0
835.547304587907	6
835.565990002293	6
835.584675625957	5
835.603361458897	15
835.62204750094	12
835.64073375226	4
835.659420212683	4
835.678106882383	0
835.69679376136	1
835.715480849614	0
835.734168146971	0
835.752855653605	9
835.771543369515	0
835.790231294529	5
835.80891942882	9
835.827607772388	2
835.846296325233	0
835.864985087181	0
835.883674058406	1
835.902363238734	2
835.921052628513	6
835.939742227395	7
835.958432035554	0
835.977122052817	4
835.995812279356	0
836.014502715173	2
836.033193360092	7
836.051884214289	3
836.070575277937	6
836.089266550514	15
836.107958032543	6
836.126649723674	3
836.145341623909	2
836.164033733595	0
836.182726052384	0
836.20141858045	0
836.220111317793	2
836.23880426424	0
836.257497419964	0
836.276190784792	1
836.29488435907	0
836.313578142452	0
836.332272135111	9
836.350966336874	9
836.369660747913	5
836.38835536823	12
836.407050197824	17
836.425745236522	24
836.444440484497	25
836.463135941576	22
836.481831608105	23
836.500527483738	19
836.519223568649	4
836.537919862663	2
836.556616365954	3
836.575313078523	11
836.594010000369	5
836.612707131318	5
836.631404471545	7
836.65010202105	14
836.668799779658	8
836.687497747543	4
836.706195924706	0
836.724894310973	0
836.743592906516	4
836.762291711512	13
836.780990725436	3
836.799689948639	3
836.818389381119	4
836.837089022877	10
836.855788873738	7
836.87448893405	1
836.893189203293	0
836.911889681987	0
836.930590369784	2
836.949291266685	6
836.967992373038	5
[truncated: 106,081 more rows]
