# Supplementary material for: Identification and tentative removal of collagen glue in Palaeolithic worked bone objects: implications for ZooMS and radiocarbon dating
Source: Sci Rep. 2023 Dec 13;13:22119. doi: 10.1038/s41598-023-49242-7 (PMC10719399; doi:10.1038/s41598-023-49242-7)
Supplement: Supplementary file 2 — Supplementary Information 2. [file 41598_2023_49242_MOESM2_ESM.zip › maldi raw files/630 IST_modified_2.txt]

800.047294298115	7
800.065577435375	3
800.083860781862	3
800.102144337577	10
800.120428102519	7
800.138712076528	0
800.156996259925	0
800.17528065255	7
800.193565254241	6
800.21185006532	2
800.230135085466	0
800.24842031484	6
800.266705753441	1
800.28499140127	13
800.303277258326	4
800.32156332461	16
800.33984959996	5
800.358136084699	1
800.376422778665	6
800.394709681698	11
800.412996793959	6
800.431284115447	15
800.449571646324	14
800.467859386267	17
800.486147335438	18
800.504435493676	6
800.522723861303	10
800.541012438157	1
800.559301224078	6
800.577590219387	7
800.595879423763	11
800.614168837367	7
800.63245846036	5
800.650748292258	1
800.669038333706	3
800.687328584061	0
800.705619043803	1
800.723909712774	14
800.742200590811	10
800.760491678237	2
800.77878297473	0
800.797074480451	5
800.815366195399	5
800.833658119576	1
800.851950253141	13
800.870242595612	13
800.888535147472	3
800.90682790856	0
800.925120878715	0
800.943414058258	0
800.961707446869	16
800.980001044707	18
800.998294851935	2
801.016588868068	0
801.034883093751	5
801.053177528341	4
801.071472172319	4
801.089767025525	11
801.108062087799	6
801.126357359461	11
801.144652840191	2
801.162948530148	9
801.181244429494	2
801.199540537908	0
801.217836855549	2
801.236133382419	1
801.254430118356	3
801.272727063682	6
801.291024218235	0
801.309321582017	1
801.327619154867	1
801.345916936944	9
801.36421492841	1
801.382513128783	0
801.400811538706	14
801.419110157535	8
801.437408985753	7
801.455708023199	18
801.474007269874	6
801.492306725615	5
801.510606390746	4
801.528906264945	17
801.547206348371	4
801.565506641026	16
801.583807142909	9
801.60210785402	2
801.62040877436	2
801.638709903928	0
801.657011242563	0
801.675312790588	0
801.693614547841	2
801.711916514161	6
801.73021868971	1
801.748521074487	3
801.766823668492	0
801.785126471726	17
801.803429484188	13
801.821732705879	3
801.840036136797	0
801.858339776784	0
801.87664362616	1
801.894947684603	1
801.913251952275	6
801.931556429175	7
801.949861115304	6
801.968166010822	8
801.986471115247	4
802.004776429061	6
802.023081952104	0
802.041387684214	15
802.059693625714	23
802.077999776281	10
802.096306136238	2
802.114612705263	10
802.132919483516	12
802.151226470998	9
802.169533667708	0
802.187841073647	3
802.206148688654	7
802.22445651305	7
802.242764546675	1
802.261072789368	5
802.27938124145	0
802.297689902439	2
802.315998772817	1
802.334307852586	4
802.352617141261	3
802.370926639486	1
802.389236346619	6
802.40754626298	8
802.425856388731	2
802.444166723711	10
802.462477267759	2
802.480788021035	4
802.49909898354	2
802.517410155435	8
802.535721536237	3
802.554033126589	11
802.572344925849	3
802.590656934337	1
802.608969152215	9
802.627281579322	6
802.645594215497	9
802.663907060901	2
802.682220115533	1
802.700533379556	0
802.718846852486	12
802.737160534966	13
802.755474426353	0
802.773788527131	0
802.792102837137	0
802.810417356211	4
802.828732084676	1
802.847047022208	1
802.865362168969	0
802.88367752496	0
802.901993090179	4
802.920308864627	4
802.938624848305	4
802.95694104105	3
802.975257443186	5
802.993574054389	5
803.011890874983	4
803.030207904645	3
803.048525143536	1
803.066842591817	7
803.085160249005	12
803.103478115745	2
803.121796191391	1
803.140114476428	1
803.158432970694	1
803.176751674028	2
803.195070586752	4
803.213389708544	0
803.231709039566	2
803.250028579817	4
803.268348329297	4
803.286668288006	4
803.304988455945	14
803.323308832952	4
803.341629419349	2
803.359950214975	7
803.37827121967	11
803.396592433755	0
803.414913856909	3
803.433235489292	2
803.451557330904	3
803.469879381745	3
803.488201641816	10
803.506524110955	6
803.524846789646	5
803.543169677244	3
803.561492774071	19
803.579816080289	9
803.598139595575	6
803.61646332009	3
803.634787253835	3
803.65311139681	0
803.671435749014	4
803.689760310448	7
803.708085081111	2
803.726410060842	0
803.744735249803	3
803.763060648155	12
803.781386255575	5
803.799712072385	0
803.818038098264	11
803.836364333212	4
803.854690777711	3
803.873017431118	0
803.891344293916	2
803.909671365943	0
803.927998647039	2
803.946326137525	9
803.96465383708	0
803.982981745864	0
804.001309863879	0
804.019638191122	7
804.037966727596	2
804.0562954733	15
804.074624428232	0
804.092953592234	2
804.111282965627	0
804.129612548088	6
804.147942339778	9
804.16627234086	12
804.184602551011	3
804.202932970391	6
804.221263599001	2
804.239594436841	4
804.25792548391	0
804.276256740048	1
804.294588205417	6
804.312919880176	3
804.331251764003	1
804.349583857222	7
804.36791615951	8
804.386248671027	2
804.404581391775	3
804.422914321752	2
804.441247460959	6
804.459580809235	10
804.477914366902	4
804.496248133638	1
804.514582109765	5
804.532916294961	0
804.551250689387	7
804.569585293043	1
804.587920105928	0
804.606255128044	7
804.62459035939	2
804.642925799966	8
804.661261449611	0
804.679597308647	5
804.697933376752	11
804.716269654248	2
804.734606140813	0
804.752942836447	0
804.771279741634	0
804.789616855728	0
804.807954179375	4
804.826291711929	0
804.844629453714	11
804.86296740489	4
804.881305565296	0
804.899643934772	2
804.917982513477	0
804.936321301413	6
804.95466029874	10
804.972999504975	5
804.991338920601	1
805.009678545458	5
805.028018379383	11
805.046358422701	7
805.064698675087	0
805.083039136864	11
805.101379807711	14
805.119720687788	11
805.138061777096	1
805.156403075634	3
805.174744583402	1
805.193086300401	4
805.211428226468	1
805.229770361927	4
805.248112706456	6
805.266455260215	1
805.284798023365	8
805.303140995585	0
805.321484177196	0
805.339827567716	4
805.358171167627	7
805.376514976768	0
805.394858994979	8
805.413203222581	15
805.431547659414	9
805.449892305316	1
805.468237160449	0
805.486582224812	14
805.504927498567	11
805.523272981392	1
805.541618673285	6
805.559964574571	9
805.578310685087	0
805.596657004834	6
805.61500353365	3
805.633350271696	8
805.651697219135	2
805.670044375643	1
805.688391741381	3
805.706739316351	10
805.72508710055	0
805.743435093981	0
805.761783296481	0
805.780131708373	0
805.798480329496	4
805.816829159688	2
805.835178199272	4
805.853527447925	5
805.87187690581	5
805.890226572925	4
805.908576449271	1
805.926926534847	2
805.945276829494	0
805.963627333532	9
805.981978046801	4
806.00032896914	3
806.01868010087	2
806.037031441671	4
806.055382991702	11
806.073734750964	8
806.092086719457	10
806.11043889718	5
806.128791283974	2
806.14714388016	10
806.165496685576	10
806.183849700062	0
806.202202923941	1
806.220556356889	7
806.238909999068	2
806.257263850478	5
806.275617911119	6
806.293972180991	1
806.312326660094	3
806.330681348428	18
806.349036245832	3
806.367391352466	23
806.385746668494	9
806.40410219359	7
806.42245792808	6
806.440813871478	4
806.459170024268	4
806.477526386289	10
806.495882957541	3
806.514239738025	0
806.532596727578	4
806.550953926524	10
806.569311334701	2
806.587668951948	3
806.606026778425	0
806.624384814135	2
806.642743059075	10
806.661101513247	2
806.679460176649	6
806.697819049283	22
806.716178130987	6
806.734537421922	0
806.75289692225	0
806.771256631648	1
806.789616550438	7
806.807976678298	7
806.82633701539	10
806.844697561713	13
806.863058317267	6
806.881419282053	7
806.899780455908	0
806.918141838995	8
806.936503431475	5
806.954865233024	1
806.973227243967	1
806.991589463979	3
807.009951893223	0
807.028314531698	1
807.046677379405	8
807.065040436343	21
807.083403702351	12
807.101767177752	17
807.120130862224	4
807.138494756088	8
807.156858859022	8
807.175223171187	3
807.193587692585	4
807.211952423213	6
807.230317363073	7
807.248682512165	2
807.267047870489	1
807.285413437882	17
807.303779214669	8
807.322145200525	8
807.340511395614	14
807.358877800095	11
807.377244413485	1
807.39561123643	5
807.413978268445	5
807.43234550953	4
807.450712960008	11
807.469080619718	22
807.487448488498	10
807.505816566671	3
807.524184853915	14
807.54255335039	7
807.560922056097	12
807.579290971197	8
807.597660095206	1
807.616029428608	0
807.634398971242	2
807.652768722947	1
807.671138684044	4
807.689508854212	0
807.707879233773	1
807.726249822405	5
807.744620620269	0
807.762991627525	6
807.781362843691	1
807.79973426925	1
807.818105904041	11
807.836477747902	5
807.854849801157	6
807.873222063644	1
807.891594535201	5
807.90996721599	4
807.928340106011	10
807.946713205425	4
807.965086513748	0
807.983460031465	0
808.001833758414	2
808.020207694595	5
808.038581840008	0
808.056956194491	1
808.075330758207	0
808.093705531316	3
808.112080513495	3
808.130455704907	2
808.14883110555	2
808.167206715264	17
808.185582534534	8
808.203958562712	7
808.222334800284	15
808.240711246927	15
808.259087902802	3
808.277464768071	3
808.29584184241	3
808.314219126142	2
808.332596618784	12
808.35097432082	5
808.369352232088	0
808.387730352588	5
808.40610868232	0
808.424487221123	5
808.442865969159	20
808.461244926588	11
808.479624093088	8
808.49800346882	11
808.516383053784	11
808.534762847981	9
808.553142851409	16
808.571523064071	3
808.589903485964	7
808.608284116929	10
808.626664957126	2
808.645046006716	7
808.663427265378	1
808.681808733272	10
808.700190410398	7
808.718572296757	5
808.736954392348	1
808.755336697171	11
808.773719211227	5
808.792101934354	6
808.810484866713	6
808.828868008467	7
808.847251359291	1
808.865634919509	1
808.884018688637	10
808.902402667159	8
808.920786854913	12
808.9391712519	14
808.957555858119	12
808.975940673409	2
808.994325698094	2
809.012710931849	10
809.031096374837	12
809.049482027058	7
809.067867888673	0
809.086253959359	3
809.104640239277	15
809.123026728267	6
809.14141342665	2
809.159800334267	1
809.178187450954	3
809.196574777036	1
809.214962312189	9
809.233350056575	4
809.251738010193	5
809.270126173044	0
809.288514545289	1
809.306903126444	19
809.325291916993	25
809.343680916776	9
809.362070125629	6
809.380459543876	10
809.398849171195	15
809.417239007747	16
809.435629053531	11
809.454019308548	10
809.472409772799	8
809.490800446281	9
809.509191328997	3
809.527582420946	0
809.545973721966	5
809.564365232381	10
809.582756951866	5
809.601148880585	2
809.619541018536	4
809.637933365721	1
809.6563259223	2
809.674718687789	3
809.693111662672	15
809.711504846788	17
809.729898239976	7
809.748291842559	3
809.766685654212	6
809.785079675099	10
809.80347390538	0
809.821868344733	5
809.840262993319	0
809.858657851138	3
809.877052918028	1
809.895448194313	4
809.913843679832	2
809.932239374421	1
809.950635278406	6
809.969031391461	4
809.987427713751	6
810.005824245273	0
810.024220986028	1
810.042617936017	8
810.061015095238	6
810.079412463693	11
810.09781004122	5
810.116207828141	0
810.134605824133	0
810.15300402936	3
810.171402443981	5
810.189801067673	0
810.208199900599	0
810.226598942758	9
810.244998193989	0
810.263397654776	3
810.281797324473	9
810.300197203566	5
810.31859729173	6
810.336997589127	3
810.35539809592	3
810.373798811784	23
810.392199736881	5
810.410600871212	15
810.429002214776	21
810.447403767573	7
810.465805529443	11
810.484207500707	2
810.502609681043	9
810.521012070613	3
810.539414669578	2
810.557817477614	4
810.576220494884	8
810.594623721388	0
810.613027157125	0
810.631430802095	0
810.649834656137	0
810.668238719575	6
810.686642992246	12
810.705047473989	2
810.723452164965	1
810.741857065175	2
810.760262174781	2
810.778667493458	2
810.797073021207	4
810.815478758352	16
810.83388470473	9
810.852290860342	4
810.870697225025	0
810.889103798942	2
810.907510582255	10
810.92591757464	3
810.944324776258	9
810.96273218711	1
810.981139807196	8
810.999547636515	11
811.017955675069	16
811.036363922694	5
811.054772379715	0
811.073181045807	0
811.091589921296	10
811.109999005856	6
811.12840829965	3
811.146817802678	8
811.165227514939	14
811.183637436435	14
811.202047567003	5
811.220457906966	19
811.238868456163	2
811.257279214432	7
811.275690182097	3
811.294101358834	2
811.312512744805	0
811.33092434001	8
811.349336144449	10
811.367748158121	15
811.386160381028	26
811.404572813006	11
811.422985454381	10
811.441398304828	8
811.45981136467	5
811.478224633585	6
811.496638111734	0
811.515051799116	3
811.533465695733	7
811.551879801584	3
811.570294116669	1
811.588708640826	5
811.607123374379	6
811.625538317166	5
811.643953469026	4
811.662368830119	3
811.680784400446	7
811.69920018017	1
811.717616168966	10
811.736032366996	10
811.75444877426	4
811.772865390597	0
811.791282216329	2
811.809699251134	2
811.828116495335	2
811.846533948608	5
811.864951611116	6
811.88336948302	1
811.901787563834	1
811.920205854206	8
811.938624353488	11
811.957043062167	0
811.97546198008	0
811.993881107066	1
812.012300443448	10
812.030719988902	8
812.04913974359	4
812.067559707675	2
812.08597988067	3
812.104400263224	5
812.122820854688	6
812.141241655548	2
812.159662665643	5
812.17808388481	0
812.196505313374	3
812.21492695101	0
812.23334879788	1
812.251770854147	5
812.270193119325	11
812.288615594061	3
812.307038277707	0
812.32546117075	1
812.343884273027	2
812.362307584377	3
812.380731105124	5
812.399154834943	5
812.417578773996	9
812.436002922447	9
812.454427279969	4
812.472851846726	11
812.491276622718	17
812.509701607783	4
812.528126802406	3
812.54655220594	0
812.56497781887	12
812.583403640873	13
812.601829672111	0
812.620255912745	0
812.63868236229	4
812.657109021394	4
812.675535889571	0
812.69396296682	2
812.712390253466	0
812.730817749346	4
812.749245454462	16
812.76767336865	11
812.786101492073	5
812.80452982473	3
812.822958366623	0
812.84138711775	2
812.859816078112	4
812.878245247709	2
812.896674626541	7
812.915104214607	6
812.933534011746	4
812.951964018283	0
812.970394233892	1
812.988824658736	2
813.007255292815	0
813.025686136128	8
813.044117188677	0
813.062548450461	1
813.080979921479	8
813.099411601733	3
813.117843491059	1
813.136275589782	1
813.154707897579	5
813.173140414772	2
813.191573141039	1
813.210006076378	1
813.228439221276	6
813.246872575085	2
813.265306138454	5
813.283739910733	12
813.302173892248	9
813.32060808316	7
813.339042483144	0
813.357477092526	8
813.375911910981	6
813.394346938671	2
813.412782175596	7
813.431217621756	10
813.449653277152	2
813.468089141782	1
813.486525215486	1
813.504961498587	2
813.523397990761	3
813.541834692332	4
813.560271602976	16
813.578708722856	9
813.597146051971	18
813.615583590321	2
813.634021337906	5
813.652459294565	0
813.670897460621	1
813.689335835912	4
813.707774420277	10
813.726213214038	8
813.744652216873	1
813.763091428782	14
813.78153085025	11
813.799970480791	5
813.818410320567	9
813.836850369417	0
813.855290627664	0
813.873731095146	2
813.892171771702	22
813.910612657656	3
813.929053752682	6
813.947495056945	3
813.965936570442	7
813.984378293175	10
814.002820225144	1
814.021262366348	12
814.039704716625	6
814.0581472763	14
814.076590045048	11
814.095033023194	3
814.113476210414	14
814.131919606869	9
814.150363212559	13
814.168807027485	4
814.187251051647	0
814.205695285044	4
814.224139727515	8
814.242584379383	0
814.261029240487	3
814.279474310665	17
814.29791959024	5
814.316365078727	10
814.334810776773	14
814.353256683894	15
814.371702800249	14
814.390149125841	19
814.408595660506	3
814.427042404569	15
814.445489357706	6
814.46393652024	7
814.482383891848	12
814.500831472692	6
814.519279262933	5
814.537727262248	5
814.5561754708	1
814.574623888424	4
814.593072515447	5
814.611521351705	1
814.629970397037	0
814.648419651768	8
814.666869115572	3
814.685318788611	0
814.703768671049	0
814.72221876256	8
814.740669063146	6
814.759119573291	7
814.777570292348	4
814.796021220803	5
814.814472358332	2
814.832923705259	8
814.851375261259	4
814.869827026496	1
814.888279001131	0
814.90673118484	0
814.925183577784	0
814.943636179965	0
814.96208899122	0
814.980542011872	0
814.998995241761	0
815.017448680724	2
815.035902329085	0
815.054356186519	6
815.07281025319	21
815.091264529097	1
815.10971901424	0
815.128173708619	6
815.146628612234	4
815.165083725086	1
815.183539047011	2
815.201994578335	9
815.220450318733	0
815.238906268529	7
815.257362427399	1
815.275818795505	0
815.294275372847	0
815.312732159426	0
815.331189155241	2
815.349646360292	11
815.368103774417	11
815.386561397779	3
815.405019230539	0
815.423477272373	13
815.441935523605	10
815.460393983912	19
815.478852653455	3
815.497311532234	0
815.515770620249	2
815.534229917502	0
815.552689423828	10
815.57114913939	0
815.589609064351	0
815.608069198386	2
815.62652954182	0
815.644990094328	0
815.663450856072	6
815.681911827053	2
815.700373007271	0
815.718834396724	1
815.737295995252	0
815.755757803179	6
815.774219820342	7
815.79268204658	2
815.811144482054	0
815.829607126764	0
815.848069980711	3
815.866533044057	0
815.884996316315	24
815.903459797971	5
815.921923488864	3
815.940387388832	1
815.958851498198	2
815.977315816639	2
815.995780344479	11
816.014245081393	16
816.032710027543	22
816.051175182931	13
816.069640547555	15
816.088106121415	6
816.10657190435	11
816.125037896684	4
816.143504098255	1
816.1619705089	6
816.180437128944	0
816.198903958062	1
816.217370996417	0
816.235838244009	3
816.254305700838	9
816.272773366904	13
816.291241242044	3
816.309709326583	3
816.328177620359	4
816.346646123209	4
816.365114835459	6
816.383583756783	1
816.402052887344	9
816.420522227142	3
816.438991776176	4
816.457461534448	0
816.475931501794	1
816.494401678539	15
816.512872064522	13
816.531342659579	7
816.549813464035	8
816.568284477565	2
816.586755700333	0
816.605227132338	8
816.62369877358	1
816.642170624058	1
816.660642683774	0
816.679114952564	8
816.697587430754	0
816.716060118018	0
816.734533014682	1
816.75300612042	0
816.771479435396	3
816.789952959771	11
816.808426693058	20
816.826900635745	4
816.845374787669	0
816.86384914883	0
816.882323719228	8
816.900798498701	2
816.919273487411	0
816.93774868552	0
816.956224092704	0
816.974699709126	3
816.993175534785	16
817.011651569681	13
817.030127813814	3
817.048604267184	1
817.067080929792	4
817.085557801474	1
817.104034882394	0
817.122512172713	4
817.140989672107	7
817.159467380739	4
817.177945298608	1
817.196423425714	10
817.214901762057	0
817.233380307476	1
817.251859062456	0
817.270338026349	0
817.28881719948	22
817.30729658201	4
817.325776173615	11
817.344255974457	7
817.362735984538	2
817.381216203855	3
817.39969663241	0
817.418177270202	2
817.436658117232	8
817.455139173336	8
817.473620438678	6
817.492101913421	7
817.510583597238	9
817.529065490455	15
817.547547592747	10
817.566029904114	6
817.584512425044	1
817.602995154886	4
817.621478094129	3
817.639961242608	3
817.658444600163	0
817.676928167118	0
817.695411943149	1
817.713895928416	15
817.732380122922	8
817.750864526665	3
817.769349139646	11
817.787833961864	4
817.80631899332	3
817.824804233851	0
817.84328968362	3
817.861775342789	8
817.880261211033	3
817.898747288678	12
817.917233575397	6
817.935720071355	13
817.95420677655	6
817.972693690983	4
817.991180814654	12
818.0096681474	15
818.028155689384	4
818.046643440767	12
818.065131401227	6
818.083619571087	8
818.102107950022	11
818.120596538195	6
818.139085335605	9
818.157574342254	3
818.17606355814	0
818.194552983102	0
818.213042617464	0
818.231532460902	2
818.25002251374	6
818.268512775654	1
818.287003246805	0
818.305493927194	0
818.323984816822	2
818.342475915687	4
818.36096722379	1
818.379458741132	0
818.397950467548	6
818.416442403366	5
818.434934548259	7
818.453426902552	4
818.471919465921	10
818.490412238365	15
818.508905220373	9
818.527398411293	0
818.545891811614	12
818.564385421173	5
818.582879239808	2
818.601373267844	0
818.619867505117	3
818.638361951466	5
818.656856607054	3
818.675351471879	10
818.693846546106	15
818.712341829245	11
818.730837321785	10
818.749333023563	2
818.767828934417	6
818.786325054672	2
818.804821384002	3
818.823317922571	5
818.84181467054	3
818.860311627585	0
818.878808793869	0
818.89730616939	1
818.91580375415	7
818.934301548149	14
818.952799551223	21
818.971297763698	7
818.989796185248	3
819.0082948162	16
819.026793656227	6
819.045292705493	4
819.06379196416	4
819.08229143174	2
819.100791108721	7
819.119290994941	19
819.137791090398	7
819.156291394932	0
819.174791908867	2
819.193292631877	16
819.211793564289	7
819.230294705614	3
819.248796056503	3
819.267297616467	4
819.285799385508	2
819.304301364112	2
819.322803551629	2
819.341305948548	0
819.359808554542	2
819.378311369776	1
819.39681439441	4
819.41531762812	2
819.433821071232	18
819.452324723257	4
819.470828584683	4
819.489332655348	4
819.507836935251	5
819.526341424393	9
819.544846122611	22
819.563351030068	3
819.581856146926	2
819.60036147286	17
819.618867008033	2
819.637372752445	2
819.655878706095	0
819.674384868984	0
819.692891241112	1
819.711397822478	1
819.729904612921	1
819.748411612602	15
819.766918821685	3
819.785426239844	9
819.803933867242	4
819.822441703879	13
819.840949749754	9
819.859458004868	0
819.877966469222	2
819.896475142814	2
819.914984025482	3
819.933493117389	2
819.952002418698	1
819.970511929083	5
819.989021648869	9
820.007531577569	9
820.026041715671	1
820.044552063012	6
820.063062619591	7
820.08157338541	0
820.100084360305	4
820.118595544601	3
820.137106937974	7
820.155618540586	15
820.1741303526	15
820.19264237369	9
820.211154604019	7
820.229667043587	5
820.248179692231	5
820.26669255044	0
820.285205617563	3
820.303718893924	1
820.322232379688	4
820.340746074528	9
820.359259978769	9
820.377774092088	10
820.396288414482	20
820.414802946441	4
820.433317687314	9
820.451832637589	5
820.470347797103	13
820.488863165694	4
820.507378743686	1
820.525894530755	8
820.544410527063	0
820.562926732611	3
820.581443147398	15
820.599959771586	8
820.618476604689	0
820.636993647193	3
820.655510898937	5
820.674028359758	4
820.69254602998	3
820.711063909279	0
820.729581997817	0
820.748100295758	0
820.766618802612	5
820.785137519032	3
820.803656444365	7
820.8221755791	3
820.840694923075	0
820.859214476126	0
820.87773423858	12
820.89625421011	13
820.91477439088	9
820.933294781051	0
820.9518153803	0
820.970336188788	7
820.988857206516	6
821.00737843332	14
821.025899869527	0
821.044421514973	3
821.062943369658	7
821.081465433421	5
821.099987706423	11
821.118510188827	13
821.137032880145	3
821.155555781029	5
821.174078890826	4
821.192602210026	3
821.211125738466	4
821.229649476145	7
821.248173422901	2
821.26669757906	6
821.285221944295	1
821.30374651877	0
821.322271302485	1
821.340796295602	5
821.359321497633	4
821.377846909067	11
821.39637252974	5
821.414898359491	8
821.433424398644	12
821.451950647037	1
821.470477104506	2
821.489003771216	0
821.507530647165	1
821.526057732517	0
821.544585026783	16
821.563112530452	2
821.581640243361	6
821.600168165509	13
821.618696296897	5
821.637224637363	0
821.655753187068	1
821.674281946176	7
821.692810914198	5
821.711340091785	15
821.72986947845	9
821.748399074192	2
821.7669288795	1
821.785458893721	8
821.803989117346	0
821.822519550048	5
821.841050191989	1
821.859581043334	0
821.878112103756	5
821.896643373417	1
821.915174852319	4
821.933706540461	10
821.952238437842	4
821.970770544464	2
821.989302860326	2
822.007835385265	6
822.026368119445	5
822.044901063027	3
822.063434215686	13
822.081967577586	4
822.100501148725	1
822.119034929105	0
822.137568918725	7
822.156103117422	0
822.174637525523	0
822.193172142863	1
822.211706969281	0
822.230242005102	0
822.24877725	7
822.267312704139	8
822.285848367517	12
822.304384240136	1
822.322920321995	12
822.341456612932	4
822.359993113272	4
822.378529822852	6
822.397066741509	11
822.41560386957	6
822.434141206708	2
822.452678753086	6
822.471216508705	7
822.489754473564	9
822.508292647664	8
822.526831031004	0
822.545369623421	0
822.563908425242	0
822.58244743614	0
822.600986656441	9
822.61952608582	8
822.63806572444	3
822.656605572299	0
822.6751456294	12
822.693685895904	3
822.712226371322	0
822.730767056144	3
822.749307950206	2
822.767849053346	4
822.786390365889	0
822.80493188751	9
822.823473618372	3
822.842015558474	0
822.860557707816	4
822.879100066399	3
822.897642634223	0
822.916185411124	2
822.934728397429	11
822.953271592975	2
822.971814997598	5
822.990358611462	0
823.008902434567	4
823.027446467075	0
823.045990708661	0
823.064535159487	1
823.083079819555	2
823.1016246887	5
823.120169767248	0
823.138715054875	1
823.157260551905	7
823.175806258013	4
823.194352173362	5
823.212898298114	2
823.231444631945	9
823.249991175016	3
823.268537927327	0
823.287084888717	0
823.305632059511	2
823.324179439545	3
823.34272702882	6
823.361274827173	14
823.379822834767	8
823.398371051602	5
823.416919477677	8
823.435468112994	10
823.454016957552	7
823.47256601135	1
823.491115274389	5
823.509664746506	0
823.528214428028	0
823.546764318627	2
823.565314418467	8
823.583864727711	0
823.602415246033	3
823.620965973597	0
823.639516910401	0
823.658068056283	0
823.676619411569	6
823.695170976096	8
823.713722749865	2
823.732274732711	0
823.750826924798	0
823.76937932629	4
823.787931936696	3
823.80648475667	0
823.825037785559	13
823.843591023852	4
823.862144471386	3
823.880698128161	1
823.899251994178	2
823.917806069272	1
823.936360353608	4
823.954914847185	3
823.973469550003	8
823.992024462226	11
824.010579583363	5
824.029134913905	6
824.047690453688	0
824.066246202713	8
824.084802160978	4
824.103358328322	0
824.121914704907	0
824.140471290897	7
824.159028085964	9
824.177585090274	2
824.196142303824	1
824.214699726452	0
824.233257358649	2
824.25181519976	7
824.270373250113	0
824.28893150987	0
824.307489978706	5
824.326048656946	4
824.344607544264	4
824.363166640824	4
824.381725946625	5
824.400285461668	13
824.418845185952	23
824.437405119315	17
824.455965262082	1
824.474525614091	8
824.493086175178	22
824.511646945669	9
824.530207925239	0
824.548769113888	1
824.567330512104	4
824.585892119399	5
824.604453935935	13
824.62301596155	8
824.641578196569	2
824.660140640831	0
824.67870329417	2
824.697266156751	12
824.715829228574	5
824.734392509639	8
824.752956000108	3
824.771519699492	9
824.790083608445	3
824.808647726313	0
824.827212053586	6
824.8457765901	11
824.864341335694	1
824.882906290528	3
824.901471454605	0
824.920036827923	2
824.938602410647	9
824.957168202448	0
824.975734203492	8
824.994300413614	1
825.012866833142	1
825.031433461911	1
825.050000299758	0
825.068567347011	0
825.087134603343	10
825.105702068916	2
825.124269743731	0
825.142837627788	2
825.161405721087	8
825.179974023628	2
825.198542535248	5
825.217111256272	0
825.235680186376	0
825.254249325884	2
825.272818674472	0
825.291388232301	2
825.309957999535	2
825.328527975685	4
825.347098161404	13
825.365668556038	2
825.384239160077	3
825.402809973358	11
825.421380995718	14
825.439952227484	8
825.458523668328	0
825.477095318414	15
825.495667177906	5
825.514239246313	2
825.532811524289	1
825.55138401118	0
825.569956707477	0
825.588529613016	0
825.607102727634	1
825.625676051657	5
825.64424958476	3
825.662823327104	1
825.681397278854	2
825.699971439519	9
825.718545809754	14
825.737120388903	1
825.755695177459	1
825.774270175256	2
825.792845382133	3
825.811420798415	1
825.829996423776	1
825.84857225838	3
825.867148302389	0
825.885724555477	0
825.904301017808	0
825.92287768938	1
825.941454570032	3
825.96003166009	6
825.978608959389	5
825.997186467768	13
826.015764185553	14
826.034342112417	5
826.052920248523	0
826.071498593871	5
826.090077148462	4
826.108655912295	0
826.127234885371	3
826.145814067689	1
826.164393459087	0
826.182973059727	3
826.201552869772	8
826.220132888897	5
826.238713117428	4
826.257293555038	16
826.275874201727	6
826.294455057985	12
826.313036123159	7
826.331617397903	3
826.350198881562	10
826.368780574464	4
826.387362476772	5
826.405944588159	10
826.424526908952	1
826.443109438825	1
826.461692177777	11
826.480275126297	10
826.498858283734	1
826.517441650741	0
826.536025226663	4
826.554609011828	0
826.573193006399	1
826.59177721005	4
826.610361623106	17
826.628946245242	4
826.647531076621	3
826.666116117242	10
826.684701367107	8
826.703286826214	16
826.7218724944	0
826.740458371829	1
826.759044458664	6
826.777630754743	6
826.7962172599	7
826.814803974301	7
826.833390897944	3
826.85197803083	11
826.870565372959	13
826.889152924331	9
826.907740684946	5
826.926328654641	3
826.944916833741	2
826.963505221921	0
826.982093819508	0
827.000682626174	8
827.019271642083	5
827.037860867235	2
827.05645030163	2
827.075039945268	5
827.093629797986	4
827.11221986011	0
827.130810131477	2
827.149400611924	0
827.167991301777	9
827.186582200709	7
827.205173308722	8
827.223764626304	2
827.242356152966	0
827.260947888871	5
827.279539833856	9
827.298131988248	6
827.316724351882	3
827.335316924596	3
827.353909706717	2
827.372502697917	2
827.391095898198	3
827.409689308048	13
827.428282926978	11
827.446876755151	5
827.465470792404	4
827.484065039064	3
827.502659494967	0
827.52125415995	2
827.539849034339	8
827.558444117808	13
827.577039410521	4
827.595634912476	3
827.614230623676	6
827.632826544118	9
827.651422673804	4
827.670019012569	0
827.688615560742	4
827.707212317994	5
827.725809284653	0
827.744406460392	5
827.763003845375	5
827.781601439764	1
827.80019924307	3
827.818797255946	0
827.837395477739	3
827.855993908938	5
827.874592549381	20
827.893191398904	7
827.911790457834	4
827.930389725844	1
827.948989203097	15
827.967588889594	3
827.986188785335	0
828.004788890482	0
828.023389204546	0
828.041989728017	4
828.060590460732	13
828.079191402526	4
828.097792553565	4
828.11639391401	11
828.134995483535	13
828.153597262305	7
828.172199250317	6
828.190801447573	3
828.209403854073	5
828.228006469817	4
828.246609294804	9
828.265212328871	8
828.283815572182	0
828.302419024901	0
828.321022686699	6
828.339626557905	0
828.358230638027	4
828.376834927557	9
828.39543942633	1
828.414044134347	14
828.432649051608	11
828.45125417795	7
828.469859513698	2
828.488465058527	3
828.5070708126	14
828.525676776079	14
828.54428294864	5
828.562889330444	3
828.581495921492	1
828.60010272162	6
828.618709731319	3
828.637316949935	1
828.655924377795	2
828.674532015062	8
828.69313986141	0
828.711747917165	1
828.730356181837	0
828.748964655917	0
828.767573339404	0
828.786182231808	0
828.804791333619	9
828.823400644675	10
828.842010164811	5
828.860619894354	5
828.879229832978	1
828.897839980846	2
828.916450337958	0
828.935060904314	4
828.953671680078	12
828.972282664758	13
828.990893858847	4
829.009505262179	2
829.028116874592	1
829.046728696413	1
829.065340727314	4
829.083952967623	0
829.102565416849	0
829.121178075482	2
829.139790943524	4
829.158404020482	1
829.177017306848	3
829.195630802458	1
829.214244507149	6
829.232858421248	0
829.251472544428	0
829.270086877015	0
829.288701418683	0
829.307316169595	1
829.325931129752	0
829.344546299153	1
829.363161677798	4
829.381777265523	10
829.400393062657	5
829.419009069035	2
829.437625284494	3
829.456241709197	0
829.474858343145	5
829.493475186337	2
829.512092238937	5
829.530709500454	10
829.549326971379	13
829.567944651548	6
829.586562540798	6
829.605180639457	0
829.623798947196	0
829.642417464343	0
829.661036190572	0
829.679655126044	9
829.698274270761	8
829.716893624723	0
829.735513187929	2
829.75413296038	3
829.772752941911	7
829.791373132851	18
829.809993532871	20
829.8286141423	13
829.84723496081	5
829.865855988564	1
829.884477225563	1
829.903098671807	6
829.921720327295	2
829.940342192028	4
829.958964265842	5
829.977586549064	1
829.996209041531	3
830.014831743078	9
830.033454653871	3
830.052077773908	4
830.070701103353	2
830.089324641716	1
830.107948389488	7
830.126572346504	4
830.145196512765	9
830.16382088827	2
830.182445472857	12
830.201070266688	12
830.219695269928	3
830.238320482249	0
830.256945903815	7
830.275571534625	4
830.294197374681	0
830.312823423981	5
830.331449682363	0
830.350076150153	3
830.368702827188	8
830.387329713304	10
830.405956808665	0
830.42458411327	1
830.443211627285	7
830.461839350381	9
830.480467282558	1
830.499095424307	0
830.517723774974	1
830.53635233505	0
830.554981104206	0
830.573610082772	10
830.592239270419	1
830.610868667311	9
830.629498273611	12
830.648128088993	16
830.666758113456	8
830.685388347492	3
830.704018790445	0
830.722649442808	0
830.741280304251	3
830.759911375103	1
830.778542655037	0
830.797174144216	1
830.815805842804	24
830.834437750473	9
830.853069867387	4
830.871702193546	35
830.890334728787	14
830.908967473437	7
830.927600427332	3
830.946233590308	1
830.964866962694	3
830.983500544161	1
831.002134334873	6
831.02076833483	0
831.039402544033	0
831.058036962481	2
831.076671590174	29
831.095306427112	16
831.113941473132	5
831.132576728561	6
831.151212193072	0
831.169847866828	1
831.188483749993	0
831.20711984224	0
831.225756143732	1
831.244392654469	0
831.263029374452	13
831.28166630368	2
831.30030344199	4
831.318940789545	1
831.337578346509	3
831.356216112556	17
831.374854088011	13
831.393492272548	6
831.41213066633	9
831.430769269358	2
831.449408081468	8
831.468047103151	2
831.486686333751	1
831.505325773597	12
831.523965422853	6
831.54260528119	11
831.561245348937	5
831.579885625765	1
831.598526111839	1
831.617166807159	1
831.635807711724	1
831.654448825535	8
831.673090148427	7
831.691731680729	2
831.710373422113	0
831.729015372906	0
831.747657532782	0
831.766299901902	0
831.784942480269	7
831.803585267881	10
831.822228264739	0
831.840871470843	3
831.859514886192	10
831.878158510623	3
831.896802344464	0
831.915446387387	5
831.934090639555	10
831.952735101133	11
831.971379771794	9
831.9900246517	6
832.008669740851	3
832.027315039085	0
832.045960546728	2
832.064606263617	0
832.083252189753	0
832.10189832497	0
832.120544669433	0
832.139191223141	0
832.157837986096	0
832.176484958461	0
832.195132139743	1
832.213779530436	10
832.232427130374	0
832.251074939559	0
832.269722957825	5
832.288371185501	1
832.30701962226	0
832.325668268264	6
832.344317123515	1
832.362966188175	0
832.381615461754	3
832.400264944742	3
832.418914636977	6
832.437564538457	13
832.456214649184	19
832.474864968993	18
832.493515498048	15
832.512166236513	13
832.53081718406	13
832.549468340853	2
832.568119706893	3
832.586771282014	0
832.60542306671	0
832.624075060324	0
832.642727263348	3
832.661379675454	6
832.680032296807	4
832.698685127569	0
832.717338167414	2
832.735991416669	4
832.754644874843	6
832.773298542426	2
832.791952419256	4
832.810606505333	8
832.829260800655	6
832.84791530506	6
832.866570018711	11
832.885224941772	2
832.903880073916	0
832.922535415306	0
832.941190965943	0
832.959846725826	0
832.978502694955	2
832.997158873166	0
833.015815260788	0
833.034471857657	6
833.053128663607	6
833.071785678969	0
833.090442903412	4
833.109100337102	2
833.127757980039	1
833.146415832222	4
833.165073893651	2
833.183732164163	4
833.202390644086	9
833.221049333255	5
833.239708231506	9
833.258367339168	1
833.277026655913	0
833.295686181904	0
833.314345917141	3
833.333005861626	10
833.351666015356	3
833.370326378334	0
833.388986950558	8
833.407647731864	9
833.426308722418	7
833.444969922382	10
833.463631331428	4
833.482292949885	27
833.500954777425	18
833.519616814048	11
833.538279060245	0
833.556941515361	0
833.575604179887	2
833.594267053661	10
833.612930136517	0
833.631593428784	0
833.650256930133	0
833.668920640729	6
833.687584560573	6
833.706248689663	5
833.724913027999	0
833.743577575583	7
833.762242332413	3
833.780907298326	0
833.79957247365	3
833.818237858057	6
833.83690345171	2
833.855569254611	0
833.874235266922	6
833.892901488317	0
833.911567918958	6
833.930234558846	8
833.948901407817	0
833.967568466198	8
833.986235733827	8
834.004903210539	1
834.023570896662	2
834.042238791867	0
834.06090689632	1
834.07957521002	3
834.098243732967	1
834.11691246516	6
834.135581406437	3
834.154250557125	3
834.17291991706	0
834.191589486241	4
834.210259264506	5
834.228929252018	4
834.247599448777	8
834.266269854783	16
834.284940470201	2
834.303611294537	10
834.322282328285	3
834.340953571279	4
834.359625023357	8
834.378296684846	8
834.396968555418	13
834.415640635237	5
834.434312924468	3
834.452985422782	5
834.471658130343	2
834.490331047151	2
834.509004173042	10
834.527677508509	22
834.546351052894	25
834.565024806692	5
834.583698769572	5
834.6023729417	7
834.621047323238	1
834.639721913861	3
834.65839671373	2
834.677071722847	4
834.695746941047	6
834.714422368659	10
834.733098005518	1
834.751773851624	8
834.770449906814	5
834.789126171251	2
834.8078026451	0
834.826479328031	3
834.845156220211	1
834.863833321637	2
834.882510632148	8
834.901188152233	7
834.919865881238	5
834.938543819655	1
834.957221967155	17
834.975900323902	9
834.994578890062	6
835.013257665304	2
835.031936649794	9
835.050615843532	9
835.069295246517	1
835.08797485875	3
835.106654680066	2
835.125334710794	5
835.14401495077	0
835.162695399829	10
835.181376058135	3
835.200056925689	8
835.218738002655	2
835.237419288705	2
835.256100783838	3
835.274782488383	16
835.293464402175	9
835.312146525216	1
835.33082885734	0
835.349511398711	0
835.368194149495	9
835.386877109362	8
835.40556027864	8
835.424243656839	1
835.442927244449	3
835.461611041307	8
835.480295047413	4
835.498979262767	4
835.517663687204	15
835.536348320889	7
835.555033163986	11
835.573718216167	1
835.592403477596	6
835.611088948272	10
835.629774628197	10
835.648460517369	1
835.667146615789	3
835.685832923458	1
835.704519440209	7
835.723206166209	4
835.741893101621	7
835.760580246117	6
835.77926759986	0
835.797955162852	3
835.816642935092	6
835.835330916579	6
835.854019107315	1
835.872707507134	5
835.891396116366	1
835.910084934845	0
835.928773962409	0
835.94746319922	2
835.96615264528	5
835.984842300752	1
836.003532165308	2
836.022222239112	18
836.040912522	4
836.0596030143	8
836.078293715848	4
836.09698462648	0
836.115675746525	5
836.134367075653	7
836.15305861403	4
836.171750361819	3
836.190442318528	2
836.209134484814	6
836.227826860019	0
836.246519444637	1
836.265212238503	7
836.283905241453	4
836.302598453815	5
836.321291875262	3
836.339985505957	1
836.3586793459	9
836.377373395091	12
836.396067653695	4
836.414762121219	18
836.433456798155	10
836.45215168434	21
836.470846779609	36
836.48954208429	19
836.508237598056	8
836.52693332107	10
836.545629253332	19
836.564325394843	9
836.583021745766	7
836.60171830561	1
836.620415074866	0
836.63911205337	3
836.657809240959	8
836.67650663796	13
836.695204244046	3
836.71390205938	2
836.732600084127	1
836.751298317958	0
836.769996761038	0
836.788695413366	12
836.807394274779	6
836.826093345604	4
836.844792625678	14
836.863492115001	22
836.882191813408	3
836.900891721063	2
836.919591837967	6
836.93829216412	8
836.956992699685	14
836.975693444171	9
836.994394398069	3
837.013095561217	1
[truncated: 106,081 more rows]
