# Supplementary material for: Identification and tentative removal of collagen glue in Palaeolithic worked bone objects: implications for ZooMS and radiocarbon dating
Source: Sci Rep. 2023 Dec 13;13:22119. doi: 10.1038/s41598-023-49242-7 (PMC10719399; doi:10.1038/s41598-023-49242-7)
Supplement: Supplementary file 2 — Supplementary Information 2. [file 41598_2023_49242_MOESM2_ESM.zip › maldi raw files/630 IST_modified_3.txt]

799.996237722175	0
800.014520925791	0
800.032804338496	3
800.051087960625	0
800.069371791843	0
800.08765583215	2
800.10594008205	0
800.12422454087	2
800.142509208947	0
800.160794086113	2
800.179079172703	7
800.197364468383	9
800.215649973487	4
800.233935687512	0
800.252221610962	7
800.270507743501	18
800.288794085296	2
800.307080636349	3
800.325367396658	1
800.343654366056	2
800.361941544711	6
800.380228932455	6
800.398516529624	4
800.416804335882	3
800.435092351397	0
800.453380576168	2
800.471669010029	2
800.489957653147	0
800.508246505521	1
800.526535567153	0
800.544824838041	0
800.563114318019	4
800.581404007085	6
800.599693905577	2
800.617984013157	4
800.636274330163	1
800.654564856258	0
800.672855591441	1
800.691146535882	0
800.70943768958	0
800.727729052535	1
800.746020624747	1
800.764312406048	2
800.782604396606	8
800.800896596422	12
800.819189005326	16
800.837481623656	3
800.855774451075	2
800.874067487751	0
800.892360733516	1
800.910654188539	0
800.928947852818	0
800.947241726355	0
800.965535809149	4
800.983830101032	4
801.002124602173	0
801.020419312403	1
801.038714232058	4
801.057009360802	0
801.075304698804	9
801.093600246062	11
801.11189600241	2
801.130191968016	4
801.148488142879	4
801.166784526999	4
801.185081120208	3
801.203377922675	4
801.221674934399	5
801.239972155381	12
801.258269585452	2
801.27656722478	9
801.294865073366	14
801.313163131209	4
801.331461398141	5
801.349759874331	10
801.368058559779	5
801.386357454484	7
801.404656558278	6
801.42295587133	5
801.441255393471	7
801.459555125038	2
801.477855065694	3
801.496155215776	2
801.514455574779	8
801.53275614304	2
801.551056920727	6
801.569357907334	3
801.587659103368	4
801.605960508659	6
801.624262123039	4
801.642563946678	0
801.660865979406	0
801.679168221559	0
801.697470672802	0
801.715773333303	0
801.734076203061	0
801.752379281909	0
801.770682570015	0
801.788986067378	1
801.807289773831	0
801.82559368971	0
801.843897814678	6
801.862202148904	7
801.88050669222	4
801.898811444962	3
801.917116406793	1
801.935421577882	8
801.953726958061	10
801.972032547497	1
801.990338346192	2
802.008644354144	6
802.026950571186	3
802.045256997654	0
802.063563633211	6
802.081870478027	5
802.100177531932	0
802.118484795095	0
802.136792267684	1
802.155099949195	0
802.173407840132	0
802.191715940158	7
802.210024249443	6
802.228332767817	0
802.246641495618	0
802.264950432508	0
802.283259578656	8
802.301568933894	6
802.319878498559	6
802.338188272313	3
802.356498255325	3
802.374808447595	3
802.393118848955	0
802.411429459573	0
802.429740279281	15
802.448051308416	14
802.466362546808	3
802.48467399429	3
802.502985650862	4
802.521297516861	5
802.539609591949	3
802.557921876296	4
802.5762343699	0
802.594547072763	2
802.612859984716	0
802.631173105927	1
802.649486436228	0
802.667799975956	7
802.686113724773	7
802.704427682849	22
802.722741850183	11
802.741056226607	3
802.759370812289	0
802.77768560723	0
802.796000611428	4
802.814315824885	8
802.832631247433	1
802.85094687907	0
802.869262720134	1
802.887578770456	7
802.905895029868	5
802.924211498538	6
802.942528176299	4
802.960845063318	7
802.979162159596	2
802.9974794653	6
803.015796979926	3
803.03411470381	8
803.052432636953	3
803.070750779354	13
803.089069130846	4
803.107387691764	5
803.125706461772	5
803.144025441039	0
803.162344629396	0
803.180664027012	0
803.198983633886	0
803.217303450187	3
803.23562347541	2
803.253943709892	0
803.272264153632	3
803.290584806462	1
803.308905668719	3
803.327226740235	12
803.345548020673	0
803.363869510537	0
803.382191209492	6
803.400513117706	1
803.418835235178	1
803.437157561909	8
803.45548009773	2
803.473802842979	2
803.492125797149	3
803.510448960746	2
803.528772333434	0
803.547095915549	1
803.565419706586	3
803.58374370705	12
803.602067916604	7
803.620392335417	6
803.638716963489	13
803.657041800819	11
803.675366847241	2
803.69369210292	0
803.712017567691	0
803.730343241888	0
803.748669125345	0
803.766995217891	5
803.785321519529	1
803.803648030594	0
803.821974750749	0
803.840301679994	0
803.858628818836	1
803.876956166599	1
803.895283723621	6
803.913611489903	4
803.931939465443	6
803.950267650074	6
803.968596044132	8
803.986924647112	6
804.00525345952	3
804.023582481018	7
804.041911711776	3
804.060241151792	0
804.078570801067	3
804.096900659433	6
804.115230727058	2
804.133561003943	2
804.151891489917	2
804.17022218532	3
804.188553089813	8
804.206884203565	2
804.225215526408	4
804.243547058509	0
804.26187879987	4
804.280210750491	1
804.29854291037	6
804.31687527934	1
804.335207857569	0
804.353540645058	10
804.371873641637	2
804.390206847644	8
804.408540262741	4
804.42687388693	0
804.445207720546	4
804.463541763252	0
804.481876015219	3
804.500210476444	3
804.51854514676	10
804.536880026336	6
804.555215115171	1
804.573550413096	0
804.59188592045	0
804.610221636894	2
804.628557562598	0
804.646893697561	2
804.665230041615	4
804.683566594928	7
804.701903357501	8
804.720240329333	2
804.738577510256	2
804.756914900439	0
804.77525249988	1
804.793590308414	0
804.811928326206	1
804.830266553426	1
804.848604989569	0
804.86694363514	2
804.885282489801	1
804.903621553723	0
804.921960826735	2
804.940300309175	2
804.958640000875	1
804.976979901497	2
804.995320011548	3
805.013660330689	11
805.03200085909	5
805.050341596919	1
805.068682543671	2
805.087023699851	2
805.105365065122	10
805.123706639652	8
805.142048423443	1
805.160390416324	7
805.178732618465	9
805.197075029866	5
805.215417650358	4
805.233760480109	0
805.252103519289	5
805.27044676756	0
805.288790224922	2
805.307133891544	4
805.325477767425	3
805.343821852567	2
805.362166146968	7
805.38051065046	9
805.398855363213	3
805.417200285224	7
805.435545416328	6
805.453890756691	8
805.472236306482	1
805.490582065365	3
805.508928033339	1
805.527274210573	13
805.545620597067	4
805.56396719282	0
805.582313997834	1
805.600661011938	9
805.619008235135	4
805.637355667759	9
805.655703309476	3
805.674051160452	5
805.692399220856	4
805.710747490183	5
805.729095968939	5
805.747444656787	9
805.765793553725	3
805.784142660093	0
805.80249197572	0
805.820841500439	0
805.839191234249	0
805.857541177488	3
805.875891329818	9
805.894241691577	10
805.912592262259	0
805.93094304237	0
805.949294031572	1
805.967645230034	4
805.985996637756	4
806.004348254739	0
806.022700080813	0
806.041052116147	5
806.059404360573	3
806.077756814427	5
806.096109477373	12
806.11446234958	5
806.132815431046	10
806.151168721604	9
806.169522221422	0
806.187875930501	6
806.20622984884	4
806.224583976439	4
806.242938313129	1
806.261292858912	0
806.279647614123	0
806.298002578426	2
806.316357751989	2
806.334713134981	7
806.353068726897	6
806.371424528072	9
806.389780538508	4
806.408136758205	4
806.426493187161	1
806.44484982521	0
806.463206672519	9
806.481563729088	3
806.499920994918	0
806.518278469839	3
806.536636154021	0
806.554994047463	0
806.573352149997	0
806.591710461792	0
806.610068982847	0
806.628427713163	1
806.646786652738	2
806.665145801406	0
806.683505159335	3
806.701864726524	0
806.720224502805	0
806.738584488346	0
806.756944683148	0
806.77530508721	2
806.793665700365	0
806.81202652278	7
806.830387554456	2
806.848748795392	0
806.867110245589	4
806.885471904877	12
806.903833773258	6
806.922195851068	5
806.940558137971	2
806.958920634133	0
806.977283339557	5
806.995646254241	0
807.014009378017	4
807.032372711054	6
807.050736253351	2
807.069100004741	0
807.08746396556	7
807.105828135471	6
807.124192514643	0
807.142557102908	1
807.160921900432	3
807.179286907218	0
807.197652123264	0
807.216017548572	0
807.234383182971	1
807.252749026631	0
807.271115079384	9
807.289481341566	10
807.30784781284	1
807.326214493375	0
807.344581383171	2
807.362948482059	0
807.381315790208	3
807.399683307617	3
807.418051034288	11
807.436418970052	4
807.454787115076	3
807.473155469361	9
807.491524032906	3
807.509892805545	1
807.528261787444	3
807.546630978604	9
807.565000379025	5
807.583369988539	0
807.601739807314	0
807.620109835349	1
807.638480072646	0
807.656850519035	0
807.675221174685	0
807.693592039428	2
807.7119631136	3
807.730334396865	1
807.74870588939	1
807.767077591177	0
807.785449502057	6
807.803821622197	2
807.822193951599	0
807.84056649043	0
807.858939238186	0
807.877312195202	0
807.89568536148	0
807.91405873685	6
807.93243232165	13
807.950806115543	8
807.969180118697	1
807.987554331112	0
808.005928752619	8
808.024303383388	3
808.042678223418	1
808.06105327271	0
808.079428531094	0
808.097803998739	0
808.116179675646	0
808.134555561645	1
808.152931657074	11
808.171307961596	24
808.18968447538	3
808.208061198256	0
808.226438130393	0
808.244815271791	0
808.263192622621	0
808.281570182373	0
808.299947951387	3
808.318325929663	5
808.3367041172	2
808.35508251383	0
808.37346111989	2
808.391839935043	10
808.410218959288	10
808.428598192964	4
808.446977635732	0
808.465357287762	0
808.483737149054	0
808.502117219438	0
808.520497499084	4
808.538877987991	6
808.557258685992	3
808.575639593422	2
808.594020709945	3
808.61240203573	1
808.630783570777	0
808.649165314916	6
808.667547268318	0
808.68592943098	5
808.704311802905	1
808.722694383922	2
808.741077174201	3
808.759460173741	0
808.777843382375	2
808.796226800439	0
808.814610427596	0
808.832994263846	1
808.851378309526	8
808.869762564299	6
808.888147028335	3
808.906531701631	7
808.924916584021	0
808.943301675842	0
808.961686976586	0
808.980072486762	0
808.99845820603	0
809.016844134729	1
809.035230272521	12
809.053616619406	12
809.072003175721	2
809.09038994113	4
809.108776915801	2
809.127164099733	4
809.145551492759	10
809.163939095046	0
809.182326906596	2
809.200714927238	7
809.219103157311	3
809.237491596478	0
809.255880244906	5
809.274269102428	7
809.29265816938	1
809.311047445426	0
809.329436930564	2
809.347826625134	0
809.366216528966	15
809.384606641721	11
809.402996963908	10
809.421387495357	12
809.439778235899	6
809.458169185704	0
809.47656034477	8
809.494951712929	9
809.513343290351	15
809.531735077035	2
809.550127072981	0
809.568519278189	3
809.586911692491	6
809.605304316054	11
809.623697148711	5
809.642090190799	2
809.66048344198	3
809.678876902423	7
809.697270572129	1
809.715664450928	1
809.734058538989	1
809.752452836313	7
809.770847342899	2
809.789242058578	3
809.807636983519	0
809.826032117723	0
809.84442746102	0
809.862823013579	0
809.88121877557	0
809.899614746654	0
809.918010926832	0
809.936407316272	1
809.954803914974	1
809.973200722939	0
809.991597740166	0
810.009994966486	3
810.028392402069	2
810.046790046915	9
810.065187900854	11
810.083585964055	4
810.101984236688	0
810.120382718245	0
810.138781409234	8
810.157180309316	1
810.175579418661	0
810.193978737099	6
810.212378264969	3
810.230778001932	0
810.249177948158	0
810.267578103478	2
810.285978468229	4
810.304379042073	10
810.322779825181	3
810.34118081755	4
810.359582019014	6
810.37798342974	6
810.396385049728	2
810.41478687898	6
810.433188917325	6
810.451591164933	12
810.469993621803	7
810.488396287767	2
810.506799162994	4
810.525202247652	6
810.543605541235	17
810.56200904425	6
810.580412756359	4
810.59881667773	8
810.617220808364	6
810.635625148261	0
810.654029697252	4
810.672434455505	0
810.690839422852	5
810.709244599462	0
810.727649985504	1
810.74605558064	0
810.764461385038	1
810.78286739853	3
810.801273621286	1
810.819680053304	0
810.838086694416	0
810.856493544959	6
810.874900604597	11
810.893307873498	5
810.911715351492	0
810.930123038919	2
810.948530935439	0
810.966939041222	2
810.985347356269	6
811.003755880409	5
811.022164613812	6
811.040573556309	1
811.058982708407	6
811.07739206943	11
811.095801639717	1
811.114211419097	8
811.132621407909	1
811.151031605815	0
811.169442012985	7
811.187852629417	12
811.206263454944	1
811.224674489902	2
811.243085733786	0
811.261497187102	2
811.279908849681	5
811.298320721354	1
811.31673280229	4
811.33514509232	5
811.353557591782	1
811.371970300339	2
811.390383218159	19
811.408796345242	16
811.427209681419	4
811.445623226859	15
811.464036981563	11
811.48245094536	4
811.500865118591	1
811.519279500915	11
811.537694092503	9
811.556108893184	1
811.574523903299	4
811.592939122507	9
811.611354550979	7
811.629770188544	14
811.648186035543	9
811.666602091635	7
811.685018356822	2
811.703434831442	2
811.721851515155	0
811.740268408132	1
811.758685510373	2
811.777102821707	1
811.795520342305	0
811.813938072336	1
811.832356011461	1
811.850774159681	0
811.869192517163	2
811.88761108391	3
811.90602985975	4
811.924448845024	2
811.942868039391	9
811.961287443022	13
811.979707055917	20
811.998126877906	1
812.016546909159	6
812.034967149675	7
812.053387599455	1
812.071808258329	6
812.090229126467	0
812.108650203868	0
812.127071490364	7
812.145492986293	2
812.163914691316	3
812.182336605603	1
812.200758728984	2
812.219181061798	0
812.237603603538	3
812.256026354879	5
812.274449315146	8
812.292872484677	2
812.311295863471	6
812.329719451529	5
812.348143248682	4
812.366567255267	15
812.384991470947	1
812.403415895891	4
812.42184052993	6
812.440265373232	18
812.458690425798	7
812.477115687628	3
812.495541158552	9
812.513966838741	14
812.532392728193	5
812.550818826909	14
812.569245134889	9
812.587671651964	10
812.606098378133	5
812.624525313735	7
812.642952458433	2
812.661379812393	3
812.679807375788	4
812.698235148107	0
812.716663129691	15
812.735091320539	7
812.75351972065	4
812.771948329857	2
812.790377148496	0
812.80880617623	8
812.827235413229	1
812.845664859322	4
812.864094514679	0
812.8825243793	0
812.900954453355	0
812.919384736335	3
812.937815228579	4
812.956245930087	8
812.97467684086	0
812.993107960727	1
813.011539290028	0
813.029970828254	0
813.048402575913	6
813.066834532668	6
813.085266698687	0
813.10369907397	2
813.122131658517	7
813.140564452328	0
813.158997455234	0
813.177430667235	4
813.19586408867	7
813.2142977192	2
813.232731559163	0
813.251165608221	1
813.269599866374	4
813.288034333791	8
813.306469010473	4
813.324903896588	0
813.343338991629	16
813.361774295935	20
813.380209809504	14
813.398645532338	11
813.417081464267	5
813.43551760563	0
813.453953956088	7
813.47239051581	10
813.490827284627	11
813.509264262709	6
813.527701450055	2
813.546138846666	5
813.564576452541	1
813.583014267511	0
813.601452291745	1
813.619890525075	0
813.638328967669	0
813.656767619697	0
813.67520648082	2
813.693645551039	6
813.712084830691	15
813.730524319438	12
813.74896401745	1
813.767403924727	1
813.785844041099	0
813.804284366735	0
813.822724901636	0
813.841165645632	0
813.859606598893	0
813.878047761587	0
813.896489133377	4
813.914930714263	1
813.933372504413	2
813.951814503827	2
813.970256712507	5
813.988699130451	4
814.00714175749	0
814.025584593794	17
814.044027639363	18
814.062470894027	4
814.080914358125	0
814.099358031318	0
814.117801913607	1
814.13624600533	9
814.154690306149	27
814.173134816232	14
814.19157953558	13
814.210024464024	17
814.228469601732	1
814.246914948705	12
814.265360504943	1
814.283806270276	6
814.302252245044	6
814.320698428738	2
814.339144821866	1
814.357591424089	4
814.376038235578	1
814.394485256331	11
814.41293248635	8
814.431379925463	3
814.449827573842	4
814.468275431486	3
814.486723498225	3
814.505171774229	4
814.523620259668	17
814.542068954202	8
814.560517857832	1
814.578966970727	0
814.597416292886	4
814.615865824311	2
814.634315565001	6
814.652765514787	2
814.671215673838	1
814.689666041984	3
814.708116619565	0
814.726567406241	0
814.745018402183	0
814.763469607389	0
814.781921021692	3
814.800372645259	4
814.818824478092	0
814.83727652019	0
814.855728771553	1
814.874181232012	32
814.892633901566	13
814.911086780556	1
814.92953986864	3
814.94799316616	9
814.966446672775	2
814.984900388487	0
815.003354313463	0
815.021808447705	0
815.040262791212	0
815.058717343984	5
815.077172105852	6
815.095627076986	4
815.114082257385	0
815.132537646879	8
815.150993245639	2
815.169449053834	11
815.187905071125	8
815.206361297511	2
815.224817733163	13
815.243274378081	1
815.261731232263	6
815.280188295712	2
815.298645568256	9
815.317103050065	10
815.335560740971	6
815.354018641311	14
815.372476750748	8
815.390935069449	1
815.409393597417	3
815.42785233448	0
815.446311280809	0
815.464770436404	0
815.483229801094	1
815.50168937522	1
815.520149158441	2
815.538609150928	4
815.557069352511	12
815.57552976353	3
815.593990383644	4
815.612451213024	0
815.6309122515	0
815.649373499411	1
815.667834956249	0
815.686296622522	3
815.704758498061	2
815.723220582695	3
815.741682876596	10
815.760145379762	2
815.778608092024	2
815.797071013552	11
815.815534144516	0
815.833997484575	0
815.852461033731	0
815.870924792152	0
815.889388759839	9
815.907852936623	13
815.926317322842	6
815.944781918326	3
815.963246722737	0
815.981711736584	3
816.000176959527	12
816.018642391736	9
816.03710803338	0
816.05557388395	5
816.074039943787	1
816.09250621289	3
816.110972691258	1
816.129439378892	3
816.147906275793	3
816.16637338162	3
816.184840696883	1
816.203308221411	3
816.221775955036	2
816.240243897927	5
816.258712050084	7
816.277180411506	0
816.295648982025	1
816.314117761811	6
816.332586750692	1
816.35105594901	4
816.369525356423	12
816.387994973103	3
816.406464799049	10
816.424934834091	0
816.443405078399	0
816.461875532143	0
816.480346194814	0
816.498817066921	6
816.517288148124	1
816.535759438593	0
816.554230938159	0
816.572702647161	0
816.591174565259	1
816.609646692623	3
816.628119029084	1
816.646591574981	0
816.665064329974	3
816.683537294233	5
816.702010467759	9
816.720483850381	0
816.73895744227	0
816.757431243424	0
816.775905253676	9
816.794379473363	3
816.812853902147	1
816.831328540028	2
816.849803387345	0
816.868278443758	8
816.886753709437	5
816.905229184383	1
816.923704868596	0
816.942180761905	0
816.96065686448	0
816.979133176152	0
816.99760969726	3
817.016086427465	8
817.034563366936	0
817.053040515674	1
817.071517873509	4
817.08999544061	7
817.108473217147	2
817.126951202611	4
817.145429397511	1
817.163907801508	0
817.182386414602	3
817.200865237132	1
817.219344268929	0
817.237823509823	3
817.256302959983	2
817.27478261924	0
817.293262487763	0
817.311742565553	16
817.33022285278	15
817.348703348933	1
817.367184054353	0
817.38566496904	6
817.404146092994	5
817.422627426044	2
817.44110896853	0
817.459590720114	0
817.478072680964	0
817.496554850912	3
817.515037230126	0
817.533519818606	1
817.552002616354	9
817.570485623368	3
817.588968839479	5
817.607452264857	0
817.625935899332	6
817.644419743243	2
817.662903796251	1
817.681388058526	3
817.699872530068	4
817.718357210707	1
817.736842100613	6
817.755327199786	6
817.773812508226	3
817.792298025762	11
817.810783752565	1
817.829269688636	0
817.847755833973	6
817.866242188407	3
817.884728752109	0
817.903215525077	0
817.921702507312	0
817.940189698644	0
817.958677099243	0
817.97716470911	0
817.995652528073	1
818.014140556473	0
818.03262879397	0
818.051117240565	0
818.069605896596	0
818.088094761725	3
818.10658383612	0
818.125073119783	0
818.143562612543	0
818.162052314569	0
818.180542225864	13
818.199032346425	9
818.217522676253	2
818.236013215178	0
818.254503963371	1
818.272994920661	13
818.291486087388	5
818.309977463212	4
818.328469048303	0
818.346960842662	3
818.365452846117	6
818.38394505884	1
818.402437480831	6
818.420930112088	9
818.439422952443	4
818.457916002065	2
818.476409260954	8
818.494902728941	7
818.513396406195	9
818.531890292886	1
818.550384388675	4
818.568878693561	8
818.587373207714	11
818.605867931135	3
818.624362863823	0
818.642858005778	2
818.661353356831	3
818.679848917151	0
818.698344686568	7
818.716840665423	6
818.735336853545	4
818.753833250595	1
818.772329857082	0
818.790826672667	0
818.80932369752	0
818.827820931639	10
818.846318375196	7
818.864816027681	6
818.883313889433	1
818.901811960452	11
818.92031024057	6
818.938808729954	0
818.957307428777	1
818.975806336696	2
818.994305453714	0
819.012804780169	3
819.031304315721	0
819.049804060371	0
819.068304014459	0
819.086804177814	5
819.105304550267	2
819.123805131818	0
819.142305922806	0
819.160806922892	3
819.179308132245	0
819.197809550867	0
819.216311178586	0
819.234813015742	1
819.253315061997	16
819.271817317349	17
819.290319782138	5
819.308822456026	1
819.327325339181	1
819.345828431604	1
819.364331733125	0
819.382835244083	9
819.40133896414	1
819.419842893294	4
819.438347031716	9
819.456851379575	4
819.475355936363	8
819.493860702758	10
819.512365678081	0
819.530870862673	0
819.549376256532	0
819.567881859488	3
819.586387671713	4
819.604893693376	2
819.623399924136	3
819.641906363995	1
819.660413013121	0
819.678919871515	1
819.697426939177	2
819.715934216108	11
819.734441702136	0
819.752949397432	1
819.771457301996	5
819.789965415658	2
819.808473738588	14
819.826982270957	6
819.845491012423	2
819.863999962987	0
819.882509122819	0
819.901018491919	1
819.919528070118	1
819.938037857754	2
819.956547854659	0
819.975058060491	5
819.993568475762	0
820.012079100131	1
820.030589933768	0
820.049100976843	0
820.067612228846	3
820.086123690288	0
820.104635360827	6
820.123147240465	4
820.141659329541	7
820.160171627885	7
820.178684135328	4
820.197196851868	0
820.215709777847	0
820.234222912924	0
820.252736257439	2
820.271249810883	2
820.289763573765	9
820.308277545745	1
820.326791726993	0
820.34530611751	2
820.363820717295	0
820.382335526178	6
820.40085054433	3
820.419365771579	3
820.437881208268	6
820.456396854054	2
820.474912709109	6
820.493428773433	5
820.511945046855	4
820.530461529545	2
820.548978221503	0
820.56749512273	0
820.586012233226	4
820.60452955282	0
820.623047081682	0
820.641564819643	0
820.660082766872	0
820.67860092337	0
820.697119289306	0
820.715637864171	0
820.734156648474	0
820.752675641875	3
820.771194844375	3
820.789714256314	0
820.808233877522	0
820.826753707828	1
820.845273747232	0
820.863793996075	0
820.882314454017	0
820.900835121227	0
820.919355997706	1
820.937877083453	11
820.956398378299	7
820.974919882414	0
820.993441595627	0
821.011963518279	0
821.03048565003	7
821.04900799105	3
821.067530541338	0
821.086053300724	0
821.10457626938	0
821.123099447474	0
821.141622834497	7
821.160146430959	13
821.178670236519	0
821.197194251178	5
821.215718475276	0
821.234242908643	4
821.252767551108	3
821.271292402842	6
821.289817463675	3
821.308342733777	13
821.326868213148	6
821.345393901958	11
821.363919799696	8
821.382445906873	4
821.40097222315	2
821.419498748524	1
821.438025483338	3
821.456552427251	1
821.475079580433	0
821.493606942884	0
821.512134514433	2
821.530662295422	0
821.549190285509	5
821.567718484866	5
821.586246893321	4
821.604775511045	5
821.623304338039	0
821.641833374301	5
821.660362619832	0
821.678892074463	3
821.697421738362	5
821.715951611361	2
821.734481693798	0
821.753011985335	10
821.77154248614	1
821.790073196215	5
821.808604115389	0
821.827135243832	0
821.845666581544	1
821.864198128355	11
821.882729884605	8
821.901261849954	8
821.919794024573	0
821.938326408291	1
821.956859001448	0
821.975391803704	0
821.993924815229	6
822.012458035853	0
822.030991465917	8
822.04952510491	6
822.068058953342	9
822.086593011043	1
822.105127277844	1
822.123661753914	3
822.142196439253	14
822.160731333691	3
822.179266437398	5
822.197801750375	4
822.216337272792	0
822.234873004138	0
822.253408944753	0
822.271945094637	4
822.29048145362	7
822.309018022043	5
822.327554799566	2
822.346091786357	0
822.364628982419	7
822.383166387579	6
822.401704002009	3
822.420241825708	1
822.438779858677	1
822.457318100745	1
822.475856552083	2
822.49439521269	0
822.512934082397	7
822.531473161543	6
822.550012449788	1
822.568551947304	0
822.587091653918	1
822.605631569972	0
822.624171695126	6
822.642712029549	0
822.661252573072	0
822.679793325864	0
822.698334287926	2
822.716875459257	1
822.735416839688	3
822.753958429559	3
822.772500228529	2
822.791042236769	0
822.809584454109	5
822.828126880718	2
822.846669516596	4
822.865212361745	4
822.883755415993	9
822.902298679681	4
822.920842152298	0
822.939385834355	7
822.957929725512	0
822.976473826109	0
822.995018135805	1
823.013562654602	1
823.032107382667	3
823.050652320003	1
823.069197466608	0
823.087742822484	14
823.106288387629	3
823.124834161703	0
823.143380145218	8
823.161926338002	1
823.180472740056	3
823.19901935104	3
823.217566171464	1
823.236113201158	0
823.254660439952	0
823.273207888015	3
823.291755545349	4
823.310303411782	2
823.328851487485	1
823.347399772458	12
823.365948266701	9
823.384496970044	2
823.403045882827	1
823.42159500471	5
823.440144335693	15
823.458693876116	6
823.477243625639	7
823.495793584432	11
823.514343752495	3
823.532894129658	0
823.55144471609	5
823.569995511794	5
823.588546516596	1
823.60709773084	4
823.625649154183	13
823.644200786796	13
823.662752628679	0
823.681304679663	0
823.699856939916	5
823.71840940927	0
823.736962088234	2
823.755514976128	5
823.774068073292	1
823.792621379556	1
823.81117489526	0
823.829728620065	2
823.84828255431	5
823.866836697485	12
823.8853910501	13
823.903945611816	5
823.922500382801	1
823.941055363058	0
823.959610552413	7
823.97816595104	2
823.996721558937	6
824.015277376104	17
824.033833402371	2
824.052389638079	0
824.070946082887	8
824.089502736795	13
824.108059599973	7
824.126616672422	3
824.145173954141	0
824.163731445131	1
824.182289145391	5
824.200847054752	3
824.219405173212	1
824.237963501113	0
824.256522038114	8
824.275080784557	4
824.293639740099	5
824.312198904742	2
824.330758278655	0
824.349317861839	2
824.367877654293	0
824.386437656018	1
824.404997866844	5
824.423558286939	5
824.442118916306	0
824.460679754772	0
824.479240802509	0
824.497802059688	2
824.516363525796	1
824.534925201345	5
824.553487085994	5
824.572049179915	1
824.590611482935	2
824.609173995397	2
824.627736716958	3
824.646299647791	0
824.664862787895	1
824.683426137098	2
824.701989695743	7
824.720553463318	7
824.739117440334	0
824.75768162645	0
824.776246021837	1
824.794810626495	8
824.813375440424	12
824.831940463453	2
824.850505695753	0
824.869071137324	0
824.887636787995	4
824.906202648108	5
824.924768717321	4
824.943334995805	10
824.96190148339	13
824.980468180416	8
824.999035086371	0
825.017602201769	4
825.036169526437	6
825.054737060206	11
825.073304803245	4
825.091872755556	0
825.110440916967	1
825.129009287649	5
825.147577867773	1
825.166146656827	0
825.184715655322	0
825.203284862918	6
825.221854279785	1
825.240423905752	0
825.258993741161	0
825.277563785671	7
825.296134039452	4
825.314704502333	0
825.333275174656	2
825.35184605608	0
825.370417146775	3
825.388988446741	3
825.407559955807	1
825.426131674145	6
825.444703601754	0
825.463275738634	8
825.481848084615	7
825.500420639867	1
825.51899340439	4
825.537566378014	5
825.556139560909	2
825.574712953246	1
825.593286554514	12
825.611860365223	11
825.630434385033	6
825.649008614114	0
825.667583052296	6
825.686157699919	7
825.704732556815	6
825.72330762264	2
825.741882897907	0
825.760458382275	0
825.779034075915	2
825.797609978996	4
825.816186091008	1
825.834762412462	0
825.853338943016	0
825.871915682842	0
825.890492631769	3
825.909069790138	0
825.927647157607	1
825.946224734349	0
825.964802520191	0
825.983380515475	0
826.00195871986	0
826.020537133517	10
826.039115756274	5
826.057694588474	0
826.076273629775	0
826.094852880176	9
826.11343234002	7
826.132012009135	5
826.150591887181	6
826.169171974669	0
826.187752271258	7
826.206332777289	0
826.224913492421	6
826.243494416825	4
826.26207555033	3
826.280656893107	0
826.299238445155	0
826.317820206475	2
826.336402177067	6
826.354984356759	6
826.373566745724	1
826.392149343789	12
826.410732151297	2
826.429315167906	7
826.447898393787	20
826.46648182894	7
826.485065473193	19
826.503649326719	9
826.522233389516	3
826.540817661415	0
826.559402142756	0
826.577986833198	5
826.596571732912	0
826.615156841727	4
826.633742159814	1
826.652327687173	0
826.670913423974	0
826.689499369706	0
826.70808552471	0
826.726671888986	3
826.745258462534	9
826.763845245183	0
826.782432237274	0
826.801019438467	0
826.819606848932	5
826.838194468499	0
826.856782297337	0
826.875370335447	1
826.893958582829	3
826.912547039484	4
826.931135705239	0
826.949724580096	4
826.968313664396	4
826.986902957968	0
827.005492460641	1
827.024082172586	6
827.042672093633	7
827.061262224122	1
827.079852563713	1
827.098443112576	0
827.117033870711	0
827.135624837948	1
827.154216014456	1
827.172807400237	1
827.19139899512	1
827.209990799445	4
827.228582812872	11
827.247175035571	0
827.265767467371	2
827.284360108444	1
827.302952958789	6
827.321546018406	2
827.340139287296	3
827.358732765287	0
827.37732645255	2
827.395920349086	2
827.414514454723	4
827.433108769803	7
827.451703293985	6
827.470298027268	8
827.488892969995	4
827.507488121823	0
827.526083482753	0
827.544679053297	0
827.563274832771	6
827.581870821518	0
827.600467019537	0
827.619063426658	2
827.637660043223	4
827.656256868888	1
827.674853903827	0
827.693451148038	2
827.71204860135	3
827.730646263935	2
827.749244135793	10
827.767842216923	10
827.786440507154	10
827.805039006659	12
827.823637715436	3
827.842236633314	1
827.860835760636	2
827.87943509706	6
827.898034642585	0
827.916634397554	0
827.935234361625	2
827.953834534968	12
827.972434917584	14
827.991035509473	3
828.009636310463	2
828.028237320726	1
828.046838540091	1
828.0654399689	6
828.08404160681	1
828.102643453993	3
828.121245510449	2
828.139847776006	1
828.158450250837	0
828.17705293494	12
828.195655828316	9
828.214258930794	1
828.232862242544	0
828.251465763568	3
828.270069493864	22
828.288673433262	16
828.307277582103	6
828.325881939876	13
828.344486507093	6
828.363091283412	4
828.381696269003	1
828.400301463867	4
828.418906868004	0
828.437512481244	6
828.456118303756	11
828.474724335541	2
828.493330576428	0
828.511937026759	11
828.530543686192	10
828.549150554727	6
828.567757632706	3
828.586364919787	0
828.604972416141	0
828.623580121768	0
828.642188036497	1
828.660796160499	1
828.679404493774	0
828.698013036322	0
828.716621787973	1
828.735230749067	1
828.753839919264	4
828.772449298562	0
828.791058887305	6
828.80966868515	0
828.828278692097	0
828.846888908659	5
828.865499334152	7
828.884109968919	4
828.902720812958	0
828.9213318661	0
828.939943128515	9
828.958554600374	7
828.977166281336	1
828.995778171399	7
829.014390270736	0
829.033002579346	3
829.05161509723	7
829.070227824387	5
829.088840760645	0
829.107453906178	2
829.126067260983	0
829.144680824891	0
829.163294598072	6
829.181908580698	3
829.200522772255	13
829.219137173256	4
829.237751783359	0
829.256366602736	3
829.274981631387	1
829.293596869139	3
829.312212316165	0
829.330827972465	4
829.349443838038	10
829.368059912713	2
829.386676196833	0
829.405292689884	6
829.42390939238	18
829.442526303978	3
829.46114342485	1
829.479760754995	6
829.498378294413	4
829.516996042935	3
829.535614000729	6
829.554232167798	5
829.572850543968	0
829.591469129584	6
829.610087924301	1
829.628706928293	3
829.647326141387	1
829.665945563754	7
829.684565195396	5
829.70318503631	0
829.721805086499	0
829.74042534579	0
829.759045814354	3
829.777666492193	1
829.796287379134	0
829.814908475348	0
829.833529781008	1
829.852151295599	1
829.870773019634	0
829.889394952773	9
829.908017095014	5
829.9266394467	12
829.94526200766	1
829.963884777722	0
829.982507757058	5
830.001130945497	8
830.019754343381	1
830.038377950367	1
830.057001766627	0
830.07562579199	1
830.094250026798	0
830.112874470709	1
830.131499123723	3
830.150123986352	0
830.168749057913	0
830.187374338749	0
830.205999828687	12
830.22462552807	8
830.243251436555	7
830.261877554486	10
830.280503881349	3
830.299130417656	11
830.317757163067	4
830.336384117751	1
830.355011281539	6
830.373638654771	8
830.392266237106	4
830.410894028716	0
830.429522029599	0
830.448150239586	0
830.466778658846	1
830.485407287552	2
830.504036125189	0
830.522665172272	12
830.541294428457	1
830.559923893746	4
830.578553568479	0
830.597183452487	1
830.615813545598	1
830.634443847983	1
830.653074359472	0
830.671705080234	2
830.69033601027	0
830.708967149752	5
830.727598498166	2
830.746230055854	1
830.764861822816	3
830.783493799052	0
830.802125984563	0
830.820758379176	0
830.839390983064	0
830.858023796226	3
830.876656818492	4
830.895290050031	13
830.913923491016	6
830.932557141105	2
830.951191000296	1
830.969825068762	1
830.988459346502	0
831.007093833345	0
831.025728529634	0
831.044363435197	8
831.062998549692	3
831.081633873633	0
831.100269406677	0
831.118905148995	1
831.137541100759	4
831.156177261456	1
831.174813631426	0
831.193450210842	0
831.212086999191	7
831.230723996985	1
831.249361204053	1
831.267998620225	5
831.2866362455	1
831.305274080221	4
831.323912124045	8
831.342550377144	5
831.361188839517	10
831.379827511165	6
831.398466391916	0
831.417105481941	8
831.435744781242	3
831.454384289646	5
831.473024007495	10
831.491663934448	7
831.510304070505	0
831.528944416007	0
831.547584970613	5
831.566225734493	5
831.584866707648	5
831.603507889907	3
831.62214928144	0
831.640790882248	0
831.65943269233	2
831.678074711688	1
831.696716940149	0
831.715359377713	0
831.734002024724	0
831.752644880838	0
831.771287946226	1
831.789931221061	0
831.808574704828	2
831.82721839787	0
831.845862300187	1
831.864506411779	0
831.883150732645	1
831.901795262787	8
831.920440002031	3
831.93908495038	1
831.957730108175	13
831.976375475073	2
831.995021051246	2
832.013666836694	4
832.032312831246	5
832.050959035244	8
832.069605448346	5
832.088252070551	0
832.106898902203	0
832.125545942958	9
832.144193192989	2
832.162840652294	5
832.181488320703	4
832.200136198387	3
832.218784285518	1
832.237432581581	8
832.25608108709	5
832.274729801703	1
832.29337872542	19
832.312027858583	10
832.330677201021	0
832.349326752563	10
832.367976513381	11
832.386626483302	16
832.405276662498	9
832.423927050969	0
832.442577648887	9
832.461228455738	8
832.479879472034	8
832.498530697264	14
832.51718213194	3
832.535833775891	0
832.554485628946	3
832.573137691277	2
832.591789962882	0
832.610442443592	7
832.629095133748	6
832.647748033008	11
832.666401141543	9
832.685054459183	9
832.703707986097	1
832.722361722287	2
832.741015667752	0
832.759669822322	0
832.778324186338	1
832.796978759458	0
832.815633541682	3
832.834288533353	0
832.852943734127	13
832.871599144006	3
832.890254763503	0
832.908910591933	0
832.927566629638	0
832.946222876619	0
832.964879332703	2
832.983535998235	2
833.002192872871	0
833.020849956782	0
833.039507249797	1
833.058164752259	14
833.076822463825	9
833.095480384667	9
833.114138514613	6
833.132796854006	2
833.151455402503	1
833.170114160104	11
833.188773127153	5
833.207432303305	9
833.226091688733	3
833.244751283437	1
833.263411087245	0
833.282071100328	6
833.300731322688	2
833.319391754494	5
833.338052395233	3
833.356713245248	3
833.375374304538	2
833.394035572933	1
833.412697050775	0
833.431358737893	9
833.450020633943	15
833.468682739441	2
833.487345054043	3
833.506007577921	2
833.524670311074	1
833.543333253503	0
833.561996405037	3
833.580659765847	4
833.599323335932	7
833.617987115293	5
833.636651103759	2
833.655315301672	4
833.673979708518	0
833.692644324811	1
833.711309150208	5
833.729974184882	1
833.748639428831	0
833.767304882056	2
833.785970544386	0
833.804636415992	4
833.823302496702	0
833.84196878686	7
833.860635286122	19
833.87930199466	8
833.897968912474	1
833.916636039392	1
833.935303375587	3
833.953970921058	10
833.972638675804	5
833.991306639827	4
834.009974812954	0
834.028643195358	0
834.047311786865	2
834.065980587821	10
834.084649597881	1
834.103318817217	2
834.12198824583	4
834.140657883547	0
834.159327730539	8
834.177997786809	3
834.196668052354	10
834.215338527004	4
834.23400921093	12
834.252680104133	2
834.27135120644	0
834.290022518023	1
834.308694039054	0
834.32736576919	4
834.34603770843	0
834.364709856947	0
834.38338221474	3
834.402054781809	10
834.420727558155	0
834.439400543605	2
834.458073738332	0
834.476747142163	1
834.495420755442	8
834.514094577826	7
834.532768609487	2
834.551442850423	5
834.570117300465	6
834.588791959783	0
834.607466828377	5
834.626141906248	7
834.644817193395	3
834.663492689647	2
834.682168395004	0
834.700844309809	0
834.719520433719	1
834.738196767076	3
834.756873309539	0
834.775550061107	8
834.794227021951	3
834.812904192071	7
834.831581571469	5
834.850259160142	0
834.868936957921	0
834.887614964976	1
834.906293181308	0
834.924971606916	5
834.943650241629	16
834.962329085619	10
834.981008138886	1
834.999687401257	0
835.018366872905	0
835.03704655383	3
835.055726444031	3
835.074406543509	0
835.093086852092	4
835.111767369952	9
835.130448097089	1
835.14912903333	7
835.167810178849	5
835.186491533644	7
835.205173097715	6
835.223854870892	16
835.242536853346	26
835.261219045076	5
835.279901446083	5
835.298584056367	0
835.317266875756	0
835.33594990425	0
835.354633142193	3
835.373316589241	12
835.392000245737	3
835.410684111167	6
835.429368186045	1
835.448052470029	10
835.466736963289	2
835.485421665826	7
835.504106577641	4
835.52279169856	0
835.541477028757	0
835.56016256823	2
835.578848316809	3
835.597534274664	6
835.616220441968	5
835.634906818206	0
835.653593403893	0
835.672280198685	0
835.690967202753	4
835.709654415928	5
835.72834183855	0
835.747029470279	0
835.765717311284	1
835.784405361566	9
835.803093620954	9
835.821782089619	9
835.840470767732	2
835.859159654779	11
835.877848751104	3
835.896538056705	5
835.915227571584	1
835.93391729574	7
835.952607229173	2
835.971297371711	1
835.989987723355	0
836.008678284447	0
836.027369054646	3
836.046060034293	2
836.064751222874	6
836.083442620903	3
836.102134228039	3
836.120826044452	7
836.13951806997	0
836.158210305108	2
836.176902749181	3
836.195595402531	0
836.214288264987	0
836.232981336891	1
836.251674617901	3
836.270368108189	5
836.289061807754	7
836.307755716424	16
836.326449834372	12
836.345144161597	6
836.3638386981	0
836.38253344388	7
836.401228398765	8
836.419923562757	35
836.438618936197	17
836.457314518743	5
836.476010310567	4
836.49470631184	5
836.513402522046	12
836.53209894153	11
836.550795570292	2
836.569492408331	0
836.588189455648	1
836.606886712242	4
836.625584177942	2
836.644281852748	4
836.662979737003	0
836.681677830364	5
836.700376133002	0
836.719074644918	0
836.737773366112	4
836.756472296411	12
836.775171435988	2
836.793870784671	4
836.812570342803	3
836.831270110042	1
836.849970086558	0
836.868670272351	4
836.88737066725	4
836.906071271427	4
836.924772085054	1
836.943473107615	7
836.962174339625	8
[truncated: 106,081 more rows]
