# Supplementary material for: Identification and tentative removal of collagen glue in Palaeolithic worked bone objects: implications for ZooMS and radiocarbon dating
Source: Sci Rep. 2023 Dec 13;13:22119. doi: 10.1038/s41598-023-49242-7 (PMC10719399; doi:10.1038/s41598-023-49242-7)
Supplement: Supplementary file 2 — Supplementary Information 2. [file 41598_2023_49242_MOESM2_ESM.zip › maldi raw files/630 IST_original_1.txt]

800.028435567527	10
800.046718601147	4
800.065001844015	7
800.08328529596	1
800.101568957154	7
800.119852827595	1
800.138136907283	4
800.15642119605	5
800.174705694064	9
800.192990401326	6
800.211275317666	2
800.229560443254	1
800.24784577809	9
800.266131322003	4
800.284417075334	8
800.302703037743	6
800.320989209231	3
800.339275589966	12
800.357562180118	7
800.375848979179	16
800.394135987657	15
800.412423205214	26
800.430710632018	18
800.448998267901	7
800.467286113201	18
800.485574167579	7
800.503862431205	26
800.52215090391	25
800.540439585862	5
800.558728477062	12
800.57701757751	15
800.595306886867	9
800.613596405811	2
800.631886133833	5
800.650176070933	3
800.668466217282	3
800.686756572878	9
800.705047137553	1
800.723337911475	0
800.741628894816	0
800.759920087065	0
800.778211488731	3
800.796503099307	2
800.8147949193	4
800.833086948541	0
800.85137918686	3
800.869671634428	2
800.887964291244	0
800.906257157138	0
800.92455023228	0
800.942843516501	5
800.961137010139	11
800.979430713026	1
800.997724624821	6
801.016018746034	8
801.034313076326	16
801.052607615866	6
801.070902364654	1
801.08919732252	9
801.107492489635	10
801.125787865998	17
801.144083451439	9
801.162379246298	15
801.180675250236	10
801.198971463423	1
801.217267885687	1
801.235564517201	0
801.253861357792	10
801.272158407802	8
801.29045566689	7
801.308753135226	13
801.327050812811	10
801.345348699475	13
801.363646795556	13
801.381945100547	6
801.400243614955	15
801.418542338443	15
801.436841271178	11
801.455140412993	4
801.473439764225	10
801.491739324367	8
801.510039094096	3
801.528339072734	4
801.546639260621	2
801.564939657756	5
801.58324026397	0
801.601541079433	6
801.619842104313	1
801.638143338103	0
801.656444781311	0
801.674746433598	10
801.693048295133	9
801.711350365747	0
801.729652645609	0
801.74795513489	9
801.76625783308	7
801.784560740689	0
801.802863857206	0
801.821167183142	6
801.839470718327	3
801.85777446259	5
801.876078416102	4
801.894382578862	0
801.912686950702	4
801.93099153179	7
801.949296321957	7
801.967601321543	0
801.985906530207	3
802.004211948121	5
802.022517575113	1
802.040823411523	6
802.059129457013	0
802.077435711751	0
802.095742175569	8
802.114048848635	11
802.13235573095	0
802.150662822514	3
802.168970123156	5
802.187277633048	2
802.205585352188	5
802.223893280408	7
802.242201417876	7
802.260509764593	3
802.27881832039	6
802.297127085435	11
802.315436059898	14
802.333745243272	6
802.352054636063	16
802.370364237765	7
802.388674048884	7
802.406984069083	8
802.425294298701	12
802.443604737398	12
802.461915385174	6
802.480226242369	8
802.498537308643	9
802.516848584166	7
802.535160068769	2
802.55347176262	1
802.57178366572	2
802.59009577807	5
802.608408099498	2
802.626720630176	0
802.645033369933	3
802.663346319109	5
802.681659477364	1
802.699972844868	0
802.718286421452	3
802.736600207454	2
802.754914202366	0
802.773228406697	8
802.791542820107	12
802.809857442936	10
802.828172274845	0
802.846487315833	5
802.86480256624	9
802.883118025557	6
802.901433694292	5
802.919749572107	9
802.938065659171	10
802.956381955485	3
802.974698461048	8
802.99301517552	1
803.011332099581	4
803.029649232552	4
803.047966574772	9
803.066284126242	7
803.084601886961	7
803.102919856759	9
803.121238035976	3
803.139556424104	11
803.15787502165	1
803.176193828276	6
803.194512844151	4
803.212832069276	11
803.23115150348	4
803.249471147103	1
803.267790999637	9
803.286111061589	4
803.304431332621	12
803.322751812903	1
803.341072502264	10
803.359393401044	4
803.377714508904	19
803.396035826014	17
803.414357352203	11
803.432679087812	7
803.45100103233	16
803.469323186268	10
803.487645549286	11
803.505968121553	1
803.52429090307	1
803.542613893836	0
803.560937093512	10
803.579260502777	10
803.597584120952	0
803.615907948377	0
803.634231985222	10
803.652556230976	13
803.67088068615	12
803.689205350403	5
803.707530223906	1
803.725855306489	3
803.744180598322	13
803.762506099405	3
803.780831809737	0
803.799157729149	1
803.81748385798	0
803.835810195722	0
803.854136742883	0
803.872463499124	3
803.890790464615	1
803.909117639185	0
803.927445023176	0
803.945772616246	4
803.964100418566	15
803.982428429966	3
804.000756650616	0
804.019085080516	5
804.037413719666	7
804.055742567895	4
804.074071625374	7
804.092400892104	0
804.110730367913	2
804.129060053142	0
804.147389947282	4
804.165720050841	11
804.18405036348	1
804.202380885369	9
804.220711616508	12
804.239042556727	2
804.257373706196	1
804.275705064915	7
804.294036632714	11
804.312368409933	23
804.330700396232	20
804.349032591611	20
804.36736499641	12
804.38569761029	14
804.404030433419	9
804.422363465628	7
804.440696707258	1
804.459030157798	6
804.477363817757	8
804.495697686797	4
804.514031765087	0
804.532366052628	0
804.550700549418	3
804.569035255118	3
804.587370170409	0
804.60570529461	3
804.624040628061	1
804.642376170763	2
804.660711922714	4
804.679047883916	3
804.697384054198	5
804.71572043373	5
804.734057022343	4
804.752393820376	4
804.770730827319	0
804.789068043682	1
804.807405469126	4
804.82574310399	1
804.844080947764	1
804.862419000959	2
804.880757263234	10
804.899095734759	6
804.917434415365	6
804.935773305391	1
804.954112404498	0
804.972451712854	4
804.990791230291	0
805.009130956979	7
805.027470892917	4
805.045811038106	0
805.064151392545	3
805.082491955894	0
805.100832728664	2
805.119173710514	1
805.137514901785	6
805.155856301966	6
805.174197911568	2
805.19253973025	7
805.210881758183	1
805.229223995366	0
805.2475664418	1
805.265909097145	5
805.28425196191	5
805.302595035925	14
805.320938319021	12
805.339281811368	17
805.357625512966	15
805.375969423643	6
805.394313543572	18
805.412657872751	25
805.431002411011	21
805.449347158691	8
805.467692115452	2
805.486037281294	5
805.504382656387	0
805.5227282409	1
805.541074034324	0
805.559420037168	0
805.577766249094	6
805.59611267027	1
805.614459300526	1
805.632806140204	0
805.651153188962	0
805.669500446971	1
805.687847914061	0
805.706195590402	0
805.724543475993	3
805.742891570665	3
805.761239874588	0
805.779588387932	1
805.797937110357	0
805.816286041862	0
805.834635182618	1
805.852984532626	0
805.871334091714	0
805.889683860053	0
805.908033837813	6
805.926384024483	0
805.944734420575	2
805.963085025578	10
805.981435840001	0
805.999786863676	0
806.018138096431	1
806.036489538438	0
806.054841189695	0
806.073193049863	0
806.091545119623	0
806.109897398293	1
806.128249886385	0
806.146602583557	5
806.164955489981	3
806.183308605655	1
806.201661930411	2
806.220015464417	1
806.238369207505	8
806.256723160014	15
806.275077321604	12
806.293431692445	7
806.311786272367	2
806.33014106171	12
806.348496060135	5
806.36685126764	9
806.385206684567	12
806.403562310575	11
806.421918145663	4
806.440274190174	9
806.458630443765	8
806.476986906608	8
806.495343578702	1
806.513700459877	0
806.532057550473	5
806.55041484998	3
806.568772358909	3
806.587130076919	12
806.605488004181	7
806.623846140523	2
806.642204486287	1
806.660563040962	9
806.678921805059	2
806.697280778407	9
806.715639960836	1
806.733999352516	0
806.752358953278	3
806.770718763291	5
806.789078782726	4
806.807439011072	6
806.825799448839	9
806.844160095518	21
806.862520951788	16
806.88088201697	2
806.899243291403	13
806.917604775258	2
806.935966468023	2
806.954328370211	0
806.972690481309	0
806.99105280183	0
807.009415331602	0
807.027778070455	0
807.04614101856	6
807.064504175916	12
807.082867542354	0
807.101231118044	0
807.119594902815	1
807.137958897007	6
807.156323100281	4
807.174687512807	6
807.193052134414	0
807.211416965443	3
807.229782005554	4
807.248147254916	0
807.26651271336	12
807.284878381055	16
807.303244258002	25
807.321610344031	44
807.339976639482	33
807.358343144014	46
807.376709857798	35
807.395076780663	24
807.41344391278	37
807.431811254149	8
807.4501788046	6
807.468546564302	6
807.486914533256	16
807.505282711462	21
807.52365109875	7
807.542019695289	6
807.56038850108	5
807.578757515953	0
807.597126740248	13
807.615496173455	6
807.633865816083	0
807.652235667964	2
807.670605728926	0
807.68897599914	0
807.707346478436	0
807.725717166984	3
807.744088064783	4
807.762459171835	2
807.780830487969	2
807.799202013354	4
807.817573747821	3
807.835945691711	3
807.854317844682	0
807.872690206905	0
807.89106277821	0
807.909435558937	4
807.927808548576	0
807.946181747638	3
807.964555155781	16
807.982928773346	5
808.001302599823	0
808.019676635722	7
808.038050880704	2
808.056425334937	4
808.074799998422	4
808.09317487099	2
808.111549952809	7
808.129925243881	9
808.148300744035	3
808.16667645344	4
808.185052372269	4
808.203428500009	14
808.221804837001	6
808.240181383245	11
808.258558138742	17
808.276935103321	7
808.295312277322	18
808.313689660235	12
808.332067252571	23
808.350445053988	32
808.368823064658	21
808.38720128458	11
808.405579713584	25
808.423958352011	14
808.44233719935	23
808.460716256111	22
808.479095521954	9
808.49747499705	0
808.515854681228	0
808.534234574829	13
808.552614677511	12
808.570994989446	2
808.589375510463	0
808.607756240904	0
808.626137180255	5
808.64451832903	0
808.662899686887	1
808.681281253996	0
808.699663030358	1
808.718045015972	1
808.736427210498	0
808.754809614617	2
808.773192227648	7
808.791575049932	1
808.809958081639	0
808.828341322257	2
808.846724772299	1
808.865108431422	0
808.883492299799	6
808.901876377257	9
808.920260663968	8
808.938645159932	2
808.957029865149	7
808.975414779448	0
808.993799902999	3
809.012185235803	2
809.03057077786	7
809.048956528999	8
809.067342489391	3
809.085728658865	0
809.104115037763	7
809.122501625742	20
809.140888422975	11
809.15927542929	0
809.177662644857	0
809.196050069678	0
809.214437703751	0
809.232825546906	0
809.251213599315	2
809.269601860976	5
809.28799033172	15
809.306379011887	48
809.324767900966	64
809.343156999468	87
809.361546307053	127
809.379935823891	143
809.398325549981	87
809.416715485154	45
809.43510562958	40
809.453495983259	31
809.471886546021	10
809.490277318205	1
809.508668299473	9
809.527059489823	14
809.545450889596	27
809.563842498452	15
809.582234316561	0
809.600626343752	2
809.619018580368	3
809.637411025894	0
809.655803680845	2
809.674196544878	0
809.692589618165	0
809.710982900704	0
809.729376392497	1
809.747770093201	1
809.7661640035	1
809.784558122711	2
809.802952451346	8
809.821346988892	1
809.839741735863	0
809.858136692086	4
809.876531857392	11
809.894927231952	0
809.913322815594	6
809.93171860866	4
809.950114610638	0
809.96851082204	1
809.986907242524	0
810.005303872433	0
810.023700711253	5
810.042097759498	4
810.060495016825	0
810.078892483405	2
810.097290159068	3
810.115688044155	2
810.134086138325	1
810.152484441749	0
810.170882954255	5
810.189281676185	12
810.207680607027	7
810.226079747293	12
810.244479096813	15
810.262878655245	0
810.2812784231	2
810.29967840021	7
810.318078586402	15
810.336478981677	16
810.354879586376	53
810.373280400158	42
810.391681423364	58
810.410082655483	44
810.428484097025	18
810.44688574748	9
810.46528760753	18
810.483689676492	18
810.502091954707	6
810.520494442176	1
810.538897138899	2
810.557300044705	11
810.575703159764	5
810.594106484077	14
810.612510017643	11
810.630913760293	16
810.649317712196	5
810.667721873352	2
810.686126243592	25
810.704530823086	7
810.722935611662	0
810.741340609663	1
810.759745816747	1
810.778151233084	0
810.796556858676	12
810.81496269335	4
810.833368737278	0
810.85177499046	0
810.870181452725	1
810.888588124244	0
810.906995005017	4
810.925402095043	6
810.943809394153	9
810.962216902516	17
810.980624620133	15
810.999032546833	1
811.017440682788	0
811.035849027996	0
811.054257582458	0
811.072666346003	0
811.091075318802	10
811.109484500684	9
811.127893891991	2
811.146303492381	1
811.164713302026	1
811.183123320753	1
811.201533548734	0
811.21994398597	3
811.238354632459	1
811.256765488031	4
811.275176552858	10
811.293587826938	10
811.311999310102	13
811.33041100252	8
811.348822904192	30
811.367235015118	27
811.385647335127	11
811.404059864561	29
811.422472602908	29
811.44088555068	33
811.459298707364	28
811.477712073644	7
811.496125648836	8
811.514539433283	3
811.532953426984	1
811.551367629939	0
811.569782041977	6
811.58819666327	4
811.606611493817	3
811.625026533617	0
811.643441782502	0
811.661857240641	0
811.680272907863	0
811.69868878451	0
811.71710487024	0
811.735521165225	1
811.753937669294	3
811.772354382616	0
811.790771305193	0
811.809188437025	0
811.82760577794	0
811.846023328109	3
811.864441087532	14
811.882859056039	2
811.901277233971	0
811.919695620817	0
811.938114217087	0
811.956533022441	0
811.974952037049	12
811.993371260911	7
812.011790693858	3
812.030210336058	0
812.048630187513	3
812.067050248052	9
812.085470518016	0
812.103890997064	3
812.122311685196	0
812.140732582752	3
812.159153689393	1
812.177575005288	0
812.195996530266	6
812.21441826467	15
812.232840207987	5
812.25126236073	2
812.269684722556	20
812.288107293807	21
812.306530073972	10
812.324953063561	19
812.343376262235	22
812.361799670163	25
812.380223287175	16
812.398647113613	35
812.417071148963	24
812.435495393739	7
812.45391984777	4
812.472344510885	12
812.490769383254	9
812.509194464707	5
812.527619755586	4
812.546045255378	9
812.564470964595	0
812.582896882896	0
812.601323010623	2
812.619749347263	5
812.638175893328	0
812.656602648478	5
812.675029612882	3
812.693456786541	0
812.711884169284	0
812.730311761282	3
812.748739562535	0
812.767167572871	10
812.785595792634	7
812.804024221309	2
812.822452859411	3
812.840881706767	2
812.859310763207	5
812.877740028902	3
812.896169503681	0
812.914599187715	0
812.933029081005	1
812.951459183549	12
812.969889495006	10
812.98832001606	8
813.006750746027	15
813.02518168542	3
813.043612833897	1
813.06204419163	3
813.080475758446	0
813.098907534688	0
813.117339519844	4
813.135771714425	0
813.154204118091	4
813.172636731183	11
813.191069553188	4
813.209502584619	12
813.227935825134	21
813.246369274904	12
813.264802933929	20
813.283236802039	10
813.301670879404	11
813.320105166024	18
813.338539661899	11
813.356974366687	14
813.375409281073	13
813.393844404372	7
813.412279736926	9
813.430715278736	19
813.4491510298	25
813.467586989949	11
813.486023159524	6
813.504459538013	1
813.522896125928	0
813.541332922927	1
813.559769929181	0
813.578207144691	0
813.596644569285	0
813.615082203305	10
813.633520046239	8
813.651958098599	4
813.670396360044	0
813.688834830743	0
813.707273510699	4
813.725712399738	0
813.744151498033	0
813.762590805584	0
813.781030322219	9
813.799470048281	16
813.817909983255	12
813.836350127657	3
813.854790481143	3
813.873231044055	19
813.891671815881	13
813.910112797133	0
813.92855398747	1
813.946995387062	2
813.96543699591	13
813.983878813843	5
814.002320841031	13
814.020763077303	10
814.039205523003	6
814.057648177786	0
814.076091041826	0
814.09453411495	3
814.1129773975	11
814.131420888965	1
814.149864589855	1
814.168308499831	4
814.186752619233	6
814.205196947549	4
814.223641485291	2
814.242086232119	5
814.260531188202	15
814.27897635354	10
814.297421727963	11
814.315867311813	4
814.334313104577	10
814.352759106768	20
814.371205318043	24
814.389651738574	22
814.40809836819	8
814.426545207232	14
814.444992255189	21
814.463439512743	8
814.481886979211	2
814.500334654935	2
814.518782539915	5
814.537230633979	4
814.5556789373	1
814.574127450047	14
814.592576171708	6
814.611025102796	0
814.629474242969	3
814.647923592398	3
814.666373150911	1
814.684822918681	2
814.703272895878	3
814.721723081988	0
814.740173477526	6
814.758624082148	10
814.777074896027	6
814.79552591899	5
814.81397715121	0
814.832428592685	0
814.850880243416	13
814.869332103233	16
814.887784172305	5
814.906236450634	4
814.924688938047	10
814.943141634717	16
814.961594540643	2
814.980047655825	0
814.998500980091	7
815.016954513614	3
815.035408256394	0
815.053862208258	7
815.072316369549	2
815.090770739926	6
815.109225319388	5
815.127680108276	0
815.146135106079	3
815.16459031331	1
815.183045729625	15
815.201501355368	3
815.219957190024	2
815.238413234109	1
815.256869487278	1
815.275325949703	2
815.293782621214	10
815.312239502152	13
815.330696592175	18
815.349153891455	33
815.36761139982	12
815.386069117612	14
815.404527044319	5
815.422985180452	5
815.441443525843	12
815.459902080147	2
815.478360843879	1
815.496819816867	1
815.515278998941	1
815.533738390271	21
815.552197990686	17
815.570657800358	2
815.589117819457	11
815.60757804747	7
815.626038484912	1
815.644499131438	2
815.662959987221	2
815.681421052089	0
815.699882326385	0
815.718343809595	1
815.736805502233	1
815.755267403957	1
815.773729515108	0
815.792191835173	0
815.810654364666	1
815.829117103244	2
815.847580051079	1
815.866043208171	11
815.884506574348	9
815.902970149782	10
815.921433934472	2
815.939897928419	2
815.95836213128	9
815.976826543741	10
815.995291165115	5
816.013755995746	0
816.032221035635	6
816.050686284779	6
816.06915174301	0
816.087617410668	4
816.10608328724	8
816.124549373241	1
816.143015668327	1
816.16148217267	0
816.17994888627	9
816.198415808955	1
816.216882941068	2
816.235350282096	6
816.253817832552	2
816.272285592093	3
816.290753560891	4
816.309221738946	9
816.327690126087	11
816.346158722484	12
816.364627528139	3
816.383096542879	16
816.401565767048	28
816.42003520013	11
816.438504842641	8
816.456974694238	4
816.475444755263	4
816.493915025202	1
816.51238550457	0
816.530856193023	0
816.549327090733	2
816.567798197701	3
816.586269513754	8
816.604741039064	13
816.623212773631	8
816.641684717284	1
816.660156870194	0
816.678629232361	3
816.697101803614	0
816.715574584296	1
816.734047574063	14
816.752520773087	10
816.770994181197	11
816.789467798564	17
816.807941625189	1
816.826415660899	2
816.844889905866	5
816.863364360262	6
816.881839023573	5
816.900313896312	0
816.918788978137	6
816.937264269048	10
816.955739769387	9
816.974215478812	4
816.992691397495	0
817.011167525435	0
817.029643862461	3
817.048120408744	1
817.066597164284	3
817.085074128911	9
817.103551302794	2
817.122028685936	2
817.140506278334	1
817.158984079818	1
817.17746209056	5
817.195940310559	7
817.214418739644	5
817.232897377987	1
817.251376225587	4
817.269855282273	10
817.288334548388	4
817.306814023589	6
817.325293708047	10
817.343773601592	9
817.362253704394	7
817.380734016453	10
817.399214537599	5
817.417695268173	9
817.436176207662	6
817.454657356581	9
817.473138714585	1
817.491620282018	13
817.510102058366	4
817.528584044143	0
817.547066239006	3
817.565548643127	2
817.584031256334	2
817.60251407897	0
817.620997110692	1
817.639480351671	4
817.657963801738	3
817.676447461061	4
817.694931329643	0
817.713415407482	0
817.731899694407	3
817.75038419059	16
817.768868896031	5
817.787353810557	17
817.805838934342	9
817.824324267385	2
817.842809809685	1
817.861295561072	0
817.879781521716	0
817.898267691446	6
817.916754070606	0
817.935240658681	1
817.953727456357	0
817.972214462947	2
817.990701678795	7
818.009189103901	20
818.027676738265	7
818.046164581716	1
818.064652634424	0
818.08314089639	10
818.101629367443	11
818.120118047924	0
818.138606937321	1
818.157096036148	1
818.175585344061	4
818.194074861403	8
818.21256458766	12
818.231054523347	8
818.249544667948	1
818.268035022151	3
818.286525585269	17
818.305016357644	3
818.323507339278	6
818.34199853017	9
818.360489930148	10
818.378981539384	6
818.397473357879	10
818.415965385631	6
818.434457622471	10
818.452950068568	16
818.471442723923	1
818.489935588365	23
818.508428662065	18
818.526921945023	1
818.545415437068	0
818.563909138371	3
818.582403049104	1
818.600897168752	7
818.619391497657	0
818.637886035822	1
818.656380783244	5
818.674875739753	7
818.693370905692	6
818.711866280546	3
818.73036186483	0
818.748857658201	0
818.767353660829	0
818.785849872717	0
818.804346293862	11
818.822842924094	5
818.841339763413	2
818.859836812162	4
818.878334069998	3
818.896831537263	5
818.915329213444	3
818.933827099055	11
818.952325193581	16
818.970823497537	9
818.989322010751	13
819.007820733053	12
819.026319664612	9
819.04481880543	9
819.063318155335	1
819.081817714499	7
819.100317482749	6
819.118817460429	4
819.137317647196	1
819.155818043222	0
819.174318648507	6
819.192819462878	2
819.211320486507	4
819.229821719396	5
819.248323161543	12
819.266824812605	7
819.285326673269	6
819.303828742848	11
819.322331021686	1
819.340833509783	17
819.359336207138	16
819.37783911358	12
819.396342229281	20
819.41484555424	15
819.433349088458	10
819.451852831764	8
819.470356784327	0
819.488860945978	5
819.50736531706	9
819.525869897228	2
819.544374686655	6
819.562879685341	14
819.581384892942	5
819.599890310145	14
819.618395936264	26
819.636901771813	2
819.655407816278	0
819.673914070173	7
819.692420533155	5
819.710927205568	0
819.729434087068	0
819.747941177655	1
819.766448477501	1
819.784955986777	2
819.803463704969	2
819.821971632592	2
819.840479769302	1
819.85898811527	11
819.877496670326	11
819.896005434813	15
819.914514408386	15
819.933023591048	5
819.951532983139	3
819.970042584318	0
819.988552394756	0
820.007062414282	1
820.025572643066	5
820.044083081109	2
820.062593728411	0
820.081104584801	1
820.09961565045	5
820.118126925357	6
820.136638409524	1
820.155150102606	2
820.173662005291	4
820.192174116892	12
820.210686437923	4
820.22919896787	8
820.247711707248	2
820.266224655713	1
820.284737813609	2
820.303251180593	1
820.321764756664	0
820.340278542166	9
820.358792536756	18
820.377306740604	9
820.39582115354	3
820.414335775736	11
820.43285060719	16
820.451365647732	10
820.469880897534	1
820.488396356766	2
820.506912024914	12
820.525427902493	16
820.543943988988	0
820.562460284914	1
820.580976790099	6
820.599493504372	0
820.618010427904	7
820.636527560696	2
820.655044902575	1
820.673562453713	12
820.692080214111	7
820.710598183597	0
820.729116362513	5
820.747634750346	2
820.766153347609	10
820.784672153961	0
820.803191169743	0
820.821710394442	10
820.840229828571	13
820.858749471617	6
820.877269324266	3
820.89578938583	9
820.914309656654	6
820.932830136738	5
820.951350826081	6
820.969871724512	8
820.988392832374	1
821.006914149152	1
821.025435675362	13
821.043957410659	6
821.062479355216	15
821.081001509032	11
821.099523871937	2
821.118046444101	13
821.136569225524	7
821.155092216207	1
821.173615415978	10
821.192138825009	2
821.210662443127	8
821.229186270677	7
821.247710307144	10
821.266234553041	7
821.284759008198	1
821.303283672444	7
821.321808545948	7
821.340333628541	9
821.358858920394	9
821.377384421678	8
821.39591013205	17
821.41443605151	7
821.43296218023	8
821.45148851821	9
821.470015065449	6
821.488541821777	5
821.507068787364	8
821.525595962039	1
821.544123346146	6
821.562650939341	7
821.581178741796	2
821.599706753339	1
821.618234974142	0
821.636763404205	0
821.655292043527	0
821.673820891938	12
821.692349949609	6
821.710879216539	0
821.72940869273	7
821.747938377837	1
821.766468272548	13
821.784998376346	13
821.803528689233	0
821.82205921138	3
821.840589942615	12
821.859120883282	7
821.877652033037	5
821.896183392052	4
821.914714960155	2
821.93324673769	11
821.951778724314	6
821.970310920197	1
821.988843325169	2
822.007375939401	0
822.025908762893	0
822.044441795473	18
822.062975037314	17
822.081508488586	9
822.100042148775	6
822.118576018396	3
822.137110096933	0
822.155644384903	0
822.174178882132	2
822.19271358845	0
822.211248504028	0
822.229783628867	3
822.248318962794	1
822.26685450598	2
822.285390258428	14
822.303926219963	17
822.322462390931	7
822.340998770816	15
822.359535360132	13
822.378072158537	20
822.396609166203	27
822.415146383128	18
822.433683809314	7
822.452221444417	12
822.470759289123	5
822.489297342747	4
822.50783560563	11
822.526374077946	2
822.544912759179	2
822.563451649844	1
822.581990749597	0
822.600530058611	0
822.619069576714	0
822.637609304077	0
822.6561492407	1
822.674689386584	1
822.693229741556	0
822.711770305789	7
822.730311079283	0
822.748852062037	0
822.767393253707	8
822.785934654982	12
822.804476265174	4
822.823018084798	5
822.841560113339	0
822.860102351313	0
822.878644798375	2
822.89718745487	2
822.915730320453	17
822.934273395125	18
822.95281667923	14
822.971360172423	5
822.989903874877	9
823.00844778642	0
823.026991907223	6
823.045536237287	2
823.064080776612	2
823.082625525026	0
823.1011704827	2
823.119715649463	0
823.138261025659	1
823.156806610944	0
823.175352405489	5
823.193898409123	11
823.212444622018	3
823.230991044174	1
823.24953767559	2
823.268084516268	1
823.286631565862	13
823.305178824889	15
823.323726293177	13
823.342273970554	13
823.360821857191	29
823.37936995309	46
823.397918258077	36
823.416466772326	8
823.435015495663	24
823.453564428433	8
823.472113570292	14
823.490662921412	10
823.509212481621	8
823.527762251263	8
823.546312229994	3
823.564862417986	1
823.583412815067	0
823.601963421409	8
823.620514237012	7
823.639065261704	13
823.657616495829	18
823.676167939043	4
823.694719591518	0
823.713271453082	0
823.731823523907	1
823.750375803822	1
823.768928293169	2
823.787480991606	13
823.806033899303	3
823.824587016262	5
823.84314034231	9
823.861693877619	13
823.880247622189	0
823.898801575848	0
823.917355738941	0
823.935910110951	4
823.954464692394	4
823.973019482926	1
823.991574482719	5
824.010129691773	14
824.028685110089	9
824.047240737494	2
824.065796574161	0
824.084352619916	11
824.102908874933	10
824.121465339383	1
824.14002201275	4
824.158578895551	5
824.177135987269	8
824.195693288592	1
824.214250798833	0
824.232808518335	25
824.251366447098	13
824.269924585123	8
824.288482932237	17
824.307041488612	6
824.325600254249	12
824.344159229148	10
824.362718412963	8
824.381277806384	6
824.399837408895	15
824.418397220495	18
824.436957241356	23
824.455517471307	9
824.474077910691	8
824.492638559165	7
824.511199416901	0
824.529760483725	0
824.548321759984	3
824.566883245332	3
824.585444939941	11
824.60400684364	3
824.6225689566	6
824.641131278822	1
824.659693810306	6
824.678256550707	3
824.696819500714	0
824.715382659638	4
824.733946027996	4
824.752509605444	0
824.771073392153	0
824.789637387952	2
824.808201593012	3
824.826766007507	4
824.845330630918	3
824.863895463764	1
824.882460505527	0
824.901025756724	0
824.919591217183	0
824.938156886731	10
824.956722765541	9
824.975288853613	10
824.993855150602	14
825.012421657198	11
825.030988372711	2
825.049555297658	0
825.068122431694	1
825.086689774993	6
825.105257327381	16
825.123825089203	3
825.142393060115	6
825.160961240117	15
825.179529629552	5
825.198098228078	4
825.216667035865	3
825.235236052742	4
825.253805279054	2
825.272374714282	3
825.290944358945	1
825.309514212698	12
825.328084275885	9
825.34665454799	8
825.365225029528	9
825.383795720157	12
825.402366620047	3
825.4209377292	13
825.439509047443	7
825.458080574947	11
825.476652311714	9
825.49522425757	7
825.513796412861	10
825.532368777241	4
825.550941350712	2
825.569514133617	3
825.588087125439	16
825.606660326696	6
825.625233737215	0
825.643807356825	4
825.662381185523	2
825.680955223657	2
825.69952947088	0
825.718103927538	12
825.736678593113	11
825.755253468123	5
825.773828552051	0
825.792403845586	0
825.810979348038	0
825.829555059752	1
825.848130980729	3
825.866707110968	0
825.88528345047	3
825.903859998889	10
825.922436756743	1
825.941013723859	3
825.959590900065	0
825.978168285533	14
825.996745880264	13
826.015323684085	6
826.033901697169	14
826.052479919342	5
826.07105835095	6
826.089636991648	4
826.108215841609	4
826.12679490066	7
826.145374169146	10
826.163953646722	5
826.18253333356	0
826.201113229488	0
826.219693334679	3
826.238273649133	5
826.256854172849	7
826.275434905655	2
826.294015847723	8
826.312596999055	5
826.331178359476	8
826.34975992916	4
826.368341708107	16
826.386923696144	19
826.405505893443	17
826.424088300178	10
826.44267091583	8
826.461253740918	7
826.479836774923	5
826.498420018363	7
826.517003471066	0
826.53558713286	0
826.554171003915	0
826.572755084062	2
826.591339373471	1
826.609923872315	0
826.628508580077	0
826.647093497275	3
826.665678623562	0
826.684263959113	0
826.702849503926	5
826.721435257829	0
826.740021220995	0
826.758607393252	0
826.777193774944	2
826.795780365727	12
826.814367165772	11
826.832954174908	6
826.851541393479	0
826.870128820968	1
826.888716457892	0
826.907304303907	1
826.925892359357	3
826.944480623725	5
826.963069097529	4
826.981657780423	0
827.00024667258	0
827.018835774	1
827.03742508451	0
827.056014604456	7
827.07460433332	4
827.093194271619	2
827.111784419009	0
827.130374775663	2
827.148965341406	2
827.167556116585	0
827.186147100683	0
827.204738294215	5
827.223329697011	7
827.241921308898	0
827.260513129875	2
827.279105160287	1
827.297697399791	12
827.31628984873	12
827.334882506587	6
827.35347537388	5
827.372068450091	8
827.39066173591	11
827.409255230647	11
827.427848934647	13
827.446442848084	3
827.465036970438	3
827.483631302228	5
827.502225842937	2
827.520820593081	7
827.539415552488	4
827.558010720986	7
827.576606098748	9
827.595201685772	0
827.613797481888	9
827.632393487267	0
827.650989701736	1
827.669586125642	2
827.688182758638	0
827.706779600898	1
827.725376652248	0
827.743973913035	3
827.762571382912	11
827.781169062053	10
827.799766950284	5
827.818365047779	3
827.836963354537	0
827.855561870559	2
827.874160595672	1
827.892759530048	1
827.911358673687	1
827.929958026418	11
827.948557588412	0
827.967157359669	1
827.98575734019	7
828.00435752963	3
828.022957928678	6
828.041558536644	1
828.060159354047	8
828.078760380368	0
828.097361616125	10
828.115963061146	6
828.134564715258	0
828.153166578633	0
828.171768651272	2
828.190370933002	9
828.208973423996	3
828.227576124253	4
828.246179033602	3
828.264782152386	0
828.28338548009	4
828.301989017229	15
828.32059276346	11
828.339196718954	10
828.357800883712	21
828.376405257561	17
828.395009840674	13
828.413614633051	18
828.432219634518	17
828.450824845422	7
828.469430265418	3
828.488035894677	4
828.506641733027	2
828.525247780642	1
828.543854037519	3
828.562460503489	7
828.581067178894	10
828.599674063219	9
828.618281156979	3
828.636888459831	0
828.65549597212	0
828.674103693327	2
828.692711623971	0
828.711319763706	0
828.729928112705	2
828.748536670795	0
828.767145438322	0
828.78575441494	1
828.804363600822	2
828.822972995795	1
828.841582600033	0
828.860192413534	3
828.878802436299	3
828.897412668156	0
828.916023109277	0
828.934633759662	2
828.953244619139	2
828.971855687879	1
828.990466965883	3
829.009078453152	9
829.027690149339	6
829.046302055136	0
829.064914169852	2
829.083526494004	0
829.102139027075	1
829.120751769756	8
829.139364721355	5
829.157977882219	7
829.176591252347	4
829.195204831739	6
829.213818620222	6
829.23243261797	1
829.251046824809	2
829.269661241085	4
829.288275866626	3
829.306890701085	14
829.325505744981	10
829.344120997969	10
829.362736460221	18
829.381352131738	14
829.399968012518	8
829.418584102218	8
829.437200401527	14
829.455816909756	12
829.474433627248	5
829.493050554005	4
829.511667690027	7
829.53028503514	3
829.548902589517	0
829.567520353159	2
829.586138326065	3
829.604756508063	3
829.623374899326	5
829.641993499852	2
829.660612309471	6
829.679231328354	3
829.697850556502	2
829.716469993741	3
829.735089640244	2
829.753709496185	0
829.772329561046	0
829.79094983517	2
829.809570318559	0
829.828191011213	6
829.846811912958	8
829.865433024141	8
829.884054344243	14
829.902675873782	7
829.921297612413	5
829.939919560309	3
829.958541717469	5
829.977164083894	5
829.995786659238	3
830.01440944402	4
830.033032438066	4
830.051655641204	5
830.070279053606	0
830.088902675274	12
830.107526506206	8
830.126150546057	6
830.144774795346	4
830.1633992539	0
830.182023921545	0
830.200648798455	1
830.21927388463	9
830.237899179897	8
830.256524684429	2
830.275150398053	0
830.293776321114	3
830.312402453268	13
830.331028794686	15
830.349655345369	6
830.368282105144	10
830.386909074184	18
830.405536252489	10
830.424163640059	9
830.442791236548	19
830.461419042648	14
830.480047057666	2
830.49867528195	3
830.517303715499	6
830.535932358313	2
830.554561210218	7
830.573190271562	11
830.591819541825	1
830.610449021526	1
830.629078710319	4
830.647708608377	11
830.666338715527	9
830.684969032115	12
830.703599557795	11
830.72223029274	1
830.740861236778	1
830.759492390253	3
830.778123752821	4
830.796755324481	0
830.815387105579	1
830.834019095596	4
830.852651295224	14
830.871283703771	9
830.889916321584	1
830.908549148662	1
830.927182185005	1
830.94581543044	0
830.964448885141	2
830.983082548934	6
831.001716422164	1
831.020350504488	2
831.038984796076	1
831.057619296757	3
831.076254006876	9
831.094888925915	0
831.113524054391	1
831.13215939196	1
831.150794938968	2
831.169430695067	0
831.188066660259	0
831.206702834889	3
831.22533921844	3
831.243975811427	9
831.262612613508	3
831.281249625027	1
831.299886845465	8
831.318524275342	2
831.337161914311	2
831.355799762546	13
831.374437819873	12
831.393076086638	17
831.411714562496	12
831.43035324762	24
831.448992141836	12
831.467631245317	9
831.486270558064	15
831.504910080076	28
831.523549811181	6
831.542189751552	3
831.560829901188	8
831.579470259917	2
831.598110827911	3
831.616751605171	22
831.635392591696	14
831.654033787314	9
831.672675192198	4
831.691316806174	0
831.709958629588	16
831.728600662096	12
831.747242903869	10
831.765885354735	5
831.784528015039	8
831.803170884263	1
831.821813962926	3
831.840457250682	6
831.859100747703	7
831.87774445399	8
831.896388369542	4
831.915032494187	2
831.933676828098	4
831.952321371275	3
831.970966123545	2
831.98961108508	14
832.008256255709	3
832.026901635776	3
832.045547224935	0
832.064193023361	0
832.082839030879	1
832.101485247836	0
832.120131673887	1
832.138778309203	7
832.157425153611	2
832.176072207286	6
832.194719470227	5
832.21336694226	0
832.23201462356	4
832.250662514298	6
832.269310614129	5
832.287958923053	5
832.306607441243	5
832.325256168526	1
832.343905105248	19
832.362554251063	84
832.381203606144	160
832.399853170491	206
832.418502943931	263
832.437152926637	236
832.455803118609	165
832.474453519674	160
832.493104130178	55
832.511754949602	37
832.530405978465	23
832.549057216422	6
832.567708663644	2
832.586360320132	3
832.605012185887	5
832.623664260562	3
832.642316544848	6
832.660969038055	2
832.679621740528	0
832.698274652441	0
832.716927773273	2
832.735581103544	10
832.754234642736	1
832.77288839154	0
832.791542349264	3
832.810196516255	6
832.828850892511	2
832.847505478034	0
832.86616027265	5
832.884815276532	0
832.903470489681	1
832.922125912096	3
832.940781543431	4
832.959437384378	1
832.978093434246	0
832.996749693553	6
833.015406161953	0
833.034062839447	1
833.05271972638	4
833.071376822406	6
833.090034127699	9
833.108691642085	4
833.12734936591	5
833.146007298829	2
833.164665441014	2
833.183323792293	3
833.201982352838	3
833.22064112265	2
833.239300101555	2
833.257959289726	2
833.276618687337	12
833.295278293868	6
833.313938109839	17
833.33259813473	23
833.351258369234	17
833.369918812659	27
833.388579465349	57
833.40724032748	58
833.425901398531	92
833.444562679021	56
833.463224168432	43
833.481885867283	22
833.500547775227	28
833.519209892611	21
833.537872219088	24
833.556534754659	7
833.575197499497	3
833.593860453774	0
833.612523616972	9
833.631186989609	2
833.64985057134	2
833.668514362338	4
833.68717836243	2
833.705842571961	0
833.724506990413	2
833.743171618304	0
833.76183645529	0
833.780501501715	3
833.799166757234	2
833.817832221846	11
833.836497895899	13
833.855163778872	7
833.873829871284	0
833.892496172791	3
833.911162683738	1
833.929829403605	1
833.948496332912	2
833.967163471313	0
833.985830818981	0
834.004498375915	1
834.023166141944	3
834.041834117239	3
834.060502301801	6
834.079170695457	1
834.097839298553	11
834.11650811057	8
834.135177132027	8
834.153846362751	0
834.172515802395	3
834.19118545148	3
834.209855309658	4
834.228525377277	1
834.247195653816	14
834.265866139796	16
834.284536834869	5
834.303207739383	4
834.321878852818	2
834.340550175692	11
834.359221707488	18
834.377893448723	17
834.396565399226	19
834.415237558823	22
834.433909927686	12
834.452582505818	19
834.471255293043	5
834.489928289535	12
834.508601495294	13
834.527274910147	5
834.545948534441	0
834.564622367828	3
834.583296410483	0
834.601970662059	2
834.620645123248	0
834.639319793359	11
834.657994672909	10
834.676669761554	3
834.695345059466	7
834.714020566472	0
834.732696282919	6
834.751372208459	11
834.770048343267	9
834.788724687169	4
834.807401240339	0
834.826078002776	4
834.84475497448	2
834.863432155105	3
834.882109545344	1
834.900787144677	4
834.919464953104	2
834.938142970799	0
834.956821197761	1
834.975499633817	5
834.99417827914	11
835.012857133905	4
835.03153619759	3
835.050215470716	3
835.068894952764	0
835.087574644251	2
835.106254545007	1
835.124934654856	1
835.143614973974	7
835.162295502358	10
835.180976239837	3
835.199657186584	17
835.218338342424	10
835.237019707706	0
835.255701282082	7
835.274383065726	19
835.293065058637	20
835.311747260643	7
835.330429671916	4
835.349112292456	13
835.367795122092	34
835.386478160995	36
835.405161409165	21
835.42384486643	14
835.442528533136	22
835.461212408937	33
835.479896494004	15
835.498580788167	12
835.517265291597	13
835.535950004122	17
835.554634926088	5
835.573320057148	5
835.592005397476	9
835.610690947072	9
835.629376705762	4
835.648062673894	1
835.666748850946	0
835.68543523744	5
835.704121833028	5
835.722808637884	3
835.741495651835	15
835.760182875227	6
835.778870307713	0
835.797557949468	7
835.816245800317	7
835.834933860434	1
835.853622129819	8
835.872310608471	3
835.890999296045	3
835.909688193234	0
835.928377299344	1
835.947066614895	1
835.965756139541	4
835.984445873455	7
836.003135816463	8
836.021825968913	4
836.040516330458	5
836.059206901097	4
836.077897681178	0
836.096588670353	4
836.115279868797	2
836.133971276335	9
836.152662893141	7
836.171354719216	6
836.190046754558	6
836.208738998996	10
836.227431452701	3
836.246124115674	9
836.264816987743	3
836.283510069079	14
836.302203359684	72
836.320896859557	188
836.339590568525	330
836.358284486761	535
836.376978614265	530
836.395672950864	447
836.414367496905	331
836.43306225204	200
836.45175721627	107
836.470452389769	30
836.489147772536	30
836.507843364571	22
836.526539165701	14
836.545235176273	5
836.563931395767	9
836.582627824702	4
836.601324462732	6
836.62002131003	5
836.638718366424	0
836.657415632259	1
836.676113107189	0
836.694810791387	1
836.713508684681	4
836.732206787243	1
836.750905099073	1
836.769603620172	7
836.788302350539	8
836.807001289828	2
836.825700438559	0
836.844399796385	2
836.863099363652	0
836.881799140015	0
836.900499125473	0
836.9191993202	0
836.937899724368	1
836.956600337458	5
836.97530115999	6
836.994002191617	1
[truncated: 106,070 more rows]
