# Supplementary material for: Identification and tentative removal of collagen glue in Palaeolithic worked bone objects: implications for ZooMS and radiocarbon dating
Source: Sci Rep. 2023 Dec 13;13:22119. doi: 10.1038/s41598-023-49242-7 (PMC10719399; doi:10.1038/s41598-023-49242-7)
Supplement: Supplementary file 2 — Supplementary Information 2. [file 41598_2023_49242_MOESM2_ESM.zip › maldi raw files/630 IST_original_2.txt]

800.084546868863	5
800.102831428131	0
800.121116196495	5
800.139401174289	15
800.157686361179	30
800.175971757164	24
800.19425736258	17
800.212543177092	7
800.230829201035	3
800.249115433905	7
800.267401876207	38
800.285688527604	26
800.303975388264	3
800.322262458188	8
800.340549737374	13
800.358837225657	16
800.377124923203	19
800.395412830012	8
800.413700946084	6
800.431989271252	22
800.450277805684	20
800.468566549378	7
800.486855502336	23
800.50514466439	19
800.523434035875	7
800.541723616455	11
800.560013406132	5
800.578303405239	1
800.596593613442	7
800.614884030908	9
800.633174657638	17
800.651465493464	9
800.66975653872	2
800.688047793073	2
800.706339256522	12
800.724630929401	16
800.742922811544	18
800.761214902616	10
800.779507203118	0
800.797799712884	10
800.816092431746	6
800.834385359872	1
800.85267849726	0
800.870971843913	14
800.889265399661	10
800.907559164673	7
800.925853138949	4
800.944147322488	23
800.962441715124	24
800.980736317022	6
800.999031128352	9
801.017326148611	13
801.035621378133	8
801.053916817086	5
801.072212465136	26
801.090508322281	7
801.108804388858	14
801.127100664531	1
801.145397149467	6
801.163693843668	22
801.181990747132	27
801.200287859692	15
801.218585181516	9
801.236882712603	19
801.255180452787	12
801.273478402235	8
801.291776560946	16
801.310074929089	11
801.32837350616	25
801.346672292495	34
801.364971288095	14
801.383270493125	24
801.401569907084	17
801.419869530307	23
801.438169362961	16
801.456469404712	26
801.474769655559	36
801.493070115837	15
801.511370785212	13
801.529671663683	4
801.547972751586	6
801.566274048752	2
801.584575555015	0
801.602877270542	8
801.621179195333	12
801.63948132922	4
801.657783672371	13
801.676086224786	8
801.694388986465	11
801.712691957409	8
801.730995137448	2
801.749298526752	5
801.76760212532	0
801.785905932984	13
801.804209950079	8
801.822514176272	9
801.840818611728	10
801.859123256281	6
801.877428110266	28
801.895733173347	13
801.914038445524	3
801.932343927134	15
801.950649618007	4
801.968955517977	6
801.987261627211	17
802.005567945542	15
802.023874473305	19
802.042181210164	17
802.060488156287	10
802.078795311675	28
802.097102676159	13
802.115410249908	44
802.13371803292	29
802.152026025197	24
802.170334226571	9
802.188642637376	1
802.206951257278	2
802.225260086445	17
802.243569124708	30
802.261878372236	25
802.280187829195	31
802.298497495084	30
802.316807370404	35
802.335117454822	19
802.353427748671	26
802.371738251449	22
802.39004896366	13
802.408359884967	16
802.426671015539	34
802.444982355375	31
802.463293904475	14
802.481605662672	7
802.499917630134	21
802.51822980686	17
802.536542192851	8
802.554854787939	3
802.573167592291	10
802.591480606075	27
802.609793828788	14
802.628107260766	9
802.646420902176	9
802.664734752683	8
802.683048812288	0
802.701363081324	0
802.719677559457	17
802.737992247022	9
802.756307143517	1
802.774622249444	16
802.792937564467	13
802.811253088756	15
802.829568822309	14
802.84788476496	11
802.866200917042	9
802.884517278221	6
802.902833848666	0
802.921150628207	11
802.939467617013	13
802.957784815251	5
802.976102222586	1
802.994419839186	1
803.012737664716	9
803.031055699846	2
803.049373944072	16
803.067692397396	16
803.086011060153	3
803.104329932006	25
803.122649013124	18
803.140968303507	2
803.159287802987	7
803.1776075119	10
803.195927429742	1
803.214247557017	2
803.232567893557	0
803.250888439194	7
803.269209194095	28
803.287530158262	13
803.305851331526	22
803.324172714055	8
803.342494306016	4
803.360816107074	30
803.37913811723	33
803.397460336651	16
803.415782765337	9
803.434105403288	12
803.452428250504	22
803.470751306817	6
803.489074572395	6
803.507398047406	6
803.525721731346	12
803.544045624552	11
803.56236972719	11
803.580694038758	6
803.599018559759	8
803.617343290025	13
803.635668229388	7
803.653993377849	13
803.672318735742	5
803.690644302901	1
803.708970079157	2
803.727296064678	10
803.745622259464	8
803.763948663516	11
803.782275276497	13
803.800602099079	14
803.818929130758	0
803.837256371535	2
803.855583821577	1
803.873911480885	6
803.892239349457	7
803.910567427295	1
803.92889571423	2
803.947224210431	0
803.965552915897	7
803.983881830628	12
804.002210954457	0
804.020540287551	1
804.03886982991	0
804.057199581535	1
804.075529542258	0
804.093859712245	0
804.112190091499	8
804.130520680017	11
804.148851477801	7
804.167182484515	5
804.185513700829	3
804.203845126074	1
804.222176760584	6
804.240508604527	31
804.258840657568	18
804.277172919875	14
804.295505391279	14
804.313838071949	14
804.332170962051	12
804.350504061084	25
804.36883736955	11
804.387170887114	13
804.405504614111	9
804.423838550039	16
804.442172695399	18
804.460507049858	11
804.478841613582	21
804.497176386571	4
804.515511368826	15
804.533846560179	11
804.552181960798	7
804.570517570682	3
804.588853389831	6
804.607189418079	0
804.625525655593	6
804.643862102372	11
804.662198758416	16
804.680535623559	3
804.698872698135	20
804.717209981809	22
804.735547474581	29
804.753885176787	12
804.77222308809	2
804.790561208659	2
804.808899538494	2
804.827238077427	6
804.845576825794	2
804.863915783091	5
804.882254949821	11
804.900594325817	13
804.918933910911	4
804.937273705271	6
804.955613708897	12
804.973953921789	7
804.992294343779	12
805.010634975034	13
805.028975815556	24
805.047316865343	13
805.065658124229	2
805.08399959238	3
805.102341269798	10
805.120683156313	19
805.139025252263	19
805.15736755731	20
805.175710071791	4
805.194052795203	2
805.21239572788	4
805.230738869992	1
805.249082221034	5
805.267425781509	2
805.285769551251	13
805.304113530091	4
805.322457718197	20
805.340802115569	13
805.359146722207	19
805.377491537775	22
805.395836562945	39
805.414181797214	29
805.432527240581	13
805.450872893214	21
805.469218755113	13
805.487564826278	4
805.50591110671	8
805.524257596239	10
805.542604295035	12
805.560951203097	12
805.579298320425	7
805.597645646852	17
805.615993182713	8
805.634340927504	17
805.652688881729	11
805.671037045053	2
805.689385417811	11
805.7077339995	11
805.726082790622	2
805.744431791011	3
805.762781000498	13
805.781130419252	15
805.799480047272	10
805.81782988439	11
805.836179930775	7
805.854530186426	1
805.872880651344	4
805.89123132536	11
805.90958220881	1
805.927933301359	6
805.946284603174	4
805.964636114088	6
805.982987834436	1
806.001339763882	19
806.019691902428	19
806.038044250407	32
806.056396807653	17
806.074749573998	17
806.093102549441	19
806.111455734319	13
806.129809128463	3
806.148162731538	0
806.166516544047	8
806.184870565823	17
806.203224796865	8
806.221579237006	12
806.239933886414	8
806.258288745088	3
806.276643812861	14
806.2949990899	5
806.313354576206	20
806.331710271779	20
806.350066176451	15
806.368422290557	14
806.386778613762	18
806.405135146065	25
806.423491887803	20
806.44184883864	15
806.460205998912	12
806.478563368114	8
806.496920946751	17
806.515278734487	13
806.53363673149	0
806.551994937759	4
806.570353353295	11
806.58871197793	10
806.607070811832	1
806.625429855001	15
806.643789107436	15
806.66214856897	8
806.680508239771	4
806.698868119839	5
806.717228209174	2
806.735588507608	7
806.753949015308	9
806.772309732276	5
806.79067065851	0
806.809031793843	4
806.827393138611	6
806.845754692479	1
806.864116455445	4
806.882478427846	20
806.900840609346	4
806.919203000113	4
806.937565600147	6
806.955928409447	14
806.974291427847	7
806.992654655514	23
807.011018092448	3
807.029381738481	9
807.047745593782	9
807.066109658516	10
807.084473932351	5
807.102838415284	2
807.121203107484	13
807.13956800912	17
807.157933119854	15
807.176298439688	15
807.194663968789	8
807.213029707324	14
807.231395654959	25
807.249761811694	9
807.268128177863	12
807.286494753132	29
807.304861537668	61
807.32322853147	65
807.341595734373	56
807.35996314671	25
807.378330767978	21
807.396698598682	1
807.415066638653	11
807.433434887724	13
807.451803346061	28
807.470172013666	15
807.48854089037	10
807.506909976342	9
807.525279271748	3
807.543648776254	1
807.56201848986	3
807.580388412733	6
807.598758544873	13
807.617128886448	11
807.635499436955	6
807.653870196729	11
807.672241165939	0
807.690612344247	6
807.708983731656	3
807.727355328332	12
807.745727134443	12
807.764099149485	4
807.782471373964	1
807.800843807709	2
807.819216450554	7
807.837589302667	2
807.855962363879	7
807.874335634526	9
807.892709114273	4
807.911082803288	12
807.92945670157	20
807.947830809119	13
807.966205125768	18
807.984579651685	5
808.002954386869	3
808.021329331153	2
808.039704484704	0
808.058079847691	2
808.076455419778	1
808.094831200964	4
808.113207191418	1
808.131583391308	8
808.149959800129	1
808.168336418386	11
808.186713245742	16
808.205090282534	8
808.223467528258	1
808.241844983418	5
808.260222647677	1
808.278600521204	14
808.296978603999	20
808.315356896061	25
808.333735397391	27
808.352114107821	28
808.370493027519	19
808.388872156485	8
808.40725149455	17
808.425631041883	20
808.444010798484	23
808.462390764353	9
808.480770939321	13
808.499151323726	29
808.51753191723	6
808.535912719834	3
808.554293731874	9
808.572674953014	0
808.59105638359	21
808.609438023097	7
808.627819872041	13
808.646201930084	5
808.664584197396	9
808.682966673975	4
808.701349359822	2
808.71973225477	3
808.738115358985	9
808.756498672468	2
808.774882195219	13
808.79326592707	8
808.81164986819	0
808.830034018745	0
808.848418378232	1
808.866802946988	0
808.885187725179	16
808.903572712471	11
808.921957908862	2
808.94034331469	3
808.958728929617	5
808.977114753813	2
808.995500787277	2
809.013887029841	0
809.032273481841	3
809.050660142941	1
809.06904701331	7
809.087434092779	20
809.105821381683	15
809.12420887952	9
809.142596586793	27
809.160984503335	10
809.179372628976	9
809.197760963886	8
809.216149508064	14
809.234538261511	13
809.252927224057	5
809.271316395872	6
809.289705777123	8
809.308095367306	39
809.326485166758	41
809.344875175646	86
809.363265393634	83
809.381655820723	79
809.400046457248	75
809.418437302873	47
809.436828357767	37
809.455219621929	15
809.473611095191	7
809.49200277789	1
809.510394669521	7
809.528786770588	19
809.547179080925	14
809.565571600361	8
809.583964329066	2
809.602357267039	1
809.620750414281	3
809.639143770623	5
809.657537336234	10
809.675931111113	2
809.694325095092	13
809.712719288509	2
809.731113691025	3
809.749508302811	12
809.767903123696	6
809.786298154019	10
809.804693393441	6
809.823088841965	3
809.841484499925	5
809.859880367153	5
809.878276443482	4
809.89667272908	11
809.915069223947	12
809.933465927914	9
809.951862841149	15
809.970259963653	26
809.988657295426	15
810.007054836468	4
810.025452586611	6
810.043850546022	15
810.062248714701	24
810.080647092482	25
810.09904567953	17
810.117444476017	7
810.135843481603	19
810.15424269629	24
810.172642120246	4
810.191041753471	1
810.209441595965	2
810.227841647727	14
810.24624190859	18
810.264642378723	22
810.283043058123	22
810.301443946793	14
810.319845044564	25
810.338246351603	32
810.356647867911	28
810.375049593488	28
810.393451528334	44
810.411853672113	33
810.430256025329	31
810.448658587813	27
810.467061359399	20
810.485464340421	15
810.503867530545	13
810.522270929937	8
810.540674538431	2
810.559078356193	12
810.577482383392	12
810.595886619524	8
810.614291065094	17
810.632695719764	8
810.651100583703	6
810.669505656912	21
810.687910939221	24
810.706316430968	6
810.724722131815	0
810.743128041932	1
810.761534161149	0
810.779940489804	7
810.79834702756	5
810.816753774585	15
810.835160730879	5
810.853567896106	8
810.871975270938	0
810.890382854872	10
810.908790648075	6
810.927198650378	15
810.945606861951	0
810.964015282793	5
810.982423912905	2
811.000832752117	2
811.019241800767	4
811.037651058518	10
811.05606052537	6
811.07447020166	14
811.092880087051	15
811.111290181711	15
811.12970048564	12
811.148110998671	10
811.166521721139	17
811.184932652708	6
811.203343793547	14
811.221755143486	23
811.240166702696	8
811.258578471174	3
811.276990449091	21
811.29540263594	28
811.313815032058	10
811.332227637615	15
811.350640452272	24
811.369053476031	23
811.387466709059	38
811.405880151525	48
811.424293803093	23
811.442707663761	40
811.461121733868	22
811.479536013075	16
811.497950501552	26
811.516365199299	9
811.534780106147	9
811.553195222433	9
811.571610547652	1
811.590026082308	9
811.608441826235	21
811.626857779262	18
811.64527394156	12
811.663690313127	11
811.682106893963	16
811.700523683733	5
811.718940683109	3
811.737357891586	10
811.755775309165	2
811.774192936013	21
811.7926107723	17
811.811028817688	6
811.829447072177	9
811.847865535936	20
811.866284209133	19
811.884703091264	7
811.903122182832	7
811.92154148367	2
811.93996099361	7
811.958380712651	7
811.97680064113	2
811.99522077888	10
812.01364112573	5
812.032061681851	7
812.050482447241	2
812.068903421733	7
812.087324605495	5
812.105745998526	4
812.124167600828	8
812.142589412231	3
812.161011433073	9
812.179433663016	10
812.197856102229	13
812.216278750543	19
812.234701608297	18
812.253124675151	12
812.271547951107	33
812.289971436502	12
812.308395130998	14
812.326819034933	19
812.3452431478	37
812.363667470107	24
812.382092001683	22
812.400516742193	17
812.418941692141	10
812.437366851359	22
812.455792219848	22
812.474217797269	9
812.492643584298	19
812.511069580428	27
812.529495785492	10
812.547922200163	6
812.566348823935	7
812.584775656977	6
812.603202699122	14
812.621629950536	3
812.640057411389	2
812.658485081176	15
812.676912960401	22
812.695341048728	10
812.713769346326	16
812.732197853193	15
812.750626569162	12
812.76905549457	17
812.78748462908	0
812.805913972861	2
812.824343525743	6
812.842773288064	8
812.861203259487	10
812.87963344018	6
812.898063829975	12
812.91649442904	28
812.934925237544	38
812.95335625515	4
812.971787482027	0
812.990218918005	3
813.008650563254	12
813.027082417774	12
813.045514481395	11
813.063946754456	8
813.082379236618	1
813.100811928219	1
813.119244828754	5
813.137677938559	4
813.156111257803	10
813.174544785981	10
813.192978523598	4
813.211412470485	1
813.229846626643	8
813.248280991734	4
813.266715566265	13
813.285150350066	21
813.303585342969	26
813.322020545143	15
813.340455956587	19
813.358891577302	20
813.37732740712	7
813.395763446207	13
813.414199694566	16
813.432636152026	1
813.451072818926	21
813.469509694928	17
813.487946780201	9
813.506384074744	4
813.52482157839	2
813.543259291474	3
813.561697213493	9
813.580135344951	6
813.598573685679	3
813.61701223551	17
813.635450994612	15
813.653889962815	19
813.672329140458	19
813.690768527204	18
813.70920812322	16
813.727647928507	14
813.746087943065	16
813.764528166725	6
813.782968599657	8
813.801409241858	10
813.819850093163	17
813.838291153907	14
813.856732423753	13
813.87517390287	6
813.893615591089	5
813.912057488748	9
813.930499595509	2
813.948941911542	7
813.967384436676	12
813.98582717125	11
814.004270114927	17
814.022713267706	6
814.041156629925	8
814.059600201414	0
814.078043982006	4
814.09648797187	1
814.114932171004	22
814.13337657924	25
814.151821196748	12
814.170266023527	12
814.188711059577	10
814.207156304898	1
814.225601759322	4
814.244047423016	3
814.262493295982	21
814.280939378051	20
814.29938566939	15
814.317832170169	11
814.336278880052	35
814.354725799036	19
814.373172927292	25
814.391620264987	15
814.410067811617	14
814.428515567686	21
814.446963532858	27
814.46541170747	23
814.483860091016	21
814.502308684002	7
814.520757486259	13
814.53920649745	12
814.557655718081	9
814.576105147983	9
814.594554787157	21
814.613004635433	4
814.631454692981	11
814.6499049598	24
814.668355435722	22
814.686806120915	10
814.70525701538	11
814.723708119116	15
814.742159431955	13
814.760610954234	28
814.779062685615	15
814.7975146261	12
814.815966776024	16
814.83441913522	8
814.852871703519	9
814.871324480921	9
814.889777467763	3
814.908230663707	3
814.926684068923	4
814.945137683411	0
814.96359150717	7
814.982045540032	6
815.000499782166	4
815.018954233571	10
815.037408894248	4
815.055863764028	8
815.074318843079	1
815.092774131402	15
815.111229628997	4
815.129685335694	7
815.148141251832	13
815.166597377073	20
815.185053711417	18
815.203510255201	11
815.221967008088	6
815.240423970247	10
815.258881141678	15
815.277338522211	17
815.295796112185	10
815.314253911093	9
815.332711919442	4
815.351170137063	13
815.369628563955	26
815.388087199782	18
815.406546045049	14
815.425005099588	9
815.44346436323	16
815.461923836144	29
815.48038351833	12
815.498843409788	6
815.517303510348	14
815.535763820181	5
815.554224339285	10
815.572685067662	8
815.591146005141	20
815.609607152062	9
815.628068508085	10
815.646530073211	4
815.664991847779	4
815.683453831449	15
815.701916024391	14
815.720378426437	10
815.738841037924	5
815.757303858682	16
815.775766888375	15
815.794230127508	6
815.812693575914	6
815.831157233423	2
815.849621100204	7
815.868085176257	3
815.886549461582	19
815.905013955841	32
815.923478659711	15
815.941943572683	12
815.960408694759	13
815.978874026107	2
815.997339566896	3
816.015805316788	0
816.034271275784	4
816.052737444052	4
816.07120382176	4
816.089670408404	8
816.108137204488	15
816.126604209845	21
816.145071424305	15
816.163538848037	8
816.182006480873	6
816.200474323149	8
816.21894237453	5
816.237410635182	13
816.255879105107	2
816.274347784304	11
816.292816672435	11
816.311285770177	20
816.329755077022	40
816.348224592971	12
816.366694318192	13
816.385164252685	26
816.403634396451	44
816.42210474932	30
816.44057531163	13
816.459046083044	2
816.477517063731	6
816.495988253521	3
816.514459652752	8
816.532931261087	7
816.551403078694	11
816.569875105405	9
816.588347341557	20
816.606819786813	5
816.625292441341	4
816.643765305142	15
816.662238378047	18
816.680711660224	17
816.699185151673	11
816.717658852395	1
816.736132762221	3
816.754606881319	6
816.773081209859	6
816.791555747503	6
816.81003049425	12
816.82850545027	4
816.846980615562	7
816.865455990127	7
816.883931573796	5
816.902407366907	13
816.920883369121	15
816.939359580439	13
816.957836001198	9
816.97631263123	5
816.994789470197	8
817.013266518606	15
817.031743776287	1
817.050221243242	3
817.068698919131	2
817.087176804462	2
817.105654899065	5
817.124133202773	21
817.142611715753	14
817.161090438175	6
817.179569369531	6
817.198048510161	5
817.216527860233	13
817.235007419408	12
817.253487187687	12
817.271967165408	13
817.290447352233	8
817.308927748331	1
817.327408353702	11
817.345889168177	35
817.364370192093	21
817.382851424945	11
817.401332867239	17
817.419814518805	22
817.438296379645	16
817.456778449419	28
817.475260728636	45
817.493743217125	20
817.512225914719	21
817.530708821585	14
817.549191937724	23
817.567675263137	13
817.586158797654	5
817.604642541443	2
817.623126494506	1
817.641610656673	0
817.660095028282	7
817.678579608995	13
817.69706439915	13
817.71554939824	9
817.734034606603	15
817.752520024409	32
817.771005651149	27
817.789491487332	18
817.807977532788	6
817.826463787348	4
817.844950251182	8
817.863436924288	15
817.881923806499	17
817.900410897983	0
817.91889819874	2
817.937385708771	7
817.955873428074	3
817.974361356482	3
817.992849494164	0
818.011337841118	12
818.029826397177	2
818.048315162678	7
818.066804137284	10
818.085293321162	11
818.103782714145	12
818.122272316571	11
818.140762128101	0
818.159252148904	5
818.17774237898	7
818.196232818161	4
818.214723466785	7
818.233214324343	13
818.251705391344	11
818.270196667619	31
818.288688152829	30
818.307179847481	16
818.325671751407	19
818.344163864607	17
818.36265618691	16
818.381148718488	27
818.399641459338	28
818.418134409294	20
818.436627568522	26
818.455120937194	8
818.47361451497	15
818.49210830185	19
818.510602298004	10
818.5290965036	15
818.547590918133	15
818.566085542107	7
818.584580375186	16
818.603075417708	9
818.621570669166	9
818.640066130066	16
818.658561800071	11
818.677057679349	3
818.695553767901	2
818.714050065727	5
818.732546572826	6
818.751043288861	8
818.769540214339	3
818.788037349091	8
818.806534692947	23
818.825032246246	20
818.843530008649	19
818.862027980327	7
818.880526161109	5
818.899024551165	16
818.917523150494	2
818.936021959098	2
818.954520976806	8
818.973020203957	5
818.991519640213	2
819.010019285574	4
819.028519140377	2
819.047019204455	3
819.065519477468	3
819.084019959924	5
819.102520651654	3
819.121021552658	8
819.139522662598	4
819.15802398198	17
819.176525510637	19
819.195027248399	11
819.213529195434	6
819.232031351913	3
819.250533717327	4
819.269036292015	13
819.287539076147	12
819.306042069383	21
819.324545271724	17
819.343048683509	16
819.361552304398	24
819.380056134561	20
819.398560173999	11
819.417064422541	17
819.435568880526	8
819.454073547448	10
819.472578423813	10
819.491083509451	10
819.509588804195	22
819.528094308213	11
819.546600021505	4
819.565105944072	28
819.583612075743	13
819.602118416688	27
819.620624966908	8
819.639131726402	10
819.657638695001	15
819.676145872874	4
819.694653260021	4
819.713160856274	16
819.73166866197	9
819.75017667677	6
819.768684900846	1
819.787193334026	2
819.80570197665	7
819.824210828379	10
819.842719889382	32
819.86122915966	34
819.879738639043	20
819.898248327869	6
819.916758225632	10
819.935268332838	4
819.953778649318	3
819.972289174903	1
819.990799909763	4
820.009310853898	1
820.027822007306	2
820.04633336982	4
820.064844941609	11
820.083356722672	25
820.10186871284	7
820.120380912283	1
820.138893321169	3
820.157405939161	14
820.175918766257	8
820.194431802629	20
820.212945048444	20
820.231458503196	1
820.249972167391	13
820.26848604086	4
820.287000123435	3
820.305514415116	17
820.32402891624	15
820.342543626639	12
820.361058546143	28
820.379573674922	29
820.398089012975	21
820.416604560134	15
820.435120316568	15
820.453636282276	11
820.472152457259	18
820.490668841516	16
820.509185434879	15
820.527702237517	24
820.54621924943	24
820.564736470448	14
820.583253900909	7
820.601771540477	11
820.620289389319	0
820.638807447267	0
820.65732571449	0
820.675844191156	1
820.694362876759	3
820.712881771806	7
820.731400875958	12
820.749920189555	9
820.768439712088	8
820.786959444065	8
820.805479385317	12
820.823999535505	2
820.842519895137	0
820.861040464045	6
820.879561242227	5
820.898082229515	6
820.916603426078	5
820.935124831915	23
820.953646446859	26
820.972168271077	10
820.99069030457	4
821.009212547339	11
821.027734999213	12
821.046257660531	16
821.064780530955	18
821.083303610485	17
821.101826899459	15
821.120350397708	10
821.138874105063	11
821.157398021524	23
821.175922147429	7
821.194446482609	7
821.212971026726	6
821.231495780287	9
821.250020743123	9
821.268545915234	16
821.287071296282	31
821.305596886774	22
821.324122686542	26
821.342648695415	28
821.361174913733	14
821.379701341157	18
821.398227977856	7
821.41675482366	8
821.43528187874	1
821.453809143095	5
821.472336616557	19
821.490864299462	13
821.509392191643	29
821.52792029293	27
821.546448603323	7
821.564977123161	6
821.583505852104	1
821.602034790323	7
821.620563937817	4
821.639093294587	19
821.657622860462	22
821.676152635613	0
821.694682620039	16
821.713212813572	10
821.731743216379	12
821.750273828632	27
821.76880464999	28
821.787335680624	14
821.805866920195	15
821.82439836938	14
821.84293002767	13
821.861461895067	19
821.879993971909	16
821.898526257857	9
821.917058753081	6
821.93559145741	3
821.954124371185	6
821.972657494065	10
821.991190826221	5
822.009724367653	9
822.02825811836	5
822.046792078174	11
822.065326247263	8
822.083860625627	9
822.102395213098	7
822.120930009845	12
822.139465015867	14
822.158000231165	4
822.176535655738	10
822.195071289418	19
822.213607132373	15
822.232143184604	23
822.250679445941	12
822.269215916723	3
822.287752596612	20
822.306289485776	19
822.324826584047	7
822.343363891763	27
822.361901408585	24
822.380439134683	22
822.398977070057	28
822.417515214537	18
822.436053568462	9
822.454592131324	20
822.473130903632	41
822.491669885215	17
822.510209075735	2
822.52874847587	12
822.547288085112	4
822.56582790346	8
822.584367931083	7
822.602908167983	5
822.621448614158	11
822.63998926944	13
822.658530134168	3
822.677071208002	8
822.695612491111	18
822.714153983328	12
822.732695684989	1
822.751237595757	4
822.769779715632	4
822.788322044952	2
822.806864583548	2
822.825407331251	1
822.84395028806	1
822.862493454315	3
822.881036829846	5
822.899580414483	4
822.918124208397	7
822.936668211586	9
822.955212423883	11
822.973756845455	6
822.992301476303	3
823.010846316428	9
823.029391365659	11
823.047936624166	20
823.066482092119	6
823.085027769009	5
823.103573655345	7
823.122119750787	3
823.140666055506	5
823.159212569501	0
823.177759292602	7
823.19630622515	18
823.214853366804	6
823.233400717564	5
823.251948277771	14
823.270496047254	11
823.289044025674	6
823.307592213539	13
823.326140610682	8
823.3446892171	9
823.363238032456	28
823.381787057257	11
823.400336291335	25
823.41888573452	31
823.437435387151	20
823.455985248888	20
823.474535319902	15
823.493085600023	10
823.51163608942	42
823.530186788093	16
823.548737695874	7
823.5672888131	20
823.585840139434	22
823.604391675213	25
823.62294341993	13
823.641495374092	11
823.660047537362	1
823.678599909908	1
823.697152491731	14
823.71570528266	8
823.734258283036	1
823.752811492349	0
823.771364911109	6
823.789918539144	0
823.808472376287	10
823.827026422707	2
823.845580678403	1
823.864135143375	0
823.882689817455	2
823.901244700981	6
823.919799793614	1
823.938355095353	4
823.95691060637	4
823.975466326833	5
823.994022256403	10
824.01257839508	15
824.031134743203	2
824.049691300434	8
824.068248066941	1
824.086805042725	13
824.105362227616	20
824.123919621953	11
824.142477225228	6
824.16103503795	19
824.179593059948	9
824.198151291053	3
824.216709731435	12
824.235268381094	20
824.25382724003	12
824.272386308073	9
824.290945585393	14
824.30950507199	19
824.328064767694	15
824.346624672844	6
824.365184787102	26
824.383745110636	13
824.402305643278	24
824.420866385367	21
824.439427336562	16
824.457988496865	15
824.476549866615	19
824.495111445642	15
824.513673233776	24
824.532235231187	8
824.550797437875	18
824.56935985367	6
824.587922478742	12
824.606485313092	5
824.625048356718	0
824.643611609621	1
824.662175071632	9
824.68073874292	12
824.699302623485	5
824.717866713157	9
824.736431012107	3
824.754995520333	11
824.773560237837	8
824.792125164618	16
824.810690300506	20
824.829255645672	21
824.847821200114	4
824.866386963834	6
824.884952936661	2
824.903519118766	12
824.922085510148	17
824.940652110807	19
824.959218920573	7
824.977785939617	9
824.996353167938	4
825.014920605536	11
825.033488252242	3
825.052056108225	5
825.070624173485	8
825.089192448023	3
825.107760931668	6
825.126329624761	13
825.14489852696	8
825.163467638438	11
825.182036959022	9
825.200606488885	9
825.219176228024	14
825.237746176441	5
825.256316333966	3
825.274886700938	1
825.293457277018	6
825.312028062374	16
825.330599056839	11
825.349170260751	13
825.367741673601	26
825.386313296068	14
825.404885127472	14
825.423457168325	39
825.442029418284	31
825.460601877522	14
825.479174545867	14
825.497747423489	8
825.516320510559	22
825.534893806737	13
825.553467312192	11
825.572041026755	12
825.590614950596	6
825.609189083714	4
825.62776342594	4
825.646337977614	5
825.664912738565	12
825.683487708624	8
825.702062887791	19
825.720638276405	14
825.739213874127	7
825.757789681127	3
825.776365697405	5
825.79494192279	1
825.813518357623	17
825.832095001564	19
825.850671854783	11
825.86924891711	13
825.887826188714	3
825.906403669596	1
825.924981359756	3
825.943559259194	13
825.96213736774	5
825.980715685733	1
825.999294212834	9
826.017872949043	3
826.036451894531	9
826.055031049465	13
826.073610413508	16
826.092189986659	10
826.110769769258	5
826.129349760965	3
826.14792996195	6
826.166510372212	1
826.185090991583	0
826.203671820401	4
826.222252858158	12
826.240834105362	12
826.259415561845	13
826.277997227436	8
826.296579102304	9
826.315161186451	9
826.333743479875	3
826.352325982238	10
826.370908694219	18
826.389491615308	28
826.408074745505	30
826.42665808498	17
826.445241633903	16
826.463825391935	18
826.482409359074	15
826.500993535492	27
826.519577921357	9
826.538162516161	19
826.556747320413	5
826.575332333943	10
826.593917556582	11
826.612502988328	1
826.631088629523	7
826.649674479996	4
826.668260539578	0
826.686846808437	11
826.705433286575	2
826.724019973821	7
826.742606870345	6
826.761193976148	17
826.779781291229	4
826.798368815418	10
826.816956549055	30
826.835544491801	8
826.854132643825	11
826.872721004958	5
826.891309575539	3
826.909898355228	14
826.928487344025	1
826.947076542271	19
826.965665949796	15
826.984255566428	9
827.002845392169	5
827.021435427359	5
827.040025671827	18
827.058616125403	9
827.077206788258	7
827.095797660222	18
827.114388741634	6
827.132980032154	9
827.151571531952	4
827.17016324103	3
827.188755159216	0
827.20734728668	5
827.225939623423	4
827.244532169444	17
827.263124924574	11
827.281717889153	12
827.30031106284	20
827.318904445806	21
827.33749803788	13
827.356091839403	29
827.374685850034	32
827.393280069774	19
827.411874498963	27
827.43046913726	19
827.449063985006	14
827.467659041691	24
827.486254307824	18
827.504849783066	25
827.523445467587	8
827.542041361387	1
827.560637464465	3
827.579233776651	2
827.597830298117	6
827.616427028861	7
827.635023968885	6
827.653621118016	5
827.672218476427	0
827.690816044287	1
827.709413821255	5
827.728011807332	2
827.746610002688	1
827.765208407322	0
827.783807021066	1
827.802405844258	10
827.821004876729	6
827.839604118309	3
827.858203568998	2
827.876803229136	3
827.895403098383	7
827.914003176908	9
827.932603464713	10
827.951203961796	13
827.969804667989	4
827.98840558346	5
828.00700670821	1
828.02560804224	5
828.044209585378	20
828.062811337795	9
828.081413299491	16
828.100015470466	24
828.118617850551	8
828.137220439914	2
828.155823238556	1
828.174426246308	1
828.193029463508	4
828.211632889818	17
828.230236525576	8
828.248840370274	13
828.26744442425	0
828.286048687676	8
828.304653160041	4
828.323257841855	5
828.341862732948	9
828.360467833321	13
828.379073142632	22
828.397678661393	19
828.416284389433	33
828.434890326582	14
828.45349647301	10
828.472102828718	14
828.490709393704	21
828.5093161678	10
828.527923151176	13
828.54653034383	16
828.565137745593	3
828.583745356806	4
828.602353177129	9
828.62096120673	4
828.639569445441	7
828.658177893601	8
828.67678655087	12
828.695395417419	8
828.714004493077	5
828.732613778184	18
828.751223272571	11
828.769832975897	4
828.788442888673	3
828.807053010728	2
828.825663341722	10
828.844273882336	6
828.862884632059	12
828.881495590891	9
828.900106759003	11
828.918718136395	3
828.937329723066	15
828.955941518846	27
828.974553524076	5
828.993165738415	10
829.011778162034	19
829.030390794763	8
829.04900363694	6
829.067616688228	29
829.086229948625	16
829.104843418471	8
829.123457097597	2
829.142070985833	4
829.160685083348	11
829.179299389973	4
829.197913906047	1
829.216528631231	6
829.235143565695	2
829.253758709438	0
829.272374062291	13
829.290989624424	7
829.309605395836	2
829.328221376528	12
829.346837566329	10
829.36545396558	3
829.384070573941	14
829.402687391582	19
829.421304418332	14
829.439921654363	9
829.458539099842	10
829.477156754262	15
829.495774618131	14
829.514392691111	25
829.533010973539	20
829.551629464908	1
829.570248165727	7
829.588867075655	20
829.607486194863	3
829.626105523351	26
829.644725061119	12
829.663344807997	21
829.681964764154	15
829.700584929592	1
829.719205304309	11
829.737825888136	12
829.756446681243	13
829.77506768363	25
829.793688895297	13
829.812310316074	14
829.830931946301	6
829.849553785637	4
829.868175834084	10
829.886798091981	5
829.905420558987	16
829.924043235444	10
829.942666120841	10
829.961289215688	15
829.979912519644	14
829.998536032881	2
830.017159755398	8
830.035783687024	16
830.054407828101	8
830.073032178288	7
830.091656737755	7
830.110281506333	10
830.12890648419	6
830.147531671497	6
830.166157067915	6
830.184782673612	12
830.20340848825	9
830.222034512508	5
830.240660745876	0
830.259287188354	8
830.277913840283	5
830.296540701321	2
830.31516777164	6
830.333795051239	10
830.352422539949	22
830.371050238108	16
830.389678145208	37
830.408306261758	39
830.426934587588	45
830.445563122529	20
830.46419186675	7
830.482820820251	17
830.501449982862	17
830.520079354754	13
830.538708936096	9
830.557338726549	3
830.575968726111	7
830.594598934954	14
830.613229353248	5
830.631859980652	3
830.650490817166	16
830.669121862961	5
830.687753118206	14
830.706384582561	25
830.725016256027	12
830.743648138773	28
830.76228023097	6
830.780912532107	1
830.799545042695	9
830.818177762564	6
830.836810691542	3
830.855443829801	2
830.874077177341	6
830.892710733991	11
830.911344499922	10
830.929978475133	8
830.948612659625	10
830.967247053397	2
830.98588165628	1
831.004516468444	12
831.023151489888	33
831.041786720442	16
831.060422160278	3
831.079057809564	10
831.09769366796	9
831.116329735468	23
831.134966012255	9
831.153602498494	5
831.172239193673	18
831.190876098303	6
831.209513212043	23
831.228150535235	19
831.246788067366	8
831.265425808949	2
831.284063759813	3
831.302701919617	5
831.321340288872	15
831.339978867407	15
831.358617655224	14
831.377256652151	11
831.395895858359	21
831.414535273848	6
831.433174898447	8
831.451814732327	16
831.470454775489	16
831.489095027931	6
831.507735489484	16
831.526376160488	19
831.545017040602	3
831.563658129998	3
831.582299428504	7
831.600940936462	6
831.61958265353	8
831.638224579709	15
831.656866715339	19
831.67550906025	4
831.694151614102	0
831.712794377405	0
831.731437349989	2
831.750080531854	17
831.76872392283	5
831.787367523087	6
831.806011332454	14
831.824655351103	10
831.843299579203	7
831.861944016414	25
831.880588662906	11
831.89923351851	3
831.917878583394	1
831.936523857559	6
831.955169341005	12
831.973815033562	10
831.992460935571	13
832.011107046691	3
832.029753366922	6
832.048399896604	16
832.067046635397	12
832.085693583471	11
832.104340740826	5
832.122988107463	4
832.141635683211	13
832.16028346824	22
832.17893146255	8
832.197579666142	3
832.216228078844	10
832.234876700828	8
832.253525532093	5
832.27217457264	22
832.290823822298	6
832.309473281237	5
832.328122949457	18
832.346772826788	69
832.365422913571	302
832.384073209466	401
832.402723714812	478
832.421374429098	460
832.440025352837	430
832.458676485686	335
832.477327827647	185
832.495979379059	78
832.514631139753	44
832.533283109729	18
832.551935288645	15
832.570587677013	6
832.589240274663	7
832.607893081424	11
832.626546097466	9
832.64519932279	4
832.663852757395	0
832.682506401112	12
832.70116025411	11
832.71981431639	11
832.738468587781	4
832.757123068624	5
832.775777758578	25
832.794432657814	19
832.813087766162	2
832.831743083961	15
832.850398610871	20
832.869054347064	5
832.887710292367	5
832.906366447123	12
832.92502281099	25
832.943679384138	15
832.962336166569	17
832.98099315811	28
832.999650358934	4
833.018307769039	5
833.036965388426	9
833.055623217095	15
833.074281254875	19
833.092939501937	27
833.111597958281	22
833.130256623736	11
833.148915498644	9
833.167574582663	8
833.186233875963	13
833.204893378376	16
833.22355309024	23
833.242213011216	17
833.260873141304	30
833.279533480843	18
833.298194029665	15
833.316854787598	2
833.335515754643	31
833.35417693114	43
833.372838316919	80
833.39149991181	121
833.410161715982	127
833.428823729437	141
833.447485952003	84
833.466148383851	85
833.484811024981	31
833.503473875394	26
833.522136934917	13
833.540800203723	10
833.559463681982	9
833.578127369352	10
833.596791265834	10
833.615455371597	17
833.634119686643	21
833.652784210971	3
833.671448944411	7
833.690113887303	8
833.708779039307	17
833.727444400593	2
833.746109970991	1
833.764775750841	3
833.783441739804	0
833.802107938048	3
833.820774345404	6
833.839440962213	0
833.858107788133	7
833.876774823336	1
833.895442067821	5
833.914109521418	13
833.932777184297	3
833.951445056459	16
833.970113137902	17
833.988781428458	11
834.007449928296	14
834.026118637416	5
834.044787555819	13
834.063456683333	26
834.0821260203	11
834.100795566379	0
834.11946532157	12
834.138135286214	10
834.156805460141	4
834.175475843179	10
834.194146435329	6
834.212817236932	1
834.231488247647	8
834.250159467645	12
834.268830896924	10
834.287502535487	13
834.306174383161	13
834.324846440118	4
834.343518706357	10
834.36219118188	13
834.380863866513	29
834.39953676043	39
834.418209863629	42
834.43688317611	18
834.455556697704	18
834.474230428751	10
834.492904368909	26
834.51157851818	11
834.530252876904	18
834.54892744474	5
834.567602221859	6
834.586277208089	4
834.604952403774	2
834.62362780874	4
834.642303422648	15
834.66097924601	12
834.679655278654	16
834.69833152041	16
834.71700797145	24
834.735684631771	8
834.754361501376	5
834.773038580092	9
834.791715868092	2
834.810393365374	5
834.829071071939	1
834.847748987616	6
834.866427112576	3
834.885105446819	10
834.903783990174	3
834.922462742983	19
834.941141704903	8
834.959820876107	0
834.978500256423	7
834.997179846192	5
835.015859645074	1
835.034539653239	5
835.053219870686	6
835.071900297246	15
835.090580933259	5
835.109261778214	8
835.127942832623	25
835.146624096314	13
835.165305569118	2
835.183987251205	8
835.202669142575	3
835.221351243228	17
835.240033552993	32
835.258716072042	21
835.277398800373	16
835.296081737817	11
835.314764884714	13
835.333448240724	24
835.352131806017	42
835.370815580423	13
835.389499564282	13
835.408183757253	19
835.426868159337	42
835.445552770875	32
835.464237591697	27
835.48292262163	15
835.501607860847	19
835.520293309176	4
835.538978966959	9
835.557664833855	12
835.576350910034	8
835.595037195495	10
835.613723690241	5
835.632410393928	6
835.65109730724	19
835.669784429664	8
835.688471761201	2
835.707159302021	12
835.725847052125	8
835.744535011512	5
835.763223180011	14
835.781911557964	9
835.800600145031	2
835.819288941209	22
835.837977946842	5
835.856667161758	3
835.875356585787	4
835.894046218928	7
835.912736061524	7
835.931426113403	1
835.950116374395	4
835.96880684467	10
835.987497524058	17
836.0061884129	7
836.024879510855	11
836.043570818093	9
836.062262334615	13
836.08095406025	9
836.099645995168	4
836.118338139369	8
836.137030492854	10
836.155723055452	4
836.174415827505	12
836.19310880867	20
836.211801998947	12
836.230495398679	5
836.249189007524	8
836.267882825824	1
836.286576853065	24
836.305271089761	83
836.32396553557	202
836.342660190662	271
836.361355055038	307
836.380050128698	292
836.39874541147	238
836.417440903527	126
836.436136604867	79
836.45483251549	42
836.473528635227	7
836.492224964247	8
836.510921502551	15
836.529618250139	12
836.54831520684	14
836.567012372824	16
836.585709748264	8
836.604407332645	11
836.62310512631	14
836.64180312943	2
836.660501341663	10
836.679199763008	8
836.697898393809	4
836.716597233722	6
836.73529628292	9
836.753995541401	16
836.772695009166	9
836.791394686045	11
836.810094572207	0
836.828794667653	8
836.847494972383	4
836.866195486055	7
836.884896209353	13
836.903597141764	14
836.922298283288	7
836.940999634096	19
836.959701194359	12
836.978402963735	10
836.997104942225	10
837.015807130169	8
837.034509527226	18
837.053212133568	8
[truncated: 106,070 more rows]
