# Supplementary material for: Identification and tentative removal of collagen glue in Palaeolithic worked bone objects: implications for ZooMS and radiocarbon dating
Source: Sci Rep. 2023 Dec 13;13:22119. doi: 10.1038/s41598-023-49242-7 (PMC10719399; doi:10.1038/s41598-023-49242-7)
Supplement: Supplementary file 2 — Supplementary Information 2. [file 41598_2023_49242_MOESM2_ESM.zip › maldi raw files/630 IST_original_3.txt]

800.152100342315	27
800.170385654681	14
800.188671176298	3
800.206956907168	6
800.225242847127	5
800.243528996337	1
800.261815354962	20
800.280101922676	21
800.298388699641	14
800.316675685859	12
800.334962881328	9
800.353250286049	6
800.37153789986	13
800.389825723084	27
800.408113755399	20
800.426401996965	1
800.444690447782	19
800.462979107852	32
800.481267977173	13
800.499557055747	11
800.517846343572	6
800.536135840487	14
800.554425546654	16
800.572715462234	3
800.591005586905	7
800.609295920827	5
800.627586464001	3
800.645877216266	5
800.664168177944	13
800.682459348874	21
800.700750728894	29
800.719042318166	18
800.73733411669	16
800.755626124466	24
800.773918341494	6
800.792210767774	0
800.810503403306	12
800.828796247928	13
800.847089301964	4
800.86538256509	3
800.883676037468	11
800.901969719098	12
800.92026360998	8
800.938557710114	5
800.956852019501	13
800.975146538139	9
800.993441265868	0
801.011736202848	0
801.030031349243	18
801.048326704728	18
801.066622269465	20
801.084918043454	11
801.103214026534	2
801.121510219027	20
801.139806620773	14
801.158103231609	6
801.176400051697	11
801.194697081199	19
801.212994319792	3
801.231291767637	2
801.249589424572	5
801.267887290921	9
801.286185366523	4
801.304483651215	1
801.322782145159	8
801.341080848517	8
801.359379760966	22
801.377678882667	27
801.395978213621	19
801.414277753665	20
801.432577503123	9
801.450877461672	24
801.469177629634	18
801.487478006688	16
801.505778592993	20
801.524079388552	7
801.542380393362	7
801.560681607425	7
801.578983030741	5
801.597284663147	12
801.615586504967	27
801.633888555878	13
801.652190816041	8
801.670493285457	4
801.688795964125	14
801.707098852046	15
801.725401949219	9
801.743705255483	11
801.762008771161	25
801.780312495931	16
801.798616429952	22
801.816920573226	16
801.835224925753	14
801.853529487532	15
801.871834258564	5
801.890139238848	16
801.908444428224	16
801.926749827013	19
801.945055434894	6
801.963361252027	11
801.981667278413	11
801.999973514051	17
802.018279958942	15
802.036586612924	9
802.054893476321	9
802.073200548808	0
802.09150783071	22
802.109815321703	20
802.12812302211	22
802.146430931608	4
802.164739050359	7
802.183047378201	3
802.201355915458	4
802.219664661805	9
802.237973617567	9
802.25628278242	8
802.274592156526	28
802.292901739885	4
802.311211532497	9
802.329521534361	14
802.347831745317	16
802.366142165687	16
802.384452795148	11
802.402763634024	7
802.421074681991	16
802.439385939211	18
802.457697405683	18
802.476009081409	6
802.494320966226	11
802.512633060458	4
802.530945363781	6
802.549257876518	1
802.567570598347	0
802.585883529429	0
802.604196669763	2
802.622510019351	0
802.640823578192	12
802.659137346124	21
802.677451323471	19
802.695765509909	5
802.7140799056	5
802.732394510544	9
802.750709324741	8
802.769024348192	13
802.787339580895	9
802.805655022852	2
802.8239706739	12
802.842286534363	2
802.860602603917	17
802.878918882724	9
802.897235370785	13
802.915552068098	21
802.933868974665	19
802.952186090485	7
802.970503415397	2
802.988820949724	7
803.007138693141	3
803.025456645812	11
803.043774807899	2
803.062093179077	0
803.080411759346	0
803.09873054903	10
803.117049547968	16
803.135368755997	6
803.153688173441	4
803.172007799976	20
803.190327635766	11
803.208647680808	2
803.226967935104	25
803.245288398653	22
803.263609071455	17
803.281929953349	7
803.300251044659	4
803.318572345059	9
803.336893854714	33
803.355215573621	11
803.373537501782	16
803.391859639197	17
803.410181985865	7
803.428504541625	11
803.4468273068	10
803.465150281066	14
803.483473464586	18
803.501796857522	18
803.520120459549	9
803.538444270668	5
803.556768291203	10
803.57509252099	19
803.59341695987	16
803.611741608165	19
803.630066465552	14
803.648391532192	13
803.666716808086	2
803.685042293233	1
803.703367987635	1
803.72169389129	9
803.740020004036	12
803.758346326198	10
803.776672857452	14
803.79499959796	4
803.813326547721	5
803.831653706736	17
803.849981075005	6
803.868308652528	0
803.886636439304	0
803.904964435334	4
803.923292640456	10
803.941621054832	4
803.959949678623	9
803.978278511506	2
803.996607553481	5
804.014936804872	4
804.033266265517	2
804.051595935253	9
804.069925814406	5
804.08825590265	7
804.106586200148	10
804.1249167069	14
804.143247422906	1
804.161578348166	4
804.17990948268	18
804.198240826447	2
804.216572379307	13
804.234904141421	2
804.25323611295	18
804.271568293572	18
804.289900683447	18
804.308233282577	7
804.326566090798	24
804.344899108436	26
804.363232335165	32
804.381565771311	23
804.399899416548	16
804.41823327104	12
804.436567334786	36
804.454901607786	31
804.473236090039	17
804.491570781548	31
804.509905682148	12
804.528240792164	12
804.546576111272	18
804.564911639635	22
804.583247377251	10
804.601583324122	10
804.619919480247	7
804.638255845626	3
804.656592420098	3
804.674929203985	5
804.693266196965	2
804.711603399361	3
804.729940810849	3
804.748278431592	2
804.766616261588	6
804.784954300677	3
804.803292549183	0
804.82163100678	8
804.839969673794	13
804.8583085499	6
804.87664763526	4
804.894986929875	6
804.913326433744	11
804.931666146868	4
804.950006069246	0
804.968346200716	8
804.986686541602	7
805.005027091581	12
805.023367850815	25
805.041708819302	11
805.060049997045	7
805.078391384041	18
805.096732980292	11
805.115074785798	5
805.133416800396	0
805.15175902441	8
805.170101457517	2
805.188444099879	16
805.206786951494	21
805.225130012365	11
805.24347328249	5
805.261816761707	7
805.280160450341	14
805.298504348068	14
805.316848455211	12
805.335192771447	37
805.353537296937	25
805.371882031682	22
805.390226975682	17
805.408572128774	7
805.426917491283	10
805.445263062884	15
805.463608843902	8
805.481954834013	4
805.500301033378	4
805.518647441998	4
805.536994059873	3
805.555340887002	4
805.573687923225	0
805.592035168864	1
805.610382623595	4
805.628730287581	5
805.647078160985	4
805.665426243481	2
805.683774535231	3
805.702123036237	2
805.720471746497	7
805.73882066585	3
805.75716979462	0
805.775519132483	0
805.7938686796	2
805.812218435973	2
805.8305684016	4
805.848918576482	11
805.867268960619	9
805.885619553849	9
805.903970356496	20
805.922321368235	10
805.940672589392	4
805.959024019642	6
805.977375659146	4
805.995727507905	10
806.014079565758	8
806.032431833027	3
806.050784309389	6
806.069136995169	8
806.087489890041	1
806.105842994168	6
806.124196307551	21
806.142549830188	8
806.160903562081	12
806.179257503229	6
806.197611653469	1
806.215966013127	3
806.234320581877	0
806.252675359883	7
806.271030347144	6
806.28938554366	3
806.307740949431	9
806.326096564458	3
806.34445238874	5
806.362808422114	9
806.381164664906	11
806.399521116791	9
806.417877777931	14
806.436234648326	9
806.454591727977	11
806.472949016883	4
806.491306514882	14
806.509664222298	6
806.528022138808	1
806.546380264735	15
806.564738599755	4
806.58309714403	10
806.601455897561	3
806.619814860347	5
806.638174032226	1
806.656533413523	7
806.674893003913	11
806.69325280372	5
806.711612812621	1
806.729973030777	10
806.748333458188	6
806.766694094855	6
806.785054940777	10
806.803415995793	12
806.821777260226	6
806.840138733752	6
806.858500416534	7
806.876862308734	6
806.895224410027	4
806.913586720575	8
806.931949240217	5
806.950311969276	4
806.968674907591	12
806.987038054999	16
807.005401411663	12
807.023764977744	17
807.042128752919	12
807.06049273735	2
807.078856930873	3
807.097221333815	2
807.115585946013	14
807.133950767303	8
807.152315798012	5
807.170681037814	4
807.189046486871	9
807.207412145185	6
807.225778012754	2
807.244144089578	11
807.262510375496	10
807.280876870832	10
807.299243575262	20
807.317610488947	14
807.33597761205	20
807.354344944247	24
807.3727124857	29
807.391080236246	24
807.40944819621	29
807.42781636543	12
807.446184743906	22
807.464553331475	12
807.4829221283	6
807.501291134381	0
807.519660349717	12
807.53802977431	6
807.556399408159	0
807.574769251263	8
807.593139303461	2
807.611509565077	3
807.629880035787	4
807.648250715753	13
807.666621604974	9
807.684992703452	24
807.703364011186	7
807.721735528013	1
807.740107254258	1
807.758479189597	7
807.776851334355	6
807.795223688206	4
807.813596251313	4
807.831969023677	0
807.850342005296	0
807.868715196009	8
807.88708859614	14
807.905462205365	9
807.923836024009	3
807.942210051746	0
807.96058428874	5
807.97895873499	4
807.997333390495	9
808.015708255257	14
808.034083329113	2
808.052458612387	1
808.070834104755	0
808.089209806379	8
808.107585717422	7
808.125961837558	0
808.144338166951	8
808.162714705437	2
808.181091453343	7
808.199468410504	10
808.217845576759	2
808.236222952271	7
808.254600537201	9
808.272978331226	14
808.291356334506	13
808.30973454688	5
808.328112968673	6
808.346491599723	24
808.364870439866	20
808.383249489428	36
808.401628748085	17
808.420008215997	27
808.438387893166	4
808.456767779591	23
808.475147875273	13
808.493528180048	17
808.511908694243	4
808.530289417532	14
808.548670350076	12
808.56705149204	14
808.585432843098	11
808.603814403413	7
808.622196172821	8
808.640578151649	3
808.658960339733	0
808.677342736911	0
808.695725343345	0
808.714108159199	5
808.732491184146	3
808.75087441835	15
808.769257861812	3
808.787641514366	14
808.80602537634	1
808.824409447408	7
808.842793727896	19
808.861178217477	9
808.879562916315	6
808.89794782441	6
808.916332941761	2
808.934718268369	12
808.953103804234	3
808.971489549193	1
808.989875503571	3
809.008261667043	1
809.026648039772	0
809.045034621758	0
809.063421413001	11
809.0818084135	11
809.100195623256	1
809.118583042107	0
809.136970670376	1
809.15535850774	16
809.173746554361	14
809.192134810401	2
809.210523275536	1
809.228911949927	0
809.247300833575	4
809.265689926318	7
809.28407922848	1
809.302468739736	1
809.320858460249	18
809.339248390182	31
809.357638529209	47
809.376028877493	29
809.394419434871	33
809.412810201669	45
809.431201177724	29
809.449592362873	17
809.46798375728	5
809.486375361105	13
809.504767174025	16
809.523159196203	24
809.541551427475	5
809.559943868166	1
809.578336518114	2
809.596729377157	5
809.61512244562	8
809.633515723177	4
809.651909209991	0
809.670302906062	0
809.68869681139	0
809.707090925976	6
809.725485249656	5
809.743879782756	5
809.76227452495	0
809.780669476401	1
809.799064637273	0
809.817460007239	4
809.835855586462	2
809.854251374779	1
809.872647372517	15
809.891043579512	13
809.909439995601	6
809.92783662111	3
809.946233455714	4
809.964630499575	10
809.983027752694	9
810.00142521507	3
810.01982288654	5
810.03822076743	8
810.056618857416	9
810.07501715682	12
810.09341566532	21
810.111814383077	7
810.130213310092	0
810.148612446364	6
810.167011791893	19
810.18541134668	7
810.203811110561	3
810.222211083863	6
810.240611266259	0
810.259011657913	10
810.277412258824	5
810.295813068993	5
810.314214088419	21
810.332615317103	30
810.351016754881	39
810.36941840208	23
810.387820258373	49
810.406222323924	47
810.424624598733	30
810.443027082799	21
810.461429776123	21
810.479832678704	16
810.498235790543	15
810.516639111477	1
810.535042641831	1
810.55344638128	35
810.571850329987	28
810.590254487951	5
810.608658855173	13
810.627063431652	12
810.645468217227	10
810.663873212222	1
810.682278416312	1
810.700683829822	10
810.719089452428	8
810.737495284291	7
810.755901325412	3
810.77430757579	7
810.792714035426	12
810.811120704158	9
810.82952758231	2
810.847934669557	10
810.866341966061	6
810.884749471824	2
810.903157186844	8
810.921565111123	9
810.939973244659	4
810.958381587452	3
810.976790139504	13
810.995198900651	12
811.013607871219	5
811.032017050881	3
811.050426439802	1
811.06883603798	8
811.087245845417	18
811.105655861949	14
811.124066087901	6
811.142476522948	17
811.160887167417	8
811.17929802098	0
811.197709083802	0
811.216120355881	0
811.234531837219	5
811.252943527651	5
811.271355427505	17
811.289767536616	11
811.308179854823	7
811.326592382288	37
811.345005119011	21
811.363418064992	22
811.381831220231	13
811.400244584729	12
811.418658158484	8
811.437071941335	4
811.455485933607	14
811.473900134974	22
811.492314545599	20
811.510729165482	13
811.529143994624	4
811.547559033024	13
811.565974280682	12
811.584389737435	2
811.60280540361	10
811.621221278879	5
811.639637363407	4
811.658053657194	5
811.676470160239	1
811.694886872542	2
811.713303794103	11
811.731720924922	7
811.750138264837	3
811.768555814173	3
811.786973572605	0
811.805391540295	0
811.823809717243	5
811.84222810345	15
811.860646698915	6
811.879065503639	2
811.897484517458	2
811.915903740698	11
811.934323173034	5
811.952742814628	20
811.971162665481	7
811.989582725592	4
812.008002994961	19
812.026423473589	12
812.044844161313	6
812.063265058458	8
812.081686164699	10
812.100107480198	3
812.118529004956	15
812.136950739135	7
812.155372682247	6
812.173794834781	15
812.192217196573	7
812.21063976746	8
812.229062547769	17
812.247485537174	6
812.265908735838	3
812.28433214376	9
812.30275576094	18
812.32117958738	20
812.339603623078	12
812.358027867872	11
812.376452322087	19
812.394876985398	24
812.413301857968	20
812.431726939797	31
812.450152230884	28
812.46857773123	5
812.487003440835	6
812.505429359698	18
812.523855487657	5
812.542281824876	1
812.560708371515	3
812.579135127251	4
812.597562092245	9
812.615989266499	18
812.634416650011	18
812.652844242619	19
812.671272044649	9
812.689700055774	5
812.708128276322	7
812.726556705965	2
812.744985344868	0
812.763414193029	6
812.781843250449	0
812.800272517128	5
812.818701993066	12
812.8371316781	3
812.855561572393	7
812.873991676108	5
812.892421988919	9
812.910852510989	4
812.929283242318	0
812.947714182743	6
812.96614533259	2
812.984576691533	7
813.003008259897	24
813.021440037359	6
813.039872024079	2
813.058304220058	5
813.076736625296	16
813.095169239793	15
813.11360206355	0
813.132035096402	12
813.150468338677	7
813.168901790048	6
813.187335450678	7
813.205769320567	18
813.224203399715	12
813.242637688123	10
813.261072185789	17
813.279506892715	3
813.297941808737	7
813.316376934018	14
813.334812268722	12
813.353247812522	6
813.371683565581	17
813.390119527899	13
813.408555699314	21
813.42699208015	16
813.445428670247	12
813.463865469439	27
813.482302477891	8
813.500739695602	4
813.519177122735	6
813.537614758802	6
813.556052604291	0
813.574490659039	0
813.592928923047	0
813.611367396151	19
813.629806078515	14
813.648244970301	27
813.666684071183	10
813.685123381325	4
813.703562900726	2
813.722002629224	3
813.740442567144	5
813.758882714161	7
813.7773230706	4
813.795763636136	0
813.814204410931	3
813.832645394985	0
813.8510865883	0
813.869527990873	0
813.887969602707	8
813.906411423636	4
813.924853453989	0
813.943295693438	1
813.961738142146	4
813.980180800114	10
813.998623667342	1
814.017066743829	0
814.035510029576	13
814.05395352442	7
814.072397228686	12
814.090841142049	13
814.109285264671	5
814.127729596553	5
814.146174137695	12
814.164618888097	7
814.183063847758	4
814.201509016679	1
814.219954394697	1
814.238399982138	4
814.256845778675	5
814.275291784472	13
814.293737999529	13
814.312184423845	8
814.330631057421	7
814.349077900094	8
814.367524952191	5
814.385972213383	21
814.404419683999	20
814.422867363711	12
814.441315252684	14
814.459763350916	7
814.478211658408	2
814.49666017516	3
814.515108901172	1
814.533557836281	10
814.552006980812	5
814.570456334441	0
814.588905897329	17
814.607355669478	17
814.625805650886	0
814.644255841555	2
814.66270624132	11
814.681156850509	10
814.699607668794	0
814.718058696502	9
814.736509933308	9
814.754961379373	4
814.773413034699	5
814.791864899284	1
814.810316972967	3
814.828769256072	3
814.847221748275	7
814.865674449901	15
814.884127360624	6
814.902580480607	10
814.92103380985	11
814.939487348354	0
814.957941096117	6
814.976395052978	16
814.994849219261	4
815.013303594642	25
815.031758179283	8
815.050212973348	3
815.06866797651	2
815.087123188931	3
815.10557861045	1
815.124034241393	10
815.142490081595	0
815.160946130895	10
815.179402389455	11
815.197858857438	14
815.216315534519	15
815.23477242086	8
815.253229516298	6
815.27168682116	0
815.290144335281	17
815.3086020585	20
815.327059991143	17
815.345518132883	5
815.363976483884	6
815.382435044144	13
815.400893813665	24
815.419352792447	21
815.437811980326	16
815.456271377628	12
815.474730984028	2
815.493190799688	9
815.511650824772	2
815.530111058953	13
815.548571502231	21
815.567032154934	13
815.585493016897	6
815.60395408812	27
815.62241536844	5
815.640876858021	12
815.659338557026	5
815.677800465129	2
815.696262582491	2
815.714724908952	12
815.733187444836	6
815.751650189981	21
815.770113144223	26
815.788576307888	22
815.807039680652	18
815.825503262676	7
815.843967053961	9
815.862431054506	7
815.880895264312	11
815.899359683216	11
815.917824311543	6
815.936289148968	3
815.954754195817	1
815.973219451764	8
815.991684916971	15
816.010150591439	7
816.028616475168	0
816.047082567994	0
816.065548870245	6
816.084015381593	8
816.102482102365	21
816.120949032235	11
816.139416171365	2
816.157883519756	4
816.176351077408	16
816.194818844322	11
816.213286820332	6
816.231755005767	4
816.2502234003	15
816.268692004093	6
816.287160817311	11
816.305629839626	9
816.324099071202	12
816.342568512039	9
816.361038162137	15
816.379508021333	21
816.397978089953	48
816.416448367671	17
816.43491885465	23
816.45338955089	18
816.471860456391	9
816.490331571153	1
816.508802895176	16
816.527274428297	20
816.545746170842	34
816.564218122485	9
816.582690283389	9
816.601162653718	9
816.619635233144	12
816.638108021668	15
816.656581019617	5
816.675054226826	2
816.693527643134	4
816.712001268866	2
816.730475103696	2
816.748949147787	16
816.767423401139	21
816.785897863753	12
816.804372535628	5
816.822847416764	0
816.841322506997	3
816.859797806656	18
816.878273315412	5
816.89674903343	4
816.915224960709	1
816.933701097249	5
816.952177443051	6
816.970653998114	5
816.989130762438	1
817.007607735861	0
817.026084918544	12
817.044562310653	14
817.063039911859	9
817.081517722327	1
817.099995742056	13
817.118473970883	17
817.136952409135	10
817.155431056649	6
817.17390991326	0
817.192388979133	13
817.210868254431	18
817.229347738827	19
817.247827432484	11
817.26630733524	12
817.28478744742	12
817.303267768862	6
817.321748299402	8
817.340229039367	13
817.35870998843	13
817.377191146755	23
817.395672514341	9
817.414154091189	8
817.432635877135	9
817.451117872506	10
817.469600077138	19
817.488082490869	19
817.506565113862	21
817.525047946116	6
817.543530987632	7
817.562014238409	12
817.580497698448	4
817.598981367749	5
817.617465246148	3
817.635949333972	3
817.654433630895	3
817.672918137079	2
817.691402852525	2
817.709887777233	4
817.728372911202	5
817.746858254433	0
817.765343806926	4
817.783829568518	15
817.802315539371	7
817.820801719649	0
817.839288109026	0
817.857774707665	8
817.876261515565	4
817.894748532564	2
817.913235758989	6
817.931723194675	11
817.950210839459	31
817.968698693506	18
817.987186756814	22
818.005675029548	4
818.024163511217	8
818.042652202311	10
818.061141102667	11
818.079630212285	2
818.098119531165	5
818.116609059143	3
818.135098796384	9
818.153588742886	1
818.172078898651	3
818.190569263678	5
818.209059837966	1
818.227550621353	2
818.246041614166	7
818.264532816077	15
818.283024227414	13
818.30151584785	8
818.320007677548	7
818.338499716507	10
818.356991964566	18
818.375484422049	15
818.393977088796	14
818.41246996464	18
818.430963049747	15
818.44945634428	4
818.467949847911	9
818.486443560805	3
818.504937482797	10
818.523431614215	16
818.541925954895	2
818.560420504674	0
818.578915263878	0
818.597410232182	12
818.615905409747	11
818.634400796575	8
818.652896392666	12
818.671392198018	4
818.68988821247	0
818.708384436347	7
818.726880869323	14
818.745377511561	20
818.763874363062	2
818.782371423988	9
818.80086869385	1
818.819366173138	12
818.837863861688	7
818.856361759337	3
818.874859866412	16
818.893358182586	16
818.911856708022	3
818.930355442885	0
818.948854386846	8
818.967353539906	2
818.985852902392	11
819.004352474141	13
819.022852254989	10
819.041352245263	0
819.059852444635	5
819.078352853271	14
819.096853471169	14
819.115354298329	11
819.133855334752	4
819.152356580274	12
819.170858035222	17
819.189359699269	4
819.207861572579	9
819.226363655315	19
819.24486594715	25
819.263368448247	9
819.281871158444	12
819.300374078067	10
819.318877206953	8
819.337380544937	12
819.355884092348	22
819.374387848859	20
819.392891814631	19
819.411395989667	14
819.429900373965	17
819.448404967363	11
819.466909770187	8
819.485414782273	0
819.503920003459	6
819.522425433908	16
819.540931073619	11
819.559436922593	9
819.57794298083	6
819.59644924833	3
819.614955725093	5
819.633462410955	3
819.651969306243	3
819.670476410631	14
819.688983724281	15
819.707491247195	4
819.725998979371	9
819.744506920811	9
819.763015071513	10
819.781523431314	5
819.800032000542	6
819.81854077887	4
819.83704976646	2
819.855558963477	0
819.874068369594	3
819.892577984973	9
819.911087809615	7
819.929597843357	7
819.948108086526	3
819.966618538794	4
819.985129200488	0
820.003640071282	12
820.022151151339	2
820.04066244066	4
820.059173939243	5
820.077685646926	4
820.096197564035	7
820.114709690244	3
820.13322202588	5
820.151734570615	8
820.170247324614	16
820.188760287875	7
820.2072734604	16
820.225786842024	19
820.244300433076	4
820.26281423339	9
820.281328242804	10
820.299842461481	6
820.318356889422	5
820.336871526625	19
820.355386373092	30
820.373901428823	11
820.392416693816	9
820.410932167909	21
820.42944785143	8
820.447963744049	5
820.466479845933	23
820.484996157079	14
820.503512677489	13
820.522029407162	11
820.540546346099	9
820.559063494135	14
820.577580851599	7
820.596098418162	12
820.614616193988	4
820.633134179078	1
820.651652373431	4
820.670170777048	1
820.688689389929	17
820.707208212072	9
820.725727243316	15
820.744246483823	4
820.762765933757	0
820.781285592791	0
820.799805461089	7
820.81832553865	10
820.836845825475	8
820.855366321399	1
820.873887026751	1
820.892407941203	1
820.910929065081	12
820.92945039806	4
820.947971940303	1
820.966493691809	2
820.985015652578	8
821.003537822448	3
821.022060201745	2
821.040582790142	2
821.059105587966	2
821.07762859489	12
821.096151811078	11
821.11467523653	8
821.133198871245	5
821.151722715224	26
821.170246768304	18
821.18877103081	1
821.207295502417	18
821.225820183451	15
821.244345073585	19
821.262870172983	6
821.281395481645	13
821.29992099957	6
821.318446726596	8
821.336972663049	10
821.355498808602	2
821.374025163583	16
821.392551727664	15
821.411078501009	31
821.429605483618	13
821.44813267549	8
821.466660076463	12
821.485187686864	21
821.503715506528	19
821.522243535293	9
821.540771773321	15
821.559300220614	9
821.57782887717	5
821.59635774299	0
821.614886818075	3
821.633416102423	6
821.651945596036	6
821.670475298748	10
821.689005210889	13
821.707535332129	5
821.726065662634	0
821.744596202403	11
821.763126951436	2
821.781657909569	4
821.800189077131	10
821.818720453792	6
821.837252039881	7
821.855783835071	3
821.874315839525	8
821.892848053243	10
821.911380476225	13
821.929913108471	8
821.948445949818	33
821.966979000592	13
821.985512260467	8
822.004045729771	18
822.022579408174	18
822.041113295842	10
822.059647392774	6
822.078181698806	6
822.096716214267	2
822.115250938991	6
822.133785872817	5
822.152321015906	7
822.170856368424	7
822.189391930042	5
822.207927700925	4
822.226463680908	8
822.244999870319	5
822.263536268994	2
822.28207287677	7
822.300609693975	4
822.31914672028	12
822.337683955849	27
822.356221400683	30
822.374759054781	13
822.393296918143	21
822.411834990606	13
822.430373272498	10
822.44891176349	24
822.46745046391	24
822.485989373431	26
822.504528492217	2
822.523067820267	7
822.541607357582	12
822.560147103997	15
822.57868705984	11
822.597227224785	7
822.615767599157	4
822.634308182631	4
822.652848975369	8
822.671389977372	5
822.689931188639	12
822.708472609007	4
822.727014238803	18
822.745556077865	7
822.764098126026	1
822.782640383453	4
822.801182850144	5
822.8197255261	6
822.838268411321	10
822.856811505806	1
822.875354809556	9
822.893898322407	14
822.912442044687	6
822.930985976067	0
822.949530116712	14
822.968074466622	8
822.986619025797	17
823.005163794236	6
823.02370877194	6
823.042253958745	3
823.060799354979	2
823.079344960314	2
823.097890774913	4
823.116436798942	16
823.134983032071	8
823.153529474301	7
823.172076125961	10
823.190622986884	7
823.209170056909	10
823.227717336363	2
823.246264824918	12
823.264812522738	3
823.283360429822	3
823.301908546172	9
823.320456871787	8
823.339005406666	10
823.357554150647	11
823.376103104056	13
823.394652266567	9
823.413201638343	23
823.431751219547	19
823.450301009853	15
823.468851009424	13
823.487401218096	16
823.505951636197	9
823.524502263563	20
823.54305310003	7
823.561604145762	9
823.58015540076	1
823.598706865022	3
823.61725853855	4
823.635810421343	5
823.6543625134	6
823.672914814559	8
823.691467325148	8
823.710020044837	6
823.728572973792	6
823.747126112012	1
823.765679459497	1
823.784233016248	2
823.802786782263	6
823.82134075738	4
823.839894941926	3
823.858449335574	6
823.877003938486	8
823.895558750664	7
823.914113772108	0
823.932669002817	0
823.95122444279	5
823.969780091866	3
823.98833595037	22
824.006892017976	18
824.025448295012	3
824.044004781149	2
824.062561476551	7
824.081118381218	7
824.099675494987	22
824.118232818186	36
824.13679035065	23
824.155348092215	15
824.173906043046	3
824.192464203306	9
824.211022572668	7
824.229581151295	11
824.248139939188	9
824.266698936182	6
824.285258142606	12
824.303817558131	17
824.322377183086	5
824.340937017142	9
824.359497060464	14
824.378057313051	19
824.396617774904	13
824.415178446023	12
824.433739326243	13
824.452300415893	17
824.470861714644	18
824.489423222826	11
824.507984940108	5
824.526546866657	7
824.545109002471	13
824.563671347386	13
824.582233901732	6
824.600796665343	12
824.619359638056	11
824.637922820034	9
824.656486211443	23
824.675049811952	5
824.693613621728	0
824.71217764077	15
824.730741868913	10
824.749306306486	13
824.767870953161	2
824.786435809266	9
824.805000874472	2
824.823566148944	0
824.842131632682	1
824.860697325686	8
824.879263227956	9
824.897829339492	7
824.916395660129	9
824.934962190197	0
824.953528929366	0
824.972095877801	5
824.990663035502	8
825.009230402469	1
825.027797978702	4
825.046365764201	10
825.064933758802	5
825.083501962833	11
825.102070375966	1
825.120638998364	3
825.139207830029	12
825.15777687096	6
825.176346121157	3
825.19491558062	3
825.213485249349	1
825.232055127344	1
825.250625214441	0
825.269195510804	2
825.287766016597	0
825.306336731492	6
825.324907655489	5
825.343478788917	2
825.362050131611	7
825.380621683406	17
825.399193444632	19
825.41776541496	24
825.436337594554	21
825.454909983579	16
825.473482581541	14
825.492055388934	10
825.510628405593	20
825.529201631518	21
825.547775066545	21
825.566348711003	9
825.584922564563	14
825.603496627389	5
825.622070899481	0
825.64064538084	6
825.659220071465	1
825.677794971192	4
825.69637008035	5
825.714945398609	12
825.733520926136	27
825.752096663092	15
825.770672609151	8
825.789248764476	10
825.807825128904	3
825.826401702762	3
825.844978485887	13
825.863555478113	3
825.882132679606	0
825.90071009053	6
825.919287710556	19
825.937865539849	32
825.956443578408	8
825.975021826069	1
825.993600283161	14
826.012178949356	10
826.03075782498	9
826.049336909708	7
826.067916203702	5
826.086495706962	10
826.105075419489	10
826.123655341283	0
826.142235472343	11
826.160815812506	13
826.179396362099	19
826.197977120795	9
826.216558088757	8
826.235139265986	9
826.253720652482	5
826.272302248244	8
826.290884053273	15
826.309466067405	17
826.328048290967	1
826.346630723632	13
826.365213365564	13
826.383796216762	27
826.402379277227	25
826.420962546959	8
826.439546025958	21
826.458129714223	14
826.476713611591	3
826.49529771839	9
826.513882034291	29
826.532466559459	11
826.551051293894	2
826.569636237596	0
826.588221390565	3
826.606806752636	12
826.625392324139	15
826.643978104744	21
826.66256409478	18
826.681150293919	1
826.699736702324	3
826.718323319997	0
826.736910146937	0
826.755497183143	0
826.774084428452	7
826.792671883193	2
826.811259547036	0
826.829847420146	2
826.848435502523	5
826.867023794332	6
826.885612295078	2
826.904201005256	1
826.922789924702	4
826.94137905325	1
826.959968391229	27
826.978557938311	14
826.99714769466	10
827.01573766044	8
827.034327835324	6
827.052918219474	3
827.071508812727	9
827.090099615412	4
827.108690627199	0
827.127281848418	7
827.14587327874	2
827.164464918329	11
827.183056767185	11
827.201648825308	7
827.220241092699	3
827.238833569192	10
827.257426255117	14
827.276019150145	0
827.294612254604	3
827.313205568167	6
827.331799090996	5
827.350392823093	11
827.368986764293	8
827.387580914925	4
827.406175274823	11
827.424769843825	2
827.443364622094	13
827.461959609795	17
827.480554806599	16
827.49915021267	25
827.517745827844	24
827.53634165245	13
827.554937686323	2
827.5735339293	0
827.592130381708	14
827.610727043219	4
827.629323913998	1
827.647920994044	8
827.666518283357	9
827.685115781938	7
827.703713489622	10
827.722311406738	1
827.740909532958	7
827.759507868444	7
827.778106413363	1
827.796705167384	6
827.815304130673	8
827.833903303066	0
827.85250268489	1
827.871102275982	8
827.889702076177	12
827.90830208564	24
827.926902304535	22
827.945502732532	1
827.964103369798	8
827.982704216331	6
828.001305271968	2
828.019906537036	2
828.038508011208	3
828.057109694812	4
828.075711587519	4
828.094313689494	1
828.112916000736	0
828.131518521247	4
828.150121251025	15
828.16872419007	6
828.187327338219	10
828.205930695801	2
828.224534262486	6
828.243138038438	6
828.261742023658	7
828.280346218146	6
828.298950621902	7
828.317555234926	6
828.336160057053	5
828.354765088612	8
828.373370329275	30
828.391975779206	17
828.410581438404	9
828.429187306871	7
828.447793384605	29
828.466399671607	33
828.485006167877	9
828.503612873251	5
828.522219787893	16
828.540826911967	10
828.559434245145	10
828.57804178759	15
828.596649539304	7
828.615257500285	9
828.63386567037	2
828.652474049888	8
828.671082638509	18
828.689691436563	0
828.70830044372	1
828.726909660145	1
828.745519085839	8
828.7641287208	1
828.782738564865	2
828.801348618527	0
828.819958881129	10
828.838569353162	2
828.8571800343	6
828.875790924706	14
828.89440202438	4
828.913013333322	2
828.931624851532	13
828.950236578846	21
828.968848515593	13
828.987460661443	17
829.006073016726	14
829.024685581113	5
829.043298354768	5
829.061911337691	1
829.080524529883	12
829.099137931178	9
829.117751541906	0
829.136365361738	1
829.154979391003	5
829.173593629372	18
829.192208077008	26
829.210822733914	17
829.229437600087	12
829.248052675365	13
829.266667960075	11
829.285283454054	27
829.303899157136	7
829.322515069487	11
829.341131191107	17
829.359747521994	26
829.378364062151	12
829.396980811575	27
829.415597770269	24
829.434214938066	26
829.452832315296	19
829.47144990163	17
829.490067697232	0
829.508685702103	8
829.527303916243	2
829.545922339651	1
829.564540972328	7
829.583159814109	11
829.601778865322	3
829.62039812564	4
829.639017595391	1
829.657637274246	6
829.67625716237	2
829.694877259762	0
829.713497566258	9
829.732118082188	1
829.750738807221	16
829.769359741688	14
829.787980885259	13
829.806602238098	1
829.825223800207	2
829.843845571584	15
829.862467552229	12
829.881089742144	16
829.899712141162	5
829.918334749614	5
829.93695756717	1
829.955580593995	19
829.974203830089	16
829.992827275451	5
830.011450930082	5
830.030074793982	4
830.048698867151	8
830.067323149424	10
830.085947640966	5
830.104572341941	1
830.123197252021	4
830.141822371369	7
830.160447699987	15
830.179073237873	26
830.197698984864	9
830.216324941288	2
830.234951106816	7
830.253577481613	22
830.272204065844	11
830.29083085918	2
830.309457861784	14
830.328085073492	13
830.346712494634	14
830.365340125046	11
830.383967964561	6
830.40259601351	12
830.421224271564	9
830.439852738887	11
830.458481415478	21
830.477110301339	13
830.495739396304	5
830.514368700703	10
830.532998214371	4
830.551627937144	3
830.570257869185	26
830.588888010661	5
830.60751836124	8
830.626148921089	2
830.644779690208	7
830.663410668595	5
830.682041856087	14
830.700673253013	9
830.719304859043	6
830.737936674342	1
830.756568698911	1
830.775200932749	5
830.793833375856	7
830.812466028233	12
830.831098889714	16
830.849731960629	8
830.868365240648	7
830.886998729937	0
830.905632428495	0
830.924266336323	6
830.942900453419	2
830.961534779786	4
830.980169315421	10
830.998804060162	13
831.017439014336	15
831.036074177615	9
831.054709550163	10
831.073345131981	8
831.091980923068	5
831.110616923425	12
831.129253133051	3
831.147889551782	0
831.166526179946	3
831.185163017216	3
831.203800063755	6
831.222437319564	1
831.241074784642	4
831.25971245899	7
831.278350342607	10
831.296988435494	4
831.315626737485	4
831.334265248747	19
831.352903969442	19
831.371542899242	16
831.390182038312	10
831.408821386651	9
831.427460944261	9
831.446100710974	10
831.464740687123	25
831.483380872376	14
831.502021267063	15
831.520661870856	14
831.539302683918	4
831.55794370625	3
831.576584937852	2
831.595226378558	3
831.613868028699	0
831.632509887945	3
831.651151956625	0
831.669794234411	5
831.688436721466	4
831.707079417791	5
831.725722323386	26
831.74436543825	11
831.76300876222	9
831.781652295624	2
831.800296038133	10
831.818939990077	17
831.837584151125	12
831.856228521444	10
831.874873101033	13
831.893517889726	5
831.912162887855	8
831.930808095253	2
831.949453511756	15
831.968099137529	5
831.986744972737	1
832.00539101705	1
832.024037270633	12
832.042683733487	20
832.061330405445	26
832.079977286838	16
832.098624377336	3
832.117271677269	5
832.135919186307	0
832.154566904615	10
832.173214832193	5
832.191862969042	5
832.21051131516	3
832.229159870548	6
832.247808635042	5
832.266457608805	5
832.285106792004	2
832.303756184308	7
832.322405785882	9
832.341055596726	13
832.359705616841	6
832.37835584606	27
832.39700628488	87
832.41565693264	115
832.434307789835	152
832.452958856135	118
832.471610131706	134
832.490261616546	133
832.508913310657	80
832.527565213874	33
832.546217326525	13
832.564869648447	6
832.583522179474	9
832.602174919771	7
832.620827869339	14
832.639481028177	9
832.658134396285	0
832.676787973664	8
832.695441760313	6
832.714095756067	7
832.732749961257	21
832.751404375552	10
832.770058999118	16
832.788713831954	3
832.80736887406	7
832.826024125436	1
832.844679586084	0
832.863335256001	4
832.881991135024	10
832.900647223318	7
832.919303521047	5
832.937960027881	10
832.956616743986	4
832.975273669362	16
832.993930803843	28
833.012588147759	26
833.031245700946	19
833.049903463239	8
833.068561434802	4
833.087219615636	3
833.105878005905	4
833.124536605115	7
833.14319541376	21
833.161854431676	19
833.180513658863	5
833.199173095155	18
833.217832740718	20
833.236492595717	30
833.255152659821	17
833.273812933196	5
833.292473415677	21
833.311134107593	14
833.32979500878	12
833.348456119073	13
833.367117438801	17
833.385778967635	36
833.404440705741	33
833.423102653116	40
833.441764809763	61
833.46042717568	46
833.479089750868	64
833.497752535162	31
833.516415528726	34
833.535078731727	17
833.553742143833	9
833.57240576521	9
833.591069595858	3
833.609733635777	6
833.628397884966	4
833.647062343262	6
833.665727010993	0
833.684391887831	4
833.703056973939	10
833.721722269318	7
833.740387773968	21
833.759053487889	17
833.777719411081	16
833.796385543544	11
833.815051885113	4
833.833718435953	7
833.852385196229	0
833.871052165611	2
833.889719344264	2
833.908386732188	4
833.927054329383	6
833.945722135684	7
833.964390151421	6
833.983058376264	0
834.001726810543	5
834.020395453929	8
834.039064306585	2
834.057733368512	15
834.076402639711	6
834.095072120181	2
834.113741809757	1
834.132411708769	0
834.151081816887	7
834.169752134276	10
834.188422661102	10
834.207093397034	2
834.225764342237	2
834.244435496711	2
834.263106860291	0
834.281778433308	2
834.300450215431	7
834.31912220699	17
834.337794407655	8
834.356466817592	15
834.3751394368	8
834.393812265279	14
834.412485302865	22
834.431158549887	15
834.449832006015	31
834.468505671579	19
834.48717954625	11
834.505853630193	18
834.524527923406	5
834.543202425891	3
834.561877137648	20
834.58055205851	7
834.59922718881	4
834.617902528215	1
834.636578077057	8
834.655253835006	22
834.673929802226	32
834.692605978717	11
834.711282364315	9
834.729958959349	3
834.748635763655	7
834.767312777068	21
834.785989999751	14
834.804667431872	4
834.823345073099	12
834.842022923597	12
834.860700983202	13
834.879379252244	4
834.898057730557	15
834.916736417977	7
834.935415314833	2
834.954094420796	3
834.972773736031	2
834.991453260537	10
835.010132994315	15
835.028812937365	10
835.047493089521	4
835.066173451114	9
835.084854021813	8
835.103534801949	5
835.122215791192	1
835.140896989707	3
835.159578397493	3
835.178260014386	13
835.196941840716	5
835.215623876318	13
835.234306121026	8
835.252988575171	2
835.271671238423	9
835.290354110947	8
835.309037192742	1
835.32772048381	4
835.346403983984	13
835.365087693595	6
835.383771612478	21
835.402455740468	32
835.421140077729	27
835.439824624262	3
835.458509380068	6
835.477194345145	12
835.495879519494	16
835.514564903115	16
835.533250495843	8
835.551936298008	11
835.57062230928	10
835.589308529824	7
835.60799495964	4
835.626681598728	7
835.645368447088	12
835.66405550472	0
835.682742771458	0
835.701430247634	4
835.720117932917	1
835.738805827472	4
835.757493931464	4
835.776182244563	2
835.794870766769	2
835.813559498412	8
835.832248439328	5
835.85093758935	11
835.86962694881	12
835.888316517377	10
835.907006295215	9
835.925696282326	5
835.94438647871	4
835.963076884365	15
835.981767499293	6
836.000458323492	14
836.019149356799	21
836.037840599543	16
836.056532051395	4
836.075223712518	1
836.093915582914	8
836.112607662582	1
836.131299951357	0
836.14999244957	10
836.168685157055	4
836.187378073647	2
836.206071199512	16
836.224764534648	13
836.243458079058	22
836.262151832739	18
836.280845795693	4
836.299539967919	8
836.318234349253	39
836.336928940024	67
836.355623739902	138
836.374318749053	170
836.393013967476	182
836.411709395171	148
836.430405032139	78
836.44910087838	78
836.467796933728	49
836.486493198513	22
836.505189672406	22
836.523886355571	11
836.542583248009	3
836.561280349719	6
836.579977660702	7
836.598675180958	21
836.617372910486	16
836.636070849121	9
836.654768997029	6
836.673467354375	2
836.692165920828	0
836.710864696553	10
836.729563681552	4
836.748262875823	7
836.766962279201	14
836.785661892017	16
836.804361713941	11
836.823061745303	15
836.841761985772	10
836.860462435513	9
836.879163094528	27
836.897863962815	22
836.91656504021	2
836.935266327043	3
836.953967823148	3
836.972669528361	3
836.991371442847	4
837.010073566605	0
837.028775899637	0
837.047478441941	0
837.066181193518	2
837.084884154368	6
837.103587324325	21
837.12229070372	14
[truncated: 106,070 more rows]
