# Supplementary material for: Identification and tentative removal of collagen glue in Palaeolithic worked bone objects: implications for ZooMS and radiocarbon dating
Source: Sci Rep. 2023 Dec 13;13:22119. doi: 10.1038/s41598-023-49242-7 (PMC10719399; doi:10.1038/s41598-023-49242-7)
Supplement: Supplementary file 2 — Supplementary Information 2. [file 41598_2023_49242_MOESM2_ESM.zip › maldi raw files/634 IST_modified_1.txt]

800.002291445978	16
800.020574539289	4
800.038857841858	5
800.057141353683	4
800.075425074595	6
800.093709004763	6
800.111993144189	13
800.1302774927	6
800.148562050469	5
800.166846817494	21
800.185131793606	12
800.203416979145	11
800.22170237377	2
800.239987977482	7
800.258273790451	18
800.276559812677	15
800.294846044159	7
800.313132484728	6
800.331419134724	11
800.349705993637	7
800.367993061977	29
800.386280339403	15
800.404567826086	21
800.422855521856	20
800.441143427053	16
800.459431541337	9
800.477719864708	5
800.496008397506	12
800.51429713939	25
800.532586090362	13
800.55087525076	21
800.569164620415	28
800.587454198987	38
800.605743986986	18
800.624033984072	11
800.642324190415	8
800.660614606015	7
800.678905230872	4
800.697196064816	7
800.715487107847	6
800.733778360305	5
800.75206982185	7
800.770361492652	22
800.788653372711	10
800.806945461858	9
800.825237760261	9
800.843530267751	14
800.861822984668	29
800.880115910673	28
800.898409045934	14
800.916702390453	18
800.934995944059	18
800.953289706752	14
800.971583678872	5
800.989877860249	5
801.008172250713	5
801.026466850265	13
801.044761659244	5
801.06305667731	2
801.081351904463	16
801.099647341043	18
801.117942986881	12
801.136238841635	3
801.154534905817	4
801.172831179087	16
801.191127661613	23
801.209424353397	14
801.227721254438	4
801.246018364566	8
801.264315683782	10
801.282613212425	11
801.300910950155	10
801.319208897143	31
801.337507053388	13
801.35580541872	8
801.37410399331	3
801.392402777157	13
801.410701770091	25
801.429000972283	21
801.447300383903	8
801.465600004439	15
801.483899834233	14
801.502199873285	23
801.520500121594	18
801.53880057899	5
801.557101245644	12
801.575402121555	16
801.593703206554	6
801.61200450081	3
801.630306004324	13
801.648607717095	22
801.666909638954	1
801.68521177007	5
801.703514110444	6
801.721816659905	13
801.740119418624	38
801.758422386601	19
801.776725563835	2
801.795028950157	18
801.813332545566	1
801.831636350403	9
801.849940364327	32
801.868244587509	9
801.886549019779	0
801.904853661477	5
801.923158512262	22
801.941463572304	7
801.959768841435	9
801.978074319823	12
801.996380007469	8
802.014685904372	5
802.032992010364	12
802.051298325612	4
802.069604850119	12
802.087911583713	20
802.106218526566	19
802.124525678676	5
802.142833040043	4
802.161140610499	11
802.179448390212	23
802.197756379013	21
802.216064577072	24
802.234372984559	11
802.252681600964	3
802.270990426796	2
802.289299461716	3
802.307608705724	10
802.32591815916	11
802.344227821684	7
802.362537693466	9
802.380847774506	7
802.399158064634	8
802.417468564019	19
802.435779272492	14
802.454090190394	1
802.472401317383	2
802.490712653631	9
802.509024198966	18
802.527335953559	9
802.545647917411	9
802.56396009052	4
802.582272472887	2
802.600585064173	13
802.618897864886	3
802.637210874687	0
802.655524093747	15
802.673837522064	14
802.69215115964	1
802.710465006304	2
802.728779062225	18
802.747093327235	8
802.765407801673	3
802.783722485029	2
802.802037377984	7
802.820352479856	7
802.838667790987	6
802.856983311375	12
802.875299040852	0
802.893614979587	1
802.911931127751	0
802.930247484832	5
802.948564051172	8
802.96688082677	7
802.985197811626	15
803.00351500557	3
803.021832408943	4
803.040150021404	10
803.058467842953	6
803.07678587376	7
803.095104113826	5
803.11342256298	11
803.131741221562	5
803.150060089233	1
803.168379166162	6
803.186698452179	6
803.205017947455	10
803.223337651989	11
803.241657565781	5
803.259977688662	10
803.278298020801	7
803.296618562029	10
803.314939312685	7
803.333260272429	7
803.351581441432	4
803.369902819523	8
803.388224406873	11
803.406546203481	22
803.424868209178	22
803.443190424133	29
803.461512848517	24
803.479835481819	17
803.498158324549	10
803.516481376369	15
803.534804637276	5
803.553128107612	4
803.571451787037	8
803.58977567572	3
803.608099773492	1
803.626424080693	19
803.644748596812	13
803.66307332236	4
803.681398256996	8
803.699723401061	1
803.718048754044	2
803.736374316456	10
803.754700087957	14
803.773026068717	27
803.791352258565	12
803.809678657842	4
803.828005266207	17
803.846332083661	14
803.864659110374	8
803.882986346345	10
803.901313791576	3
803.919641446065	22
803.937969309643	11
803.956297382479	0
803.974625664405	5
803.992954155589	4
804.011282856032	8
804.029611765733	22
804.047940884694	5
804.066270212743	11
804.084599749881	10
804.102929496448	2
804.121259452104	3
804.139589617019	17
804.157919991193	18
804.176250574455	9
804.194581366976	15
804.212912368586	7
804.231243579455	15
804.249574999754	2
804.267906629141	1
804.286238467616	11
804.304570515351	3
804.322902772345	13
804.341235238427	10
804.359567913939	2
804.37790079854	17
804.3962338924	14
804.414567195349	24
804.432900707556	8
804.451234429023	5
804.469568359579	14
804.487902499564	25
804.506236848638	5
804.524571406801	10
804.542906174222	10
804.561241150903	1
804.579576336844	4
804.597911732043	0
804.616247336332	7
804.634583149709	5
804.652919172516	7
804.671255404412	1
804.689591845396	0
804.707928495981	2
804.726265355484	7
804.744602424247	6
804.762939702098	6
804.781277189379	0
804.799614885749	0
804.817952791379	8
804.836290906097	11
804.854629230075	9
804.872967763312	9
804.891306505808	4
804.909645457394	10
804.927984618239	4
804.946323988343	8
804.964663567536	9
804.983003355989	4
805.001343353701	4
805.019683560502	7
805.038023976733	8
805.056364602054	10
805.074705436463	16
805.093046480302	6
805.11138773323	12
805.129729195247	5
805.148070866524	0
805.166412747231	9
805.184754837027	21
805.203097135912	1
805.221439644057	11
805.239782361461	17
805.258125288125	11
805.276468424048	1
805.29481176889	1
805.313155323163	17
805.331499086524	11
805.349843059145	4
805.368187241026	8
805.386531632166	18
805.404876232395	23
805.423221041885	13
805.441566060634	13
805.459911288472	7
805.47825672557	9
805.496602371927	8
805.514948227374	4
805.533294292081	16
805.551640566047	12
805.569987049274	4
805.588333741589	14
805.606680643165	8
805.625027753999	2
805.643375073924	1
805.661722603108	0
805.680070341382	0
805.698418289086	11
805.71676644605	5
805.735114811932	4
805.753463387245	4
805.771812171648	2
805.79016116531	6
805.808510368062	3
805.826859780244	7
805.845209401515	4
805.863559232047	1
805.881909271668	1
805.900259520549	22
805.91860997869	16
805.936960646091	20
805.955311522581	11
805.973662608331	6
805.992013903171	6
806.010365407441	6
806.028717120801	0
806.047069043251	6
806.065421175131	12
806.0837735161	4
806.10212606633	0
806.120478825649	0
806.138831794399	1
806.157184972067	10
806.175538359338	6
806.193891955527	2
806.212245760976	4
806.230599775685	0
806.248953999484	16
806.267308432543	11
806.285663074862	22
806.304017926442	3
806.322372987111	38
806.34072825704	21
806.359083736059	28
806.377439424509	14
806.395795322049	22
806.414151428849	8
806.432507744738	3
806.450864269887	2
806.469221004298	8
806.487577947968	2
806.505935100728	7
806.524292462748	9
806.542650034029	0
806.561007814399	2
806.57936580403	2
806.597724002921	12
806.616082411073	5
806.634441028314	4
806.652799854816	8
806.671158890407	3
806.689518135259	1
806.707877589371	6
806.726237252744	9
806.744597125377	2
806.7629572071	0
806.781317497913	5
806.799677998157	7
806.818038707491	4
806.836399626085	13
806.85476075394	19
806.873122090885	17
806.89148363709	5
806.909845392386	4
806.928207357112	1
806.946569530928	6
806.964931914005	9
806.983294506172	12
807.00165730777	12
807.020020318288	7
807.038383538236	1
807.056746967275	12
807.075110605745	2
807.093474453134	9
807.111838509784	5
807.130202775694	3
807.148567250866	6
807.166931935298	8
807.18529682882	22
807.203661931602	7
807.222027243646	7
807.240392764779	13
807.258758495173	23
807.277124434658	16
807.295490583573	19
807.313856941579	38
807.332223508846	9
807.350590285203	18
807.368957270991	20
807.387324465698	8
807.405691869838	12
807.424059483238	7
807.442427305728	14
807.460795337308	16
807.47916357832	18
807.497532028422	6
807.515900687785	7
807.534269556238	7
807.552638633952	31
807.571007920927	13
807.589377417163	18
807.607747122489	23
807.626117037076	9
807.644487160924	2
807.662857494033	3
807.681228036233	0
807.699598787522	2
807.717969748243	6
807.736340918055	3
807.754712297128	0
807.773083885461	5
807.791455682885	3
807.80982768957	0
807.828199905516	0
807.846572330553	8
807.864944965021	4
807.883317808409	0
807.901690861229	6
807.920064123139	15
807.93843759431	9
807.956811274571	6
807.975185164265	16
807.993559263049	20
808.011933571094	14
808.030308088229	3
808.048682814626	5
808.067057750284	4
808.085432895203	4
808.103808249213	13
808.122183812484	4
808.140559585016	9
808.158935566638	7
808.177311757522	11
808.195688157667	6
808.214064766903	4
808.2324415854	7
808.250818613158	12
808.269195850178	11
808.287573296288	4
808.305950951659	23
808.324328816292	17
808.342706890015	7
808.361085173	2
808.379463665246	5
808.397842366583	19
808.416221277181	9
808.434600397211	12
808.452979726161	8
808.471359264373	26
808.489739011846	7
808.508118968581	15
808.526499134406	5
808.544879509492	2
808.56326009384	10
808.581640887279	17
808.60002189015	20
808.618403101941	18
808.636784523165	10
808.65516615365	3
808.673547993054	0
808.691930041891	0
808.710312299819	4
808.728694767009	0
808.74707744346	4
808.765460329173	2
808.783843423976	0
808.802226728041	5
808.820610241197	12
808.838993963785	9
808.857377895294	21
808.875762036406	4
808.894146386437	3
808.912530945731	4
808.930915714286	1
808.949300691931	4
808.967685878839	6
808.986071275008	6
809.00445688044	16
809.022842694962	22
809.041228718745	7
809.059614951791	17
809.078001393927	1
809.096388045496	6
809.114774905986	13
809.133161975907	12
809.15154925492	7
809.169936743195	4
809.18832444056	12
809.206712347359	8
809.225100463248	14
809.243488788228	16
809.261877322641	9
809.280266066145	9
809.29865501874	8
809.317044180768	7
809.335433551887	27
809.353823132268	42
809.372212921911	35
809.390602920645	46
809.408993128641	39
809.427383545899	28
809.445774172247	8
809.464165007858	4
809.482556052731	7
809.500947306866	10
809.519338770092	1
809.53773044258	2
809.556122324331	5
809.574514415172	9
809.592906715275	7
809.61129922447	5
809.629691943097	3
809.648084870816	8
809.666478007797	1
809.68487135404	12
809.703264909374	2
809.7216586738	5
809.740052647658	11
809.758446830608	7
809.776841222991	9
809.795235824294	12
809.81363063503	5
809.832025654858	6
809.850420883777	2
809.868816322129	15
809.887211969743	1
809.905607826448	1
809.924003892245	12
809.942400167304	12
809.960796651626	2
809.97919334521	12
809.997590248056	10
810.015987359993	18
810.034384681193	12
810.052782211484	11
810.071179951037	14
810.089577899853	18
810.107976057931	7
810.126374425101	4
810.144773001533	2
810.163171787227	12
810.181570782013	17
810.199969986061	8
810.218369399372	4
810.236769021945	5
810.255168853609	6
810.273568894536	3
810.291969144726	11
810.310369604006	9
810.32877027255	8
810.347171150356	24
810.365572237424	32
810.383973533584	16
810.402375038836	21
810.420776753521	32
810.439178677297	12
810.457580810508	29
810.475983152638	21
810.494385704032	24
810.512788464688	9
810.531191434606	0
810.549594613616	6
810.56799800206	11
810.586401599595	0
810.604805406222	17
810.623209422112	19
810.641613647264	8
810.66001808168	14
810.678422725357	7
810.696827578127	9
810.715232639988	13
810.733637911282	6
810.752043391669	3
810.770449081318	6
810.78885498023	2
810.807261088234	4
810.825667405501	8
810.844073931859	3
810.862480667651	2
810.880887612535	3
810.899294766511	0
810.91770212992	17
810.936109702422	19
810.954517484186	8
810.972925475213	3
810.991333675331	8
811.009742084713	12
811.028150703358	2
811.046559531094	1
811.064968568093	16
811.083377814356	16
811.10178726971	12
811.120196934327	3
811.138606808378	1
811.15701689135	7
811.175427183585	1
811.193837685082	9
811.212248395843	0
811.230659315696	6
811.249070444983	2
811.267481783362	17
811.285893330833	12
811.304305087566	18
811.322717053563	19
811.341129228652	3
811.359541613175	16
811.37795420679	36
811.396367009668	17
811.414780021638	20
811.433193242872	34
811.451606673368	20
811.470020313128	17
811.488434161979	19
811.506848220094	5
811.5252624873	8
811.54367696377	5
811.562091649504	6
811.580506544671	11
811.59892164876	5
811.617336962111	16
811.635752484726	13
811.654168216433	7
811.672584157403	6
811.691000307637	8
811.709416667134	3
811.727833235723	13
811.746250013575	9
811.76466700069	8
811.783084196898	7
811.801501602369	0
811.819919217104	8
811.838337041102	7
811.856755074192	13
811.875173316545	16
811.89359176799	8
811.912010428871	1
811.930429298843	5
811.948848378079	6
811.967267666407	8
811.985687163998	0
812.004106870853	1
812.022526786801	11
812.040946912182	11
812.059367246657	10
812.077787790223	4
812.096208543224	19
812.114629505318	6
812.133050676504	7
812.151472057124	5
812.169893646837	0
812.188315445813	10
812.206737453882	10
812.225159671386	9
812.243582097811	18
812.262004733842	12
812.280427578794	16
812.298850633009	18
812.317273896317	17
812.33569736906	20
812.354121050895	27
812.372544941994	19
812.390969042357	24
812.409393351812	32
812.427817870531	7
812.446242598342	10
812.464667535417	15
812.483092681927	9
812.501518037529	6
812.519943602224	5
812.538369376183	11
812.556795359405	12
812.57522155172	15
812.593647953299	12
812.612074564313	4
812.630501384419	10
812.648928413618	18
812.667355652081	13
812.685783099636	10
812.704210756627	10
812.722638622881	0
812.741066698057	1
812.759494982668	3
812.777923476371	14
812.796352179338	14
812.814781091398	2
812.833210212894	7
812.851639543481	4
812.870069083333	0
812.888498832278	5
812.906928790486	6
812.925358957959	11
812.943789334695	7
812.962219920524	2
812.980650715617	10
812.999081719974	13
813.017512933424	4
813.035944356138	10
813.054375988116	18
813.072807829358	8
813.091239879693	8
813.109672139292	15
813.128104607983	17
813.146537285939	9
813.16497017333	15
813.183403269643	10
813.201836575391	22
813.220270090232	6
813.238703814166	20
813.257137747535	8
813.275571890169	6
813.294006241723	2
813.312440802714	0
813.330875572797	7
813.349310552145	1
813.367745740586	11
813.386181138462	4
813.404616745431	20
813.423052561664	33
813.441488587161	13
813.459924821752	25
813.478361265435	7
813.496797918554	12
813.515234780938	7
813.533671852414	14
813.552109132983	9
813.570546622989	12
813.588984322087	19
813.607422230278	4
813.625860347904	15
813.644298674624	17
813.662737210608	7
813.681175955857	5
813.699614910199	5
813.718054073805	1
813.736493446675	7
813.754933028639	13
813.773372819867	7
813.791812820359	14
813.810253030116	10
813.828693448966	6
813.847134077081	5
813.86557491446	8
813.884015960932	5
813.902457216669	6
813.920898681499	20
813.939340355765	25
813.957782239124	8
813.976224331748	7
813.994666633636	17
814.013109144618	8
814.031551864864	13
814.049994794203	17
814.068437932978	4
814.086881280847	16
814.105324837808	19
814.123768604206	8
814.142212579697	8
814.160656764453	3
814.179101158302	6
814.197545761587	17
814.215990573966	3
814.234435595437	9
814.252880826174	6
814.271326266175	4
814.289771915441	11
814.308217773972	9
814.326663841596	13
814.345110118485	9
814.363556604467	18
814.382003299714	16
814.400450204226	22
814.418897318003	8
814.437344641044	13
814.455792173179	11
814.474239914407	9
814.492687865072	14
814.51113602483	8
814.529584393853	0
814.548032971969	6
814.566481759522	11
814.584930755997	2
814.603379961908	4
814.621829376913	15
814.640279001354	19
814.658728834888	2
814.677178877517	6
814.695629129409	11
814.714079590568	3
814.732530260819	16
814.750981140507	8
814.769432229289	11
814.787883527164	15
814.806335034476	8
814.824786750881	2
814.84323867638	7
814.861690811315	3
814.880143155344	12
814.898595708638	5
814.917048471198	4
814.93550144285	8
814.953954623768	11
814.972408013952	2
814.990861613228	10
815.00931542177	5
815.027769439577	7
815.046223666478	6
815.064678102644	10
815.083132748075	13
815.101587602772	1
815.120042666562	1
815.138497939617	15
815.156953421938	17
815.175409113352	14
815.193865014032	13
815.212321123976	7
815.230777443187	11
815.249233971491	4
815.26769070906	4
815.286147655723	7
815.304604811651	10
815.323062177016	6
815.341519751304	14
815.359977535028	24
815.378435527846	6
815.396893729759	10
815.415352141108	9
815.43381076155	16
815.452269591259	22
815.470728630232	25
815.4891878783	17
815.507647335633	11
815.52610700206	2
815.544566877924	15
815.563026962882	7
815.581487257105	4
815.599947760594	3
815.618408473177	18
815.636869394853	4
815.655330526139	7
815.673791866347	6
815.69225341582	0
815.710715174387	1
815.729177142392	0
815.747639319491	11
815.766101705854	10
815.784564301313	9
815.803027106036	16
815.821490120026	1
815.839953343281	7
815.85841677563	6
815.876880417244	0
815.895344268125	5
815.913808328271	8
815.932272597511	0
815.950737075845	11
815.969201763617	16
815.987666660482	18
816.006131766614	10
816.024597082011	5
816.043062606502	10
816.061528340259	13
816.079994283282	13
816.098460435399	2
816.116926796953	14
816.13539336743	21
816.153860147344	2
816.172327136353	2
816.190794334627	8
816.209261741996	2
816.227729358802	0
816.246197184702	18
816.264665219868	16
816.283133464129	14
816.301601917655	12
816.320070580447	10
816.338539452505	17
816.357008533658	17
816.375477824076	6
816.393947323589	2
816.412417032539	14
816.430886950584	8
816.449357077894	19
816.467827414299	5
816.48629795997	17
816.504768714907	24
816.523239678938	16
816.541710852407	10
816.560182234971	13
816.5786538268	11
816.597125627724	15
816.615597637914	7
816.634069857198	9
816.65254228592	12
816.671014923737	7
816.689487770819	15
816.707960827168	6
816.726434092611	6
816.74490756732	6
816.763381251124	22
816.781855144366	23
816.800329246702	18
816.818803558305	4
816.837278079001	6
816.855752808964	2
816.874227748194	9
816.892702896517	5
816.911178254279	2
816.929653821136	1
816.948129597258	1
816.966605582475	5
816.985081776959	1
817.003558180708	3
817.022034793725	5
817.040511615835	16
817.05898864704	24
817.077465887684	2
817.095943337421	10
817.114420996426	3
817.132898864696	8
817.151376942062	3
817.169855228693	15
817.188333724591	24
817.206812429584	3
817.225291344015	25
817.243770467541	18
817.262249800161	14
817.28072934222	22
817.299209093373	20
817.317689053621	14
817.336169223135	16
817.354649602088	11
817.373130190135	4
817.391610987277	10
817.410091993686	5
817.428573209362	14
817.447054634132	7
817.46553626834	16
817.484018111643	7
817.502500164213	18
817.520982425877	8
817.539464896809	0
817.557947577006	24
817.576430466299	14
817.59491356503	3
817.613396872856	1
817.631880389777	9
817.650364115964	1
817.668848051418	1
817.687332196139	9
817.705816550126	6
817.724301113209	12
817.742785885558	17
817.761270867002	9
817.779756057713	4
817.79824145769	3
817.816727066935	2
817.835212885274	24
817.85369891288	8
817.872185149753	5
817.89067159572	11
817.909158250955	6
817.927645115628	1
817.946132189225	8
817.964619472088	0
817.983106964218	20
818.001594665443	7
818.020082576107	10
818.038570695866	30
818.057059024892	11
818.075547563013	4
818.094036310401	3
818.112525267055	8
818.131014432805	5
818.149503807994	7
818.167993392278	3
818.186483185656	2
818.204973188474	13
818.223463400387	14
818.241953821395	10
818.260444451842	8
818.278935291384	6
818.297426340193	5
818.315917598097	12
818.334409065269	7
818.352900741707	10
818.371392627412	18
818.389884722385	10
818.408377026453	15
818.426869539615	17
818.445362262217	3
818.463855193915	15
818.482348334707	11
818.500841685111	10
818.519335244437	6
818.537829013031	16
818.55632299072	7
818.574817177677	9
818.593311573901	6
818.611806179563	7
818.630300994149	7
818.648796018003	14
818.667291251124	14
818.68578669334	4
818.704282344823	4
818.722778205745	3
818.741274275591	4
818.759770554876	4
818.778267043257	0
818.796763740733	7
818.815260647648	14
818.833757763658	4
818.852255088936	11
818.870752623482	7
818.889250367122	2
818.90774832003	1
818.926246482034	9
818.944744853477	12
818.963243434015	11
818.981742223821	21
819.000241222722	11
819.018740430891	9
819.037239848327	5
819.055739475031	2
819.07423931083	6
819.092739355897	2
819.111239610231	6
819.129740073661	8
819.148240746358	15
819.166741628151	7
819.185242719555	6
819.203744019883	20
819.222245529306	15
819.240747248169	7
819.259249176128	2
819.277751313354	3
819.296253659848	1
819.314756215437	11
819.333258980294	26
819.351761954419	9
819.370265137639	15
819.388768530299	16
819.407272132055	15
819.425775942907	18
819.444279963198	6
819.462784192584	9
819.481288631067	6
819.499793278817	17
819.518298136007	1
819.536803202293	5
819.555308477674	4
819.573813962323	16
819.59231965624	2
819.610825559425	4
819.629331671705	7
819.647837993254	5
819.66634452407	9
819.684851263982	8
819.703358213161	2
819.721865371609	6
819.740372739324	2
819.758880316136	4
819.777388102215	10
819.79589609739	8
819.814404302005	8
819.832912715544	4
819.851421338695	4
819.869930170769	16
819.888439212112	19
819.906948462722	14
819.925457922429	24
819.943967591403	11
819.962477469645	15
819.980987557156	6
819.999497853762	2
820.018008359636	8
820.036519074779	8
820.055029999017	12
820.073541132523	12
820.09205247547	6
820.110564027341	7
820.129075788479	9
820.147587758886	4
820.16609993856	1
820.184612327331	3
820.20312492537	2
820.221637732677	10
820.24015074908	4
820.258663974751	6
820.27717740969	16
820.295691053898	2
820.314204907201	0
820.332718969773	5
820.351233241613	8
820.36974772255	2
820.388262412754	14
820.406777312226	22
820.425292420967	12
820.443807738804	10
820.462323265737	11
820.480839002111	13
820.49935494758	10
820.517871102319	6
820.536387466325	4
820.554904039427	3
820.573420821798	8
820.591937813437	13
820.610455014173	12
820.628972424176	7
820.647490043621	2
820.666007871989	2
820.684525909626	4
820.703044156531	6
820.721562612705	0
820.740081277974	10
820.758600152513	16
820.77711923632	5
820.795638529223	6
820.814158031394	13
820.832677742834	3
820.851197663543	3
820.869717793347	5
820.888238132421	5
820.906758680763	12
820.925279438201	3
820.943800404908	0
820.962321580883	0
820.980842965955	0
820.999364560467	14
821.017886364076	5
821.036408376782	8
821.054930598755	19
821.073453029998	16
821.091975670509	12
821.110498520289	8
821.129021579165	14
821.147544847138	5
821.166068324551	5
821.184592011061	2
821.203115906668	5
821.221640011888	5
821.240164326032	5
821.258688849444	2
821.277213581953	10
821.295738523731	12
821.314263674778	13
821.332789035266	6
821.351314604678	9
821.369840383359	30
821.388366371308	18
821.406892568526	24
821.425418974841	15
821.443945590425	31
821.462472415278	19
821.480999449227	2
821.499526692445	6
821.518054144932	11
821.536581806516	3
821.555109677541	2
821.573637757662	9
821.59216604688	4
821.610694545367	4
821.629223253123	1
821.647752170148	1
821.66628129627	2
821.684810631833	12
821.703340176492	24
821.721869930249	18
821.740399893274	13
821.758930065568	11
821.777460446959	9
821.795991037791	2
821.81452183772	11
821.833052846918	11
821.851584065213	4
821.870115492777	10
821.88864712961	3
821.907178975713	1
821.925711030912	0
821.94424329538	7
821.962775768945	4
821.981308451779	3
821.999841343882	9
822.018374445427	10
822.036907755896	12
822.055441275634	8
822.073975004642	9
822.092508942746	2
822.11104309012	18
822.129577446935	7
822.148112012675	22
822.166646787684	13
822.185181771962	3
822.20371696551	13
822.222252368154	11
822.24078798024	22
822.259323801424	2
822.277859831704	18
822.296396071253	16
822.314932520072	8
822.33346917816	4
822.352006045517	6
822.370543121799	9
822.389080407523	11
822.407617902344	24
822.426155606434	30
822.444693519794	16
822.463231642423	34
822.481769974149	27
822.500308515144	4
822.518847265409	8
822.537386224771	1
822.555925393403	6
822.574464771304	8
822.593004358474	5
822.611544154742	2
822.630084160107	2
822.648624374913	5
822.667164798817	1
822.68570543199	4
822.704246274433	1
822.722787325973	2
822.741328586783	1
822.759870056862	7
822.778411736038	5
822.796953624484	11
822.815495722372	13
822.834038029185	3
822.852580545267	7
822.871123270619	3
822.889666205241	13
822.90820934896	11
822.926752702121	3
822.945296264207	20
822.963840035735	9
822.98238401636	2
823.000928206255	13
823.019472605248	10
823.038017213682	3
823.056562031214	3
823.075107057843	3
823.093652293742	8
823.112197738911	15
823.130743393349	9
823.149289257058	4
823.167835329863	2
823.186381611939	7
823.204928103112	2
823.223474803727	8
823.242021713439	6
823.26056883225	3
823.279116160502	3
823.297663697852	6
823.316211444471	11
823.334759400188	17
823.353307565175	10
823.371855939432	18
823.390404522959	17
823.408953315584	23
823.427502317478	21
823.446051528642	41
823.464600948904	12
823.483150578436	6
823.501700417238	6
823.520250465309	7
823.538800722479	10
823.557351188918	2
823.575901864455	5
823.594452749262	2
823.613003843512	8
823.631555146687	18
823.650106659304	2
823.668658381019	9
823.687210311831	16
823.705762452086	8
823.724314801611	3
823.742867360062	6
823.761420127955	8
823.779973104945	1
823.798526291206	1
823.817079686737	4
823.835633291538	5
823.854187105437	8
823.872741128434	9
823.891295360873	4
823.90984980241	5
823.928404453217	15
823.946959313295	18
823.96551438247	8
823.984069660915	4
824.002625148631	5
824.021180845445	22
824.039736751529	11
824.058292866883	12
824.076849191508	8
824.09540572523	3
824.113962468223	5
824.132519420313	5
824.151076581674	1
824.169633952305	3
824.188191532379	14
824.206749321379	23
824.225307319649	33
824.243865527189	13
824.262423943827	13
824.280982569736	7
824.299541405087	6
824.318100449364	6
824.336659702912	16
824.35521916573	29
824.373778837818	15
824.392338719004	7
824.410898809634	17
824.429459109361	14
824.448019618187	19
824.466580336283	7
824.485141263649	5
824.503702400286	4
824.522263746194	23
824.540825301027	17
824.559387065303	15
824.577949038677	5
824.596511221495	6
824.615073613238	14
824.633636214424	20
824.652199024881	17
824.670762044263	12
824.689325273088	2
824.707888711012	10
824.726452358206	11
824.745016214671	14
824.763580280407	6
824.782144555241	1
824.800709039345	17
824.819273732548	6
824.837838635022	8
824.856403746939	10
824.874969067781	24
824.893534597894	11
824.912100337278	13
824.930666285933	7
824.949232443686	0
824.967798810882	4
824.986365387177	4
825.00493217257	2
825.023499167406	23
825.042066371168	10
825.060633784374	17
825.079201406677	9
825.097769238425	7
825.11633727927	18
825.134905529214	8
825.153473988429	2
825.172042656915	2
825.190611534499	2
825.209180621526	0
825.227749917652	11
825.246319423049	4
825.264889137545	9
825.283459061311	5
825.302029194176	4
825.320599536656	10
825.339170088063	12
825.357740848568	9
825.376311818517	7
825.394882997565	18
825.413454385883	18
825.432025983472	27
825.45059779016	14
825.469169806119	7
825.487742031349	18
825.50631446585	11
825.52488710945	5
825.543459962321	3
825.562033024463	1
825.580606295703	10
825.599179776215	11
825.617753465825	16
825.636327364879	12
825.654901473032	31
825.673475790455	8
825.692050316978	2
825.710625052771	11
825.729199997836	20
825.747775152172	3
825.766350515607	8
825.784926088313	0
825.80350187029	10
825.822077861366	11
825.840654061714	1
825.859230471332	5
825.877807090049	6
825.89638391821	2
825.91496095547	2
825.933538202002	0
825.952115657631	5
825.970693322533	17
825.989271196533	26
826.007849279977	4
826.02642757252	16
826.045006074334	7
826.063584785247	2
826.082163705604	4
826.100742834887	1
826.119322173787	9
826.137901721614	18
826.156481478711	12
826.175061444907	5
826.193641620548	9
826.212222005288	13
826.230802599299	9
826.249383402408	3
826.267964414962	11
826.286545636442	37
826.305127067367	23
826.32370870739	16
826.342290556858	16
826.360872615252	15
826.37945488309	5
826.398037360027	27
826.416620046063	18
826.435202941543	5
826.453786046295	21
826.472369360146	25
826.490952883096	7
826.509536615318	11
826.528120556811	19
826.546704707576	13
826.565289067612	11
826.583873636748	3
826.602458415155	17
826.621043402662	22
826.63962859944	16
826.65821400549	6
826.676799620811	13
826.695385445405	3
826.713971479097	0
826.732557721889	8
826.751144174125	10
826.76973083546	8
826.788317705894	12
826.806904785773	10
826.825492074924	5
826.844079573001	10
826.862667280523	5
826.881255197144	8
826.899843323037	12
826.918431658374	10
826.937020202638	4
826.955608956174	10
826.974197918982	10
826.992787090888	12
827.011376472067	10
827.029966062691	2
827.048555862241	5
827.067145871236	13
827.08573608933	19
827.104326516523	4
827.122917153161	7
827.141507998899	7
827.160099053908	2
827.178690318189	7
827.19728179157	23
827.215873474223	13
827.234465365975	14
827.253057467172	4
827.271649777468	13
827.290242297037	6
827.308835025704	14
827.327427963644	22
827.346021110857	3
827.364614467341	4
827.383208033097	28
827.40180180778	18
827.420395791908	17
827.438989985135	11
827.457584387635	29
827.476178999407	5
827.494773820451	3
827.513368850594	6
827.53196409001	12
827.550559538525	2
827.569155196485	12
827.587751063372	12
827.606347139877	10
827.624943425308	0
827.643539920012	0
827.662136623988	5
827.680733537064	2
827.699330659412	3
827.717927991205	9
827.736525531925	6
827.755123281917	10
827.773721241182	16
827.792319409719	13
827.810917787355	7
827.829516374437	8
827.848115170619	0
827.8667141759	3
827.885313390453	0
827.903912814279	10
827.922512447205	13
827.941112289576	3
827.959712341046	5
827.978312601789	2
827.996913071632	12
828.015513750747	20
828.034114639135	26
828.052715736795	19
828.071317043555	21
828.089918559588	13
828.10852028472	4
828.127122219298	5
828.145724362803	7
828.164326715926	2
828.182929277976	5
828.201532049298	8
828.220135029893	6
828.238738219588	10
828.257341618555	15
828.275945226796	15
828.294549044308	9
828.313153071094	15
828.33175730698	3
828.350361751965	6
828.368966406396	11
828.387571269926	18
828.40617634273	10
828.424781624633	13
828.443387115982	11
828.461992816258	16
828.480598725979	7
828.4992048448	10
828.517811173068	4
828.536417710262	18
828.555024456902	16
828.573631412642	15
828.592238577654	19
828.610845951767	5
828.629453535325	3
828.648061327984	2
828.666669329742	15
828.685277540774	11
828.703885961078	5
828.722494590655	2
828.741103429505	7
828.759712477455	4
828.778321734678	3
828.796931201001	1
828.815540876597	3
828.834150761466	2
828.852760855781	1
828.871371159023	8
828.889981671538	2
828.908592393153	1
828.927203324214	1
828.945814464375	0
828.964425813809	0
828.983037372517	9
829.001649140324	4
829.020261117405	4
829.038873303585	9
829.057485699212	9
829.076098303939	1
829.094711117939	10
829.113324141039	10
829.131937373413	4
829.150550815059	10
829.169164465979	4
829.187778325999	9
829.206392395292	20
829.225006673858	5
829.243621161525	0
829.262235858465	9
829.280850764678	11
829.299465879991	5
829.31808120475	11
829.33669673861	7
829.35531248157	5
829.373928433804	9
829.39254459531	11
829.41116096609	9
829.429777546144	16
829.448394335297	16
829.467011333724	18
829.485628541251	24
829.504245958052	10
829.522863584126	8
829.541481419474	6
829.560099463921	11
829.578717717643	6
829.597336180637	2
829.615954852732	1
829.634573734101	2
829.653192824743	8
829.671812124658	9
829.690431633674	8
829.709051351963	0
829.727671279353	22
829.746291416016	12
829.764911762126	11
829.783532317163	2
829.802153081647	0
829.820774055231	8
829.839395237916	8
829.858016630047	7
829.876638231452	16
829.895260041785	1
829.913882061564	11
829.932504290443	6
829.951126728597	3
829.969749376024	2
829.988372232551	9
830.006995298525	10
830.025618573427	4
830.044242057775	6
830.062865751225	1
830.081489653947	3
830.100113765771	13
830.118738087041	9
830.137362617412	3
830.155987357056	1
830.174612305801	9
830.19323746382	8
830.211862831113	30
830.230488407679	10
830.249114193346	25
830.267740188287	10
830.286366392329	28
830.304992805818	24
830.323619428407	10
830.34224626027	6
830.360873301234	1
830.379500551472	4
830.398128010983	10
830.416755679596	42
830.435383557655	23
830.454011644815	15
830.472639941249	12
830.491268446784	29
830.509897161593	16
830.528526085502	3
830.547155218859	23
830.56578456149	23
830.584414113048	12
830.603043874054	16
830.62167384416	10
830.64030402354	19
830.658934412022	2
830.67756500995	18
830.696195816979	3
830.714826833283	8
830.733458058687	11
830.752089493365	6
830.770721137317	0
830.789352990371	2
830.807985052871	0
830.826617324473	5
830.845249805349	9
830.863882495325	8
830.882515394576	10
830.901148503101	13
830.9197818209	5
830.9384153478	3
830.957049083801	5
830.97568302925	2
830.994317183799	10
831.012951547623	18
831.031586120721	4
831.05022090292	8
831.068855894393	7
831.08749109514	3
831.106126504989	8
831.124762124112	21
831.143397952682	16
831.16203399018	1
831.180670237126	0
831.199306693	10
831.217943358321	2
831.236580232743	20
831.255217316613	14
831.273854609584	19
831.292492111657	23
831.311129823003	14
831.329767743624	9
831.348405873346	20
831.367044212516	19
831.385682760787	7
831.404321518333	23
831.422960484979	14
831.441599660901	7
831.460239046096	0
831.478878640566	10
831.497518444138	15
831.516158456983	2
831.534798678931	3
831.553439110152	5
831.572079750648	6
831.590720600419	0
831.609361659464	15
831.628002927611	6
831.646644404859	12
831.665286091554	1
831.683927987352	9
831.702570092423	16
831.72121240677	18
831.739854930217	3
831.75849766294	1
831.777140604937	4
831.795783756035	29
831.814427116408	10
831.833070686056	10
831.851714464978	2
831.870358453002	4
831.8890026503	7
831.9076470567	7
831.926291672375	11
831.944936497498	18
831.963581531722	19
831.982226775048	7
832.000872227648	6
832.019517889523	0
832.0381637605	0
832.056809840925	5
832.075456130451	7
832.094102629079	17
832.112749336982	20
832.131396254159	14
832.150043380612	1
832.168690716339	3
832.187338261168	2
832.205986015272	8
832.224633978477	8
832.243282150957	4
832.261930532712	18
832.280579123742	10
832.299227924048	7
832.317876933454	3
832.336526151963	10
832.355175579919	8
832.373825216977	4
832.392475063311	13
832.411125118746	16
832.429775383629	13
832.448425857441	14
832.467076540701	12
832.485727433062	8
832.504378534699	3
832.523029845611	11
832.541681365798	3
832.560333095086	11
832.57898503365	24
832.597637181316	12
832.616289538256	4
832.634942104646	2
832.653594879963	17
832.672247864556	2
832.690901058424	0
832.709554461567	4
832.728208073812	6
832.746861895505	3
832.7655159263	4
832.784170166197	6
832.802824615543	0
832.821479273817	3
832.84013414154	5
832.858789218538	5
832.877444504638	6
832.896100000013	0
832.91475570449	4
832.933411618243	3
832.952067741271	15
832.970724073573	7
832.989380614978	4
833.008037365659	3
833.026694325441	0
833.045351494672	1
833.064008873005	8
833.082666460613	12
833.101324257324	12
833.119982263483	3
833.138640478571	9
833.157298903108	1
833.175957536746	21
833.194616379834	7
833.21327543185	10
833.231934693142	8
833.250594163709	3
833.269253843551	13
833.287913732496	12
833.306573830889	11
833.325234138385	36
833.343894654983	11
833.36255538103	7
833.381216316178	14
833.399877460429	23
833.418538813956	17
833.437200376932	12
833.455862149009	15
833.474524130189	19
833.493186320645	15
833.511848720376	7
833.530511329382	3
833.549174147491	13
833.567837174876	13
833.586500411536	7
833.605163857299	5
833.623827512337	5
833.642491376651	3
833.66115545024	8
833.679819732932	13
833.6984842249	5
833.71714892597	0
833.735813836489	4
833.75447895611	10
833.773144285007	20
833.791809823007	12
833.810475570282	1
833.829141526833	10
833.847807692486	1
833.866474067415	2
833.885140651794	1
833.903807445101	0
833.922474447858	0
833.941141659717	12
833.959809080678	12
833.978476710916	5
833.997144550603	1
834.015812599392	0
834.034480857283	7
834.053149324451	0
834.071818000894	11
834.090486886614	10
834.109155981435	6
834.127825285707	11
834.146494798907	9
834.165164521557	17
834.183834453309	5
834.202504594164	3
834.221174944468	7
834.239845504049	13
834.258516272558	10
834.277187250517	7
834.295858437578	1
834.314529833916	10
834.333201439529	5
834.351873254419	12
834.370545278411	3
834.389217511679	13
834.407889954051	4
834.426562605698	40
834.445235466621	25
834.46390853682	21
834.482581816122	8
834.501255304701	13
834.519929002555	7
834.538602909512	16
834.557277025745	12
834.575951351428	2
834.59462588604	9
834.613300630102	5
834.631975583093	12
834.650650745534	13
834.669326117078	5
834.688001698072	15
834.706677487994	12
834.725353487367	1
834.744029695842	2
834.762706113593	5
834.781382740448	2
834.800059576752	6
834.818736622159	0
834.837413876669	5
834.856091340629	9
834.874769013691	3
834.893446895857	6
834.912124987472	6
834.93080328819	6
834.949481798185	7
834.968160517456	11
834.98683944583	8
835.00551858348	5
835.024197930234	1
835.042877486437	6
835.061557251743	11
835.080237226326	1
835.098917410012	8
835.117597802974	11
835.136278405213	7
835.154959216728	5
835.173640237346	2
835.192321467241	1
835.211002906412	3
835.229684554687	3
835.248366412238	10
835.267048479239	4
835.285730755169	4
835.304413240377	0
835.32309593486	5
835.341778838447	8
835.360461951484	18
835.379145273625	21
835.397828805041	18
835.416512545561	24
835.435196495358	23
835.453880654431	10
835.472565022607	12
835.491249600234	3
835.509934386964	8
835.528619382797	26
835.547304587907	3
835.565990002293	10
835.584675625957	6
835.603361458897	4
835.62204750094	15
835.64073375226	8
835.659420212683	3
835.678106882383	3
835.69679376136	12
835.715480849614	9
835.734168146971	2
835.752855653605	6
835.771543369515	3
835.790231294529	2
835.80891942882	1
835.827607772388	16
835.846296325233	27
835.864985087181	11
835.883674058406	17
835.902363238734	25
835.921052628513	28
835.939742227395	6
835.958432035554	14
835.977122052817	10
835.995812279356	10
836.014502715173	21
836.033193360092	14
836.051884214289	2
836.070575277937	5
836.089266550514	6
836.107958032543	3
836.126649723674	4
836.145341623909	5
836.164033733595	5
836.182726052384	7
836.20141858045	5
836.220111317793	15
836.23880426424	21
836.257497419964	8
836.276190784792	11
836.29488435907	6
836.313578142452	4
836.332272135111	8
836.350966336874	21
836.369660747913	37
836.38835536823	73
836.407050197824	70
836.425745236522	87
836.444440484497	43
836.463135941576	36
836.481831608105	26
836.500527483738	15
836.519223568649	7
836.537919862663	9
836.556616365954	9
836.575313078523	2
836.594010000369	6
836.612707131318	15
836.631404471545	20
836.65010202105	1
836.668799779658	10
836.687497747543	18
836.706195924706	3
836.724894310973	8
836.743592906516	15
836.762291711512	1
836.780990725436	9
836.799689948639	3
836.818389381119	6
836.837089022877	0
836.855788873738	12
836.87448893405	14
836.893189203293	4
836.911889681987	8
836.930590369784	19
836.949291266685	9
836.967992373038	2
[truncated: 106,081 more rows]
