# Supplementary material for: Identification and tentative removal of collagen glue in Palaeolithic worked bone objects: implications for ZooMS and radiocarbon dating
Source: Sci Rep. 2023 Dec 13;13:22119. doi: 10.1038/s41598-023-49242-7 (PMC10719399; doi:10.1038/s41598-023-49242-7)
Supplement: Supplementary file 2 — Supplementary Information 2. [file 41598_2023_49242_MOESM2_ESM.zip › maldi raw files/634 IST_modified_2.txt]

800.047294298115	6
800.065577435375	2
800.083860781862	8
800.102144337577	1
800.120428102519	5
800.138712076528	10
800.156996259925	9
800.17528065255	0
800.193565254241	2
800.21185006532	6
800.230135085466	2
800.24842031484	0
800.266705753441	10
800.28499140127	9
800.303277258326	8
800.32156332461	15
800.33984959996	24
800.358136084699	16
800.376422778665	14
800.394709681698	16
800.412996793959	6
800.431284115447	7
800.449571646324	6
800.467859386267	8
800.486147335438	3
800.504435493676	12
800.522723861303	8
800.541012438157	3
800.559301224078	3
800.577590219387	6
800.595879423763	1
800.614168837367	12
800.63245846036	19
800.650748292258	11
800.669038333706	19
800.687328584061	4
800.705619043803	3
800.723909712774	7
800.742200590811	3
800.760491678237	11
800.77878297473	16
800.797074480451	5
800.815366195399	15
800.833658119576	7
800.851950253141	1
800.870242595612	0
800.888535147472	32
800.90682790856	23
800.925120878715	14
800.943414058258	13
800.961707446869	16
800.980001044707	16
800.998294851935	12
801.016588868068	26
801.034883093751	14
801.053177528341	23
801.071472172319	31
801.089767025525	21
801.108062087799	12
801.126357359461	0
801.144652840191	3
801.162948530148	4
801.181244429494	10
801.199540537908	0
801.217836855549	5
801.236133382419	25
801.254430118356	3
801.272727063682	6
801.291024218235	13
801.309321582017	15
801.327619154867	20
801.345916936944	39
801.36421492841	19
801.382513128783	12
801.400811538706	13
801.419110157535	0
801.437408985753	11
801.455708023199	14
801.474007269874	15
801.492306725615	8
801.510606390746	7
801.528906264945	2
801.547206348371	11
801.565506641026	14
801.583807142909	33
801.60210785402	13
801.62040877436	7
801.638709903928	7
801.657011242563	0
801.675312790588	8
801.693614547841	13
801.711916514161	13
801.73021868971	1
801.748521074487	10
801.766823668492	9
801.785126471726	14
801.803429484188	27
801.821732705879	9
801.840036136797	11
801.858339776784	13
801.87664362616	3
801.894947684603	5
801.913251952275	1
801.931556429175	22
801.949861115304	4
801.968166010822	11
801.986471115247	11
802.004776429061	7
802.023081952104	7
802.041387684214	2
802.059693625714	5
802.077999776281	5
802.096306136238	5
802.114612705263	1
802.132919483516	4
802.151226470998	7
802.169533667708	2
802.187841073647	9
802.206148688654	11
802.22445651305	7
802.242764546675	6
802.261072789368	9
802.27938124145	12
802.297689902439	6
802.315998772817	7
802.334307852586	8
802.352617141261	7
802.370926639486	16
802.389236346619	11
802.40754626298	7
802.425856388731	14
802.444166723711	9
802.462477267759	8
802.480788021035	17
802.49909898354	18
802.517410155435	19
802.535721536237	11
802.554033126589	3
802.572344925849	3
802.590656934337	16
802.608969152215	16
802.627281579322	11
802.645594215497	3
802.663907060901	2
802.682220115533	5
802.700533379556	5
802.718846852486	19
802.737160534966	11
802.755474426353	21
802.773788527131	5
802.792102837137	6
802.810417356211	15
802.828732084676	7
802.847047022208	7
802.865362168969	9
802.88367752496	7
802.901993090179	8
802.920308864627	9
802.938624848305	14
802.95694104105	5
802.975257443186	4
802.993574054389	3
803.011890874983	2
803.030207904645	7
803.048525143536	4
803.066842591817	6
803.085160249005	8
803.103478115745	5
803.121796191391	8
803.140114476428	2
803.158432970694	9
803.176751674028	9
803.195070586752	14
803.213389708544	13
803.231709039566	4
803.250028579817	7
803.268348329297	10
803.286668288006	3
803.304988455945	32
803.323308832952	45
803.341629419349	17
803.359950214975	15
803.37827121967	7
803.396592433755	2
803.414913856909	5
803.433235489292	17
803.451557330904	9
803.469879381745	15
803.488201641816	14
803.506524110955	17
803.524846789646	13
803.543169677244	9
803.561492774071	7
803.579816080289	4
803.598139595575	0
803.61646332009	9
803.634787253835	5
803.65311139681	4
803.671435749014	5
803.689760310448	10
803.708085081111	16
803.726410060842	17
803.744735249803	9
803.763060648155	7
803.781386255575	4
803.799712072385	1
803.818038098264	18
803.836364333212	15
803.854690777711	1
803.873017431118	8
803.891344293916	4
803.909671365943	5
803.927998647039	1
803.946326137525	3
803.96465383708	4
803.982981745864	11
804.001309863879	8
804.019638191122	8
804.037966727596	12
804.0562954733	1
804.074624428232	1
804.092953592234	8
804.111282965627	18
804.129612548088	3
804.147942339778	4
804.16627234086	2
804.184602551011	12
804.202932970391	7
804.221263599001	10
804.239594436841	6
804.25792548391	1
804.276256740048	4
804.294588205417	5
804.312919880176	16
804.331251764003	18
804.349583857222	6
804.36791615951	22
804.386248671027	17
804.404581391775	20
804.422914321752	16
804.441247460959	17
804.459580809235	30
804.477914366902	18
804.496248133638	10
804.514582109765	7
804.532916294961	7
804.551250689387	11
804.569585293043	31
804.587920105928	19
804.606255128044	4
804.62459035939	6
804.642925799966	6
804.661261449611	12
804.679597308647	4
804.697933376752	3
804.716269654248	14
804.734606140813	3
804.752942836447	5
804.771279741634	11
804.789616855728	0
804.807954179375	4
804.826291711929	9
804.844629453714	18
804.86296740489	6
804.881305565296	2
804.899643934772	11
804.917982513477	2
804.936321301413	6
804.95466029874	7
804.972999504975	1
804.991338920601	2
805.009678545458	2
805.028018379383	12
805.046358422701	13
805.064698675087	5
805.083039136864	0
805.101379807711	7
805.119720687788	16
805.138061777096	8
805.156403075634	3
805.174744583402	7
805.193086300401	19
805.211428226468	13
805.229770361927	11
805.248112706456	14
805.266455260215	5
805.284798023365	8
805.303140995585	18
805.321484177196	24
805.339827567716	13
805.358171167627	13
805.376514976768	17
805.394858994979	18
805.413203222581	17
805.431547659414	7
805.449892305316	6
805.468237160449	17
805.486582224812	16
805.504927498567	8
805.523272981392	7
805.541618673285	11
805.559964574571	7
805.578310685087	8
805.596657004834	8
805.61500353365	3
805.633350271696	3
805.651697219135	0
805.670044375643	4
805.688391741381	2
805.706739316351	5
805.72508710055	27
805.743435093981	5
805.761783296481	5
805.780131708373	8
805.798480329496	4
805.816829159688	0
805.835178199272	12
805.853527447925	15
805.87187690581	5
805.890226572925	13
805.908576449271	4
805.926926534847	9
805.945276829494	14
805.963627333532	7
805.981978046801	4
806.00032896914	3
806.01868010087	7
806.037031441671	6
806.055382991702	5
806.073734750964	15
806.092086719457	8
806.11043889718	5
806.128791283974	2
806.14714388016	9
806.165496685576	4
806.183849700062	6
806.202202923941	6
806.220556356889	12
806.238909999068	26
806.257263850478	9
806.275617911119	25
806.293972180991	9
806.312326660094	13
806.330681348428	25
806.349036245832	14
806.367391352466	21
806.385746668494	22
806.40410219359	10
806.42245792808	15
806.440813871478	14
806.459170024268	5
806.477526386289	6
806.495882957541	21
806.514239738025	7
806.532596727578	4
806.550953926524	1
806.569311334701	2
806.587668951948	16
806.606026778425	13
806.624384814135	14
806.642743059075	7
806.661101513247	6
806.679460176649	0
806.697819049283	4
806.716178130987	0
806.734537421922	10
806.75289692225	6
806.771256631648	17
806.789616550438	2
806.807976678298	1
806.82633701539	10
806.844697561713	3
806.863058317267	5
806.881419282053	5
806.899780455908	6
806.918141838995	2
806.936503431475	3
806.954865233024	0
806.973227243967	8
806.991589463979	14
807.009951893223	13
807.028314531698	5
807.046677379405	1
807.065040436343	1
807.083403702351	5
807.101767177752	11
807.120130862224	5
807.138494756088	13
807.156858859022	12
807.175223171187	6
807.193587692585	2
807.211952423213	0
807.230317363073	5
807.248682512165	4
807.267047870489	4
807.285413437882	13
807.303779214669	11
807.322145200525	3
807.340511395614	8
807.358877800095	6
807.377244413485	12
807.39561123643	16
807.413978268445	18
807.43234550953	8
807.450712960008	9
807.469080619718	16
807.487448488498	6
807.505816566671	2
807.524184853915	8
807.54255335039	5
807.560922056097	8
807.579290971197	23
807.597660095206	16
807.616029428608	4
807.634398971242	0
807.652768722947	7
807.671138684044	0
807.689508854212	4
807.707879233773	11
807.726249822405	11
807.744620620269	17
807.762991627525	22
807.781362843691	11
807.79973426925	4
807.818105904041	7
807.836477747902	20
807.854849801157	12
807.873222063644	10
807.891594535201	8
807.90996721599	2
807.928340106011	0
807.946713205425	11
807.965086513748	11
807.983460031465	5
808.001833758414	5
808.020207694595	2
808.038581840008	1
808.056956194491	6
808.075330758207	4
808.093705531316	12
808.112080513495	5
808.130455704907	5
808.14883110555	8
808.167206715264	13
808.185582534534	8
808.203958562712	2
808.222334800284	1
808.240711246927	4
808.259087902802	30
808.277464768071	20
808.29584184241	1
808.314219126142	0
808.332596618784	5
808.35097432082	18
808.369352232088	12
808.387730352588	21
808.40610868232	17
808.424487221123	13
808.442865969159	17
808.461244926588	9
808.479624093088	9
808.49800346882	14
808.516383053784	10
808.534762847981	5
808.553142851409	1
808.571523064071	0
808.589903485964	11
808.608284116929	17
808.626664957126	6
808.645046006716	2
808.663427265378	7
808.681808733272	6
808.700190410398	1
808.718572296757	0
808.736954392348	5
808.755336697171	5
808.773719211227	1
808.792101934354	2
808.810484866713	3
808.828868008467	9
808.847251359291	10
808.865634919509	20
808.884018688637	7
808.902402667159	5
808.920786854913	1
808.9391712519	14
808.957555858119	12
808.975940673409	4
808.994325698094	1
809.012710931849	12
809.031096374837	2
809.049482027058	0
809.067867888673	5
809.086253959359	6
809.104640239277	12
809.123026728267	5
809.14141342665	8
809.159800334267	9
809.178187450954	14
809.196574777036	4
809.214962312189	4
809.233350056575	4
809.251738010193	2
809.270126173044	7
809.288514545289	3
809.306903126444	1
809.325291916993	8
809.343680916776	20
809.362070125629	9
809.380459543876	32
809.398849171195	13
809.417239007747	39
809.435629053531	12
809.454019308548	17
809.472409772799	12
809.490800446281	8
809.509191328997	12
809.527582420946	20
809.545973721966	20
809.564365232381	14
809.582756951866	11
809.601148880585	14
809.619541018536	18
809.637933365721	20
809.6563259223	24
809.674718687789	4
809.693111662672	2
809.711504846788	17
809.729898239976	15
809.748291842559	4
809.766685654212	19
809.785079675099	23
809.80347390538	6
809.821868344733	19
809.840262993319	11
809.858657851138	2
809.877052918028	0
809.895448194313	1
809.913843679832	1
809.932239374421	7
809.950635278406	8
809.969031391461	9
809.987427713751	5
810.005824245273	9
810.024220986028	8
810.042617936017	3
810.061015095238	2
810.079412463693	2
810.09781004122	3
810.116207828141	0
810.134605824133	2
810.15300402936	6
810.171402443981	21
810.189801067673	9
810.208199900599	8
810.226598942758	3
810.244998193989	10
810.263397654776	7
810.281797324473	5
810.300197203566	3
810.31859729173	14
810.336997589127	17
810.35539809592	21
810.373798811784	13
810.392199736881	28
810.410600871212	28
810.429002214776	16
810.447403767573	16
810.465805529443	9
810.484207500707	9
810.502609681043	13
810.521012070613	2
810.539414669578	5
810.557817477614	16
810.576220494884	11
810.594623721388	4
810.613027157125	8
810.631430802095	12
810.649834656137	5
810.668238719575	8
810.686642992246	9
810.705047473989	6
810.723452164965	17
810.741857065175	3
810.760262174781	6
810.778667493458	5
810.797073021207	18
810.815478758352	9
810.83388470473	3
810.852290860342	12
810.870697225025	6
810.889103798942	4
810.907510582255	2
810.92591757464	1
810.944324776258	8
810.96273218711	21
810.981139807196	13
810.999547636515	6
811.017955675069	2
811.036363922694	15
811.054772379715	13
811.073181045807	7
811.091589921296	16
811.109999005856	5
811.12840829965	9
811.146817802678	11
811.165227514939	5
811.183637436435	12
811.202047567003	9
811.220457906966	11
811.238868456163	8
811.257279214432	8
811.275690182097	7
811.294101358834	5
811.312512744805	13
811.33092434001	22
811.349336144449	18
811.367748158121	23
811.386160381028	23
811.404572813006	21
811.422985454381	18
811.441398304828	13
811.45981136467	12
811.478224633585	5
811.496638111734	5
811.515051799116	15
811.533465695733	7
811.551879801584	13
811.570294116669	10
811.588708640826	3
811.607123374379	5
811.625538317166	7
811.643953469026	9
811.662368830119	11
811.680784400446	8
811.69920018017	3
811.717616168966	7
811.736032366996	13
811.75444877426	14
811.772865390597	13
811.791282216329	13
811.809699251134	7
811.828116495335	6
811.846533948608	0
811.864951611116	1
811.88336948302	10
811.901787563834	9
811.920205854206	4
811.938624353488	2
811.957043062167	5
811.97546198008	5
811.993881107066	7
812.012300443448	6
812.030719988902	8
812.04913974359	4
812.067559707675	6
812.08597988067	7
812.104400263224	3
812.122820854688	10
812.141241655548	7
812.159662665643	28
812.17808388481	11
812.196505313374	6
812.21492695101	2
812.23334879788	5
812.251770854147	6
812.270193119325	19
812.288615594061	27
812.307038277707	35
812.32546117075	41
812.343884273027	20
812.362307584377	23
812.380731105124	12
812.399154834943	24
812.417578773996	12
812.436002922447	6
812.454427279969	12
812.472851846726	19
812.491276622718	7
812.509701607783	15
812.528126802406	30
812.54655220594	16
812.56497781887	6
812.583403640873	0
812.601829672111	1
812.620255912745	2
812.63868236229	2
812.657109021394	8
812.675535889571	7
812.69396296682	17
812.712390253466	21
812.730817749346	8
812.749245454462	3
812.76767336865	2
812.786101492073	1
812.80452982473	9
812.822958366623	9
812.84138711775	3
812.859816078112	8
812.878245247709	3
812.896674626541	19
812.915104214607	5
812.933534011746	9
812.951964018283	5
812.970394233892	14
812.988824658736	9
813.007255292815	7
813.025686136128	8
813.044117188677	10
813.062548450461	23
813.080979921479	4
813.099411601733	2
813.117843491059	7
813.136275589782	18
813.154707897579	6
813.173140414772	2
813.191573141039	12
813.210006076378	14
813.228439221276	8
813.246872575085	0
813.265306138454	15
813.283739910733	9
813.302173892248	25
813.32060808316	23
813.339042483144	9
813.357477092526	12
813.375911910981	23
813.394346938671	10
813.412782175596	11
813.431217621756	18
813.449653277152	8
813.468089141782	5
813.486525215486	11
813.504961498587	4
813.523397990761	10
813.541834692332	3
813.560271602976	7
813.578708722856	6
813.597146051971	9
813.615583590321	0
813.634021337906	21
813.652459294565	26
813.670897460621	8
813.689335835912	4
813.707774420277	4
813.726213214038	8
813.744652216873	12
813.763091428782	8
813.78153085025	14
813.799970480791	24
813.818410320567	7
813.836850369417	15
813.855290627664	3
813.873731095146	1
813.892171771702	4
813.910612657656	14
813.929053752682	6
813.947495056945	0
813.965936570442	12
813.984378293175	4
814.002820225144	3
814.021262366348	12
814.039704716625	11
814.0581472763	4
814.076590045048	17
814.095033023194	24
814.113476210414	4
814.131919606869	2
814.150363212559	7
814.168807027485	4
814.187251051647	10
814.205695285044	4
814.224139727515	9
814.242584379383	4
814.261029240487	0
814.279474310665	5
814.29791959024	1
814.316365078727	12
814.334810776773	20
814.353256683894	25
814.371702800249	26
814.390149125841	22
814.408595660506	20
814.427042404569	4
814.445489357706	8
814.46393652024	16
814.482383891848	15
814.500831472692	15
814.519279262933	17
814.537727262248	22
814.5561754708	18
814.574623888424	9
814.593072515447	10
814.611521351705	13
814.629970397037	8
814.648419651768	1
814.666869115572	5
814.685318788611	5
814.703768671049	5
814.72221876256	6
814.740669063146	18
814.759119573291	22
814.777570292348	6
814.796021220803	2
814.814472358332	6
814.832923705259	16
814.851375261259	20
814.869827026496	6
814.888279001131	8
814.90673118484	6
814.925183577784	11
814.943636179965	11
814.96208899122	5
814.980542011872	8
814.998995241761	3
815.017448680724	3
815.035902329085	9
815.054356186519	2
815.07281025319	6
815.091264529097	8
815.10971901424	3
815.128173708619	3
815.146628612234	11
815.165083725086	5
815.183539047011	3
815.201994578335	4
815.220450318733	0
815.238906268529	4
815.257362427399	9
815.275818795505	1
815.294275372847	3
815.312732159426	10
815.331189155241	11
815.349646360292	4
815.368103774417	18
815.386561397779	10
815.405019230539	14
815.423477272373	18
815.441935523605	22
815.460393983912	17
815.478852653455	3
815.497311532234	7
815.515770620249	5
815.534229917502	11
815.552689423828	7
815.57114913939	0
815.589609064351	5
815.608069198386	6
815.62652954182	10
815.644990094328	18
815.663450856072	14
815.681911827053	9
815.700373007271	6
815.718834396724	16
815.737295995252	19
815.755757803179	12
815.774219820342	5
815.79268204658	11
815.811144482054	8
815.829607126764	1
815.848069980711	10
815.866533044057	2
815.884996316315	4
815.903459797971	1
815.921923488864	0
815.940387388832	0
815.958851498198	10
815.977315816639	16
815.995780344479	0
816.014245081393	2
816.032710027543	5
816.051175182931	6
816.069640547555	7
816.088106121415	6
816.10657190435	1
816.125037896684	14
816.143504098255	16
816.1619705089	2
816.180437128944	5
816.198903958062	8
816.217370996417	6
816.235838244009	6
816.254305700838	3
816.272773366904	6
816.291241242044	12
816.309709326583	5
816.328177620359	8
816.346646123209	16
816.365114835459	8
816.383583756783	13
816.402052887344	11
816.420522227142	25
816.438991776176	12
816.457461534448	5
816.475931501794	18
816.494401678539	8
816.512872064522	7
816.531342659579	7
816.549813464035	4
816.568284477565	1
816.586755700333	8
816.605227132338	13
816.62369877358	25
816.642170624058	9
816.660642683774	11
816.679114952564	10
816.697587430754	3
816.716060118018	15
816.734533014682	8
816.75300612042	8
816.771479435396	10
816.789952959771	8
816.808426693058	18
816.826900635745	24
816.845374787669	12
816.86384914883	2
816.882323719228	11
816.900798498701	20
816.919273487411	9
816.93774868552	5
816.956224092704	16
816.974699709126	2
816.993175534785	4
817.011651569681	6
817.030127813814	11
817.048604267184	3
817.067080929792	5
817.085557801474	12
817.104034882394	6
817.122512172713	6
817.140989672107	5
817.159467380739	13
817.177945298608	8
817.196423425714	3
817.214901762057	2
817.233380307476	4
817.251859062456	2
817.270338026349	4
817.28881719948	9
817.30729658201	17
817.325776173615	6
817.344255974457	2
817.362735984538	3
817.381216203855	10
817.39969663241	6
817.418177270202	8
817.436658117232	5
817.455139173336	10
817.473620438678	5
817.492101913421	9
817.510583597238	15
817.529065490455	11
817.547547592747	10
817.566029904114	6
817.584512425044	8
817.602995154886	3
817.621478094129	1
817.639961242608	15
817.658444600163	11
817.676928167118	4
817.695411943149	1
817.713895928416	12
817.732380122922	24
817.750864526665	11
817.769349139646	7
817.787833961864	2
817.80631899332	3
817.824804233851	8
817.84328968362	6
817.861775342789	4
817.880261211033	0
817.898747288678	1
817.917233575397	7
817.935720071355	2
817.95420677655	7
817.972693690983	16
817.991180814654	7
818.0096681474	18
818.028155689384	12
818.046643440767	14
818.065131401227	17
818.083619571087	11
818.102107950022	4
818.120596538195	5
818.139085335605	15
818.157574342254	8
818.17606355814	7
818.194552983102	10
818.213042617464	9
818.231532460902	6
818.25002251374	8
818.268512775654	9
818.287003246805	1
818.305493927194	16
818.323984816822	14
818.342475915687	5
818.36096722379	13
818.379458741132	7
818.397950467548	12
818.416442403366	3
818.434934548259	0
818.453426902552	2
818.471919465921	3
818.490412238365	7
818.508905220373	1
818.527398411293	0
818.545891811614	6
818.564385421173	6
818.582879239808	20
818.601373267844	10
818.619867505117	3
818.638361951466	8
818.656856607054	33
818.675351471879	24
818.693846546106	5
818.712341829245	20
818.730837321785	16
818.749333023563	9
818.767828934417	0
818.786325054672	2
818.804821384002	0
818.823317922571	9
818.84181467054	4
818.860311627585	11
818.878808793869	11
818.89730616939	2
818.91580375415	1
818.934301548149	1
818.952799551223	11
818.971297763698	11
818.989796185248	7
819.0082948162	6
819.026793656227	3
819.045292705493	3
819.06379196416	12
819.08229143174	8
819.100791108721	12
819.119290994941	7
819.137791090398	6
819.156291394932	11
819.174791908867	0
819.193292631877	4
819.211793564289	12
819.230294705614	16
819.248796056503	12
819.267297616467	4
819.285799385508	0
819.304301364112	2
819.322803551629	2
819.341305948548	0
819.359808554542	7
819.378311369776	11
819.39681439441	14
819.41531762812	12
819.433821071232	5
819.452324723257	16
819.470828584683	11
819.489332655348	22
819.507836935251	9
819.526341424393	3
819.544846122611	10
819.563351030068	6
819.581856146926	11
819.60036147286	8
819.618867008033	1
819.637372752445	1
819.655878706095	3
819.674384868984	4
819.692891241112	23
819.711397822478	11
819.729904612921	21
819.748411612602	18
819.766918821685	3
819.785426239844	3
819.803933867242	1
819.822441703879	12
819.840949749754	9
819.859458004868	13
819.877966469222	9
819.896475142814	11
819.914984025482	11
819.933493117389	4
819.952002418698	0
819.970511929083	7
819.989021648869	6
820.007531577569	0
820.026041715671	3
820.044552063012	3
820.063062619591	0
820.08157338541	0
820.100084360305	21
820.118595544601	24
820.137106937974	9
820.155618540586	5
820.1741303526	0
820.19264237369	1
820.211154604019	19
820.229667043587	12
820.248179692231	6
820.26669255044	15
820.285205617563	14
820.303718893924	19
820.322232379688	6
820.340746074528	12
820.359259978769	20
820.377774092088	14
820.396288414482	15
820.414802946441	17
820.433317687314	3
820.451832637589	13
820.470347797103	6
820.488863165694	12
820.507378743686	28
820.525894530755	10
820.544410527063	17
820.562926732611	19
820.581443147398	16
820.599959771586	6
820.618476604689	12
820.636993647193	4
820.655510898937	14
820.674028359758	0
820.69254602998	4
820.711063909279	13
820.729581997817	2
820.748100295758	3
820.766618802612	3
820.785137519032	5
820.803656444365	3
820.8221755791	3
820.840694923075	2
820.859214476126	17
820.87773423858	22
820.89625421011	7
820.91477439088	1
820.933294781051	11
820.9518153803	8
820.970336188788	3
820.988857206516	5
821.00737843332	4
821.025899869527	9
821.044421514973	4
821.062943369658	15
821.081465433421	3
821.099987706423	3
821.118510188827	5
821.137032880145	3
821.155555781029	17
821.174078890826	9
821.192602210026	2
821.211125738466	4
821.229649476145	21
821.248173422901	8
821.26669757906	6
821.285221944295	13
821.30374651877	11
821.322271302485	5
821.340796295602	4
821.359321497633	10
821.377846909067	4
821.39637252974	18
821.414898359491	13
821.433424398644	14
821.451950647037	12
821.470477104506	23
821.489003771216	5
821.507530647165	12
821.526057732517	12
821.544585026783	3
821.563112530452	5
821.581640243361	3
821.600168165509	4
821.618696296897	20
821.637224637363	11
821.655753187068	5
821.674281946176	6
821.692810914198	3
821.711340091785	25
821.72986947845	2
821.748399074192	23
821.7669288795	21
821.785458893721	10
821.803989117346	8
821.822519550048	12
821.841050191989	7
821.859581043334	4
821.878112103756	4
821.896643373417	9
821.915174852319	9
821.933706540461	4
821.952238437842	1
821.970770544464	6
821.989302860326	8
822.007835385265	12
822.026368119445	11
822.044901063027	7
822.063434215686	3
822.081967577586	5
822.100501148725	5
822.119034929105	12
822.137568918725	7
822.156103117422	6
822.174637525523	5
822.193172142863	10
822.211706969281	11
822.230242005102	7
822.24877725	12
822.267312704139	5
822.285848367517	6
822.304384240136	22
822.322920321995	20
822.341456612932	11
822.359993113272	29
822.378529822852	29
822.397066741509	41
822.41560386957	12
822.434141206708	20
822.452678753086	20
822.471216508705	22
822.489754473564	16
822.508292647664	7
822.526831031004	5
822.545369623421	1
822.563908425242	9
822.58244743614	4
822.600986656441	15
822.61952608582	7
822.63806572444	15
822.656605572299	15
822.6751456294	9
822.693685895904	3
822.712226371322	7
822.730767056144	15
822.749307950206	6
822.767849053346	0
822.786390365889	2
822.80493188751	0
822.823473618372	8
822.842015558474	2
822.860557707816	10
822.879100066399	12
822.897642634223	11
822.916185411124	4
822.934728397429	6
822.953271592975	5
822.971814997598	6
822.990358611462	12
823.008902434567	3
823.027446467075	7
823.045990708661	3
823.064535159487	12
823.083079819555	3
823.1016246887	12
823.120169767248	13
823.138715054875	12
823.157260551905	4
823.175806258013	17
823.194352173362	12
823.212898298114	22
823.231444631945	18
823.249991175016	11
823.268537927327	10
823.287084888717	8
823.305632059511	4
823.324179439545	7
823.34272702882	15
823.361274827173	18
823.379822834767	18
823.398371051602	23
823.416919477677	16
823.435468112994	24
823.454016957552	8
823.47256601135	11
823.491115274389	5
823.509664746506	9
823.528214428028	2
823.546764318627	4
823.565314418467	7
823.583864727711	9
823.602415246033	2
823.620965973597	22
823.639516910401	13
823.658068056283	9
823.676619411569	7
823.695170976096	2
823.713722749865	9
823.732274732711	1
823.750826924798	0
823.76937932629	0
823.787931936696	2
823.80648475667	7
823.825037785559	12
823.843591023852	3
823.862144471386	7
823.880698128161	10
823.899251994178	8
823.917806069272	13
823.936360353608	3
823.954914847185	7
823.973469550003	2
823.992024462226	4
824.010579583363	6
824.029134913905	7
824.047690453688	12
824.066246202713	13
824.084802160978	11
824.103358328322	13
824.121914704907	6
824.140471290897	4
824.159028085964	27
824.177585090274	11
824.196142303824	2
824.214699726452	4
824.233257358649	18
824.25181519976	23
824.270373250113	15
824.28893150987	15
824.307489978706	16
824.326048656946	8
824.344607544264	6
824.363166640824	7
824.381725946625	14
824.400285461668	17
824.418845185952	20
824.437405119315	13
824.455965262082	23
824.474525614091	16
824.493086175178	10
824.511646945669	9
824.530207925239	2
824.548769113888	3
824.567330512104	8
824.585892119399	3
824.604453935935	6
824.62301596155	15
824.641578196569	9
824.660140640831	13
824.67870329417	7
824.697266156751	4
824.715829228574	10
824.734392509639	12
824.752956000108	6
824.771519699492	5
824.790083608445	5
824.808647726313	9
824.827212053586	15
824.8457765901	18
824.864341335694	19
824.882906290528	15
824.901471454605	2
824.920036827923	9
824.938602410647	11
824.957168202448	10
824.975734203492	13
824.994300413614	22
825.012866833142	3
825.031433461911	6
825.050000299758	2
825.068567347011	7
825.087134603343	9
825.105702068916	6
825.124269743731	18
825.142837627788	2
825.161405721087	5
825.179974023628	4
825.198542535248	7
825.217111256272	6
825.235680186376	9
825.254249325884	0
825.272818674472	11
825.291388232301	17
825.309957999535	22
825.328527975685	11
825.347098161404	8
825.365668556038	13
825.384239160077	15
825.402809973358	27
825.421380995718	7
825.439952227484	27
825.458523668328	8
825.477095318414	8
825.495667177906	5
825.514239246313	1
825.532811524289	0
825.55138401118	3
825.569956707477	26
825.588529613016	30
825.607102727634	5
825.625676051657	2
825.64424958476	0
825.662823327104	0
825.681397278854	1
825.699971439519	3
825.718545809754	4
825.737120388903	4
825.755695177459	2
825.774270175256	3
825.792845382133	7
825.811420798415	10
825.829996423776	10
825.84857225838	7
825.867148302389	11
825.885724555477	5
825.904301017808	6
825.92287768938	7
825.941454570032	9
825.96003166009	5
825.978608959389	9
825.997186467768	2
826.015764185553	1
826.034342112417	2
826.052920248523	9
826.071498593871	1
826.090077148462	8
826.108655912295	18
826.127234885371	18
826.145814067689	19
826.164393459087	21
826.182973059727	13
826.201552869772	5
826.220132888897	1
826.238713117428	8
826.257293555038	7
826.275874201727	12
826.294455057985	1
826.313036123159	0
826.331617397903	8
826.350198881562	13
826.368780574464	8
826.387362476772	5
826.405944588159	6
826.424526908952	17
826.443109438825	18
826.461692177777	8
826.480275126297	11
826.498858283734	20
826.517441650741	15
826.536025226663	5
826.554609011828	3
826.573193006399	17
826.59177721005	8
826.610361623106	2
826.628946245242	12
826.647531076621	26
826.666116117242	12
826.684701367107	8
826.703286826214	1
826.7218724944	2
826.740458371829	4
826.759044458664	5
826.777630754743	14
826.7962172599	15
826.814803974301	8
826.833390897944	10
826.85197803083	5
826.870565372959	0
826.889152924331	3
826.907740684946	2
826.926328654641	0
826.944916833741	5
826.963505221921	5
826.982093819508	3
827.000682626174	0
827.019271642083	3
827.037860867235	0
827.05645030163	7
827.075039945268	1
827.093629797986	0
827.11221986011	1
827.130810131477	3
827.149400611924	8
827.167991301777	9
827.186582200709	24
827.205173308722	30
827.223764626304	16
827.242356152966	5
827.260947888871	5
827.279539833856	6
827.298131988248	2
827.316724351882	10
827.335316924596	8
827.353909706717	5
827.372502697917	9
827.391095898198	12
827.409689308048	10
827.428282926978	4
827.446876755151	14
827.465470792404	13
827.484065039064	9
827.502659494967	13
827.52125415995	17
827.539849034339	13
827.558444117808	16
827.577039410521	11
827.595634912476	2
827.614230623676	0
827.632826544118	1
827.651422673804	8
827.670019012569	7
827.688615560742	6
827.707212317994	0
827.725809284653	4
827.744406460392	4
827.763003845375	2
827.781601439764	12
827.80019924307	6
827.818797255946	12
827.837395477739	9
827.855993908938	3
827.874592549381	14
827.893191398904	19
827.911790457834	5
827.930389725844	8
827.948989203097	4
827.967588889594	11
827.986188785335	12
828.004788890482	4
828.023389204546	7
828.041989728017	9
828.060590460732	13
828.079191402526	6
828.097792553565	12
828.11639391401	6
828.134995483535	4
828.153597262305	11
828.172199250317	12
828.190801447573	10
828.209403854073	0
828.228006469817	3
828.246609294804	6
828.265212328871	2
828.283815572182	0
828.302419024901	7
828.321022686699	14
828.339626557905	5
828.358230638027	10
828.376834927557	8
828.39543942633	9
828.414044134347	23
828.432649051608	13
828.45125417795	7
828.469859513698	13
828.488465058527	6
828.5070708126	9
828.525676776079	7
828.54428294864	8
828.562889330444	7
828.581495921492	5
828.60010272162	13
828.618709731319	9
828.637316949935	26
828.655924377795	12
828.674532015062	4
828.69313986141	19
828.711747917165	21
828.730356181837	12
828.748964655917	12
828.767573339404	6
828.786182231808	8
828.804791333619	13
828.823400644675	23
828.842010164811	14
828.860619894354	10
828.879229832978	7
828.897839980846	15
828.916450337958	11
828.935060904314	2
828.953671680078	6
828.972282664758	3
828.990893858847	11
829.009505262179	11
829.028116874592	17
829.046728696413	6
829.065340727314	4
829.083952967623	2
829.102565416849	20
829.121178075482	10
829.139790943524	15
829.158404020482	1
829.177017306848	4
829.195630802458	6
829.214244507149	12
829.232858421248	25
829.251472544428	7
829.270086877015	6
829.288701418683	0
829.307316169595	6
829.325931129752	9
829.344546299153	22
829.363161677798	15
829.381777265523	19
829.400393062657	16
829.419009069035	21
829.437625284494	14
829.456241709197	6
829.474858343145	7
829.493475186337	12
829.512092238937	14
829.530709500454	0
829.549326971379	4
829.567944651548	7
829.586562540798	5
829.605180639457	15
829.623798947196	15
829.642417464343	1
829.661036190572	12
829.679655126044	3
829.698274270761	15
829.716893624723	11
829.735513187929	10
829.75413296038	12
829.772752941911	13
829.791373132851	6
829.809993532871	6
829.8286141423	3
829.84723496081	4
829.865855988564	7
829.884477225563	4
829.903098671807	10
829.921720327295	1
829.940342192028	9
829.958964265842	7
829.977586549064	12
829.996209041531	14
830.014831743078	7
830.033454653871	7
830.052077773908	0
830.070701103353	10
830.089324641716	4
830.107948389488	10
830.126572346504	2
830.145196512765	4
830.16382088827	4
830.182445472857	8
830.201070266688	3
830.219695269928	1
830.238320482249	3
830.256945903815	7
830.275571534625	7
830.294197374681	2
830.312823423981	0
830.331449682363	1
830.350076150153	3
830.368702827188	6
830.387329713304	16
830.405956808665	16
830.42458411327	9
830.443211627285	7
830.461839350381	10
830.480467282558	4
830.499095424307	14
830.517723774974	4
830.53635233505	10
830.554981104206	9
830.573610082772	14
830.592239270419	8
830.610868667311	6
830.629498273611	13
830.648128088993	9
830.666758113456	19
830.685388347492	9
830.704018790445	3
830.722649442808	11
830.741280304251	3
830.759911375103	12
830.778542655037	22
830.797174144216	13
830.815805842804	11
830.834437750473	1
830.853069867387	12
830.871702193546	24
830.890334728787	27
830.908967473437	8
830.927600427332	9
830.946233590308	25
830.964866962694	12
830.983500544161	0
831.002134334873	9
831.02076833483	2
831.039402544033	2
831.058036962481	6
831.076671590174	1
831.095306427112	7
831.113941473132	10
831.132576728561	15
831.151212193072	11
831.169847866828	6
831.188483749993	6
831.20711984224	5
831.225756143732	9
831.244392654469	8
831.263029374452	9
831.28166630368	2
831.30030344199	19
831.318940789545	20
831.337578346509	6
831.356216112556	6
831.374854088011	16
831.393492272548	8
831.41213066633	6
831.430769269358	9
831.449408081468	15
831.468047103151	16
831.486686333751	13
831.505325773597	15
831.523965422853	22
831.54260528119	11
831.561245348937	7
831.579885625765	5
831.598526111839	2
831.617166807159	7
831.635807711724	8
831.654448825535	1
831.673090148427	6
831.691731680729	1
831.710373422113	11
831.729015372906	3
831.747657532782	6
831.766299901902	3
831.784942480269	17
831.803585267881	11
831.822228264739	7
831.840871470843	1
831.859514886192	2
831.878158510623	7
831.896802344464	6
831.915446387387	8
831.934090639555	12
831.952735101133	9
831.971379771794	11
831.9900246517	4
832.008669740851	0
832.027315039085	10
832.045960546728	7
832.064606263617	8
832.083252189753	6
832.10189832497	6
832.120544669433	3
832.139191223141	5
832.157837986096	6
832.176484958461	5
832.195132139743	15
832.213779530436	6
832.232427130374	5
832.251074939559	2
832.269722957825	8
832.288371185501	3
832.30701962226	15
832.325668268264	17
832.344317123515	11
832.362966188175	6
832.381615461754	4
832.400264944742	23
832.418914636977	12
832.437564538457	11
832.456214649184	3
832.474864968993	14
832.493515498048	8
832.512166236513	7
832.53081718406	0
832.549468340853	8
832.568119706893	10
832.586771282014	12
832.60542306671	15
832.624075060324	13
832.642727263348	9
832.661379675454	11
832.680032296807	16
832.698685127569	3
832.717338167414	6
832.735991416669	10
832.754644874843	5
832.773298542426	12
832.791952419256	12
832.810606505333	13
832.829260800655	8
832.84791530506	24
832.866570018711	15
832.885224941772	11
832.903880073916	6
832.922535415306	9
832.941190965943	17
832.959846725826	11
832.978502694955	3
832.997158873166	1
833.015815260788	3
833.034471857657	27
833.053128663607	31
833.071785678969	8
833.090442903412	6
833.109100337102	8
833.127757980039	8
833.146415832222	0
833.165073893651	6
833.183732164163	5
833.202390644086	1
833.221049333255	13
833.239708231506	8
833.258367339168	2
833.277026655913	1
833.295686181904	10
833.314345917141	9
833.333005861626	18
833.351666015356	21
833.370326378334	19
833.388986950558	12
833.407647731864	20
833.426308722418	29
833.444969922382	16
833.463631331428	1
833.482292949885	16
833.500954777425	0
833.519616814048	0
833.538279060245	9
833.556941515361	3
833.575604179887	13
833.594267053661	11
833.612930136517	7
833.631593428784	0
833.650256930133	7
833.668920640729	19
833.687584560573	23
833.706248689663	9
833.724913027999	0
833.743577575583	1
833.762242332413	5
833.780907298326	0
833.79957247365	8
833.818237858057	9
833.83690345171	6
833.855569254611	12
833.874235266922	1
833.892901488317	2
833.911567918958	14
833.930234558846	18
833.948901407817	5
833.967568466198	0
833.986235733827	14
834.004903210539	24
834.023570896662	23
834.042238791867	11
834.06090689632	7
834.07957521002	2
834.098243732967	10
834.11691246516	16
834.135581406437	1
834.154250557125	6
834.17291991706	13
834.191589486241	6
834.210259264506	6
834.228929252018	14
834.247599448777	7
834.266269854783	13
834.284940470201	23
834.303611294537	9
834.322282328285	13
834.340953571279	6
834.359625023357	18
834.378296684846	17
834.396968555418	13
834.415640635237	16
834.434312924468	8
834.452985422782	16
834.471658130343	5
834.490331047151	11
834.509004173042	13
834.527677508509	5
834.546351052894	9
834.565024806692	2
834.583698769572	2
834.6023729417	5
834.621047323238	16
834.639721913861	7
834.65839671373	8
834.677071722847	6
834.695746941047	3
834.714422368659	10
834.733098005518	2
834.751773851624	4
834.770449906814	4
834.789126171251	18
834.8078026451	18
834.826479328031	5
834.845156220211	8
834.863833321637	1
834.882510632148	6
834.901188152233	5
834.919865881238	5
834.938543819655	3
834.957221967155	3
834.975900323902	8
834.994578890062	6
835.013257665304	16
835.031936649794	4
835.050615843532	6
835.069295246517	2
835.08797485875	0
835.106654680066	0
835.125334710794	1
835.14401495077	4
835.162695399829	7
835.181376058135	3
835.200056925689	8
835.218738002655	10
835.237419288705	12
835.256100783838	9
835.274782488383	2
835.293464402175	6
835.312146525216	10
835.33082885734	11
835.349511398711	13
835.368194149495	14
835.386877109362	17
835.40556027864	8
835.424243656839	12
835.442927244449	11
835.461611041307	10
835.480295047413	8
835.498979262767	17
835.517663687204	18
835.536348320889	16
835.555033163986	12
835.573718216167	20
835.592403477596	8
835.611088948272	0
835.629774628197	2
835.648460517369	15
835.667146615789	1
835.685832923458	15
835.704519440209	15
835.723206166209	9
835.741893101621	8
835.760580246117	2
835.77926759986	13
835.797955162852	13
835.816642935092	13
835.835330916579	15
835.854019107315	10
835.872707507134	12
835.891396116366	4
835.910084934845	5
835.928773962409	7
835.94746319922	3
835.96615264528	10
835.984842300752	16
836.003532165308	3
836.022222239112	8
836.040912522	6
836.0596030143	16
836.078293715848	0
836.09698462648	7
836.115675746525	13
836.134367075653	1
836.15305861403	1
836.171750361819	7
836.190442318528	8
836.209134484814	4
836.227826860019	9
836.246519444637	4
836.265212238503	2
836.283905241453	8
836.302598453815	4
836.321291875262	13
836.339985505957	18
836.3586793459	29
836.377373395091	49
836.396067653695	63
836.414762121219	52
836.433456798155	49
836.45215168434	47
836.470846779609	37
836.48954208429	39
836.508237598056	22
836.52693332107	15
836.545629253332	20
836.564325394843	9
836.583021745766	5
836.60171830561	2
836.620415074866	1
836.63911205337	3
836.657809240959	16
836.67650663796	9
836.695204244046	0
836.71390205938	1
836.732600084127	6
836.751298317958	0
836.769996761038	1
836.788695413366	3
836.807394274779	4
836.826093345604	9
836.844792625678	0
836.863492115001	9
836.882191813408	3
836.900891721063	5
836.919591837967	0
836.93829216412	8
836.956992699685	5
836.975693444171	6
836.994394398069	12
837.013095561217	5
[truncated: 106,081 more rows]
