# Supplementary material for: Identification and tentative removal of collagen glue in Palaeolithic worked bone objects: implications for ZooMS and radiocarbon dating
Source: Sci Rep. 2023 Dec 13;13:22119. doi: 10.1038/s41598-023-49242-7 (PMC10719399; doi:10.1038/s41598-023-49242-7)
Supplement: Supplementary file 2 — Supplementary Information 2. [file 41598_2023_49242_MOESM2_ESM.zip › maldi raw files/634 IST_modified_3.txt]

799.996237722175	4
800.014520925791	18
800.032804338496	4
800.051087960625	7
800.069371791843	12
800.08765583215	7
800.10594008205	2
800.12422454087	6
800.142509208947	11
800.160794086113	8
800.179079172703	4
800.197364468383	5
800.215649973487	13
800.233935687512	20
800.252221610962	13
800.270507743501	8
800.288794085296	4
800.307080636349	9
800.325367396658	7
800.343654366056	12
800.361941544711	23
800.380228932455	14
800.398516529624	5
800.416804335882	26
800.435092351397	17
800.453380576168	3
800.471669010029	12
800.489957653147	4
800.508246505521	3
800.526535567153	1
800.544824838041	5
800.563114318019	10
800.581404007085	4
800.599693905577	31
800.617984013157	8
800.636274330163	2
800.654564856258	14
800.672855591441	23
800.691146535882	22
800.70943768958	26
800.727729052535	24
800.746020624747	17
800.764312406048	19
800.782604396606	6
800.800896596422	1
800.819189005326	5
800.837481623656	10
800.855774451075	7
800.874067487751	10
800.892360733516	10
800.910654188539	8
800.928947852818	14
800.947241726355	5
800.965535809149	15
800.983830101032	8
801.002124602173	17
801.020419312403	13
801.038714232058	31
801.057009360802	6
801.075304698804	8
801.093600246062	10
801.11189600241	3
801.130191968016	4
801.148488142879	12
801.166784526999	15
801.185081120208	16
801.203377922675	11
801.221674934399	9
801.239972155381	18
801.258269585452	20
801.27656722478	23
801.294865073366	20
801.313163131209	19
801.331461398141	19
801.349759874331	19
801.368058559779	14
801.386357454484	20
801.404656558278	13
801.42295587133	17
801.441255393471	23
801.459555125038	21
801.477855065694	3
801.496155215776	10
801.514455574779	23
801.53275614304	10
801.551056920727	29
801.569357907334	4
801.587659103368	15
801.605960508659	25
801.624262123039	9
801.642563946678	6
801.660865979406	6
801.679168221559	0
801.697470672802	0
801.715773333303	4
801.734076203061	14
801.752379281909	18
801.770682570015	10
801.788986067378	22
801.807289773831	4
801.82559368971	6
801.843897814678	1
801.862202148904	8
801.88050669222	13
801.898811444962	5
801.917116406793	3
801.935421577882	10
801.953726958061	6
801.972032547497	17
801.990338346192	13
802.008644354144	6
802.026950571186	11
802.045256997654	14
802.063563633211	8
802.081870478027	1
802.100177531932	16
802.118484795095	13
802.136792267684	14
802.155099949195	10
802.173407840132	16
802.191715940158	12
802.210024249443	24
802.228332767817	22
802.246641495618	11
802.264950432508	30
802.283259578656	29
802.301568933894	11
802.319878498559	9
802.338188272313	11
802.356498255325	30
802.374808447595	33
802.393118848955	14
802.411429459573	16
802.429740279281	12
802.448051308416	5
802.466362546808	3
802.48467399429	6
802.502985650862	3
802.521297516861	31
802.539609591949	10
802.557921876296	19
802.5762343699	29
802.594547072763	28
802.612859984716	5
802.631173105927	16
802.649486436228	6
802.667799975956	6
802.686113724773	6
802.704427682849	3
802.722741850183	2
802.741056226607	20
802.759370812289	14
802.77768560723	4
802.796000611428	2
802.814315824885	15
802.832631247433	26
802.85094687907	6
802.869262720134	1
802.887578770456	11
802.905895029868	21
802.924211498538	28
802.942528176299	10
802.960845063318	2
802.979162159596	14
802.9974794653	20
803.015796979926	13
803.03411470381	3
803.052432636953	4
803.070750779354	8
803.089069130846	33
803.107387691764	18
803.125706461772	15
803.144025441039	4
803.162344629396	6
803.180664027012	11
803.198983633886	4
803.217303450187	2
803.23562347541	5
803.253943709892	13
803.272264153632	10
803.290584806462	21
803.308905668719	41
803.327226740235	13
803.345548020673	16
803.363869510537	13
803.382191209492	32
803.400513117706	42
803.418835235178	29
803.437157561909	14
803.45548009773	11
803.473802842979	4
803.492125797149	1
803.510448960746	12
803.528772333434	12
803.547095915549	12
803.565419706586	6
803.58374370705	2
803.602067916604	9
803.620392335417	3
803.638716963489	10
803.657041800819	6
803.675366847241	3
803.69369210292	15
803.712017567691	8
803.730343241888	5
803.748669125345	6
803.766995217891	8
803.785321519529	13
803.803648030594	11
803.821974750749	14
803.840301679994	4
803.858628818836	5
803.876956166599	16
803.895283723621	8
803.913611489903	4
803.931939465443	11
803.950267650074	9
803.968596044132	15
803.986924647112	5
804.00525345952	7
804.023582481018	19
804.041911711776	24
804.060241151792	6
804.078570801067	5
804.096900659433	4
804.115230727058	2
804.133561003943	7
804.151891489917	5
804.17022218532	2
804.188553089813	5
804.206884203565	12
804.225215526408	11
804.243547058509	3
804.26187879987	3
804.280210750491	13
804.29854291037	15
804.31687527934	13
804.335207857569	11
804.353540645058	11
804.371873641637	8
804.390206847644	14
804.408540262741	20
804.42687388693	4
804.445207720546	17
804.463541763252	24
804.481876015219	15
804.500210476444	5
804.51854514676	4
804.536880026336	13
804.555215115171	1
804.573550413096	6
804.59188592045	5
804.610221636894	3
804.628557562598	8
804.646893697561	17
804.665230041615	3
804.683566594928	7
804.701903357501	22
804.720240329333	6
804.738577510256	3
804.756914900439	9
804.77525249988	16
804.793590308414	5
804.811928326206	5
804.830266553426	5
804.848604989569	17
804.86694363514	14
804.885282489801	9
804.903621553723	6
804.921960826735	23
804.940300309175	7
804.958640000875	9
804.976979901497	6
804.995320011548	7
805.013660330689	6
805.03200085909	12
805.050341596919	13
805.068682543671	11
805.087023699851	12
805.105365065122	2
805.123706639652	14
805.142048423443	16
805.160390416324	7
805.178732618465	0
805.197075029866	15
805.215417650358	17
805.233760480109	10
805.252103519289	15
805.27044676756	4
805.288790224922	5
805.307133891544	5
805.325477767425	13
805.343821852567	12
805.362166146968	26
805.38051065046	14
805.398855363213	13
805.417200285224	40
805.435545416328	44
805.453890756691	32
805.472236306482	22
805.490582065365	7
805.508928033339	9
805.527274210573	19
805.545620597067	10
805.56396719282	9
805.582313997834	8
805.600661011938	6
805.619008235135	9
805.637355667759	10
805.655703309476	1
805.674051160452	4
805.692399220856	16
805.710747490183	20
805.729095968939	14
805.747444656787	12
805.765793553725	19
805.784142660093	11
805.80249197572	11
805.820841500439	12
805.839191234249	0
805.857541177488	13
805.875891329818	12
805.894241691577	4
805.912592262259	7
805.93094304237	11
805.949294031572	15
805.967645230034	12
805.985996637756	8
806.004348254739	5
806.022700080813	10
806.041052116147	10
806.059404360573	3
806.077756814427	0
806.096109477373	13
806.11446234958	10
806.132815431046	7
806.151168721604	3
806.169522221422	6
806.187875930501	2
806.20622984884	5
806.224583976439	1
806.242938313129	6
806.261292858912	23
806.279647614123	10
806.298002578426	23
806.316357751989	17
806.334713134981	18
806.353068726897	10
806.371424528072	8
806.389780538508	8
806.408136758205	18
806.426493187161	14
806.44484982521	3
806.463206672519	5
806.481563729088	13
806.499920994918	30
806.518278469839	11
806.536636154021	3
806.554994047463	4
806.573352149997	10
806.591710461792	23
806.610068982847	16
806.628427713163	17
806.646786652738	17
806.665145801406	7
806.683505159335	3
806.701864726524	1
806.720224502805	5
806.738584488346	7
806.756944683148	13
806.77530508721	10
806.793665700365	0
806.81202652278	4
806.830387554456	3
806.848748795392	7
806.867110245589	4
806.885471904877	2
806.903833773258	14
806.922195851068	9
806.940558137971	1
806.958920634133	2
806.977283339557	15
806.995646254241	13
807.014009378017	14
807.032372711054	10
807.050736253351	6
807.069100004741	14
807.08746396556	5
807.105828135471	1
807.124192514643	0
807.142557102908	8
807.160921900432	21
807.179286907218	6
807.197652123264	5
807.216017548572	12
807.234383182971	28
807.252749026631	28
807.271115079384	11
807.289481341566	18
807.30784781284	18
807.326214493375	17
807.344581383171	17
807.362948482059	12
807.381315790208	30
807.399683307617	21
807.418051034288	20
807.436418970052	30
807.454787115076	16
807.473155469361	4
807.491524032906	1
807.509892805545	6
807.528261787444	8
807.546630978604	4
807.565000379025	14
807.583369988539	9
807.601739807314	16
807.620109835349	24
807.638480072646	8
807.656850519035	9
807.675221174685	14
807.693592039428	11
807.7119631136	24
807.730334396865	12
807.74870588939	9
807.767077591177	9
807.785449502057	12
807.803821622197	13
807.822193951599	0
807.84056649043	21
807.858939238186	11
807.877312195202	8
807.89568536148	1
807.91405873685	11
807.93243232165	5
807.950806115543	7
807.969180118697	1
807.987554331112	2
808.005928752619	11
808.024303383388	9
808.042678223418	27
808.06105327271	17
808.079428531094	17
808.097803998739	32
808.116179675646	14
808.134555561645	8
808.152931657074	12
808.171307961596	1
808.18968447538	5
808.208061198256	10
808.226438130393	8
808.244815271791	4
808.263192622621	0
808.281570182373	6
808.299947951387	30
808.318325929663	25
808.3367041172	9
808.35508251383	10
808.37346111989	14
808.391839935043	20
808.410218959288	10
808.428598192964	0
808.446977635732	9
808.465357287762	12
808.483737149054	3
808.502117219438	5
808.520497499084	5
808.538877987991	17
808.557258685992	4
808.575639593422	3
808.594020709945	4
808.61240203573	23
808.630783570777	17
808.649165314916	2
808.667547268318	5
808.68592943098	0
808.704311802905	14
808.722694383922	10
808.741077174201	14
808.759460173741	7
808.777843382375	16
808.796226800439	9
808.814610427596	2
808.832994263846	5
808.851378309526	4
808.869762564299	0
808.888147028335	6
808.906531701631	10
808.924916584021	1
808.943301675842	0
808.961686976586	4
808.980072486762	3
808.99845820603	9
809.016844134729	7
809.035230272521	3
809.053616619406	2
809.072003175721	6
809.09038994113	10
809.108776915801	4
809.127164099733	3
809.145551492759	3
809.163939095046	2
809.182326906596	14
809.200714927238	17
809.219103157311	16
809.237491596478	8
809.255880244906	17
809.274269102428	6
809.29265816938	9
809.311047445426	4
809.329436930564	9
809.347826625134	16
809.366216528966	12
809.384606641721	46
809.402996963908	28
809.421387495357	22
809.439778235899	10
809.458169185704	17
809.47656034477	19
809.494951712929	9
809.513343290351	7
809.531735077035	15
809.550127072981	20
809.568519278189	10
809.586911692491	4
809.605304316054	3
809.623697148711	2
809.642090190799	0
809.66048344198	2
809.678876902423	8
809.697270572129	12
809.715664450928	7
809.734058538989	3
809.752452836313	9
809.770847342899	1
809.789242058578	1
809.807636983519	5
809.826032117723	15
809.84442746102	3
809.862823013579	8
809.88121877557	8
809.899614746654	14
809.918010926832	27
809.936407316272	18
809.954803914974	1
809.973200722939	2
809.991597740166	2
810.009994966486	4
810.028392402069	2
810.046790046915	1
810.065187900854	1
810.083585964055	2
810.101984236688	23
810.120382718245	33
810.138781409234	5
810.157180309316	17
810.175579418661	6
810.193978737099	9
810.212378264969	3
810.230778001932	12
810.249177948158	5
810.267578103478	20
810.285978468229	7
810.304379042073	10
810.322779825181	2
810.34118081755	5
810.359582019014	16
810.37798342974	14
810.396385049728	4
810.41478687898	15
810.433188917325	10
810.451591164933	23
810.469993621803	22
810.488396287767	4
810.506799162994	4
810.525202247652	12
810.543605541235	9
810.56200904425	8
810.580412756359	5
810.59881667773	0
810.617220808364	2
810.635625148261	0
810.654029697252	8
810.672434455505	6
810.690839422852	10
810.709244599462	3
810.727649985504	11
810.74605558064	20
810.764461385038	2
810.78286739853	6
810.801273621286	10
810.819680053304	6
810.838086694416	13
810.856493544959	17
810.874900604597	14
810.893307873498	24
810.911715351492	11
810.930123038919	16
810.948530935439	10
810.966939041222	2
810.985347356269	0
811.003755880409	2
811.022164613812	5
811.040573556309	3
811.058982708407	18
811.07739206943	4
811.095801639717	4
811.114211419097	9
811.132621407909	13
811.151031605815	12
811.169442012985	6
811.187852629417	7
811.206263454944	0
811.224674489902	2
811.243085733786	15
811.261497187102	12
811.279908849681	10
811.298320721354	11
811.31673280229	14
811.33514509232	23
811.353557591782	40
811.371970300339	32
811.390383218159	36
811.408796345242	21
811.427209681419	10
811.445623226859	12
811.464036981563	9
811.48245094536	1
811.500865118591	17
811.519279500915	2
811.537694092503	0
811.556108893184	12
811.574523903299	16
811.592939122507	10
811.611354550979	28
811.629770188544	40
811.648186035543	9
811.666602091635	10
811.685018356822	12
811.703434831442	6
811.721851515155	10
811.740268408132	12
811.758685510373	5
811.777102821707	8
811.795520342305	0
811.813938072336	0
811.832356011461	7
811.850774159681	6
811.869192517163	6
811.88761108391	10
811.90602985975	3
811.924448845024	2
811.942868039391	5
811.961287443022	5
811.979707055917	14
811.998126877906	16
812.016546909159	6
812.034967149675	3
812.053387599455	18
812.071808258329	4
812.090229126467	18
812.108650203868	9
812.127071490364	5
812.145492986293	18
812.163914691316	14
812.182336605603	23
812.200758728984	6
812.219181061798	2
812.237603603538	7
812.256026354879	3
812.274449315146	7
812.292872484677	15
812.311295863471	14
812.329719451529	27
812.348143248682	20
812.366567255267	29
812.384991470947	24
812.403415895891	13
812.42184052993	10
812.440265373232	23
812.458690425798	21
812.477115687628	19
812.495541158552	3
812.513966838741	11
812.532392728193	6
812.550818826909	0
812.569245134889	4
812.587671651964	1
812.606098378133	3
812.624525313735	10
812.642952458433	4
812.661379812393	6
812.679807375788	8
812.698235148107	6
812.716663129691	5
812.735091320539	2
812.75351972065	7
812.771948329857	3
812.790377148496	1
812.80880617623	9
812.827235413229	14
812.845664859322	5
812.864094514679	11
812.8825243793	18
812.900954453355	9
812.919384736335	8
812.937815228579	6
812.956245930087	3
812.97467684086	1
812.993107960727	13
813.011539290028	10
813.029970828254	16
813.048402575913	0
813.066834532668	6
813.085266698687	7
813.10369907397	11
813.122131658517	7
813.140564452328	6
813.158997455234	9
813.177430667235	0
813.19586408867	1
813.2142977192	0
813.232731559163	3
813.251165608221	8
813.269599866374	22
813.288034333791	29
813.306469010473	19
813.324903896588	9
813.343338991629	19
813.361774295935	21
813.380209809504	14
813.398645532338	7
813.417081464267	6
813.43551760563	12
813.453953956088	16
813.47239051581	21
813.490827284627	7
813.509264262709	5
813.527701450055	8
813.546138846666	7
813.564576452541	11
813.583014267511	6
813.601452291745	19
813.619890525075	12
813.638328967669	18
813.656767619697	1
813.67520648082	1
813.693645551039	10
813.712084830691	22
813.730524319438	6
813.74896401745	19
813.767403924727	19
813.785844041099	9
813.804284366735	2
813.822724901636	5
813.841165645632	1
813.859606598893	9
813.878047761587	4
813.896489133377	11
813.914930714263	7
813.933372504413	9
813.951814503827	8
813.970256712507	7
813.988699130451	10
814.00714175749	6
814.025584593794	17
814.044027639363	5
814.062470894027	11
814.080914358125	26
814.099358031318	16
814.117801913607	11
814.13624600533	17
814.154690306149	14
814.173134816232	7
814.19157953558	16
814.210024464024	4
814.228469601732	7
814.246914948705	10
814.265360504943	11
814.283806270276	1
814.302252245044	5
814.320698428738	10
814.339144821866	18
814.357591424089	15
814.376038235578	35
814.394485256331	18
814.41293248635	15
814.431379925463	8
814.449827573842	1
814.468275431486	11
814.486723498225	10
814.505171774229	25
814.523620259668	17
814.542068954202	9
814.560517857832	5
814.578966970727	23
814.597416292886	9
814.615865824311	12
814.634315565001	9
814.652765514787	26
814.671215673838	12
814.689666041984	3
814.708116619565	17
814.726567406241	10
814.745018402183	10
814.763469607389	15
814.781921021692	8
814.800372645259	12
814.818824478092	13
814.83727652019	18
814.855728771553	13
814.874181232012	10
814.892633901566	4
814.911086780556	3
814.92953986864	15
814.94799316616	20
814.966446672775	13
814.984900388487	7
815.003354313463	39
815.021808447705	16
815.040262791212	4
815.058717343984	12
815.077172105852	7
815.095627076986	7
815.114082257385	2
815.132537646879	1
815.150993245639	9
815.169449053834	3
815.187905071125	4
815.206361297511	21
815.224817733163	11
815.243274378081	17
815.261731232263	10
815.280188295712	12
815.298645568256	18
815.317103050065	9
815.335560740971	13
815.354018641311	20
815.372476750748	21
815.390935069449	26
815.409393597417	14
815.42785233448	26
815.446311280809	9
815.464770436404	7
815.483229801094	14
815.50168937522	22
815.520149158441	7
815.538609150928	11
815.557069352511	1
815.57552976353	5
815.593990383644	13
815.612451213024	6
815.6309122515	4
815.649373499411	3
815.667834956249	9
815.686296622522	10
815.704758498061	25
815.723220582695	28
815.741682876596	7
815.760145379762	17
815.778608092024	15
815.797071013552	23
815.815534144516	18
815.833997484575	6
815.852461033731	3
815.870924792152	15
815.889388759839	9
815.907852936623	9
815.926317322842	1
815.944781918326	7
815.963246722737	8
815.981711736584	6
816.000176959527	9
816.018642391736	13
816.03710803338	5
816.05557388395	4
816.074039943787	17
816.09250621289	6
816.110972691258	11
816.129439378892	8
816.147906275793	3
816.16637338162	8
816.184840696883	1
816.203308221411	19
816.221775955036	18
816.240243897927	4
816.258712050084	13
816.277180411506	3
816.295648982025	19
816.314117761811	18
816.332586750692	11
816.35105594901	4
816.369525356423	4
816.387994973103	5
816.406464799049	18
816.424934834091	11
816.443405078399	9
816.461875532143	11
816.480346194814	4
816.498817066921	4
816.517288148124	24
816.535759438593	25
816.554230938159	7
816.572702647161	10
816.591174565259	17
816.609646692623	12
816.628119029084	17
816.646591574981	34
816.665064329974	8
816.683537294233	9
816.702010467759	20
816.720483850381	7
816.73895744227	5
816.757431243424	15
816.775905253676	17
816.794379473363	12
816.812853902147	0
816.831328540028	0
816.849803387345	15
816.868278443758	8
816.886753709437	2
816.905229184383	12
816.923704868596	16
816.942180761905	12
816.96065686448	7
816.979133176152	10
816.99760969726	14
817.016086427465	5
817.034563366936	2
817.053040515674	5
817.071517873509	12
817.08999544061	14
817.108473217147	9
817.126951202611	40
817.145429397511	26
817.163907801508	8
817.182386414602	13
817.200865237132	14
817.219344268929	14
817.237823509823	17
817.256302959983	9
817.27478261924	6
817.293262487763	13
817.311742565553	10
817.33022285278	10
817.348703348933	9
817.367184054353	20
817.38566496904	20
817.404146092994	8
817.422627426044	10
817.44110896853	25
817.459590720114	19
817.478072680964	3
817.496554850912	2
817.515037230126	5
817.533519818606	2
817.552002616354	3
817.570485623368	10
817.588968839479	8
817.607452264857	8
817.625935899332	3
817.644419743243	5
817.662903796251	15
817.681388058526	10
817.699872530068	6
817.718357210707	6
817.736842100613	1
817.755327199786	1
817.773812508226	8
817.792298025762	2
817.810783752565	5
817.829269688636	9
817.847755833973	0
817.866242188407	2
817.884728752109	17
817.903215525077	2
817.921702507312	5
817.940189698644	4
817.958677099243	0
817.97716470911	5
817.995652528073	6
818.014140556473	0
818.03262879397	2
818.051117240565	8
818.069605896596	14
818.088094761725	8
818.10658383612	9
818.125073119783	4
818.143562612543	26
818.162052314569	23
818.180542225864	13
818.199032346425	13
818.217522676253	10
818.236013215178	10
818.254503963371	11
818.272994920661	5
818.291486087388	3
818.309977463212	15
818.328469048303	32
818.346960842662	20
818.365452846117	31
818.38394505884	21
818.402437480831	14
818.420930112088	9
818.439422952443	16
818.457916002065	14
818.476409260954	12
818.494902728941	20
818.513396406195	9
818.531890292886	4
818.550384388675	6
818.568878693561	4
818.587373207714	6
818.605867931135	11
818.624362863823	13
818.642858005778	9
818.661353356831	40
818.679848917151	14
818.698344686568	13
818.716840665423	23
818.735336853545	26
818.753833250595	18
818.772329857082	8
818.790826672667	10
818.80932369752	13
818.827820931639	12
818.846318375196	17
818.864816027681	15
818.883313889433	7
818.901811960452	13
818.92031024057	5
818.938808729954	6
818.957307428777	7
818.975806336696	15
818.994305453714	10
819.012804780169	0
819.031304315721	6
819.049804060371	22
819.068304014459	17
819.086804177814	9
819.105304550267	0
819.123805131818	2
819.142305922806	4
819.160806922892	6
819.179308132245	9
819.197809550867	25
819.216311178586	35
819.234813015742	22
819.253315061997	5
819.271817317349	8
819.290319782138	5
819.308822456026	5
819.327325339181	12
819.345828431604	18
819.364331733125	6
819.382835244083	8
819.40133896414	14
819.419842893294	13
819.438347031716	11
819.456851379575	8
819.475355936363	9
819.493860702758	0
819.512365678081	10
819.530870862673	7
819.549376256532	12
819.567881859488	11
819.586387671713	7
819.604893693376	7
819.623399924136	10
819.641906363995	6
819.660413013121	3
819.678919871515	5
819.697426939177	8
819.715934216108	10
819.734441702136	3
819.752949397432	3
819.771457301996	8
819.789965415658	24
819.808473738588	7
819.826982270957	19
819.845491012423	21
819.863999962987	20
819.882509122819	4
819.901018491919	1
819.919528070118	0
819.938037857754	5
819.956547854659	5
819.975058060491	22
819.993568475762	15
820.012079100131	5
820.030589933768	2
820.049100976843	2
820.067612228846	7
820.086123690288	18
820.104635360827	17
820.123147240465	14
820.141659329541	9
820.160171627885	5
820.178684135328	12
820.197196851868	4
820.215709777847	10
820.234222912924	4
820.252736257439	13
820.271249810883	7
820.289763573765	11
820.308277545745	9
820.326791726993	6
820.34530611751	4
820.363820717295	20
820.382335526178	17
820.40085054433	12
820.419365771579	8
820.437881208268	7
820.456396854054	7
820.474912709109	11
820.493428773433	24
820.511945046855	5
820.530461529545	0
820.548978221503	11
820.56749512273	1
820.586012233226	10
820.60452955282	6
820.623047081682	2
820.641564819643	6
820.660082766872	8
820.67860092337	6
820.697119289306	19
820.715637864171	17
820.734156648474	24
820.752675641875	4
820.771194844375	4
820.789714256314	3
820.808233877522	7
820.826753707828	11
820.845273747232	14
820.863793996075	14
820.882314454017	6
820.900835121227	7
820.919355997706	19
820.937877083453	16
820.956398378299	11
820.974919882414	0
820.993441595627	10
821.011963518279	20
821.03048565003	17
821.04900799105	1
821.067530541338	4
821.086053300724	3
821.10457626938	9
821.123099447474	11
821.141622834497	11
821.160146430959	7
821.178670236519	6
821.197194251178	7
821.215718475276	13
821.234242908643	5
821.252767551108	7
821.271292402842	7
821.289817463675	26
821.308342733777	8
821.326868213148	12
821.345393901958	2
821.363919799696	35
821.382445906873	30
821.40097222315	25
821.419498748524	16
821.438025483338	9
821.456552427251	15
821.475079580433	11
821.493606942884	5
821.512134514433	13
821.530662295422	4
821.549190285509	2
821.567718484866	2
821.586246893321	9
821.604775511045	12
821.623304338039	7
821.641833374301	6
821.660362619832	8
821.678892074463	2
821.697421738362	6
821.715951611361	30
821.734481693798	10
821.753011985335	9
821.77154248614	0
821.790073196215	5
821.808604115389	0
821.827135243832	13
821.845666581544	7
821.864198128355	18
821.882729884605	7
821.901261849954	9
821.919794024573	2
821.938326408291	3
821.956859001448	0
821.975391803704	8
821.993924815229	1
822.012458035853	4
822.030991465917	8
822.04952510491	16
822.068058953342	14
822.086593011043	6
822.105127277844	2
822.123661753914	12
822.142196439253	19
822.160731333691	3
822.179266437398	3
822.197801750375	15
822.216337272792	12
822.234873004138	22
822.253408944753	11
822.271945094637	12
822.29048145362	8
822.309018022043	15
822.327554799566	26
822.346091786357	27
822.364628982419	22
822.383166387579	36
822.401704002009	14
822.420241825708	30
822.438779858677	9
822.457318100745	12
822.475856552083	17
822.49439521269	17
822.512934082397	11
822.531473161543	1
822.550012449788	7
822.568551947304	12
822.587091653918	14
822.605631569972	17
822.624171695126	6
822.642712029549	4
822.661252573072	17
822.679793325864	16
822.698334287926	16
822.716875459257	7
822.735416839688	7
822.753958429559	5
822.772500228529	5
822.791042236769	8
822.809584454109	9
822.828126880718	0
822.846669516596	5
822.865212361745	4
822.883755415993	6
822.902298679681	2
822.920842152298	7
822.939385834355	8
822.957929725512	6
822.976473826109	5
822.995018135805	2
823.013562654602	4
823.032107382667	13
823.050652320003	0
823.069197466608	3
823.087742822484	11
823.106288387629	16
823.124834161703	11
823.143380145218	13
823.161926338002	6
823.180472740056	4
823.19901935104	22
823.217566171464	7
823.236113201158	11
823.254660439952	14
823.273207888015	21
823.291755545349	3
823.310303411782	0
823.328851487485	4
823.347399772458	18
823.365948266701	21
823.384496970044	23
823.403045882827	26
823.42159500471	18
823.440144335693	17
823.458693876116	23
823.477243625639	17
823.495793584432	14
823.514343752495	4
823.532894129658	4
823.55144471609	3
823.569995511794	16
823.588546516596	4
823.60709773084	8
823.625649154183	8
823.644200786796	2
823.662752628679	6
823.681304679663	4
823.699856939916	0
823.71840940927	6
823.736962088234	3
823.755514976128	1
823.774068073292	11
823.792621379556	5
823.81117489526	9
823.829728620065	7
823.84828255431	7
823.866836697485	3
823.8853910501	8
823.903945611816	13
823.922500382801	2
823.941055363058	1
823.959610552413	22
823.97816595104	15
823.996721558937	7
824.015277376104	13
824.033833402371	1
824.052389638079	0
824.070946082887	5
824.089502736795	11
824.108059599973	6
824.126616672422	8
824.145173954141	10
824.163731445131	3
824.182289145391	5
824.200847054752	15
824.219405173212	23
824.237963501113	6
824.256522038114	4
824.275080784557	13
824.293639740099	3
824.312198904742	13
824.330758278655	1
824.349317861839	4
824.367877654293	10
824.386437656018	21
824.404997866844	7
824.423558286939	24
824.442118916306	23
824.460679754772	4
824.479240802509	12
824.497802059688	1
824.516363525796	8
824.534925201345	3
824.553487085994	14
824.572049179915	16
824.590611482935	12
824.609173995397	8
824.627736716958	3
824.646299647791	16
824.664862787895	8
824.683426137098	13
824.701989695743	9
824.720553463318	17
824.739117440334	11
824.75768162645	27
824.776246021837	13
824.794810626495	14
824.813375440424	5
824.831940463453	8
824.850505695753	8
824.869071137324	10
824.887636787995	2
824.906202648108	6
824.924768717321	3
824.943334995805	5
824.96190148339	1
824.980468180416	7
824.999035086371	5
825.017602201769	23
825.036169526437	0
825.054737060206	5
825.073304803245	9
825.091872755556	8
825.110440916967	4
825.129009287649	4
825.147577867773	1
825.166146656827	6
825.184715655322	1
825.203284862918	4
825.221854279785	2
825.240423905752	9
825.258993741161	22
825.277563785671	6
825.296134039452	12
825.314704502333	7
825.333275174656	17
825.35184605608	23
825.370417146775	11
825.388988446741	14
825.407559955807	28
825.426131674145	8
825.444703601754	14
825.463275738634	17
825.481848084615	14
825.500420639867	17
825.51899340439	7
825.537566378014	2
825.556139560909	0
825.574712953246	4
825.593286554514	10
825.611860365223	4
825.630434385033	17
825.649008614114	11
825.667583052296	3
825.686157699919	1
825.704732556815	13
825.72330762264	7
825.741882897907	13
825.760458382275	10
825.779034075915	9
825.797609978996	0
825.816186091008	0
825.834762412462	7
825.853338943016	0
825.871915682842	1
825.890492631769	0
825.909069790138	7
825.927647157607	10
825.946224734349	5
825.964802520191	5
825.983380515475	15
826.00195871986	12
826.020537133517	13
826.039115756274	16
826.057694588474	16
826.076273629775	23
826.094852880176	8
826.11343234002	14
826.132012009135	5
826.150591887181	6
826.169171974669	15
826.187752271258	9
826.206332777289	9
826.224913492421	24
826.243494416825	10
826.26207555033	2
826.280656893107	14
826.299238445155	7
826.317820206475	5
826.336402177067	16
826.354984356759	14
826.373566745724	17
826.392149343789	25
826.410732151297	22
826.429315167906	22
826.447898393787	21
826.46648182894	34
826.485065473193	29
826.503649326719	8
826.522233389516	15
826.540817661415	8
826.559402142756	22
826.577986833198	20
826.596571732912	18
826.615156841727	16
826.633742159814	20
826.652327687173	6
826.670913423974	14
826.689499369706	7
826.70808552471	12
826.726671888986	18
826.745258462534	13
826.763845245183	6
826.782432237274	1
826.801019438467	5
826.819606848932	13
826.838194468499	17
826.856782297337	12
826.875370335447	1
826.893958582829	11
826.912547039484	10
826.931135705239	7
826.949724580096	4
826.968313664396	6
826.986902957968	24
827.005492460641	13
827.024082172586	7
827.042672093633	5
827.061262224122	7
827.079852563713	13
827.098443112576	6
827.117033870711	2
827.135624837948	3
827.154216014456	1
827.172807400237	0
827.19139899512	8
827.209990799445	7
827.228582812872	4
827.247175035571	11
827.265767467371	12
827.284360108444	17
827.302952958789	14
827.321546018406	18
827.340139287296	12
827.358732765287	9
827.37732645255	6
827.395920349086	15
827.414514454723	10
827.433108769803	12
827.451703293985	8
827.470298027268	2
827.488892969995	5
827.507488121823	5
827.526083482753	10
827.544679053297	9
827.563274832771	14
827.581870821518	3
827.600467019537	12
827.619063426658	18
827.637660043223	5
827.656256868888	6
827.674853903827	2
827.693451148038	1
827.71204860135	6
827.730646263935	10
827.749244135793	19
827.767842216923	15
827.786440507154	13
827.805039006659	9
827.823637715436	7
827.842236633314	21
827.860835760636	12
827.87943509706	17
827.898034642585	8
827.916634397554	4
827.935234361625	19
827.953834534968	7
827.972434917584	10
827.991035509473	8
828.009636310463	5
828.028237320726	5
828.046838540091	17
828.0654399689	4
828.08404160681	5
828.102643453993	10
828.121245510449	5
828.139847776006	2
828.158450250837	19
828.17705293494	5
828.195655828316	10
828.214258930794	3
828.232862242544	1
828.251465763568	3
828.270069493864	9
828.288673433262	24
828.307277582103	12
828.325881939876	6
828.344486507093	0
828.363091283412	25
828.381696269003	24
828.400301463867	14
828.418906868004	11
828.437512481244	16
828.456118303756	9
828.474724335541	18
828.493330576428	20
828.511937026759	16
828.530543686192	2
828.549150554727	11
828.567757632706	10
828.586364919787	11
828.604972416141	6
828.623580121768	1
828.642188036497	2
828.660796160499	9
828.679404493774	19
828.698013036322	5
828.716621787973	7
828.735230749067	1
828.753839919264	0
828.772449298562	8
828.791058887305	8
828.80966868515	3
828.828278692097	16
828.846888908659	8
828.865499334152	4
828.884109968919	8
828.902720812958	1
828.9213318661	3
828.939943128515	9
828.958554600374	7
828.977166281336	1
828.995778171399	8
829.014390270736	11
829.033002579346	10
829.05161509723	13
829.070227824387	17
829.088840760645	12
829.107453906178	5
829.126067260983	7
829.144680824891	2
829.163294598072	13
829.181908580698	10
829.200522772255	13
829.219137173256	2
829.237751783359	13
829.256366602736	8
829.274981631387	26
829.293596869139	17
829.312212316165	18
829.330827972465	4
829.349443838038	3
829.368059912713	31
829.386676196833	20
829.405292689884	7
829.42390939238	13
829.442526303978	8
829.46114342485	11
829.479760754995	9
829.498378294413	7
829.516996042935	2
829.535614000729	6
829.554232167798	5
829.572850543968	4
829.591469129584	15
829.610087924301	22
829.628706928293	14
829.647326141387	9
829.665945563754	3
829.684565195396	2
829.70318503631	3
829.721805086499	8
829.74042534579	2
829.759045814354	7
829.777666492193	10
829.796287379134	8
829.814908475348	8
829.833529781008	7
829.852151295599	12
829.870773019634	4
829.889394952773	11
829.908017095014	1
829.9266394467	10
829.94526200766	25
829.963884777722	15
829.982507757058	8
830.001130945497	9
830.019754343381	9
830.038377950367	7
830.057001766627	4
830.07562579199	3
830.094250026798	8
830.112874470709	11
830.131499123723	1
830.150123986352	2
830.168749057913	3
830.187374338749	6
830.205999828687	4
830.22462552807	7
830.243251436555	5
830.261877554486	5
830.280503881349	22
830.299130417656	10
830.317757163067	1
830.336384117751	11
830.355011281539	6
830.373638654771	12
830.392266237106	27
830.410894028716	2
830.429522029599	17
830.448150239586	17
830.466778658846	18
830.485407287552	3
830.504036125189	11
830.522665172272	12
830.541294428457	18
830.559923893746	24
830.578553568479	18
830.597183452487	4
830.615813545598	8
830.634443847983	12
830.653074359472	9
830.671705080234	11
830.69033601027	5
830.708967149752	11
830.727598498166	3
830.746230055854	11
830.764861822816	8
830.783493799052	1
830.802125984563	14
830.820758379176	4
830.839390983064	11
830.858023796226	5
830.876656818492	2
830.895290050031	8
830.913923491016	0
830.932557141105	3
830.951191000296	15
830.969825068762	9
830.988459346502	6
831.007093833345	4
831.025728529634	5
831.044363435197	3
831.062998549692	1
831.081633873633	6
831.100269406677	4
831.118905148995	1
831.137541100759	6
831.156177261456	0
831.174813631426	5
831.193450210842	1
831.212086999191	7
831.230723996985	3
831.249361204053	10
831.267998620225	9
831.2866362455	13
831.305274080221	15
831.323912124045	15
831.342550377144	8
831.361188839517	10
831.379827511165	22
831.398466391916	19
831.417105481941	12
831.435744781242	11
831.454384289646	11
831.473024007495	7
831.491663934448	7
831.510304070505	3
831.528944416007	5
831.547584970613	7
831.566225734493	4
831.584866707648	1
831.603507889907	9
831.62214928144	6
831.640790882248	6
831.65943269233	4
831.678074711688	10
831.696716940149	21
831.715359377713	4
831.734002024724	0
831.752644880838	3
831.771287946226	13
831.789931221061	7
831.808574704828	3
831.82721839787	10
831.845862300187	5
831.864506411779	0
831.883150732645	9
831.901795262787	18
831.920440002031	9
831.93908495038	4
831.957730108175	5
831.976375475073	0
831.995021051246	3
832.013666836694	8
832.032312831246	5
832.050959035244	2
832.069605448346	0
832.088252070551	7
832.106898902203	9
832.125545942958	8
832.144193192989	11
832.162840652294	4
832.181488320703	9
832.200136198387	18
832.218784285518	5
832.237432581581	13
832.25608108709	3
832.274729801703	29
832.29337872542	14
832.312027858583	0
832.330677201021	21
832.349326752563	4
832.367976513381	11
832.386626483302	7
832.405276662498	4
832.423927050969	23
832.442577648887	12
832.461228455738	8
832.479879472034	16
832.498530697264	11
832.51718213194	1
832.535833775891	6
832.554485628946	12
832.573137691277	4
832.591789962882	4
832.610442443592	0
832.629095133748	0
832.647748033008	8
832.666401141543	6
832.685054459183	6
832.703707986097	9
832.722361722287	13
832.741015667752	6
832.759669822322	2
832.778324186338	3
832.796978759458	2
832.815633541682	0
832.834288533353	10
832.852943734127	14
832.871599144006	0
832.890254763503	6
832.908910591933	8
832.927566629638	6
832.946222876619	9
832.964879332703	5
832.983535998235	3
833.002192872871	8
833.020849956782	8
833.039507249797	4
833.058164752259	6
833.076822463825	6
833.095480384667	0
833.114138514613	9
833.132796854006	3
833.151455402503	12
833.170114160104	2
833.188773127153	8
833.207432303305	16
833.226091688733	30
833.244751283437	14
833.263411087245	6
833.282071100328	10
833.300731322688	15
833.319391754494	25
833.338052395233	15
833.356713245248	8
833.375374304538	2
833.394035572933	9
833.412697050775	11
833.431358737893	6
833.450020633943	3
833.468682739441	12
833.487345054043	18
833.506007577921	14
833.524670311074	6
833.543333253503	10
833.561996405037	4
833.580659765847	5
833.599323335932	1
833.617987115293	2
833.636651103759	19
833.655315301672	20
833.673979708518	6
833.692644324811	7
833.711309150208	20
833.729974184882	17
833.748639428831	7
833.767304882056	2
833.785970544386	2
833.804636415992	14
833.823302496702	28
833.84196878686	13
833.860635286122	1
833.87930199466	6
833.897968912474	5
833.916636039392	12
833.935303375587	14
833.953970921058	5
833.972638675804	6
833.991306639827	6
834.009974812954	1
834.028643195358	8
834.047311786865	14
834.065980587821	13
834.084649597881	13
834.103318817217	8
834.12198824583	2
834.140657883547	0
834.159327730539	5
834.177997786809	16
834.196668052354	13
834.215338527004	6
834.23400921093	15
834.252680104133	2
834.27135120644	9
834.290022518023	10
834.308694039054	25
834.32736576919	9
834.34603770843	30
834.364709856947	47
834.38338221474	50
834.402054781809	37
834.420727558155	15
834.439400543605	24
834.458073738332	22
834.476747142163	11
834.495420755442	16
834.514094577826	6
834.532768609487	4
834.551442850423	9
834.570117300465	7
834.588791959783	0
834.607466828377	0
834.626141906248	20
834.644817193395	21
834.663492689647	18
834.682168395004	5
834.700844309809	3
834.719520433719	1
834.738196767076	9
834.756873309539	10
834.775550061107	10
834.794227021951	1
834.812904192071	9
834.831581571469	7
834.850259160142	7
834.868936957921	4
834.887614964976	1
834.906293181308	13
834.924971606916	6
834.943650241629	3
834.962329085619	14
834.981008138886	2
834.999687401257	10
835.018366872905	10
835.03704655383	5
835.055726444031	5
835.074406543509	1
835.093086852092	7
835.111767369952	8
835.130448097089	13
835.14912903333	13
835.167810178849	10
835.186491533644	20
835.205173097715	5
835.223854870892	7
835.242536853346	8
835.261219045076	8
835.279901446083	0
835.298584056367	5
835.317266875756	9
835.33594990425	11
835.354633142193	10
835.373316589241	19
835.392000245737	6
835.410684111167	25
835.429368186045	15
835.448052470029	5
835.466736963289	13
835.485421665826	13
835.504106577641	20
835.52279169856	3
835.541477028757	8
835.56016256823	21
835.578848316809	13
835.597534274664	4
835.616220441968	10
835.634906818206	8
835.653593403893	3
835.672280198685	4
835.690967202753	10
835.709654415928	12
835.72834183855	22
835.747029470279	1
835.765717311284	1
835.784405361566	7
835.803093620954	0
835.821782089619	3
835.840470767732	2
835.859159654779	5
835.877848751104	1
835.896538056705	1
835.915227571584	4
835.93391729574	3
835.952607229173	4
835.971297371711	9
835.989987723355	3
836.008678284447	8
836.027369054646	3
836.046060034293	1
836.064751222874	5
836.083442620903	5
836.102134228039	6
836.120826044452	6
836.13951806997	3
836.158210305108	1
836.176902749181	16
836.195595402531	7
836.214288264987	3
836.232981336891	9
836.251674617901	17
836.270368108189	7
836.289061807754	13
836.307755716424	4
836.326449834372	21
836.345144161597	51
836.3638386981	53
836.38253344388	106
836.401228398765	113
836.419923562757	52
836.438618936197	57
836.457314518743	42
836.476010310567	18
836.49470631184	21
836.513402522046	23
836.53209894153	10
836.550795570292	2
836.569492408331	12
836.588189455648	10
836.606886712242	11
836.625584177942	8
836.644281852748	6
836.662979737003	6
836.681677830364	14
836.700376133002	11
836.719074644918	3
836.737773366112	3
836.756472296411	11
836.775171435988	3
836.793870784671	0
836.812570342803	4
836.831270110042	9
836.849970086558	12
836.868670272351	8
836.88737066725	12
836.906071271427	11
836.924772085054	9
836.943473107615	16
836.962174339625	18
[truncated: 106,081 more rows]
