# Supplementary material for: Identification and tentative removal of collagen glue in Palaeolithic worked bone objects: implications for ZooMS and radiocarbon dating
Source: Sci Rep. 2023 Dec 13;13:22119. doi: 10.1038/s41598-023-49242-7 (PMC10719399; doi:10.1038/s41598-023-49242-7)
Supplement: Supplementary file 2 — Supplementary Information 2. [file 41598_2023_49242_MOESM2_ESM.zip › maldi raw files/634 IST_original_1.txt]

799.938609583028	5
799.956891849524	8
799.975174325267	9
799.993457010092	10
800.011739904166	3
800.030023007488	5
800.048306320059	6
800.066589841712	7
800.084873572613	0
800.103157512762	6
800.12144166216	6
800.139726020807	2
800.158010588536	2
800.176295365346	2
800.194580351571	3
800.212865546878	3
800.231150951601	7
800.249436565406	14
800.267722388459	8
800.286008420594	3
800.304294661978	4
800.322581112777	15
800.340867772658	17
800.359154641621	28
800.377441719833	4
800.395729007293	5
800.414016504169	8
800.43230420996	9
800.450592124999	8
800.468880249287	10
800.487168582825	10
800.505457125611	4
800.523745877646	10
800.542034838762	7
800.560324009127	4
800.578613388575	1
800.596902977438	5
800.615192775383	10
800.633482782577	12
800.651772999019	13
800.670063424544	9
800.688354059318	3
800.70664490334	0
800.724935956778	0
800.743227219132	2
800.761518690734	4
800.779810371585	7
800.798102261686	3
800.816394361035	11
800.834686669466	2
800.852979187146	1
800.871271914075	7
800.889564850086	5
800.907857995514	1
800.926151350023	8
800.944444913781	2
800.962738686789	8
800.981032668878	0
800.999326860217	0
801.017621260971	3
801.035915870641	2
801.054210689727	0
801.072505717895	0
801.090800955312	9
801.109096401978	8
801.127392057726	4
801.145687922891	12
801.16398399697	11
801.182280280466	2
801.200576773211	1
801.218873475039	0
801.237170386115	6
801.255467506441	2
801.273764836015	0
801.292062374673	0
801.310360122746	0
801.328658079735	18
801.346956246139	13
801.365254621627	15
801.383553206363	10
801.401852000516	12
801.420151003584	7
801.438450216069	9
801.456749637635	0
801.475049268284	4
801.49334910835	6
801.511649157664	0
801.529949416062	1
801.548249883708	0
801.566550560604	3
801.584851446582	5
801.603152541977	1
801.621453846454	0
801.639755360181	0
801.65805708299	7
801.676359015048	1
801.694661156356	0
801.712963507081	1
801.731266066721	8
801.74956883561	8
801.767871813916	2
801.786175001137	2
801.804478397775	0
801.822782003663	3
801.841085818633	0
801.859389842852	0
801.877694076154	0
801.895998518873	1
801.914303170674	6
801.932608031725	8
801.950913102026	7
801.969218381408	4
801.987523870041	0
802.005829568091	7
802.024135475223	0
802.042441591437	0
802.060747916901	7
802.079054451615	6
802.097361195746	3
802.115668148792	4
802.133975311088	0
802.152282682634	0
802.170590263429	1
802.188898053475	6
802.207206052602	0
802.225514261147	0
802.243822678608	5
802.262131305485	4
802.280440141445	20
802.298749186822	7
802.317058441281	5
802.335367904824	3
802.353677577783	5
802.371987459825	0
802.390297551117	3
802.408607851659	14
802.426918361283	5
802.445229080325	9
802.46354000845	3
802.481851145657	4
802.500162492281	0
802.518474048155	13
802.536785812945	6
802.555097787152	10
802.573409970609	1
802.591722363316	0
802.610034965106	0
802.628347775978	5
802.646660796268	0
802.664974025641	1
802.683287464264	1
802.701601112304	6
802.719914969259	3
802.738229035632	3
802.756543311088	2
802.774857795794	0
802.79317248975	8
802.811487392789	0
802.829802505078	5
802.848117826618	7
802.866433357407	11
802.884749097447	16
802.90306504657	10
802.921381204942	8
802.939697572565	7
802.958014149271	8
802.976330935227	1
802.994647930601	4
803.012965135058	7
803.031282548597	2
803.049600171555	0
803.067918003595	0
803.086236044885	0
803.104554295426	2
803.12287275505	1
803.141191423924	3
803.159510302048	6
803.177829389256	9
803.196148685881	8
803.214468191757	9
803.232787906548	12
803.251107830757	12
803.269427964049	5
803.287748306759	5
803.306068858552	4
803.324389619595	3
803.342710589722	2
803.361031769099	5
803.379353157894	11
803.397674755772	15
803.415996562733	11
803.434318578944	13
803.452640804406	2
803.470963239119	2
803.489285883082	4
803.507608736296	6
803.525931798593	1
803.544255069973	9
803.562578550771	0
803.580902240819	9
803.599226139951	2
803.617550248334	0
803.635874565967	0
803.654199092683	0
803.67252382865	7
803.690848774035	12
803.709173928336	8
803.727499292055	14
803.745824864857	2
803.76415064691	8
803.782476638214	6
803.800802838768	4
803.819129248406	2
803.837455867294	0
803.855782695266	6
803.874109732823	3
803.892436979296	7
803.910764435021	12
803.929092099996	2
803.947419974054	2
803.965748057363	16
803.98407635009	18
804.002404851901	3
804.020733562962	10
804.039062483107	3
804.057391612503	1
804.07572095115	4
804.094050499047	2
804.112380256028	1
804.130710222428	7
804.149040397743	11
804.167370782477	5
804.185701376462	4
804.20403217953	0
804.222363191849	0
804.240694413419	8
804.259025844241	2
804.277357484145	1
804.295689333301	5
804.314021391708	4
804.332353659365	3
804.350686136107	1
804.369018822267	13
804.387351717343	18
804.405684821837	6
804.424018135415	6
804.442351658244	10
804.460685390324	2
804.479019331656	13
804.497353482238	9
804.515687841904	5
804.534022410822	0
804.552357188822	0
804.570692176242	12
804.589027372913	19
804.6073627785	3
804.625698393506	6
804.644034217762	13
804.662370251103	15
804.680706493695	0
804.699042945538	2
804.717379606632	6
804.73571647681	5
804.754053556239	3
804.77239084492	1
804.790728342852	0
804.809066049867	0
804.827403966134	0
804.845742091652	10
804.864080426422	3
804.882418970275	0
804.90075772338	0
804.919096685736	2
804.937435857344	0
804.955775238035	1
804.974114828145	2
804.992454627339	2
805.010794635785	1
805.029134853314	8
805.047475280095	8
805.065815916295	0
805.084156761411	3
805.102497815947	0
805.120839079566	4
805.139180552436	9
805.157522234559	0
805.175864125932	2
805.19420622639	1
805.212548536099	0
805.23089105506	2
805.249233783272	3
805.267576720568	3
805.285919867284	4
805.304263222915	4
805.322606787966	1
805.340950562101	6
805.359294545488	3
805.377638738294	9
805.395983140016	4
805.414327751158	7
805.432672571383	7
805.451017600861	8
805.46936283959	2
805.48770828757	4
805.506053944635	10
805.524399810951	3
805.542745886352	7
805.56109217134	0
805.579438665244	7
805.597785368399	9
805.616132280807	6
805.634479402299	1
805.652826733042	0
805.671174273205	0
805.689522022452	0
805.707869980784	4
805.726218148534	9
805.744566525369	3
805.762915111456	7
805.781263906795	0
805.799612911218	0
805.817962124893	0
805.836311547819	0
805.854661179998	3
805.873011021429	1
805.891361071943	0
805.90971133171	6
805.928061800729	0
805.946412478832	0
805.964763366355	5
805.983114462961	7
806.00146576882	0
806.019817283763	0
806.038169007959	4
806.056520941574	3
806.074873084273	4
806.093225436057	2
806.11157799726	4
806.129930767548	5
806.14828374692	1
806.16663693588	0
806.184990333756	0
806.203343940885	3
806.221697757265	2
806.24005178273	1
806.258406017615	1
806.276760461752	0
806.295115114806	1
806.31346997728	0
806.331825049005	0
806.350180329816	6
806.368535819878	22
806.386891519193	5
806.405247427592	6
806.423603545411	6
806.441959872315	4
806.460316408471	1
806.478673153879	1
806.497030108372	15
806.515387272117	8
806.533744645114	4
806.552102227364	14
806.570460018698	3
806.588818019285	2
806.607176229124	11
806.625534648215	7
806.643893276391	2
806.662252113987	4
806.6806111605	8
806.698970416433	2
806.71732988145	1
806.735689555888	2
806.754049439411	8
806.772409532186	11
806.790769834045	7
806.809130345157	4
806.827491065522	13
806.845851995139	5
806.864213134008	2
806.882574481963	9
806.900936039169	0
806.919297805629	0
806.93765978134	1
806.956021966305	0
806.974384360354	1
806.992746963488	0
807.011109776042	0
807.029472797681	5
807.047836028741	1
807.066199468885	2
807.084563118114	2
807.102926976763	0
807.121291044498	0
807.139655321485	0
807.158019807724	3
807.176384503217	0
807.194749407794	4
807.213114521624	4
807.231479844539	1
807.249845376874	1
807.268211118462	0
807.286577069135	6
807.304943228893	2
807.323309598071	3
807.341676176334	1
807.360042964018	2
807.378409960619	2
807.396777166641	2
807.415144581748	7
807.433512206107	11
807.451880039887	6
807.470248082585	5
807.488616334703	24
807.506984795906	15
807.525353466362	0
807.54372234607	1
807.562091434864	4
807.580460732911	8
807.59883024021	6
807.617199956763	5
807.635569882401	0
807.653940017459	5
807.672310361603	5
807.690680914999	8
807.70905167748	1
807.727422649215	0
807.745793830371	4
807.764165220611	8
807.782536819937	0
807.800908628684	7
807.819280646515	5
807.837652873432	3
807.856025309938	2
807.874397955361	8
807.892770810037	0
807.911143873966	2
807.929517146981	1
807.947890629416	1
807.966264320937	0
807.984638221711	1
808.003012331738	0
808.02138665085	7
808.039761179384	17
808.058135917002	10
808.076510863874	2
808.094886019831	3
808.113261385041	4
808.131636959504	9
808.150012743389	15
808.168388736191	17
808.186764938246	6
808.205141349555	10
808.223517970117	14
808.241894799932	11
808.260271839	7
808.278649087154	2
808.297026544393	4
808.315404211053	15
808.333782086799	6
808.352160171966	5
808.370538466219	10
808.388916969557	9
808.407295682316	13
808.42567460416	6
808.444053735259	11
808.46243307561	16
808.480812625047	2
808.499192383905	7
808.517572351849	3
808.535952529046	1
808.554332915329	0
808.572713511033	7
808.591094315655	7
808.609475329698	1
808.627856552995	2
808.646237985545	5
808.664619627181	1
808.683001477902	6
808.701383538045	7
808.719765807274	0
808.738148285924	2
808.756530973659	4
808.77491387048	9
808.793296976723	2
808.811680292052	0
808.830063816633	1
808.848447550469	1
808.866831493391	5
808.885215645565	1
808.903600006994	4
808.921984577676	5
808.940369357612	3
808.958754346634	3
808.977139544909	10
808.995524952438	0
809.013910569053	16
809.03229639509	5
809.050682430212	0
809.069068674588	1
809.08745512805	4
809.105841790933	8
809.124228662903	3
809.142615744126	18
809.161003034603	8
809.179390534165	0
809.197778242982	3
809.216166161052	9
809.234554288377	1
809.252942624787	7
809.271331170619	6
809.289719925369	15
809.30810888954	19
809.326498062798	16
809.344887445477	8
809.363277037243	10
809.381666838262	6
809.400056848368	2
809.418447067727	8
809.436837496508	16
809.455228134375	8
809.473618981328	17
809.492010037535	7
809.510401302997	5
809.52879277788	1
809.547184461681	0
809.565576354904	0
809.583968457213	0
809.602360768776	0
809.620753289426	0
809.639146019497	1
809.657538958654	1
809.675932107066	0
809.694325464732	7
809.712719031483	5
809.731112807657	0
809.749506792917	1
809.767900987263	2
809.786295391032	2
809.804690003886	4
809.823084825995	1
809.841479857357	0
809.859875097974	0
809.878270547677	3
809.896666206635	1
809.915062074678	4
809.933458152312	2
809.951854438864	0
809.97025093467	4
809.988647639731	4
810.007044553878	2
810.025441677447	2
810.043839010102	17
810.062236552012	3
810.080634303176	0
810.099032263426	4
810.117430432931	4
810.135828811858	0
810.154227399703	6
810.172626196803	4
810.191025203325	4
810.209424418933	4
810.227823843796	4
810.246223477745	2
810.264623320949	1
810.283023373407	11
810.301423635119	12
810.319824106086	4
810.338224786139	6
810.356625675447	15
810.375026774009	9
810.393428081826	8
810.411829598729	5
810.430231325055	8
810.448633260299	7
810.467035404966	5
810.48543775872	4
810.503840321727	6
810.522243094158	1
810.540646075507	2
810.559049266278	12
810.577452666136	8
810.595856275249	1
810.614260093448	7
810.63266412107	10
810.651068357947	7
810.66947280391	0
810.687877458959	0
810.706282323432	1
810.724687396991	11
810.743092679805	6
810.761498171873	9
810.779903873197	9
810.798309783606	13
810.816715903271	7
810.83512223219	1
810.853528770364	1
810.871935517625	9
810.89034247414	13
810.908749639911	16
810.927157014936	10
810.945564599215	5
810.963972392582	9
810.982380395035	15
811.000788606912	1
811.019197028043	3
811.037605658261	0
811.056014497733	3
811.074423546461	7
811.092832804275	2
811.111242271345	0
811.129651947837	0
811.148061833416	3
811.166471928082	2
811.184882232003	8
811.203292745178	4
811.221703467777	7
811.240114399295	9
811.258525540068	5
811.276936890095	8
811.295348449378	18
811.313760217915	3
811.332172195708	6
811.350584382587	4
811.368996778722	12
811.387409383943	14
811.40582219842	5
811.42423522232	16
811.442648455307	2
811.461061897548	4
811.479475548877	7
811.497889409461	4
811.516303479468	3
811.534717758394	3
811.553132246744	8
811.57154694418	12
811.589961850872	4
811.608376966818	2
811.62679229202	0
811.645207826309	22
811.663623569853	16
811.682039522653	1
811.700455684539	4
811.718872055849	15
811.737288636246	8
811.755705425898	3
811.774122424805	14
811.7925396328	1
811.81095705005	7
811.829374676723	1
811.847792512316	2
811.866210557163	0
811.884628811434	1
811.903047274625	1
811.921465947406	8
811.939884829107	8
811.958303920063	5
811.976723220275	7
811.995142729742	4
812.013562448465	11
812.031982376275	3
812.050402513339	3
812.06882285966	5
812.087243415068	0
812.105664179899	4
812.124085153818	0
812.142506336993	3
812.160927729422	3
812.179349330939	6
812.197771141712	6
812.21619316174	4
812.234615391024	2
812.253037829395	11
812.271460477021	6
812.289883333903	17
812.308306400041	9
812.326729675434	7
812.345153159915	2
812.363576853651	9
812.382000756643	1
812.400424868722	10
812.418849190226	5
812.437273720816	8
812.455698460494	9
812.474123409596	8
812.492548567785	2
812.51097393523	3
812.529399511931	3
812.547825297888	1
812.566251292932	0
812.584677497231	0
812.603103910787	0
812.621530533598	0
812.639957365665	0
812.65838440682	1
812.676811657062	7
812.695239116728	1
812.71366678565	0
812.732094663659	2
812.750522750925	0
812.768951047446	6
812.787379553054	10
812.805808267919	4
812.824237192208	2
812.842666325416	6
812.861095668048	2
812.879525219768	2
812.897954980744	0
812.916384950976	4
812.934815130463	1
812.953245519039	0
812.97167611687	1
812.990106923957	0
813.008537940132	2
813.026969165732	2
813.045400600418	1
813.063832244361	0
813.08226409756	0
813.100696159847	0
813.119128431558	0
813.137560912357	15
813.155993602244	10
813.174426501555	5
813.192859609953	3
813.211292927608	5
813.229726454519	3
813.248160190518	5
813.266594135773	3
813.285028290284	7
813.303462654051	3
813.321897227074	3
813.340332009185	3
813.358767000553	3
813.377202201176	6
813.395637610888	8
813.414073230024	3
813.432509058247	1
813.450945095727	5
813.469381342464	4
813.487817798288	1
813.506254463368	5
813.524691337874	12
813.543128421298	7
813.561565713979	15
813.580003216085	12
813.59844092711	12
813.616878847729	7
813.635316977266	1
813.653755316061	0
813.672193864111	21
813.690632621418	8
813.709071587982	7
813.727510763633	4
813.745950148541	0
813.764389742705	1
813.782829545958	1
813.801269558466	9
813.8197097804	4
813.838150211422	1
813.856590851531	15
813.875031700897	4
813.893472759689	2
813.911914027568	2
813.930355504703	0
813.948797190927	3
813.967239086407	3
813.985681191144	5
814.004123504969	5
814.022566028219	3
814.041008760557	4
814.059451702152	2
814.077894853003	6
814.096338212943	0
814.114781782308	0
814.13322556076	4
814.15166954847	7
814.170113745267	5
814.188558151322	5
814.207002766801	7
814.225447591369	3
814.243892625025	7
814.262337867937	7
814.280783320106	6
814.299228981532	14
814.317674852215	10
814.336120932155	11
814.354567221182	13
814.373013719298	7
814.39146042684	2
814.409907343638	10
814.428354469524	4
814.446801804668	1
814.465249349068	9
814.483697102556	15
814.502145065301	3
814.520593237472	3
814.539041618563	1
814.557490209079	10
814.575939008683	13
814.594388017544	1
814.612837235662	7
814.631286663037	8
814.649736299501	2
814.668186145221	0
814.68663620003	1
814.705086464433	3
814.723536937755	4
814.741987620335	10
814.760438512172	5
814.778889613097	9
814.797340923448	8
814.815792442887	9
814.834244171583	2
814.852696109536	5
814.871148256578	0
814.889600612877	0
814.908053178602	0
814.926505953246	0
814.944958937316	1
814.963412130475	0
814.981865532891	4
815.000319144395	2
815.018772965325	3
815.037226995513	2
815.055681234789	4
815.074135683153	5
815.092590340943	0
815.111045207991	2
815.129500284127	7
815.147955569352	9
815.166411064002	2
815.184866767741	0
815.203322680906	2
815.22177880316	1
815.240235134502	3
815.258691675102	11
815.277148425128	7
815.295605384073	1
815.314062552613	15
815.332519930074	10
815.350977516791	1
815.369435312766	1
815.387893317999	1
815.406351532488	10
815.424809956067	2
815.443268588903	4
815.461727430827	4
815.480186482178	15
815.498645742617	3
815.517105212483	1
815.535564891268	0
815.55402477948	1
815.572484876781	2
815.590945183339	16
815.609405699323	2
815.627866424228	5
815.64632735839	2
815.664788501809	5
815.683249854486	3
815.701711416589	1
815.720173187613	3
815.738635167894	3
815.757097357432	1
815.77555975606	0
815.794022364114	5
815.812485181425	0
815.830948207656	6
815.849411443314	6
815.86787488823	0
815.886338542234	5
815.904802405496	0
815.923266478016	4
815.941730759625	1
815.96019525066	7
815.978659950784	2
815.997124859998	7
816.015589978806	3
816.034055306535	1
816.052520843521	0
816.070986589765	0
816.089452545098	3
816.107918709858	4
816.126385083707	7
816.144851666814	5
816.163318459178	8
816.181785460631	0
816.200252671512	2
816.218720091481	2
816.237187720539	10
816.255655559024	7
816.274123606598	1
816.29259186343	0
816.311060329519	7
816.329529004698	4
816.347997889304	13
816.366466982999	22
816.384936285783	14
816.403405797993	6
816.421875519462	6
816.44034545002	5
816.458815589667	11
816.47728593874	8
816.495756496903	7
816.514227264493	10
816.532698241172	8
816.551169426941	14
816.569640822136	21
816.58811242642	3
816.606584239963	2
816.625056262763	1
816.643528494653	8
816.662000935801	0
816.680473586207	1
816.698946445871	0
816.717419514793	3
816.735892792805	8
816.754366280075	12
816.772839976603	12
816.79131388222	1
816.809787997264	1
816.828262321398	14
816.84673685479	8
816.865211597271	14
816.88368654901	3
816.902161710177	0
816.920637080433	3
816.939112659778	1
816.957588448551	7
816.976064446413	4
816.994540653364	0
817.013017069912	0
817.03149369538	12
817.049970530106	5
817.068447574091	0
817.086924827334	1
817.105402289835	3
817.123879961426	4
817.142357842275	0
817.160835932214	0
817.17931423158	2
817.197792740204	2
817.216271457918	0
817.234750384722	0
817.253229520953	2
817.271708866273	0
817.290188420852	9
817.308668184689	4
817.327148157785	10
817.345628339971	32
817.364108731414	9
817.382589332117	9
817.401070142078	7
817.419551161128	1
817.438032389606	9
817.456513827005	12
817.474995473831	2
817.493477329747	1
817.511959395091	0
817.530441669524	0
817.548924153216	8
817.567406845997	6
817.585889748037	13
817.604372859505	20
817.622856179893	9
817.641339709709	5
817.659823448615	0
817.67830739678	0
817.696791554203	12
817.715275920885	2
817.733760496656	0
817.752245281687	0
817.770730275976	3
817.789215479355	3
817.807700892161	3
817.826186514058	3
817.844672345213	2
817.863158385627	5
817.881644635131	2
817.900131094063	0
817.918617762084	1
817.937104639195	0
817.955591725734	1
817.974079021364	0
817.992566526252	0
818.011054240398	3
818.029542163635	13
818.0480302963	9
818.066518638054	5
818.085007188899	11
818.103495949171	7
818.121984918702	4
818.140474097323	6
818.158963485035	16
818.177453082174	1
818.195942888572	11
818.21443290406	10
818.232923128639	3
818.251413562645	5
818.269904205741	9
818.288395058096	2
818.306886119879	2
818.325377390584	1
818.343868870716	11
818.362360559939	22
818.38085245842	11
818.399344566161	15
818.417836882992	16
818.43632940925	7
818.454822144431	3
818.473315089039	9
818.491808242906	6
818.510301605863	11
818.52879517808	2
818.547288959556	5
818.565782950291	3
818.584277150116	7
818.6027715592	5
818.621266177544	1
818.639761005147	6
818.65825604184	7
818.676751287792	5
818.695246743004	0
818.713742407474	2
818.732238281035	14
818.750734363856	4
818.769230655936	2
818.787727157275	10
818.806223867873	6
818.824720787561	1
818.843217916509	0
818.861715254717	0
818.880212802014	1
818.89871055874	0
818.917208524557	1
818.935706699463	1
818.954205083799	0
818.972703677224	4
818.991202479909	0
819.009701491854	0
819.028200713058	0
819.046700143352	2
819.065199782906	3
819.083699631719	1
819.102199689792	1
819.120699956955	1
819.139200433377	0
819.15770111906	8
819.176202014001	9
819.194703118034	1
819.213204431494	0
819.231705954046	0
819.250207685688	9
819.268709626758	7
819.287211776919	5
819.30571413634	1
819.32421670502	0
819.34271948296	4
819.36122246999	6
819.37972566628	1
819.39822907183	12
819.41673268647	13
819.43523651054	14
819.453740543699	3
819.47224478595	1
819.490749237629	10
819.509253898567	12
819.527758768597	4
819.546263847886	2
819.564769136266	1
819.583274633905	18
819.601780340974	13
819.620286257133	11
819.638792382552	11
819.657298717062	3
819.675805260831	0
819.694312013861	0
819.71281897615	0
819.731326147699	0
819.749833528339	0
819.768341118238	3
819.786848917229	5
819.805356925817	1
819.823865143327	4
819.842373570097	10
819.860882205958	6
819.879391051248	3
819.897900105798	0
819.916409369438	0
819.934918842339	2
819.953428524331	0
819.971938415582	16
819.990448516094	12
820.008958826034	4
820.027469344897	1
820.045980073188	0
820.06449101057	5
820.083002157213	2
820.101513513115	0
820.120025078109	1
820.138536852362	2
820.157048835876	7
820.17556102865	14
820.194073430514	13
820.212586041808	16
820.231098862193	6
820.249611891838	11
820.268125130574	4
820.28663857857	2
820.305152235996	0
820.323666102512	16
820.34218017812	3
820.360694463157	5
820.379208957285	16
820.397723660673	10
820.416238573321	6
820.434753695061	3
820.453269026061	13
820.471784566321	7
820.490300315672	4
820.508816274452	14
820.527332442324	8
820.545848819456	4
820.564365405849	10
820.582882201332	6
820.601399206245	11
820.619916420249	2
820.638433843514	0
820.65695147587	4
820.675469317486	11
820.693987368362	1
820.712505628668	1
820.731024097896	4
820.749542776385	3
820.768061664134	0
820.786580761143	0
820.805100067413	0
820.823619582943	2
820.842139307565	4
820.860659241278	2
820.87917938442	1
820.897699736823	4
820.916220298318	7
820.934741069072	8
820.953262048919	2
820.971783238195	3
820.990304636562	12
821.00882624419	10
821.027348061078	3
821.045870087058	1
821.064392322468	0
821.082914766969	0
821.10143742073	6
821.119960283584	4
821.138483355866	1
821.157006637072	0
821.175530127707	10
821.194053827602	12
821.212577736758	2
821.231101855007	6
821.249626182346	11
821.268150719115	11
821.286675464976	0
821.305200420266	2
821.323725584649	3
821.342250958122	15
821.360776541026	13
821.379302333021	15
821.397828334278	9
821.416354544794	21
821.434880964403	13
821.453407593272	16
821.471934431402	11
821.490461478793	8
821.508988735445	26
821.527516201188	5
821.546043876192	16
821.564571760457	5
821.583099853814	10
821.601628156601	6
821.620156668479	10
821.638685389619	7
821.65721431985	0
821.675743459511	0
821.694272808264	0
821.712802366278	0
821.731332133553	1
821.74986210992	0
821.768392295548	1
821.786922690436	4
821.805453294586	2
821.823984107827	6
821.842515130499	10
821.861046362093	6
821.879577803118	6
821.898109453404	2
821.916641312781	2
821.93517338142	0
821.953705659319	1
821.97223814631	15
821.990770842563	11
822.009303748246	1
822.027836863021	12
822.046370186888	11
822.064903720185	2
822.083437462574	2
822.101971414224	0
822.120505574966	0
822.139039945139	2
822.157574524403	2
822.176109312929	2
822.194644310547	1
822.213179517595	4
822.231714933735	0
822.250250559136	1
822.268786393799	2
822.287322437554	11
822.305858690739	7
822.324395153016	6
822.342931824385	2
822.361468705185	18
822.380005795077	11
822.3985430944	15
822.417080602645	6
822.435618320321	0
822.454156247089	3
822.472694383119	6
822.49123272841	13
822.509771282962	9
822.528310046606	4
822.546849019512	8
822.565388201679	3
822.583927592939	0
822.602467193629	0
822.621007003411	5
822.639547022455	13
822.65808725076	1
822.676627688158	2
822.695168334817	0
822.713709190906	0
822.732250255919	5
822.750791530363	0
822.769333013899	1
822.787874706696	1
822.806416608755	4
822.824958720075	1
822.843501040488	0
822.862043570162	0
822.880586308929	0
822.899129257127	0
822.917672414586	0
822.936215781137	3
822.954759356781	7
822.973303141856	6
822.991847136023	10
823.010391339622	2
823.028935752312	6
823.047480374095	0
823.066025205309	8
823.084570245615	5
823.103115495184	13
823.121660954013	3
823.140206621936	9
823.15875249912	3
823.177298585566	4
823.195844881273	0
823.214391386243	9
823.232938100305	5
823.251485023628	1
823.270032156214	3
823.288579497892	17
823.307127049001	7
823.325674809203	2
823.344222778667	17
823.362770957223	17
823.381319345041	10
823.39986794229	6
823.418416748632	9
823.436965764066	3
823.455514988932	1
823.47406442289	10
823.492614065941	5
823.511163918593	19
823.529713980167	14
823.548264251004	6
823.566814731103	6
823.585365420464	1
823.603916319087	10
823.622467426802	8
823.641018743779	7
823.659570269849	5
823.678122005351	9
823.696673949945	0
823.715226103802	2
823.73377846692	0
823.752331039301	0
823.770883820774	2
823.789436811509	0
823.807990011507	1
823.826543420767	23
823.845097039119	11
823.863650866734	20
823.882204903611	9
823.90075914975	1
823.919313604981	7
823.937868269475	2
823.956423143231	0
823.97497822625	0
823.993533518361	3
824.012089019904	3
824.03064473054	0
824.049200650268	1
824.067756779428	1
824.086313117682	22
824.104869665367	9
824.123426421975	2
824.141983388015	12
824.160540563148	9
824.179097947543	7
824.197655541201	4
824.216213344121	4
824.234771356134	2
824.253329577409	15
824.271888007947	19
824.290446647578	8
824.30900549664	14
824.327564554796	5
824.346123822214	3
824.364683298895	12
824.383242984668	12
824.401802879873	14
824.420362984002	6
824.438923297563	8
824.457483820217	1
824.476044552303	18
824.494605493313	13
824.513166643924	5
824.531728003458	8
824.550289572255	8
824.568851350315	4
824.587413337637	2
824.605975534222	4
824.6245379399	12
824.643100554841	11
824.661663379044	6
824.68022641234	3
824.698789655069	0
824.717353106891	0
824.735916767975	5
824.754480638322	6
824.773044717762	9
824.791609006465	2
824.8101735046	1
824.828738211659	5
824.84730312798	0
824.865868253734	6
824.884433588411	3
824.902999132691	11
824.921564885894	13
824.940130848359	0
824.958697020088	1
824.977263401079	0
824.995829991164	12
825.014396790681	3
825.032963799291	11
825.051531017164	4
825.070098444131	5
825.08866608036	2
825.107233926021	0
825.125801980776	4
825.144370244625	15
825.162938717906	2
825.18150740028	5
825.200076291747	4
825.218645392817	2
825.237214702811	7
825.255784222067	2
825.274353950586	0
825.292923888199	0
825.311494035414	6
825.330064391553	6
825.348634956955	6
825.36720573145	12
825.385776715378	5
825.404347908399	4
825.422919310684	8
825.441490922231	6
825.460062742872	2
825.478634772946	1
825.497207012113	4
825.515779460543	10
825.534352118067	1
825.552924985023	0
825.571498061073	0
825.590071346217	0
825.608644840963	6
825.627218544633	3
825.645792457566	20
825.664366579762	5
825.682940911052	4
825.701515451775	6
825.720090201591	13
825.73866516067	7
825.757240329013	1
825.77581570645	4
825.794391293149	9
825.812967089282	1
825.831543094508	0
825.850119308828	6
825.868695732411	8
825.887272365258	9
825.905849207368	7
825.924426258741	0
825.943003519208	3
825.961580988938	0
825.980158667932	2
825.998736556189	5
826.01731465354	4
826.035892960154	0
826.054471476031	2
826.073050201172	2
826.091629135407	9
826.110208279075	12
826.128787631837	3
826.147367193692	1
826.165946964981	2
826.184526945363	17
826.20310713501	9
826.221687533919	6
826.240268141922	1
826.258848959189	5
826.277429985719	4
826.296011221513	8
826.314592666571	12
826.333174320722	3
826.351756184137	3
826.370338256816	6
826.388920538588	17
826.407503029794	6
826.426085730094	5
826.444668639657	2
826.463251758484	10
826.481835086405	1
826.50041862359	2
826.519002370038	1
826.53758632575	1
826.556170490556	1
826.574754864626	18
826.593339447959	18
826.611924240726	12
826.630509242418	0
826.649094453373	6
826.667679873591	4
826.686265503074	6
826.70485134165	3
826.72343738966	0
826.742023646765	1
826.760610112963	6
826.779196788595	11
826.79778367332	1
826.81637076748	0
826.834958070564	4
826.853545583081	0
826.872133304693	0
826.890721235568	3
826.909309375708	4
826.927897725111	2
826.946486283608	3
826.96507505154	2
826.983664028395	3
827.002253214684	4
827.020842610238	0
827.039432214885	4
827.058022028797	2
827.076612051972	0
827.095202284242	5
827.113792725945	11
827.132383376743	27
827.150974236635	10
827.169565305961	0
827.188156584381	0
827.206748072065	3
827.225339769014	0
827.243931675226	1
827.262523790533	4
827.281116115103	10
827.299708648938	12
827.318301392037	3
827.336894344231	26
827.355487505688	8
827.37408087641	4
827.392674456396	2
827.411268245476	3
827.429862243991	13
827.448456451429	10
827.467050868302	5
827.48564549427	1
827.504240329671	1
827.522835374167	3
827.541430627927	5
827.560026090781	30
827.5786217629	16
827.597217644283	5
827.615813735101	3
827.634410034843	5
827.653006543849	4
827.671603262119	7
827.690200189654	6
827.708797326283	4
827.727394672347	0
827.745992227505	4
827.764589991928	0
827.783187965615	2
827.801786148396	0
827.820384540612	0
827.838983141752	11
827.857581952327	8
827.876180971997	2
827.89478020093	2
827.913379639129	0
827.931979286761	0
827.950579143319	8
827.969179209141	4
827.987779484227	2
828.006379968578	0
828.024980662194	0
828.043581564904	0
828.062182676878	4
828.080783998118	19
828.099385528452	18
828.11798726822	16
828.136589217083	13
828.155191375211	9
828.173793742434	7
828.192396318921	1
828.210999104673	0
828.229602099859	13
828.24820530397	3
828.266808717516	1
828.285412340156	4
828.304016172062	8
828.322620213232	8
828.341224463497	7
828.359828923026	0
828.37843359182	5
828.397038469879	5
828.415643557033	10
828.434248853622	10
828.452854359305	13
828.471460074253	8
828.490065998296	2
828.508672131604	0
828.527278474347	1
828.545885026184	5
828.564491787117	4
828.583098757314	1
828.601705936776	5
828.620313325673	5
828.638920923495	2
828.657528730752	4
828.676136747103	0
828.69474497255	0
828.713353407432	6
828.731962051578	12
828.75057090482	5
828.769179967326	2
828.787789239098	7
828.806398719964	1
828.825008410266	3
828.843618309662	1
828.862228418153	4
828.88083873608	2
828.899449263101	0
828.918059999388	3
828.93667094494	7
828.955282099756	7
828.973893463668	7
828.992505036845	3
829.011116819287	3
829.029728810994	0
829.048341011797	2
829.066953421864	1
829.085566041196	7
829.104178869624	2
829.122791907487	2
829.141405154445	0
829.160018610668	0
829.178632276157	0
829.19724615074	0
829.215860234589	1
829.234474527873	2
829.253089030082	1
829.271703741726	4
829.290318662466	5
829.308933792471	3
829.327549131742	7
829.346164680277	6
829.364780437908	3
829.383396404804	3
829.402012580795	4
829.420628966222	11
829.439245560914	4
829.457862364702	10
829.476479377585	16
829.495096599903	13
829.513714031316	2
829.532331672165	2
829.55094952211	8
829.569567581149	2
829.588185849624	0
829.606804327195	1
829.625423014031	10
829.644041910132	0
829.662661015329	2
829.681280329792	2
829.699899853519	1
829.718519586513	4
829.737139528772	0
829.755759680126	8
829.774380040746	0
829.793000610631	0
829.811621389612	1
829.830242378028	1
829.84886357554	6
829.867484982318	0
829.886106598191	3
829.90472842333	4
829.923350457734	4
829.941972701574	2
829.960595154339	2
829.979217816541	4
829.997840687837	0
830.0164637684	0
830.035087058228	0
830.053710557151	0
830.072334265341	5
830.090958182796	12
830.109582309517	3
830.128206645503	2
830.146831190586	2
830.165455944934	0
830.184080908547	3
830.202706081257	4
830.221331463232	0
830.239957054643	5
830.258582854979	3
830.277208864752	1
830.29583508362	3
830.314461511754	14
830.333088149324	9
830.35171499582	12
830.370342051582	4
830.388969316609	9
830.407596790902	9
830.426224474462	4
830.444852367287	3
830.463480469208	5
830.482108780395	5
830.500737300677	0
830.519366030396	4
830.53799496921	6
830.556624117291	1
830.575253474637	2
830.59388304108	8
830.612512816788	6
830.631142801933	4
830.649772996173	4
830.668403399509	2
830.687034012112	3
830.70566483398	7
830.724295865114	1
830.742927105515	9
830.761558555011	2
830.780190213774	1
830.798822081802	3
830.817454159097	3
830.836086445658	1
830.854718941315	7
830.873351646068	3
830.891984560257	0
830.910617683542	13
830.929251016094	3
830.947884558081	2
830.966518309165	1
830.985152269345	0
831.003786438791	14
831.022420817503	15
831.041055405482	6
831.059690202726	2
831.078325209067	3
831.096960424674	1
831.115595849548	7
831.134231483687	8
831.152867326923	10
831.171503379425	10
831.190139641194	11
831.208776112058	1
831.227412792189	1
831.246049681756	12
831.26468678042	4
831.28332408818	1
831.301961605376	0
831.320599331669	1
831.339237267228	5
831.357875412053	8
831.376513765975	4
831.395152329163	4
831.413791101618	11
831.432430083339	8
831.451069274326	5
831.46970867441	9
831.48834828376	9
831.506988102377	3
831.52562813009	1
831.54426836724	1
831.562908813486	13
831.581549468999	3
831.600190333608	0
831.618831407483	3
831.637472690795	1
831.656114183204	0
831.674755884709	0
831.693397795481	20
831.712039915689	12
831.730682244824	8
831.749324783566	5
831.767967531234	2
831.786610488169	2
831.80525365437	10
831.823897029668	5
831.842540614402	0
831.861184408404	0
831.879828411331	0
831.898472623696	0
831.917117045327	0
831.935761676055	3
831.95440651605	4
831.973051565311	3
831.991696823669	2
832.010342291464	7
832.028987968355	6
832.047633854513	0
832.066279949939	1
832.08492625446	0
832.103572768249	0
832.122219491304	0
832.140866423456	3
832.159513565045	14
832.17816091573	11
832.196808475683	2
832.215456244902	0
832.234104223218	26
832.252752410972	22
832.271400807822	2
832.290049413768	4
832.308698229152	3
832.327347253633	8
832.34599648738	7
832.364645930394	6
832.383295582506	7
832.401945444054	11
832.420595514529	4
832.439245794441	2
832.45789628362	5
832.476546982067	6
832.49519788961	1
832.513849006249	19
832.532500332327	14
832.551151867671	8
832.569803612112	25
832.58845556582	4
832.607107728625	12
832.625760100697	20
832.644412682207	1
832.663065472814	0
832.681718472687	1
832.700371681658	5
832.719025099895	8
832.7376787274	7
832.756332564172	13
832.774986610211	0
832.793640865347	6
832.812295329751	8
832.830950003251	8
832.849604886359	11
832.868259978394	1
832.886915279696	7
832.905570790095	4
832.924226509932	7
832.942882438866	1
832.961538577237	6
832.980194924705	4
832.998851481271	3
833.017508247103	11
833.036165222374	5
833.054822406741	4
833.073479800376	1
833.092137403108	1
833.110795215107	2
833.129453236373	0
833.148111466737	14
833.166769906709	5
833.185428555608	8
833.204087413774	23
833.222746481037	11
833.241405757738	6
833.260065243536	2
833.278724938601	0
833.297384842934	1
833.316044956535	1
833.334705279233	2
833.353365811198	6
833.372026552431	5
833.390687502932	13
833.409348662529	5
833.428010031394	2
833.446671609527	2
833.465333396927	8
833.483995393425	8
833.50265759919	2
833.521320014223	1
833.539982638524	2
833.558645472092	2
833.577308514757	5
833.595971766691	1
833.614635227721	2
833.633298898189	3
833.651962777755	7
833.670626866759	1
833.68929116469	0
833.707955672059	1
833.726620388525	0
833.745285314259	0
833.763950449261	0
833.782615793531	4
833.801281346898	8
833.819947109533	4
833.838613081435	2
833.857279262606	11
833.875945652874	14
833.894612252409	8
833.913279061213	1
833.931946079285	2
833.950613306453	5
833.969280743061	0
833.987948388765	1
834.006616243567	2
834.025284307808	3
834.043952581146	7
834.062621063752	0
834.081289755626	3
834.099958656597	1
834.118627767007	4
834.137297086344	1
834.155966615119	1
834.174636353162	0
834.193306300303	1
834.211976456712	9
834.230646822389	1
834.249317397334	1
834.267988181547	0
834.286659174858	2
834.305330377266	5
834.324001789113	2
834.342673410057	0
834.36134524044	2
834.380017279921	6
834.398689528499	9
834.417361986516	5
834.436034653631	1
834.454707530014	5
834.473380615665	3
834.492053910413	5
834.510727414601	8
834.529401127886	5
834.548075050268	4
834.56674918209	0
834.585423523009	2
834.604098073196	1
834.622772832652	9
834.641447801376	4
834.660122979198	0
834.678798366459	13
834.697473962646	6
834.716149768273	18
834.734825782997	6
834.75350200699	1
834.772178440422	5
834.79085508278	0
834.809531934408	1
834.828208995474	0
834.846886265467	4
834.865563745071	15
834.884241433601	0
834.9029193314	0
834.921597438467	1
834.940275754802	4
834.958954280236	3
834.977633015108	0
834.996311959079	3
835.014991112318	6
835.033670474655	0
835.05235004626	0
835.071029827304	1
835.089709817447	5
835.108390016687	2
835.127070425196	19
835.145751042973	17
835.164431870019	7
835.183112906334	3
835.201794151917	4
835.220475606598	3
835.239157270548	9
835.257839143596	16
835.276521226083	7
835.295203517668	19
835.313886018522	6
835.332568728644	9
835.351251647865	7
835.369934776524	1
835.388618114282	5
835.407301661138	7
835.425985417433	4
835.444669382827	12
835.463353557489	10
835.48203794142	3
835.500722534619	8
835.519407336917	6
835.538092348484	2
835.556777569319	13
835.575462999423	2
835.594148638625	1
835.612834487097	0
835.631520544836	1
835.650206811845	10
835.668893287952	1
835.687579973499	1
835.706266868144	0
835.724953971887	1
835.743641285069	0
835.76232880735	0
835.7810165389	6
835.799704479719	5
835.818392629635	3
835.837080988821	3
835.855769557276	1
835.874458335171	0
835.893147321993	3
835.911836518084	1
835.930525923444	13
835.949215538073	1
835.967905361971	6
835.986595394968	6
836.005285637233	1
836.023976088768	0
836.042666749572	8
836.061357619474	12
836.080048698816	2
836.098739987256	0
836.117431484794	0
836.136123191602	5
836.15481510785	3
836.173507233025	3
836.192199567811	4
836.210892111525	6
836.229584864507	6
836.248277826759	3
836.266970998281	4
836.285664379071	1
836.30435796896	8
836.323051768118	9
836.341745776546	21
836.360439994071	16
836.379134421037	16
836.397829057102	44
836.416523902435	27
836.435218956868	15
836.45391422074	21
836.472609693711	17
836.491305375951	4
836.51000126746	7
836.528697368068	22
836.547393677946	8
836.566090197093	4
836.584786925509	0
836.603483863024	6
836.622181009979	5
836.640878365862	5
836.659575931185	6
836.678273705606	2
836.696971689468	14
836.715669882429	8
836.734368284659	4
836.753066895988	0
836.771765716586	2
836.790464746624	2
836.809163985762	7
836.827863433998	6
836.846563091674	2
836.865262958449	5
836.883963034493	3
836.902663319808	1
[truncated: 106,073 more rows]
