# Supplementary material for: Identification and tentative removal of collagen glue in Palaeolithic worked bone objects: implications for ZooMS and radiocarbon dating
Source: Sci Rep. 2023 Dec 13;13:22119. doi: 10.1038/s41598-023-49242-7 (PMC10719399; doi:10.1038/s41598-023-49242-7)
Supplement: Supplementary file 2 — Supplementary Information 2. [file 41598_2023_49242_MOESM2_ESM.zip › maldi raw files/634 IST_original_2.txt]

800.013065235723	2
800.031349844469	12
800.049634662508	6
800.067919689838	2
800.086204926461	3
800.104490372203	9
800.122776027066	3
800.141061891393	3
800.15934796484	14
800.177634247579	5
800.195920739438	1
800.21420744076	7
800.232494351204	13
800.250781470767	10
800.269068799623	0
800.28735633777	0
800.305644085209	4
800.323932041769	3
800.342220207621	0
800.360508582594	1
800.37879716703	5
800.397085960415	2
800.415374963264	17
800.433664175233	5
800.451953596494	4
800.470243226876	4
800.488533066721	8
800.506823115687	13
800.525113373773	21
800.543403841152	16
800.561694517823	2
800.579985403786	4
800.598276498869	2
800.616567803073	9
800.634859316741	2
800.65315103953	0
800.671442971611	5
800.689735112984	8
800.708027463477	23
800.726320023263	19
800.744612792341	9
800.762905770368	1
800.781198957859	4
800.799492354643	27
800.817785960547	20
800.836079775743	5
800.854373800231	2
800.872668033841	4
800.890962476743	12
800.909257128765	4
800.92755199008	0
800.945847060687	1
800.964142340586	1
800.982437829606	1
801.000733527919	5
801.019029435524	10
801.03732555225	12
801.055621878097	1
801.073918413407	2
801.092215157839	1
801.110512111563	5
801.128809274408	0
801.147106646717	1
801.165404228147	0
801.183702018869	10
801.202000018541	3
801.220298227676	5
801.238596646104	4
801.256895273654	8
801.275194110495	6
801.29349315663	9
801.311792411885	13
801.330091876433	15
801.348391550101	2
801.366691433063	3
801.384991525317	12
801.403291826863	12
801.421592337531	7
801.439893057491	6
801.458193986744	3
801.476495125118	5
801.494796472613	6
801.513098029572	16
801.531399795824	6
801.549701771197	2
801.568003955691	1
801.586306349477	19
801.604608952557	11
801.622911764929	18
801.641214786422	7
801.659518017208	4
801.677821457116	6
801.696125106487	3
801.714428964808	2
801.732733032594	4
801.751037309501	0
801.7693417957	6
801.787646491021	5
801.805951395806	0
801.824256509713	0
801.84256183274	0
801.86086736506	0
801.879173106674	2
801.89747905758	7
801.915785217608	3
801.934091586928	8
801.952398165542	16
801.970704953276	6
801.989011950132	0
802.007319156452	5
802.025626572066	13
802.043934196801	11
802.062242030657	0
802.080550073806	2
802.098858326248	1
802.117166787983	0
802.135475458839	0
802.153784338989	6
802.17209342826	7
802.190402726995	4
802.20871223468	3
802.227021951831	0
802.245331878102	1
802.263642013666	2
802.281952358352	2
802.300262912503	0
802.318573675775	3
802.336884648341	23
802.355195829856	11
802.373507221007	5
802.391818821109	2
802.410130630675	15
802.428442649191	9
802.446754877172	3
802.465067314275	1
802.48337996067	12
802.501692816188	3
802.52000588117	6
802.538319155273	7
802.556632638671	11
802.574946331017	2
802.593260232829	2
802.611574343934	5
802.629888664333	0
802.648203193681	7
802.666517932494	8
802.684832880429	5
802.703148037658	1
802.721463404007	11
802.739778979823	11
802.758094764759	14
802.77641075899	10
802.794726962169	5
802.813043374814	5
802.831359996753	3
802.849676827985	0
802.867993868167	1
802.886311117814	0
802.904628576583	0
802.922946244645	0
802.941264121829	0
802.959582208479	1
802.97790050425	6
802.996219009314	6
803.014537723329	6
803.032856646808	2
803.051175779582	10
803.069495121649	1
803.087814672666	1
803.106134433148	3
803.124454402752	3
803.14277458165	1
803.161094969669	6
803.179415567154	1
803.197736373761	2
803.216057389662	8
803.234378614512	6
803.252700048828	4
803.271021692438	4
803.289343545341	1
803.307665607195	4
803.325987878514	8
803.344310358954	16
803.362633048689	15
803.380955947545	9
803.399279055868	4
803.417602373311	8
803.435925900049	2
803.454249635909	3
803.472573581062	2
803.490897735338	6
803.509222098907	10
803.52754667177	20
803.545871453927	10
803.564196445206	1
803.582521645779	0
803.600847055646	0
803.619172674634	1
803.637498502917	18
803.655824540321	10
803.674150787192	0
803.692477243184	5
803.710803908471	12
803.729130782707	1
803.74745786641	3
803.765785159406	0
803.784112661697	1
803.802440372937	2
803.820768293643	1
803.839096423472	1
803.857424762595	0
803.875753311011	1
803.89408206855	2
803.912411035383	0
803.93074021151	2
803.949069596759	2
803.967399191302	0
803.985728995139	9
804.004059008099	3
804.02238923018	1
804.040719661728	4
804.05905030257	1
804.077381152534	1
804.09571221162	2
804.11404348	3
804.132374957675	1
804.150706644644	4
804.169038540735	14
804.18737064612	1
804.2057029608	0
804.224035484601	1
804.242368217698	0
804.260701160088	3
804.2790343116	6
804.297367672407	16
804.315701242336	16
804.334035021732	15
804.35236901025	5
804.370703208062	0
804.389037614824	5
804.407372231225	8
804.425707056576	9
804.444042091394	8
804.462377335161	17
804.480712788396	13
804.499048450753	3
804.517384322576	0
804.535720403349	0
804.554056693417	6
804.572393192779	14
804.590729901436	11
804.609066819216	3
804.627403946289	7
804.645741282658	0
804.664078828148	0
804.682416582934	0
804.700754546841	3
804.719092720216	8
804.737431102712	1
804.755769694331	9
804.774108495418	12
804.792447505626	2
804.810786725129	5
804.829126153582	2
804.847465791674	9
804.865805638717	0
804.884145695227	0
804.902485960686	0
804.920826435613	7
804.939167119662	9
804.957508013178	13
804.975849115645	16
804.994190427406	6
805.012531948462	0
805.030873678812	7
805.049215618285	4
805.067557767053	4
805.085900125116	4
805.104242692301	5
805.122585468781	4
805.140928454556	1
805.159271649454	7
805.177615053646	9
805.195958666961	0
805.214302489743	7
805.232646521648	25
805.250990762675	11
805.269335213169	0
805.287679872786	0
805.306024741699	12
805.324369819561	5
805.342715106891	4
805.361060603515	3
805.379406309435	5
805.397752224305	9
805.416098348642	14
805.434444682274	2
805.452791225029	4
805.471137976907	2
805.489484938079	2
805.507832108547	10
805.52617948831	12
805.544527077195	3
805.562874875376	15
805.581222882852	4
805.599571099622	1
805.617919525344	3
805.636268160532	2
805.654617004844	4
805.67296605845	0
805.691315321352	6
805.709664793377	6
805.728014474696	14
805.746364365311	12
805.764714465049	4
805.783064774082	3
805.80141529241	0
805.819766019861	0
805.838116956607	3
805.856468102649	4
805.874819457813	0
805.893171022273	0
805.911522795856	6
805.929874778906	14
805.948226971079	21
805.966579372547	8
805.984931983139	1
806.003284803026	0
806.021637832208	0
806.039991070513	4
806.058344518113	6
806.076698174837	1
806.095052041028	1
806.113406116342	2
806.131760400779	2
806.150114894684	6
806.168469597712	1
806.186824510035	2
806.205179631482	7
806.223534962224	3
806.241890502261	1
806.260246251422	0
806.278602209878	1
806.296958377457	3
806.315314754504	0
806.333671340674	6
806.352028135967	4
806.370385140728	13
806.388742354612	7
806.407099777792	2
806.425457410095	1
806.443815251694	4
806.462173302588	4
806.480531562605	11
806.498890031918	1
806.517248710354	4
806.535607598258	12
806.553966695286	10
806.572326001436	0
806.590685517055	8
806.609045241797	8
806.627405175834	1
806.645765318995	2
806.664125671452	3
806.682486233204	0
806.70084700408	1
806.719207984251	20
806.737569173546	10
806.755930572308	10
806.774292180195	3
806.792653997204	0
806.811016023682	0
806.829378259283	0
806.847740704007	2
806.8661033582	1
806.884466221515	4
806.902829294127	1
806.921192575863	0
806.939556066894	0
806.957919767221	6
806.976283676671	8
806.994647795417	5
807.013012123287	2
807.031376660625	0
807.049741407087	4
807.068106362672	3
807.086471527725	2
807.104836901902	9
807.123202485375	3
807.141568277971	0
807.159934279863	4
807.178300491051	8
807.196666911363	7
807.215033540971	4
807.233400379875	3
807.251767427902	9
807.270134685226	4
807.288502151845	4
807.306869827588	1
807.325237712627	0
807.343605806963	8
807.361974110421	4
807.380342623176	4
807.398711345227	8
807.417080276574	8
807.435449416873	6
807.45381876664	6
807.47218832553	10
807.490558093889	11
807.5089280712	7
807.527298257806	3
807.545668653882	4
807.564039258908	2
807.582410073231	8
807.60078109685	9
807.619152329765	8
807.637523771976	3
807.655895423139	5
807.67426728377	4
807.692639353698	3
807.711011632749	2
807.729384120925	0
807.747756818569	4
807.766129725337	4
807.784502841401	14
807.802876166589	8
807.821249701073	1
807.839623444854	10
807.857997397758	5
807.876371559959	3
807.894745931457	2
807.913120512078	0
807.931495301995	0
807.949870301209	0
807.968245509548	0
807.986620927182	0
808.004996554113	4
808.023372390167	5
808.041748435519	2
808.060124690166	0
808.07850115411	0
808.096877827006	0
808.115254709371	0
808.133631801032	2
808.152009101817	0
808.170386611726	6
808.188764331104	11
808.207142259607	2
808.225520397406	4
808.243898744329	9
808.262277300548	3
808.280656066064	6
808.299035040704	10
808.317414224641	12
808.335793617874	3
808.354173220232	1
808.372553031886	10
808.390933052837	7
808.409313282912	7
808.427693722283	4
808.446074370952	5
808.464455228744	4
808.482836295833	12
808.501217572219	7
808.519599057729	0
808.537980752536	6
808.55636265664	6
808.57474477004	2
808.593127092392	0
808.611509624213	10
808.629892365331	7
808.648275315574	11
808.66665847494	13
808.685041843776	2
808.703425421736	0
808.721809208993	1
808.740193205375	0
808.758577411053	0
808.776961826028	0
808.795346450128	1
808.813731283524	1
808.832116326217	0
808.850501578035	0
808.868887039322	6
808.887272709561	14
808.905658589097	4
808.924044678102	0
808.942430976059	0
808.960817483313	0
808.979204200037	9
808.997591125712	6
809.015978260857	0
809.034365605127	11
809.052753158693	6
809.071140921384	2
809.089528893373	12
809.107917074658	9
809.126305465067	2
809.144694064774	2
809.163082873778	1
809.181471891906	3
809.199861119331	7
809.218250556054	2
809.236640202073	0
809.255030057045	8
809.273420121486	6
809.291810395225	0
809.310200878088	3
809.328591570075	7
809.346982471533	3
809.365373582115	0
809.383764901994	15
809.402156430998	12
809.420548169299	5
809.438940116897	0
809.457332273793	20
809.47572463964	10
809.494117214958	3
809.512509999572	4
809.530902993312	0
809.549296196176	1
809.56768960851	0
809.586083229969	3
809.604477060725	1
809.622871100606	9
809.641265349784	11
809.659659808259	3
809.678054476032	1
809.696449352757	0
809.714844438952	12
809.733239734445	8
809.751635239062	23
809.770030952804	8
809.788426876016	2
809.806823008353	1
809.825219349987	2
809.843615900746	2
809.862012660803	6
809.880409630157	4
809.898806808809	8
809.917204196413	1
809.935601793487	0
809.953999599858	0
809.972397615355	3
809.990795839976	8
810.009194274068	4
810.027592917284	9
810.045991769798	15
810.064390831437	7
810.082790102374	5
810.101189582608	0
810.11958927214	16
810.137989170624	10
810.156389278578	5
810.17478959583	4
810.193190122035	4
810.211590857709	8
810.229991802682	2
810.248392956779	4
810.266794320002	17
810.285195892695	5
810.303597674512	9
810.321999665628	19
810.340401865869	2
810.358804275407	7
810.377206894243	6
810.395609722377	13
810.414012759464	13
810.432416006021	1
810.450819461876	0
810.469223126855	0
810.48762700096	7
810.506031084536	6
810.524435377236	9
810.542839879235	9
810.561244590359	18
810.57964951078	11
810.5980546405	0
810.616459979517	0
810.63486552766	1
810.653271284927	2
810.671677251666	2
810.690083427529	2
810.708489812691	0
810.726896406978	1
810.745303210563	1
810.763710223446	1
810.782117445454	9
810.800524876933	10
810.818932517537	0
810.837340367266	1
810.855748426293	0
810.874156694619	2
810.89256517207	0
810.910973858991	5
810.929382754865	3
810.947791860037	0
810.966201174681	0
810.984610698449	3
811.003020431343	0
811.021430373535	1
811.039840525025	0
811.058250885641	3
811.076661455554	1
811.095072234766	3
811.113483223276	3
811.131894420912	1
811.150305827673	13
811.168717443905	0
811.187129269262	7
811.205541303918	1
811.223953547699	2
811.242366000778	12
811.260778663156	4
811.279191534832	3
811.29760461546	4
811.31601790556	7
811.334431404958	1
811.352845113482	3
811.371259031303	8
811.389673158251	8
811.408087494669	12
811.426502040041	32
811.44491679471	16
811.463331758851	12
811.481746932118	7
811.50016231451	5
811.5185779062	7
811.536993707189	2
811.555409717304	3
811.57382593689	3
811.592242365428	0
811.610659003438	0
811.629075850574	2
811.647492907008	0
811.665910172568	1
811.684327647426	1
811.702745331583	7
811.721163225038	8
811.739581327446	3
811.757999639326	4
811.776418160504	7
811.794836890808	4
811.81325583041	2
811.831674979138	2
811.850094337338	0
811.868513904491	11
811.886933680942	20
811.905353666864	8
811.923773861913	5
811.942194266087	0
811.96061487956	0
811.979035702332	0
811.997456734402	0
812.015877975425	3
812.03429942592	0
812.052721085714	0
812.071142954633	3
812.089565032678	8
812.107987320195	3
812.126409816838	0
812.14483252278	3
812.163255437847	7
812.181678562386	12
812.200101896051	2
812.218525438843	8
812.236949190932	9
812.255373152321	7
812.273797322836	19
812.292221702822	10
812.310646291761	2
812.329071090173	10
812.34749609771	3
812.365921314546	7
812.384346740508	8
812.402772375769	8
812.421198220329	10
812.439624274188	17
812.458050537173	6
812.476477009457	10
812.494903690867	13
812.513330581749	1
812.531757681584	1
812.550184990718	0
812.568612509324	0
812.587040237056	1
812.605468173914	1
812.623896320071	3
812.642324675527	5
812.660753240283	1
812.679182013991	1
812.697610997172	0
812.716040189651	5
812.734469591257	5
812.752899202162	4
812.771329022193	0
812.789759051697	1
812.808189290326	4
812.826619738082	16
812.845050395136	6
812.863481261491	2
812.881912337144	5
812.90034362175	6
812.918775115829	3
812.937206819207	5
812.95563873171	0
812.974070853514	8
812.992503184444	2
813.010935724672	0
813.029368474201	2
813.047801432855	13
813.066234600982	10
813.084667978235	3
813.103101564614	11
813.121535360293	7
813.139969365271	5
813.158403579549	3
813.176838002952	3
813.195272635483	0
813.213707477485	0
813.232142528614	0
813.250577789042	0
813.269013258597	0
813.287448937624	9
813.305884825778	2
813.324320923058	1
813.342757229638	1
813.361193745517	10
813.379630470695	2
813.398067405	0
813.416504548431	3
813.434941901335	8
813.453379463366	15
813.471817234696	15
813.490255215152	7
813.508693405081	2
813.527131804137	1
813.545570412319	2
813.5640092298	1
813.582448256582	3
813.600887492663	6
813.61932693787	19
813.637766592377	9
813.656206456011	0
813.674646529117	0
813.693086811177	5
813.71152730271	0
813.729968003369	15
813.748408913328	4
813.766850032413	1
813.785291360799	0
813.803732898484	12
813.822174645468	6
813.84061660158	1
813.859058766991	7
813.877501141529	11
813.895943725539	3
813.914386518504	2
813.932829520941	2
813.951272732505	0
813.969716153368	4
813.988159783359	10
814.006603622649	15
814.025047671239	1
814.043491929129	0
814.061936396146	6
814.080381072462	2
814.098825958079	8
814.117271052822	1
814.135716356692	8
814.154161870035	4
814.172607592505	8
814.191053524275	2
814.209499665172	15
814.227946015542	6
814.246392575038	5
814.264839343662	4
814.283286321585	2
814.301733508809	5
814.320180905332	5
814.338628510983	5
814.357076325933	1
814.37552435001	6
814.393972583561	3
814.412421026239	6
814.430869678043	25
814.449318539147	13
814.467767609552	0
814.486216889257	5
814.504666377915	6
814.523116076047	7
814.541565983479	13
814.560016100211	8
814.578466425897	8
814.596916961056	3
814.615367705342	7
814.633818658929	10
814.652269821642	6
814.670721193656	4
814.68917277497	0
814.707624565584	14
814.726076565326	3
814.744528774367	7
814.762981192709	4
814.781433820178	3
814.799886656774	1
814.818339702843	7
814.83679295804	0
814.855246422537	0
814.873700096161	2
814.892153979258	1
814.910608071483	9
814.929062373008	8
814.947516883487	10
814.96597160344	7
814.984426532693	9
815.002881671073	6
815.021337018754	6
815.039792575735	10
815.058248341843	2
815.076704317252	4
815.095160501788	0
815.113616895624	0
815.132073498761	0
815.150530311199	3
815.168987332763	13
815.187444563629	11
815.205902003794	4
815.224359652914	2
815.242817511507	7
815.261275579402	6
815.279733856423	6
815.298192342745	1
815.316651038368	9
815.335109943117	2
815.353569057168	4
815.372028380346	3
815.390487912824	3
815.408947654603	4
815.427407605683	4
815.44586776589	11
815.464328135398	1
815.482788714207	7
815.501249502143	7
815.519710499206	8
815.538171705743	0
815.556633121582	8
815.575094746547	1
815.59355658064	1
815.612018624034	6
815.630480876728	4
815.648943338724	2
815.667406009846	8
815.68586889027	2
815.704331979821	2
815.722795278846	1
815.741258786825	5
815.759722504279	5
815.77818643086	4
815.796650566742	2
815.815114911751	3
815.833579466235	5
815.852044229847	1
815.870509202759	7
815.888974384625	5
815.907439775966	1
815.925905376608	2
815.94437118655	6
815.962837205447	4
815.981303433818	1
815.999769871317	1
816.018236518117	4
816.036703374044	3
816.055170439446	5
816.073637713975	1
816.092105197633	19
816.110572890591	21
816.12904079285	5
816.14750890441	10
816.165977225098	2
816.184445755087	0
816.202914494378	1
816.221383442796	1
816.239852600515	4
816.258321967361	5
816.276791543683	13
816.295261329132	4
816.313731323709	6
816.332201527587	2
816.350671940766	3
816.369142563246	15
816.387613394854	18
816.406084435764	3
816.424555685801	2
816.443027145313	7
816.461498813953	4
816.47997069172	6
816.498442778789	0
816.516915075333	1
816.535387580831	6
816.55386029563	4
816.57233321973	0
816.590806353132	1
816.609279695662	6
816.627753247493	5
816.646227008452	4
816.664700978886	3
816.683175158448	5
816.701649547138	9
816.720124145129	6
816.738598952595	4
816.757073969015	3
816.775549194737	4
816.794024629761	4
816.812500274085	7
816.830976127538	0
816.849452190292	0
816.867928462348	10
816.886404943532	5
816.904881633844	1
816.92335853363	0
816.941835642719	6
816.960312960935	0
816.97879048828	1
816.997268224926	5
817.015746170873	10
817.034224326122	5
817.052702690499	1
817.071181264178	2
817.089660047159	8
817.108139039267	8
817.126618240504	3
817.145097651216	15
817.163577271229	11
817.182057100371	9
817.200537138641	2
817.219017386212	9
817.237497843085	1
817.25597850926	8
817.274459384563	5
817.292940469168	3
817.311421763074	1
817.329903266109	20
817.348384978446	10
817.36686689991	19
817.385349030851	6
817.403831370919	1
817.422313920115	4
817.440796678787	8
817.459279646587	7
817.477762823516	6
817.496246209746	4
817.514729805278	3
817.533213610112	2
817.551697624248	8
817.570181847339	2
817.588666279905	2
817.607150921599	2
817.625635772596	1
817.64412083272	6
817.662606102321	7
817.681091581049	18
817.69957726908	10
817.718063166239	4
817.7365492727	1
817.755035588289	14
817.773522113354	20
817.792008847374	6
817.810495790869	5
817.828982943667	5
817.847470305592	6
817.865957876647	3
817.884445657003	5
817.902933646662	4
817.921421845622	8
817.939910253711	6
817.958398871102	4
817.976887697796	4
817.995376733617	0
818.013865978741	0
818.032355433167	0
818.050845096722	0
818.069334969579	0
818.087825051564	0
818.106315343025	3
818.124805843615	1
818.143296553507	3
818.161787472354	0
818.180278600677	1
818.198769938302	0
818.217261485229	1
818.235753241111	3
818.254245206469	4
818.272737380956	16
818.291229764919	9
818.309722357836	0
818.328215160057	3
818.346708171579	15
818.365201392404	11
818.383694822357	8
818.402188461613	8
818.420682310171	19
818.439176367858	7
818.457670634847	10
818.476165111139	10
818.494659796559	3
818.513154691108	5
818.531649795134	3
818.550145108461	1
818.568640630918	9
818.587136362503	9
818.605632303391	4
818.624128453755	6
818.642624813074	5
818.661121381695	4
818.679618159619	1
818.698115146846	0
818.716612343375	1
818.735109748859	0
818.75360736382	6
818.772105187909	1
818.790603221475	3
818.809101463996	17
818.827599915819	2
818.846098576945	6
818.864597447374	0
818.883096526932	0
818.901595815792	0
818.920095313955	8
818.938595021246	9
818.957094937841	1
818.975595063738	12
818.994095398764	3
819.012595943093	3
819.031096696551	13
819.049597659485	2
819.068098831549	1
819.086600212915	7
819.10510180341	6
819.123603603208	4
819.142105612309	8
819.160607830538	14
819.179110258071	7
819.197612894732	0
819.21611574087	0
819.234618796138	4
819.253122060534	5
819.271625534407	1
819.290129217409	1
819.308633109714	0
819.327137211148	0
819.345641521885	3
819.364146041751	0
819.382650771093	1
819.401155709391	1
819.419660857166	3
819.438166214244	11
819.456671780451	6
819.475177555787	10
819.4936835406	1
819.512189734542	6
819.530696137787	5
819.549202749988	6
819.567709571839	6
819.586216602645	4
819.604723842929	0
819.623231292168	1
819.641738950884	9
819.660246818902	0
819.67875489605	0
819.697263182328	1
819.715771678082	2
819.734280382966	0
819.752789297152	0
819.771298420295	2
819.789807753088	3
819.808317294836	1
819.826827046062	4
819.845337006243	5
819.863847175901	4
819.882357554862	2
819.900868142953	5
819.919378940173	7
819.93788994687	10
819.956401162696	0
819.974912587826	0
819.993424221912	4
820.011936065648	3
820.03044811834	1
820.048960380509	2
820.067472851633	5
820.085985532235	8
820.104498422141	1
820.123011521175	1
820.141524829339	1
820.160038346981	3
820.178552073751	1
820.197066009652	1
820.215580154856	2
820.234094509536	0
820.252609073347	0
820.271123846113	2
820.289638828531	13
820.308154019904	16
820.326669420754	2
820.34518503056	2
820.363700849844	13
820.382216878431	4
820.400733116147	5
820.419249562994	4
820.437766219317	6
820.45628308477	6
820.474800159527	16
820.493317443414	7
820.511834936604	3
820.530352639097	2
820.54887055072	0
820.567388671647	1
820.585907001704	9
820.604425541238	8
820.622944289901	15
820.641463247695	18
820.659982414966	10
820.678501791367	3
820.697021377071	11
820.715541171905	20
820.734061176043	7
820.752581389485	5
820.771101812056	4
820.789622443931	0
820.80814328511	0
820.826664335418	1
820.845185595204	1
820.863707063947	4
820.882228741992	1
820.900750629342	4
820.919272725996	1
820.937795031779	3
820.956317546866	0
820.974840271257	0
820.993363204952	0
821.011886347603	6
821.030409699731	1
821.048933261163	2
821.067457031726	3
821.085981011418	16
821.104505200588	12
821.123029598888	6
821.141554206492	20
821.160079023226	16
821.178604049263	10
821.197129284605	7
821.215654729077	3
821.234180382853	0
821.252706245932	0
821.271232318142	2
821.289758599656	6
821.308285090473	1
821.326811790421	3
821.345338699673	6
821.363865818228	2
821.382393145914	5
821.400920682904	5
821.419448429198	9
821.437976384796	4
821.45650454935	3
821.475032923383	7
821.493561506719	4
821.512090299185	4
821.530619300782	1
821.549148511857	3
821.567677932062	7
821.586207561571	0
821.60473740021	4
821.623267448153	0
821.641797705401	0
821.660328171779	4
821.678858847461	9
821.697389732447	3
821.715920826563	13
821.734452129984	5
821.752983642709	22
821.771515364564	3
821.790047295724	10
821.808579436188	19
821.827111785782	13
821.84564434468	19
821.864177112883	2
821.882710090216	3
821.901243276853	2
821.919776672795	3
821.93831027804	0
821.956844092243	11
821.975378115923	4
821.993912348909	3
822.012446791024	5
822.03098144227	5
822.049516302994	2
822.068051372849	1
822.086586652008	6
822.105122140297	10
822.123657837891	11
822.14219374479	6
822.160729860993	4
822.179266186152	1
822.19780272079	0
822.216339464732	0
822.234876417805	0
822.253413580009	0
822.271950951691	7
822.290488532503	4
822.30902632262	3
822.327564321867	3
822.346102530419	9
822.364640948276	5
822.383179575263	8
822.401718411555	5
822.420257457151	9
822.438796711878	10
822.457336176084	5
822.475875849247	5
822.494415731713	2
822.512955823659	5
822.531496124735	7
822.550036634942	7
822.568577354454	3
822.58711828327	11
822.605659421217	3
822.624200768469	8
822.642742325025	5
822.661284090712	3
822.679826065878	4
822.698368250001	0
822.716910643428	0
822.735453246334	0
822.753996058372	4
822.772539079365	10
822.791082310012	6
822.809625749789	7
822.828169398697	0
822.84671325691	11
822.865257324428	5
822.883801601076	17
822.902346087204	9
822.920890782289	0
822.939435686678	1
822.957980800546	1
822.976526123545	0
822.995071655501	0
823.01361739711	4
823.03216334785	8
823.05070950772	4
823.069255876896	3
823.087802455377	0
823.106349242988	1
823.124896240079	0
823.143443446126	1
823.161990861479	7
823.180538486311	14
823.199086320273	5
823.217634363367	6
823.236182615765	10
823.254731077469	4
823.273279748304	11
823.291828628443	13
823.310377717888	7
823.328927016464	0
823.347476524519	2
823.366026241532	1
823.384576168023	9
823.403126303645	11
823.421676648573	14
823.440227202631	10
823.458777965995	7
823.477328938664	7
823.495880120464	14
823.514431511569	5
823.53298311198	13
823.551534921696	12
823.570086940368	19
823.588639168521	12
823.607191605978	14
823.625744252567	5
823.644297108287	5
823.662850173486	7
823.681403447816	0
823.699956931452	1
823.718510624219	1
823.737064526291	0
823.755618637668	8
823.774172958351	15
823.792727487991	7
823.811282227111	2
823.829837175536	2
823.848392333092	8
823.866947699954	1
823.885503275947	6
823.904059061245	4
823.922615055849	1
823.941171259584	1
823.959727672799	7
823.978284295145	14
823.996841126622	9
824.015398167405	10
824.033955417494	5
824.052512876713	3
824.071070545413	5
824.089628423069	8
824.108186510206	6
824.126744806474	7
824.145303312047	14
824.163862026752	15
824.182420950762	3
824.200980084078	11
824.219539426699	4
824.238098978278	8
824.256658739337	5
824.275218709701	6
824.293778889197	16
824.312339277824	7
824.330899875931	9
824.34946068317	7
824.368021699714	0
824.38658292539	7
824.405144360371	8
824.423706004659	5
824.442267858252	12
824.460829920976	0
824.479392193007	7
824.497954674168	7
824.51651736481	1
824.535080264409	4
824.553643373314	2
824.5722066917	10
824.590770219216	2
824.609333955864	0
824.627897901819	2
824.646462057078	2
824.665026421644	1
824.683590995167	4
824.702155778171	11
824.72072077048	6
824.739285971921	5
824.757851382494	1
824.776417002546	3
824.794982831731	1
824.813548870221	0
824.832115117843	2
824.850681574946	9
824.86924824118	1
824.887815116546	1
824.906382201218	0
824.924949495195	1
824.943516998305	7
824.962084710895	6
824.980652632442	4
824.99922076347	4
825.017789103629	20
825.036357653095	11
825.054926411692	1
825.073495379596	0
825.092064556805	5
825.110633943321	16
825.129203538969	1
825.147773343923	1
825.166343358008	16
825.1849135814	9
825.203484014098	2
825.222054655928	0
825.240625507238	6
825.259196567506	5
825.277767837254	11
825.296339316134	6
825.314911004321	10
825.333482901639	12
825.352055008264	10
825.370627324195	17
825.389199849433	8
825.407772583802	3
825.426345527477	9
825.444918680285	3
825.463492042573	7
825.482065613819	4
825.500639394546	8
825.519213384404	7
825.537787583569	1
825.556361991866	2
825.574936609469	3
825.593511436379	3
825.612086472595	3
825.630661717769	8
825.649237172424	6
825.667812836385	5
825.686388709478	4
825.704964791878	0
825.723541083409	7
825.742117584422	0
825.760694294566	2
825.779271213843	0
825.797848342427	10
825.816425680317	0
825.835003227513	0
825.853580983667	1
825.872158949302	0
825.890737124244	6
825.909315508318	16
825.927894101698	5
825.946472904211	3
825.965051916205	2
825.98363113733	0
826.002210567588	1
826.020790207153	2
826.039370056025	5
826.057950114203	12
826.076530381339	2
826.095110857956	6
826.113691543879	4
826.132272438935	17
826.150853543298	6
826.169434856793	10
826.188016379769	9
826.206598111878	3
826.225180053119	11
826.243762203666	13
826.262344563521	11
826.280927132682	1
826.299509910801	1
826.318092898576	5
826.336676095308	0
826.355259501522	9
826.373843116694	11
826.392426941347	5
826.411010975133	10
826.429595218225	8
826.44817967045	9
826.466764331982	8
826.485349202821	6
826.503934282966	2
826.522519572245	7
826.54110507083	6
826.559690778547	2
826.578276695746	5
826.596862821903	10
826.615449157541	10
826.634035702312	28
826.65262245639	16
826.671209419601	2
826.689796592118	7
826.708383974117	8
826.726971565074	4
826.745559365338	1
826.76414737491	3
826.782735593788	11
826.801324021799	4
826.819912658942	2
826.838501505567	1
826.857090561325	0
826.875679826389	9
826.894269300587	3
826.912858984266	0
826.931448877078	4
826.950038979022	0
826.968629290273	12
826.987219810832	4
827.005810540698	7
827.024401479697	6
827.042992628002	6
827.061583985441	4
827.080175552361	12
827.09876732824	0
827.1173593136	1
827.135951508093	1
827.154543911893	12
827.173136524826	6
827.191729347241	0
827.210322378789	12
827.22891561947	8
827.247509069457	0
827.266102728752	2
827.284696597355	1
827.30329067509	10
827.321884962133	7
827.340479458308	11
827.359074163966	3
827.377669078756	3
827.396264202679	0
827.41485953591	11
827.433455078448	5
827.452050830294	6
827.470646791097	1
827.489242961558	1
827.507839340976	7
827.526435929877	6
827.545032727736	5
827.563629735078	5
827.582226951552	0
827.600824377334	0
827.619422012248	9
827.638019856645	3
827.656617910175	2
827.675216172838	0
827.693814644808	0
827.712413326086	10
827.731012216672	1
827.74961131639	0
827.768210625417	0
827.786810143576	1
827.805409871218	0
827.824009807992	10
827.8426099539	4
827.861210309115	5
827.879810873638	6
827.898411647469	10
827.917012630433	7
827.935613822704	7
827.954215224109	13
827.972816834996	6
827.991418654841	1
828.010020684169	5
828.02862292263	9
828.047225370399	8
828.065828027301	13
828.084430893686	6
828.103033969203	3
828.121637254029	9
828.140240747813	7
828.158844451079	16
828.177448363653	4
828.196052485536	4
828.214656816376	6
828.2332613567	1
828.251866106157	3
828.270471064921	5
828.289076232819	8
828.307681610199	1
828.326287196713	6
828.34489299236	8
828.363498997315	9
828.382105211577	12
828.400711635148	6
828.419318267852	3
828.437925109865	3
828.45653216101	3
828.475139421638	6
828.4937468914	4
828.512354570295	10
828.530962458498	3
828.549570556184	3
828.568178862828	15
828.586787378781	16
828.605396104041	9
828.62400503861	4
828.642614182312	10
828.661223535323	2
828.679833097467	0
828.698442869093	10
828.717052849679	1
828.735663039747	2
828.754273438949	1
828.772884047458	1
828.791494865277	1
828.810105892228	2
828.828717128488	4
828.847328574056	9
828.865940228758	7
828.884552092768	8
828.903164165911	17
828.921776448538	5
828.940388940123	0
828.959001641191	2
828.977614551393	1
828.996227670903	0
829.014840999722	3
829.033454537674	4
829.052068284934	0
829.070682241503	1
829.089296407206	0
829.107910782216	0
829.126525366361	3
829.145140159989	6
829.163755162575	14
829.182370374645	1
829.200985795848	10
829.21960142636	2
829.238217266181	7
829.256833315134	4
829.275449573397	3
829.294066040968	3
829.312682717673	2
829.331299603686	1
829.349916698833	9
829.368534003463	8
829.387151517052	11
829.405769240125	1
829.424387172506	5
829.443005314021	10
829.46162366467	2
829.480242224627	12
829.498860993893	19
829.517479972468	3
829.536099160176	19
829.554718557193	10
829.573338163519	5
829.591957978978	3
829.610578003746	3
829.629198237649	10
829.647818681034	2
829.666439333554	3
829.685060195207	0
829.703681266169	3
829.722302546615	4
829.740924036019	1
829.759545734733	0
829.778167642755	1
829.796789760086	0
829.815412086551	0
829.834034622325	0
829.852657367407	3
829.871280321624	1
829.889903485149	1
829.908526857808	0
829.927150439951	4
829.945774231228	2
829.964398231814	2
829.983022441359	7
830.001646860563	4
830.020271488726	0
830.038896326373	1
830.057521372978	2
830.076146629068	0
830.094772094292	10
830.113397768999	8
830.132023652666	2
830.150649745642	13
830.169276047927	2
830.187902559521	0
830.206529280248	1
830.225156210285	4
830.243783349631	2
830.262410698111	4
830.2810382559	8
830.299666022824	4
830.318293999231	1
830.336922184597	8
830.355550579448	10
830.374179183607	4
830.392807996901	9
830.411437019329	2
830.430066251066	2
830.448695692113	2
830.467325342468	7
830.485955201958	12
830.504585270757	4
830.523215548865	13
830.541846036107	7
830.560476732659	1
830.57910763852	2
830.597738753515	4
830.616370077819	0
830.635001611258	0
830.65363335418	0
830.672265306238	3
830.690897467604	0
830.709529838105	0
830.728162417915	0
830.746795207034	7
830.765428205288	0
830.784061412676	0
830.802694829549	8
830.821328455731	3
830.839962291047	8
830.858596335498	0
830.877230589258	0
830.895865052502	3
830.914499724706	3
830.933134606219	4
830.951769697042	5
830.970404997174	1
830.989040506616	9
831.007676225017	12
831.026312152902	10
831.044948289923	9
831.063584636427	9
831.082221191891	0
831.100857956665	1
831.119494930748	1
831.13813211414	6
831.156769506668	4
831.175407108504	4
831.194044919651	7
831.212682939932	5
831.231321169522	1
831.249959608422	16
831.268598256457	3
831.287237113801	3
831.30587618028	8
831.324515456244	1
831.343154941342	9
831.36179463575	5
831.380434539292	9
831.399074652145	5
831.417714974306	8
831.436355505603	18
831.454996246209	11
831.473637196125	13
831.492278355176	5
831.510919723537	8
831.529561301032	2
831.548203088012	1
831.566845084126	7
831.585487289551	4
831.60412970411	6
831.622772327979	3
831.641415161158	3
831.660058203472	0
831.678701455095	11
831.697344915854	5
831.715988586097	1
831.734632465475	0
831.753276553988	0
831.771920851985	0
831.790565359118	3
831.809210075561	0
831.827855001138	0
831.846500136025	7
831.865145480223	2
831.883791033555	1
831.902436796197	0
831.921082767974	0
831.939728949236	0
831.958375339633	1
831.977021939165	3
831.995668748182	3
832.014315766334	7
832.032962993621	0
832.051610430393	9
832.0702580763	4
832.088905931517	6
832.107553995869	7
832.126202269531	6
832.144850752504	12
832.163499444611	7
832.182148346028	0
832.200797456581	0
832.219446776619	8
832.238096305791	9
832.256746044099	7
832.275395991892	0
832.29404614882	1
832.312696515059	2
832.331347090432	17
832.349997875116	4
832.368648869109	4
832.387300072238	6
832.405951484678	3
832.424603106427	5
832.443254937312	1
832.461906977506	3
832.480559226836	3
832.499211685652	4
832.517864353603	7
832.536517230864	2
832.55517031726	6
832.573823612966	2
832.592477117983	8
832.611130832135	7
832.629784755598	9
832.64843888837	4
832.667093230278	0
832.685747781672	0
832.704402542026	2
832.72305751169	2
832.741712690664	3
832.760368078949	0
832.77902367637	10
832.7976794831	4
832.816335499142	0
832.834991724494	0
832.853648158805	2
832.872304802603	5
832.890961655711	10
832.909618717954	0
832.928275989333	15
832.946933470198	5
832.965591160198	0
832.984249059508	0
833.002907167954	1
833.02156548571	6
833.040224012778	1
833.05888274898	2
833.077541694493	9
833.096200849317	19
833.114860213276	6
833.133519786546	14
833.152179568951	14
833.170839560842	5
833.189499761869	2
833.208160172206	8
833.226820791679	3
833.245481620463	0
833.264142658557	6
833.282803905962	5
833.301465362327	0
833.320127028179	5
833.338788903341	8
833.357450987638	3
833.376113281072	7
833.394775783991	8
833.413438496046	6
833.432101417411	10
833.450764547912	3
833.469427887725	7
833.488091436847	1
833.506755195106	6
833.525419162675	4
833.544083339556	7
833.562747725572	13
833.581412320899	1
833.600077125536	5
833.61874213931	3
833.637407362394	10
833.65607279479	4
833.674738436321	0
833.693404287162	4
833.712070347315	0
833.730736616604	0
833.749403095204	0
833.768069783115	6
833.786736680336	2
833.805403786519	1
833.824071102187	1
833.842738627167	1
833.861406361282	0
833.880074304533	0
833.898742457271	6
833.917410819144	9
833.936079390329	10
833.954748170649	5
833.97341716028	0
833.992086359223	0
834.010755767477	0
834.029425384691	7
834.048095211391	3
834.066765247403	4
834.085435492551	2
834.104105946835	0
834.122776610605	0
834.141447483511	6
834.160118565728	5
834.178789857082	3
834.197461357746	0
834.216133067722	1
834.234804986834	1
834.253477115257	1
834.272149452991	8
834.290821999861	3
834.309494756218	3
834.328167721536	7
834.346840896165	1
834.36551428028	0
834.384187873532	1
834.402861675744	0
834.421535687619	3
834.440209908629	5
834.458884338776	4
834.477558978233	7
834.496233827003	4
834.514908884908	0
834.5335841523	0
834.552259628653	1
834.570935314317	9
834.589611209469	3
834.608287313756	2
834.626963627004	0
834.645640149915	0
834.664316881961	0
834.682993823144	1
834.701670973638	9
834.720348333443	7
834.739025902385	8
834.757703680814	16
834.776381668204	9
834.795059864905	10
834.813738271093	1
834.832416886418	4
834.851095710703	7
834.869774744651	4
834.888453987735	12
834.907133439955	4
834.925813101487	13
834.94449297233	3
834.96317305231	12
834.981853341777	5
835.000533840205	0
835.019214547945	2
835.037895465171	2
835.056576591534	0
835.075257927033	1
835.093939471844	0
835.112621225967	2
835.131303189227	15
835.149985361797	2
835.16866774368	2
835.187350334699	8
835.206033135206	7
835.224716144673	6
835.243399363628	4
835.262082791719	2
835.280766429122	6
835.299450275661	17
835.318134331512	9
835.336818596675	0
835.355503071151	4
835.374187754587	1
835.39287264751	7
835.411557749745	0
835.430243060942	5
835.448928581626	3
835.467614311621	1
835.486300250754	11
835.504986399023	11
835.523672756779	5
835.542359323672	1
835.561046099877	0
835.579733085218	9
835.598420279871	10
835.617107683837	4
835.635795297114	4
835.654483119528	6
835.673171151255	3
835.691859392118	0
835.710547842292	0
835.72923650178	7
835.747925370403	4
835.766614448514	3
835.785303735763	6
835.803993232147	2
835.822682937844	0
835.841372852853	11
835.860062976999	16
835.878753310456	6
835.897443853226	0
835.916134605309	9
835.934825566528	7
835.953516736884	4
835.972208116727	2
835.990899705707	0
836.009591504	0
836.028283511429	0
836.046975728171	10
836.065668154224	16
836.084360789591	1
836.103053633918	6
836.121746687733	0
836.140439950861	0
836.159133423125	0
836.177827104702	8
836.196520995416	1
836.215215095618	4
836.233909404956	9
836.252603923256	2
836.271298651219	5
836.289993588319	1
836.308688734556	0
836.327384090106	20
836.346079654968	9
836.364775429142	8
836.383471412454	8
836.402167604902	11
836.420864006838	8
836.439560617911	10
836.458257438297	21
836.47695446782	9
836.495651706655	2
836.514349154803	2
836.533046812263	1
836.551744678861	3
836.570442754771	6
836.589141039818	9
836.607839534353	11
836.62653823785	15
836.645237150835	0
836.663936272957	0
836.682635604391	0
836.701335144963	1
836.720034894847	6
836.738734854044	0
836.757435022554	3
836.776135400025	3
836.794835986985	0
836.813536783257	7
836.832237788666	0
836.850939003388	10
836.869640427248	3
836.888342060595	1
836.90704390308	2
836.925745954702	0
836.944448215637	2
836.963150685884	2
836.981853365269	7
[truncated: 106,073 more rows]
