# Supplementary material for: Identification and tentative removal of collagen glue in Palaeolithic worked bone objects: implications for ZooMS and radiocarbon dating
Source: Sci Rep. 2023 Dec 13;13:22119. doi: 10.1038/s41598-023-49242-7 (PMC10719399; doi:10.1038/s41598-023-49242-7)
Supplement: Supplementary file 2 — Supplementary Information 2. [file 41598_2023_49242_MOESM2_ESM.zip › maldi raw files/634 IST_original_3.txt]

800.067620294796	0
800.085906301092	0
800.104192516705	0
800.12247894146	1
800.140765575532	0
800.159052418745	0
800.17733947145	0
800.195626733298	0
800.213914204286	0
800.232201884592	7
800.250489774039	2
800.268777872804	4
800.287066180885	5
800.305354698109	5
800.323643424648	1
800.341932360506	10
800.360221505505	1
800.378510859821	16
800.396800423278	15
800.415090196053	5
800.433380178145	4
800.451670369203	2
800.469960769754	1
800.488251379447	10
800.506542198456	1
800.524833226783	12
800.543124464252	9
800.561415910862	3
800.579707566965	0
800.59799943221	0
800.616291506597	3
800.634583790476	6
800.652876283321	3
800.67116898566	4
800.689461896965	2
800.707755017762	0
800.726048347701	1
800.744341886958	6
800.762635635356	1
800.780929593072	2
800.79922375993	0
800.817518136104	0
800.835812721597	0
800.854107516231	11
800.872402520183	10
800.890697733276	3
800.908993155863	3
800.927288787415	5
800.945584628461	10
800.963880678473	2
800.982176937978	0
801.000473406625	0
801.01877008459	0
801.037066971697	1
801.05536406812	1
801.073661373686	0
801.09195888857	0
801.110256612771	0
801.128554546114	1
801.146852688775	4
801.165151040577	18
801.183449601697	10
801.201748372135	5
801.220047351715	9
801.238346540612	6
801.256645938827	0
801.274945546184	0
801.293245362683	7
801.311545388675	4
801.329845623634	0
801.348146068086	0
801.36644672168	3
801.384747584592	5
801.403048656646	16
801.421349938018	18
801.439651428532	5
801.457953128363	4
801.476255037513	4
801.494557155804	4
801.512859483413	17
801.531162020165	12
801.549464766234	17
801.567767721445	5
801.58607088615	0
801.604374259997	4
801.622677842986	7
801.640981635293	3
801.659285636918	1
801.677589847685	0
801.69589426777	4
801.714198896997	0
801.732503735542	0
801.750808783405	3
801.76911404041	1
801.787419506734	8
801.805725182375	2
801.824031066983	7
801.842337161084	2
801.860643464328	0
801.87894997689	0
801.897256698594	2
801.915563629616	4
801.933870769956	5
801.952178119438	1
801.970485678063	0
801.988793446181	0
802.007101423442	0
802.025409610021	0
802.043718005742	0
802.062026610782	1
802.080335424964	0
802.098644448463	0
802.116953681281	1
802.135263123066	6
802.15357277452	0
802.171882634941	0
802.190192704681	2
802.208502983562	6
802.226813471762	20
802.245124169456	10
802.263435076116	0
802.281746192095	0
802.300057517216	1
802.318369051656	2
802.336680795414	6
802.354992748314	15
802.373304910532	5
802.391617282069	1
802.409929862749	2
802.428242652746	4
802.446555651886	1
802.464868860345	1
802.483182278122	3
802.501495905041	6
802.519809741279	8
802.538123786659	9
802.556438041358	10
802.5747525052	2
802.59306717836	4
802.611382060838	7
802.629697152459	1
802.648012453574	0
802.666327963656	8
802.684643683056	2
802.702959611775	3
802.721275749637	0
802.739592096817	0
802.757908653315	1
802.776225418781	5
802.79454239374	10
802.812859577843	2
802.83117697144	4
802.849494574003	5
802.867812385886	3
802.886130407087	5
802.90444863743	10
802.922767077093	1
802.941085725898	0
802.959404584197	2
802.977723651463	3
802.996042928224	1
803.014362413952	8
803.032682109175	3
803.051002013716	4
803.069322127224	4
803.08764245005	0
803.105962982196	0
803.12428372366	0
803.142604674267	0
803.160925834192	0
803.179247203085	1
803.197568781649	9
803.215890569179	10
803.234212566028	3
803.252534772196	4
803.270857187506	0
803.289179812136	4
803.307502645908	5
803.325825689175	13
803.34414894141	3
803.362472403139	13
803.380796073835	9
803.399119954026	11
803.41744404336	5
803.435768342012	2
803.454092849808	0
803.472417566922	2
803.49074249318	1
803.509067628757	3
803.527392973652	4
803.545718527691	3
803.564044291049	1
803.582370263549	20
803.600696445369	22
803.619022836507	5
803.637349436789	0
803.65567624639	1
803.674003265309	0
803.692330493372	3
803.710657930578	9
803.728985577279	4
803.747313432947	0
803.76564149811	3
803.783969772417	7
803.802298256042	4
803.820626948635	2
803.838955850898	0
803.857284962129	0
803.875614282679	0
803.893943812548	0
803.912273551561	1
803.930603499892	5
803.948933657367	9
803.967264024161	1
803.985594600098	1
804.003925385531	0
804.022256379931	0
804.040587583825	1
804.058918996864	10
804.077250619221	7
804.095582450722	6
804.113914491542	2
804.132246741505	3
804.150579200788	0
804.168911869389	1
804.187244747135	4
804.2055778342	2
804.223911130407	3
804.242244635935	0
804.260578350781	1
804.278912274771	10
804.297246408081	0
804.315580750534	0
804.333915302306	12
804.352250063397	4
804.370585033633	8
804.388920213187	2
804.407255601885	2
804.425591199903	1
804.443927007239	0
804.46226302372	0
804.480599249519	0
804.498935684463	1
804.517272328726	4
804.535609182308	0
804.553946245034	16
804.572283517079	6
804.590620998268	0
804.608958688776	0
804.627296588428	1
804.645634697576	8
804.663973015867	2
804.682311543302	1
804.700650280056	1
804.718989225954	0
804.737328381347	1
804.755667745709	3
804.774007319565	8
804.79234710239	6
804.81068709471	1
804.829027296174	8
804.847367706957	0
804.86570832706	3
804.884049156131	0
804.902390194698	5
804.920731442408	1
804.939072899438	1
804.957414565611	2
804.975756441105	0
804.994098525742	0
805.012440819875	0
805.030783322976	0
805.049126035572	1
805.067468957312	11
805.085812088196	2
805.104155428576	0
805.122498977924	9
805.140842736767	0
805.159186704579	0
805.177530881886	3
805.195875268337	13
805.214219864108	9
805.232564669023	13
805.250909683257	1
805.269254906812	3
805.287600339334	0
805.305945981353	4
805.324291832515	0
805.342637893173	3
805.360984162799	0
805.379330641746	3
805.397677330012	2
805.416024227422	6
805.434371334152	2
805.452718650026	14
805.471066175396	3
805.489413909734	2
805.507761853568	4
805.52611000637	6
805.544458368668	10
805.56280694011	3
805.581155720872	0
805.599504710779	6
805.617853910005	0
805.636203318376	9
805.654552936066	5
805.672902763077	2
805.691252799232	0
805.709603044883	0
805.727953499501	6
805.746304163441	3
805.764655036524	0
805.783006119103	0
805.801357410651	0
805.819708911695	0
805.838060621883	0
805.856412541391	0
805.874764670044	3
805.893117008016	11
805.911469555309	0
805.92982231157	0
805.948175277328	1
805.966528452229	14
805.984881836451	10
806.003235429994	2
806.02158923268	2
806.039943244511	0
806.058297465838	0
806.076651896309	0
806.095006535925	1
806.113361384861	0
806.131716443118	0
806.150071710518	4
806.168427187239	1
806.186782873105	0
806.205138768291	6
806.223494872797	8
806.241851186448	5
806.260207709419	2
806.27856444171	8
806.29692138297	3
806.315278533727	12
806.333635893628	6
806.351993462849	1
806.370351241215	6
806.388709229077	3
806.407067425907	0
806.425425832235	0
806.443784447531	13
806.462143272323	5
806.48050230626	3
806.498861549341	0
806.517221001919	0
806.535580663465	10
806.553940534508	18
806.572300614696	9
806.590660904204	1
806.609021402681	1
806.62738211083	0
806.645743027948	3
806.664104154387	11
806.682465490146	21
806.70082703505	7
806.719188789274	8
806.737550752644	1
806.755912925333	0
806.774275307168	3
806.792637898499	2
806.811000698799	2
806.829363708596	0
806.847726927537	0
806.866090355623	0
806.884453993206	4
806.902817839758	2
806.921181895806	0
806.939546160999	0
806.957910635337	8
806.976275318996	4
806.994640211975	2
807.013005314099	8
807.031370625721	1
807.049736146311	1
807.068101876221	2
807.086467815453	5
807.104833963829	0
807.123200321703	1
807.141566888545	0
807.159933664708	0
807.178300650192	8
807.196667844821	7
807.215035248771	8
807.233402862041	1
807.251770684457	0
807.270138716194	0
807.288506957075	0
807.306875407278	2
807.325244066801	0
807.34361293547	2
807.361982013459	0
807.380351300593	4
807.398720797049	2
807.417090502649	2
807.435460417747	10
807.453830541813	5
807.472200875377	2
807.490571417909	3
807.508942169939	1
807.527313131114	0
807.54568430161	0
807.564055681251	7
807.582427270213	6
807.600799068496	5
807.619171075924	0
807.637543292674	7
807.655915718568	3
807.674288353784	4
807.692661198145	1
807.711034251827	0
807.72940751483	0
807.747780986979	5
807.766154668624	5
807.784528559239	0
807.802902659175	0
807.821276968257	5
807.839651486835	0
807.858026214559	1
807.876401151428	6
807.894776297618	3
807.91315165313	3
807.931527217963	0
807.949902991765	0
807.968278975064	0
807.986655167509	6
808.005031569275	3
808.023408180187	9
808.04178500042	2
808.060162029798	5
808.078539268497	7
808.096916716518	1
808.115294373684	0
808.133672240348	1
808.152050315981	0
808.170428600936	0
808.188807095035	0
808.207185798633	11
808.225564711376	9
808.243943833264	11
808.262323164473	14
808.280702705005	6
808.299082454681	11
808.317462413679	2
808.335842581999	1
808.354222959464	9
808.372603546251	11
808.390984342007	2
808.409365347437	3
808.427746561836	9
808.446127985557	7
808.464509618423	0
808.482891460787	11
808.501273512121	5
808.519655772952	1
808.538038243105	1
808.556420922227	1
808.574803810671	5
808.593186908436	7
808.611570215524	7
808.629953731581	1
808.648337457135	7
808.666721391835	3
808.685105535857	0
808.703489889025	2
808.72187445169	10
808.740259223501	3
808.758644204282	0
808.777029394737	0
808.795414794161	4
808.813800402907	6
808.832186220798	0
808.850572248188	3
808.868958484547	1
808.887344930404	0
808.905731585407	0
808.924118449732	1
808.942505523202	2
808.960892805995	0
808.979280297933	0
808.997667999193	0
809.016055909775	5
809.034444029502	5
809.052832358552	3
809.071220896747	1
809.089609644264	8
809.107998600928	3
809.126387767089	2
809.144777142396	1
809.163166726849	1
809.181556520624	1
809.199946523721	1
809.218336735964	1
809.236727157528	0
809.255117788239	0
809.273508628272	3
809.291899677627	1
809.310290936128	6
809.328682403951	5
809.347074080919	4
809.36546596721	2
809.383858062823	4
809.402250367582	1
809.420642881663	7
809.43903560489	6
809.457428537439	5
809.475821679135	0
809.494215030328	2
809.512608590492	1
809.531002360153	9
809.549396338961	2
809.567790526915	2
809.586184924367	0
809.604579530789	6
809.62297434671	3
809.641369371776	0
809.659764605989	5
809.678160049524	3
809.696555702381	0
809.714951564385	0
809.733347635887	1
809.751743916358	3
809.770140406152	0
809.788537105269	7
809.806934013531	0
809.825331131116	1
809.843728458024	0
809.862125994077	11
809.880523739276	6
809.898921693975	1
809.917319857819	3
809.935718230986	8
809.954116813299	0
809.972515604759	2
809.990914605717	0
810.009313815821	2
810.027713235071	5
810.046112863644	0
810.06451270154	3
810.082912748582	6
810.101313004946	0
810.119713470633	1
810.138114145466	11
810.156515029621	1
810.174916122923	8
810.193317425548	3
810.211718937318	0
810.230120658588	0
810.248522588828	3
810.266924728567	9
810.285327077275	3
810.303729635483	0
810.322132402837	5
810.340535379514	1
810.358938565513	5
810.377341960482	13
810.395745564951	8
810.414149378566	8
810.432553401503	2
810.450957633587	0
810.469362074994	1
810.487766725547	5
810.506171585423	0
810.524576654622	0
810.542981932967	4
810.561387420635	6
810.579793117625	15
810.598199023763	4
810.616605139046	1
810.635011463829	1
810.653417997582	0
810.671824740834	0
810.690231693233	0
810.708638854955	0
810.727046225823	2
810.745453806014	5
810.763861595528	15
810.782269594012	7
810.800677801996	1
810.819086219126	2
810.837494845755	1
810.855903681355	2
810.874312726277	0
810.892721980346	0
810.911131443915	0
810.929541116454	1
810.947950998492	17
810.966361089677	17
810.984771390185	8
811.003181899839	4
811.021592618817	5
811.040003547118	13
811.058414684388	6
811.076826031159	7
811.095237587076	1
811.113649352316	0
811.132061326703	0
811.15047351059	0
811.168885903623	9
811.187298505803	5
811.205711317306	0
811.224124337956	0
811.242537567929	0
811.260951007049	2
811.279364655669	10
811.297778513258	7
811.316192580348	3
811.334606856584	12
811.353021342144	2
811.37143603685	4
811.38985094088	4
811.408266054056	5
811.426681376556	3
811.445096908379	4
811.463512649349	3
811.481928599642	4
811.500344759083	5
811.518761127846	6
811.537177705933	1
811.555594493167	1
811.574011489724	1
811.592428695428	0
811.610846110632	10
811.629263734806	7
811.647681568304	7
811.666099611125	6
811.68451786327	0
811.702936324385	5
811.721354995	5
811.739773874762	3
811.758192963848	1
811.776612262081	0
811.795031769637	0
811.813451486516	1
811.831871412543	0
811.850291547893	0
811.86871189239	0
811.887132446211	0
811.905553209356	0
811.923974181647	7
811.942395363262	3
811.960816754024	3
811.979238354109	1
811.997660163519	2
812.016082182075	3
812.034504409955	3
812.052926846982	0
812.071349493333	0
812.089772349008	0
812.10819541383	0
812.126618687975	0
812.145042171267	0
812.163465863884	2
812.181889765647	0
812.200313876911	1
812.218738197322	1
812.23716272688	4
812.255587465762	3
812.274012413791	6
812.29243757132	8
812.31086293782	5
812.329288513821	5
812.347714298792	13
812.366140293263	15
812.384566496882	8
812.402992909825	10
812.421419532092	7
812.439846363329	12
812.458273404067	2
812.476700653952	0
812.49512811316	0
812.513555781517	1
812.531983659197	2
812.550411746024	2
812.568840042353	7
812.587268547652	0
812.605697262451	1
812.624126186398	0
812.642555319492	3
812.66098466191	11
812.679414213652	1
812.697843974542	2
812.716273944756	3
812.734704124293	7
812.753134512978	5
812.771565110988	0
812.789995918144	1
812.808426934625	2
812.82685816043	6
812.845289595205	2
812.863721239482	0
812.882153092906	6
812.900585155831	9
812.919017427726	0
812.937449908946	1
812.955882599313	0
812.974315499181	0
812.992748608197	0
813.01118192636	0
813.029615454024	6
813.048049190659	17
813.066483136795	0
813.084917291901	3
813.103351656509	0
813.121786230264	1
813.140221013344	0
813.158656005571	9
813.177091207122	9
813.195526617822	1
813.213962237845	1
813.232398067193	5
813.250834105688	7
813.269270353508	1
813.287706810652	1
813.306143476943	0
813.324580352383	12
813.343017437324	5
813.361454731235	10
813.379892234648	12
813.398329947208	15
813.416767869093	3
813.435206000126	6
813.453644340482	1
813.472082890164	2
813.490521648816	2
813.50896061697	2
813.527399794272	14
813.545839180898	6
813.564278776671	0
813.582718581947	0
813.601158596193	0
813.61959881994	0
813.638039252835	0
813.656479894879	0
813.674920746246	0
813.693361806762	2
813.711803076779	0
813.730244555943	1
813.748686244256	4
813.767128141893	3
813.785570248855	1
813.804012564965	0
813.822455090399	0
813.840897825159	0
813.859340768889	3
813.87778392212	4
813.8962272845	7
813.914670856205	0
813.933114637057	0
813.951558627411	1
813.970002826736	1
813.988447235386	1
814.00689185336	4
814.02533668066	2
814.043781717107	0
814.062226962703	2
814.0806724178	0
814.099118081868	0
814.117563955438	0
814.136010037979	0
814.154456330022	13
814.172902831213	12
814.191349541729	6
814.209796461392	1
814.228243590558	0
814.246690928872	6
814.265138476156	5
814.28358623312	5
814.302034199055	6
814.320482374314	7
814.338930758722	3
814.357379352632	6
814.375828155513	11
814.394277167896	0
814.41272638925	2
814.431175820106	3
814.449625460287	2
814.46807530944	3
814.486525368094	7
814.50497563572	6
814.523426112847	13
814.541876799123	12
814.560327694724	8
814.578778799473	6
814.597230113724	1
814.615681636947	0
814.634133369494	3
814.652585311367	0
814.671037462388	2
814.689489822911	5
814.707942392406	0
814.726395171225	5
814.74484815937	1
814.763301356664	0
814.781754763282	0
814.800208379226	5
814.818662204318	10
814.837116238735	6
814.855570482301	2
814.874024935192	5
814.892479597408	0
814.910934468595	1
814.929389549462	3
814.947844839301	0
814.966300338464	0
814.984756046776	8
815.003211964414	9
815.021668091376	0
815.040124427487	3
815.058580973101	1
815.077037727686	0
815.095494691596	3
815.113951864832	0
815.132409247217	5
815.150866838926	2
815.169324639962	1
815.187782649968	3
815.206240869477	1
815.224699298135	5
815.243157936295	11
815.261616783427	4
815.280075839884	13
815.298535105667	7
815.316994580598	2
815.335454264855	2
815.353914158437	5
815.372374261168	1
815.390834573048	0
815.40929509443	4
815.427755824961	5
815.44621676464	4
815.464677913822	0
815.483139271976	2
815.501600839632	8
815.52006261626	15
815.53852460239	12
815.556986797669	11
815.575449202274	1
815.593911816028	1
815.612374639107	1
815.630837671335	2
815.649300912889	0
815.667764363768	0
815.686228023796	2
815.704691893327	0
815.72315597183	0
815.741620259658	19
815.760084756635	7
815.778549463115	4
815.797014378567	1
815.815479503521	0
815.833944837625	0
815.852410381054	2
815.870876133809	9
815.889342095536	10
815.907808266766	5
815.926274647144	2
815.944741236672	5
815.963208035525	0
815.981675043881	0
816.000142261209	2
816.018609687863	4
816.037077323666	0
816.055545168972	0
816.074013223427	1
816.09248148703	2
816.11094995996	3
816.129418642216	0
816.14788753362	0
816.166356634351	8
816.184825944408	5
816.203295463436	9
816.221765191968	2
816.240235129649	13
816.258705276655	13
816.277175632988	2
816.29564619847	1
816.314116973278	14
816.332587957234	15
816.351059150517	25
816.36953055295	12
816.388002164708	7
816.406473985615	2
816.424946016025	2
816.443418255408	0
816.461890704294	2
816.480363362328	0
816.498836229689	6
816.517309306199	6
816.535782592036	0
816.554256087021	7
816.572729791333	7
816.591203704971	6
816.609677827758	2
816.628152159871	2
816.646626701134	0
816.665101451723	4
816.683576411638	6
816.702051580702	0
816.720526959093	9
816.739002546632	10
816.757478343676	4
816.775954349691	10
816.794430565033	8
816.812906989701	2
816.831383623518	0
816.849860466662	4
816.868337519132	4
816.886814780752	10
816.905292251698	5
816.92376993197	0
816.942247821215	10
816.960725919963	4
816.97920422786	7
816.997682745084	4
817.016161471457	0
817.034640407157	1
817.053119552183	3
817.071598906359	2
817.090078469684	2
817.108558242512	0
817.12703822449	0
817.145518415795	0
817.163998816249	0
817.182479425852	6
817.20096024496	6
817.219441273216	4
817.237922510799	1
817.256403957355	10
817.274885613591	5
817.2933674788	2
817.311849553335	14
817.330331837197	13
817.348814330032	5
817.367297032547	1
817.385779944035	5
817.404263064849	6
817.422746394813	0
817.441229934104	4
817.459713682722	2
817.478197640489	3
817.496681807582	5
817.515166184003	4
817.533650769573	1
817.55213556447	1
817.570620568516	1
817.589105781889	4
817.607591204589	2
817.626076836439	5
817.644562677616	17
817.663048727942	4
817.681534987595	0
817.700021456398	3
817.718508134527	0
817.736995021984	3
817.75548211859	0
817.7739694247	1
817.792456939783	6
817.810944664193	10
817.829432597929	1
817.847920740815	0
817.866409093029	2
817.884897654569	2
817.903386425082	0
817.921875405099	0
817.940364594443	0
817.958853992936	5
817.97734360058	10
817.995833417551	3
818.014323443848	0
818.032813679296	2
818.05130412407	5
818.069794777995	2
818.088285641423	5
818.106776713824	9
818.12526799573	0
818.143759486786	2
818.162251186991	3
818.180743096523	3
818.199235215383	6
818.217727543392	4
818.236220080729	1
818.254712827393	0
818.273205783029	1
818.291698948171	15
818.310192322461	5
818.328685906257	6
818.347179699025	6
818.36567370112	5
818.384167912543	1
818.402662333115	4
818.421156963015	5
818.439651802065	4
818.458146850619	10
818.476642108147	9
818.495137575178	3
818.513633251183	1
818.532129136692	4
818.550625231351	3
818.56912153516	2
818.587618048474	2
818.606114770938	3
818.624611702552	0
818.643108843493	0
818.661606193762	1
818.680103753181	3
818.698601521927	0
818.717099499824	0
818.735597687048	0
818.754096083599	0
818.772594689301	1
818.79109350433	2
818.809592528686	2
818.828091762193	0
818.84659120485	0
818.865090857011	3
818.883590718146	10
818.902090788785	1
818.920591068575	0
818.939091557692	0
818.95759225596	3
818.976093163554	5
818.9945942803	1
819.013095606373	0
819.031597141773	0
819.050098886324	0
819.068600840202	0
819.087103003231	0
819.105605375587	11
819.124107957271	15
819.142610748106	11
819.161113748267	11
819.17961695758	5
819.198120376397	10
819.216624004188	7
819.235127841306	2
819.253631887752	5
819.272136143348	12
819.290640608272	4
819.309145282524	0
819.327650165926	7
819.346155258656	2
819.364660560714	0
819.383166071744	4
819.40167179228	3
819.420177721967	4
819.438683860981	5
819.457190209146	0
819.475696766816	5
819.494203533459	12
819.51271050943	3
819.531217694729	0
819.549725089178	1
819.568232693133	0
819.586740506061	5
819.605248528316	9
819.6237567599	0
819.642265200634	2
819.660773850696	0
819.679282710087	0
819.697791778627	1
819.716301056496	2
819.734810543515	10
819.753320239863	5
819.771830145538	9
819.790340260364	1
819.808850584518	0
819.827361117823	0
819.845871860455	2
819.864382812239	12
819.882893973528	6
819.90140534379	2
819.919916923557	2
819.938428712476	2
819.956940710545	0
819.975452918119	2
819.993965334667	0
820.012477960721	0
820.030990795748	0
820.04950384028	0
820.068017093963	0
820.086530556975	0
820.105044229137	1
820.123558110627	2
820.142072201445	4
820.160586501415	0
820.179101010713	2
820.197615729161	0
820.216130656938	3
820.234645793865	1
820.253161140298	2
820.271676695705	1
820.290192460618	6
820.308708434681	3
820.327224617895	2
820.345741010437	2
820.364257612308	0
820.382774423507	3
820.40129144368	0
820.419808673359	16
820.438326112188	21
820.456843760346	12
820.475361617655	7
820.493879684292	5
820.51239796008	3
820.530916445374	1
820.549435139642	7
820.567954043415	0
820.58647315634	4
820.604992478415	3
820.623512009819	2
820.642031750552	0
820.660551700435	2
820.679071859647	1
820.697592228188	0
820.716112805702	1
820.734633592722	3
820.753154588893	3
820.771675794571	0
820.790197209222	0
820.808718833201	0
820.827240666509	7
820.845762708969	5
820.864284960756	1
820.882807421695	0
820.901330092141	0
820.91985297156	1
820.938376060485	0
820.956899358383	2
820.975422865788	4
820.993946582344	4
821.012470508229	2
821.030994643265	0
821.049518987629	0
821.068043541323	0
821.08656830399	2
821.105093276163	4
821.123618457488	8
821.142143848141	2
821.160669447946	13
821.179195257257	0
821.19772127572	4
821.216247503333	2
821.234773940276	3
821.253300586369	1
821.271827441792	2
821.290354506543	1
821.308881780446	8
821.327409263678	2
821.345936956061	2
821.364464857772	11
821.382992968813	8
821.401521289183	5
821.420049818527	8
821.438578557377	5
821.457107505201	4
821.475636662531	9
821.494166029013	12
821.512695604824	0
821.531225389786	14
821.549755384255	3
821.568285587698	7
821.586816000647	15
821.60534662257	5
821.623877454	8
821.642408494582	6
821.660939744314	6
821.679471203554	3
821.698002871767	5
821.716534749487	22
821.735066836359	8
821.75359913256	0
821.772131637912	0
821.790664352594	0
821.809197276427	0
821.827730409589	0
821.84626375208	14
821.864797303723	3
821.883331064695	1
821.901865034819	0
821.920399214272	4
821.938933603054	9
821.957468200988	5
821.976003008251	12
821.994538024665	6
822.01307325041	6
822.031608685483	6
822.050144329708	3
822.068680183262	2
822.087216245968	0
822.105752518003	2
822.124288999368	0
822.142825689884	0
822.161362589729	6
822.179899698727	5
822.198437017053	0
822.216974544532	8
822.235512281517	6
822.254050227655	1
822.272588382944	0
822.291126747562	1
822.309665321332	1
822.32820410461	1
822.346743096861	0
822.36528229862	3
822.38382170953	14
822.40236132977	7
822.420901158984	9
822.439441197705	0
822.457981445756	1
822.476521902959	0
822.495062569491	1
822.513603444997	2
822.532144530011	8
822.550685824176	11
822.569227327849	3
822.587769040496	0
822.606310962473	1
822.624853093779	4
822.643395434237	7
822.661937984203	1
822.680480743142	0
822.699023711412	0
822.717566889011	1
822.736110275762	7
822.754653871842	4
822.773197677253	1
822.791741691815	3
822.810285915708	5
822.828830348752	6
822.847374991126	0
822.865919842829	1
822.884464903507	1
822.903010173693	4
822.92155565303	4
822.940101341875	0
822.958647239695	1
822.977193346844	3
822.995739663323	0
823.014286188954	1
823.032832923915	0
823.051379868206	4
823.069927021649	4
823.088474384244	1
823.107021956347	3
823.125569737601	1
823.144117728008	3
823.162665927745	0
823.181214336812	4
823.199762955031	4
823.21831178258	0
823.236860819281	4
823.255410065491	1
823.273959520852	7
823.292509185365	0
823.311059059208	14
823.329609142204	8
823.348159434707	4
823.366709936185	0
823.385260646993	5
823.403811567131	8
823.422362696599	3
823.44091403522	3
823.45946558317	6
823.478017340273	9
823.496569306706	15
823.515121482291	10
823.533673867206	0
823.552226461452	2
823.57077926485	17
823.589332277578	11
823.607885499458	0
823.626438930846	3
823.644992571209	4
823.66354642108	2
823.682100480103	5
823.700654748279	1
823.719209225785	1
823.737763912621	0
823.75631880861	4
823.774873913929	0
823.7934292284	0
823.811984752202	14
823.830540485334	7
823.849096427618	3
823.867652579233	14
823.886208940178	11
823.904765510275	1
823.923322289703	3
823.941879278284	2
823.960436476194	10
823.978993883258	1
823.997551499651	0
824.016109325198	0
824.034667360252	0
824.053225604281	3
824.071784057819	0
824.090342720687	0
824.108901592529	4
824.127460673703	11
824.146019964206	4
824.16457946404	3
824.183139172849	11
824.201699091166	10
824.220259218636	5
824.238819555437	4
824.25738010139	1
824.275940856851	0
824.294501821465	0
824.313062995054	0
824.33162437833	2
824.35018597058	4
824.368747772161	1
824.387309782894	2
824.405872003136	8
824.424434432353	5
824.442997071078	9
824.461559918956	5
824.480122975987	6
824.498686242526	2
824.517249718041	8
824.535813403064	5
824.554377297239	0
824.572941400746	0
824.591505713227	1
824.610070235395	0
824.628634966538	1
824.647199907011	1
824.665765056637	1
824.684330415772	0
824.702895984061	0
824.721461761501	1
824.740027748273	1
824.758593944197	0
824.777160349631	0
824.795726964039	3
824.814293787956	2
824.832860821026	4
824.851428063248	0
824.869995514802	1
824.888563175687	14
824.907131045902	13
824.925699125271	2
824.94426741397	1
824.962835911645	2
824.981404618828	7
824.999973535164	0
825.01854266101	11
825.03711199583	0
825.055681539981	0
825.074251293463	0
825.092821256277	0
825.111391428243	5
825.129961809362	7
825.148532399813	1
825.167103199594	2
825.185674208707	6
825.204245426794	3
825.222816854391	8
825.241388491141	8
825.259960337222	8
825.278532392456	0
825.297104657021	6
825.315677130917	0
825.334249813966	1
825.352822706347	0
825.371395807881	7
825.389969118746	4
825.408542638764	3
825.427116368291	0
825.445690306793	0
825.464264454805	0
825.482838811792	0
825.501413378288	5
825.519988153937	4
825.538563138918	0
825.557138333052	13
825.575713736517	4
825.594289349313	1
825.612865171263	6
825.631441202544	3
825.650017442978	4
825.668593892744	0
825.687170551663	4
825.705747419913	0
825.724324497495	0
825.74290178423	0
825.761479280474	0
825.780056985694	1
825.798634900245	14
825.817213024128	6
825.835791357163	1
825.854369899531	1
825.872948651229	11
825.891527611903	6
825.910106782087	2
825.928686161602	2
825.947265750093	0
825.965845548092	1
825.984425555246	0
826.003005771731	0
826.021586197369	0
826.040166832339	0
826.058747676463	1
826.077328730096	5
826.095909992704	5
826.114491464822	6
826.133073146094	1
826.151655036519	7
826.170237136276	5
826.188819445364	2
826.207401963606	1
826.22598469118	2
826.244567628085	9
826.263150773966	11
826.281734129356	11
826.3003176939	6
826.318901467776	23
826.337485450983	23
826.356069643344	12
826.374654045037	4
826.393238655884	2
826.411823476062	6
826.430408505393	6
826.448993744057	2
826.467579192052	4
826.486164849201	5
826.504750715682	4
826.523336791317	2
826.541923076461	0
826.560509570581	0
826.579096274211	0
826.597683186816	1
826.616270308932	2
826.634857640201	10
826.653445180802	14
826.672032930379	16
826.690620889644	3
826.709209057885	2
826.727797435457	10
826.746386022183	10
826.76497481842	2
826.78356382381	0
826.802153038354	0
826.82074246223	0
826.839332095438	6
826.857921937799	0
826.876511989493	0
826.895102250341	0
826.91369272052	0
826.932283400032	0
826.950874288698	0
826.969465386695	5
826.988056694025	5
827.00664821033	1
827.025239936146	5
827.043831871116	6
827.062424015417	6
827.081016368873	0
827.099608931839	0
827.118201703781	1
827.136794685054	1
827.15538787566	0
827.173981275599	0
827.192574884691	1
827.211168702937	4
827.229762730694	7
827.248356967426	1
827.266951413669	1
827.285546068888	0
827.304140933617	4
827.3227360075	1
827.341331290715	2
827.359926783085	10
827.378522484965	4
827.397118395999	1
827.415714516009	5
827.434310845529	3
827.452907384204	3
827.471504132389	3
827.49010108955	5
827.508698256044	0
827.527295631869	6
827.545893217027	6
827.564491011161	0
827.583089014806	1
827.601687227783	0
827.620285649736	5
827.6388842812	4
827.65748312164	2
827.67608217159	7
827.694681430695	8
827.713280899132	9
827.731880576723	13
827.750480463647	5
827.769080559903	1
827.787680865314	1
827.806281380057	0
827.824882103954	0
827.843483037184	2
827.862084179746	8
827.880685531463	2
827.899287092334	0
827.917888862716	7
827.936490842252	0
827.955093030943	1
827.973695428966	2
827.992298036322	1
828.01090085301	2
828.029503878853	2
828.04810711385	1
828.06671055818	1
828.085314211843	1
828.10391807466	3
828.12252214681	15
828.141126428292	4
828.159730918929	0
828.17833561872	2
828.196940528022	3
828.215545646479	5
828.23415097409	0
828.252756511212	1
828.271362257311	7
828.28996821292	18
828.308574377506	4
828.327180751603	0
828.345787334854	1
828.364394127438	2
828.383001129177	2
828.401608340249	3
828.420215760653	6
828.438823390212	2
828.457431229104	5
828.47603927715	0
828.49464753453	10
828.513256001064	4
828.531864677109	2
828.55047356213	3
828.569082656663	7
828.587691960172	6
828.606301473193	1
828.624911195368	8
828.643521126876	13
828.662131267538	8
828.680741617534	4
828.699352176863	3
828.717962945168	1
828.736573922984	7
828.755185109955	12
828.773796506259	0
828.792408111897	0
828.811019926689	1
828.829631950814	0
828.848244184094	1
828.866856626707	0
828.885469278474	3
828.904082139754	2
828.922695210009	0
828.941308489598	0
828.95992197852	5
828.978535676775	0
828.997149584006	0
829.015763700749	0
829.034378026826	6
829.052992562057	3
829.071607306443	3
829.090222260162	5
829.108837423215	3
829.127452795422	0
829.146068376963	0
829.164684167658	1
829.183300167865	7
829.201916377049	0
829.220532795566	1
829.239149423595	2
829.2577662606	9
829.276383306939	1
829.295000562432	14
829.313618027438	4
829.332235701419	0
829.350853584913	3
829.369471677562	4
829.388089979544	3
829.406708490681	3
829.425327211152	6
829.443946140777	9
829.462565279736	8
829.481184628028	3
829.499804185476	0
829.518423952257	2
829.537043928193	1
829.555664113641	0
829.574284508065	2
829.592905111823	1
829.611525924915	1
829.63014694734	0
829.64876817892	8
829.667389619655	5
829.686011269903	4
829.704633129127	3
829.723255197863	0
829.741877475576	0
829.760499962801	8
829.779122659181	5
829.797745564894	2
829.816368679763	0
829.834992004144	0
829.85361553768	3
829.872239280193	5
829.890863232397	0
829.909487393577	2
829.928111764091	0
829.94673634376	0
829.965361132942	0
829.9839861311	1
830.00261133877	0
830.021236755417	5
830.039862381577	0
830.05848821707	2
830.07711426154	2
830.095740515523	4
830.11436697866	1
830.132993651132	0
830.15162053258	5
830.170247623541	5
830.188874923657	1
830.207502433286	0
830.226130151891	0
830.24475807983	3
830.263386217282	10
830.28201456371	5
830.300643119472	4
830.31927188439	2
830.33790085882	8
830.356530042227	7
830.375159435147	6
830.393789037043	7
830.412418848452	1
830.431048869017	1
830.449679098915	1
830.468309538148	10
830.486940186357	4
830.505571044079	2
830.524202110957	5
830.542833387168	3
830.561464872535	15
830.580096567237	6
830.598728471093	1
830.617360584463	0
830.635992906809	4
830.654625438668	1
830.673258179682	1
830.691891129852	6
830.710524289535	2
830.729157658195	2
830.747791236368	8
830.766425023517	4
830.78505902018	0
830.803693225998	0
830.82232764115	8
830.840962265458	2
830.8595970991	0
830.878232142076	6
830.896867394208	9
830.915502855675	1
830.934138526297	0
830.952774406253	5
830.971410495365	1
830.99004679399	0
831.008683301592	0
831.027320018706	0
831.045956944798	0
831.064594080403	0
831.083231425343	0
831.101868979259	2
831.120506742689	0
831.139144715095	1
831.157782897015	0
831.17642128809	2
831.1950598885	0
831.213698698066	4
831.232337716966	0
831.250976945022	0
831.269616382412	0
831.288256029137	0
831.306895885018	1
831.325535950411	0
831.344176224782	3
831.362816708488	6
831.381457401349	7
831.400098303724	3
831.418739415255	5
831.437380735941	5
831.456022265962	2
831.474664005318	4
831.493305953829	7
831.511948111675	3
831.530590478856	3
831.549233055192	1
831.567875840864	13
831.586518835691	3
831.605162039853	1
831.623805453171	11
831.642449075823	5
831.661092907811	1
831.679736948954	0
831.698381199432	0
831.717025659066	1
831.735670328213	0
831.754315206338	2
831.772960293976	1
831.791605590592	0
831.810251096721	0
831.828896812006	1
831.847542736626	0
831.866188870402	0
831.884835213513	4
831.903481765779	1
831.922128527381	0
831.940775498318	0
831.959422678411	2
831.978070067838	10
831.996717666422	4
832.015365474519	7
832.034013491594	3
832.052661718003	0
832.071310153748	0
832.089958798828	0
832.108607652885	0
832.127256716455	5
832.145905989361	4
832.164555471244	3
832.183205162641	3
832.201855063194	0
832.220505173082	0
832.239155492126	7
832.257806020506	3
832.276456758041	2
832.295107704912	8
832.313758860939	2
832.33241022648	0
832.351061801177	3
832.36971358503	2
832.388365578219	12
832.407017780743	11
832.425670192422	0
832.444322813437	5
832.462975643609	9
832.481628683115	1
832.500281931957	1
832.518935389955	0
832.537589057289	1
832.556242933957	5
832.574897019603	1
832.593551314763	7
832.61220581908	5
832.630860532732	1
832.64951545554	7
832.668170587862	6
832.686825929162	2
832.705481479797	0
832.724137239767	3
832.742793208894	2
832.761449387536	14
832.780105775154	5
832.798762372108	0
832.817419178398	0
832.836076194023	1
832.854733418625	5
832.873390852742	6
832.892048496015	0
832.910706348623	4
832.929364410389	2
832.948022681489	6
832.966681161925	5
832.985339851518	7
833.003998750446	6
833.02265785853	10
833.04131717595	9
833.059976702706	0
833.078636438618	0
833.097296383687	4
833.11595653827	9
833.13461690201	11
833.153277475085	10
833.171938257317	5
833.190599248706	0
833.209260449609	17
833.227921859669	7
833.246583479064	2
833.265245307438	4
833.283907345325	4
833.30256959237	2
833.321232048929	9
833.339894714465	12
833.358557589338	1
833.377220673546	0
833.395883966911	1
833.41454746979	5
833.433211181648	1
833.451875102841	11
833.470539233369	2
833.489203573055	1
833.507868122076	6
833.526532880433	5
833.545197847947	8
833.563863024797	14
833.582528410803	5
833.601194006145	1
833.619859810824	8
833.638525824479	5
833.65719204765	6
833.675858479978	3
833.69452512182	2
833.71319197264	6
833.731859032797	2
833.750526302289	3
833.769193780938	4
833.787861468922	4
833.806529366243	6
833.825197472721	1
833.843865788356	7
833.862534313505	9
833.881203047812	1
833.899871991275	3
833.918541144075	0
833.93721050621	0
833.955880077503	1
833.974549858131	5
833.993219848096	0
834.011890047217	0
834.030560455675	4
834.049231073289	2
834.06790190024	0
834.086572936347	1
834.10524418197	9
834.123915636571	4
834.142587300508	0
834.161259173781	3
834.17993125639	6
834.198603548157	3
834.21727604908	0
834.235948759518	0
834.254621679114	11
834.273294807867	7
834.291968145956	1
834.310641693381	4
834.329315449963	19
834.347989415882	15
834.366663590958	10
834.385337975549	4
834.404012569297	2
834.422687372202	8
834.441362384444	6
834.460037605843	3
834.478713036578	0
834.49738867665	1
834.516064525878	5
834.534740584443	1
834.553416852166	1
834.572093329224	0
834.590770015619	0
834.609446911351	6
834.62812401606	8
834.646801330285	2
834.665478853668	0
834.684156586387	0
834.702834528083	0
834.721512679475	2
834.740191039845	0
834.758869609551	3
834.777548388415	5
834.796227376794	0
834.814906574331	4
834.833585981025	2
834.852265597055	4
834.870945422422	4
834.889625456946	8
834.908305700807	2
834.926986153826	4
834.94566681618	0
834.964347687872	1
834.983028768721	3
835.001710058906	6
835.020391558428	1
835.039073266929	3
835.057755184945	0
835.076437312119	2
835.095119648629	0
835.113802194297	8
835.13248494948	3
835.151167913642	0
835.16985108732	2
835.188534469976	7
835.207218062148	0
835.225901863478	0
835.244585873965	0
835.263270093968	0
835.281954522949	1
835.300639161447	4
835.319324009102	0
835.338009066093	0
835.356694332064	2
835.375379807729	3
835.394065492373	0
835.412751386353	4
835.431437489671	4
835.450123802146	3
835.468810323958	0
835.487497054927	0
835.506183995234	1
835.524871144698	0
835.543558503678	0
835.562246071637	1
835.580933849112	13
835.599621835744	10
835.618310031534	2
835.636998436841	2
835.655687051126	0
835.674375874927	7
835.693064907886	7
835.711754150182	3
835.730443601456	0
835.749133262247	0
835.767823132195	12
835.78651321166	3
835.805203500103	0
835.823893997884	0
835.842584705001	0
835.861275621276	0
835.879966747068	0
835.898658081838	0
835.917349625945	0
835.93604137939	4
835.954733341992	4
835.973425513931	4
835.992117895208	1
836.010810485642	0
836.029503285414	5
836.048196294343	3
836.06688951261	3
836.085582940213	14
836.104276576975	2
836.122970423074	2
836.141664478332	3
836.160358742926	12
836.179053216678	12
836.197747899947	0
836.216442792194	0
836.235137893958	0
836.25383320488	0
836.27252872496	1
836.291224454557	3
836.309920393132	4
836.328616541224	1
836.347312898295	2
836.366009464882	15
836.384706240627	6
836.40340322571	6
836.422100419951	14
836.440797823529	15
836.459495436445	0
836.478193258519	0
836.49689128993	0
836.5155895305	1
836.534287980406	1
836.552986639471	1
836.571685507874	0
836.590384585614	0
836.609083872512	0
836.627783368747	15
836.64648307432	25
836.665182988872	6
836.683883112941	4
836.702583446347	0
836.721283988912	3
836.739984740634	7
836.758685701695	2
836.777386872093	6
836.796088251649	0
836.814789840543	7
836.833491638595	1
836.852193646164	7
836.870895862712	2
836.889598288777	0
836.908300924	0
836.927003768381	12
836.945706822101	14
836.964410085158	2
836.983113557373	3
837.001817238926	0
837.020521129816	1
837.039225229686	3
[truncated: 106,073 more rows]
