# Supplementary material for: Identification and tentative removal of collagen glue in Palaeolithic worked bone objects: implications for ZooMS and radiocarbon dating
Source: Sci Rep. 2023 Dec 13;13:22119. doi: 10.1038/s41598-023-49242-7 (PMC10719399; doi:10.1038/s41598-023-49242-7)
Supplement: Supplementary file 2 — Supplementary Information 2. [file 41598_2023_49242_MOESM2_ESM.zip › maldi raw files/637 IST_modified_1.txt]

800.118862202491	5
800.137148567345	12
800.155435141666	18
800.173721925116	10
800.192008917694	9
800.210296119739	16
800.228583530914	27
800.246871151386	30
800.265158981155	14
800.283447020223	10
800.301735268419	29
800.320023725914	18
800.338312392538	15
800.356601268627	16
800.374890353847	15
800.393179648364	18
800.411469152179	24
800.429758865123	19
800.448048787365	18
800.466338918905	34
800.484629259574	31
800.50291980971	36
800.521210568975	13
800.539501537369	12
800.55779271523	7
800.57608410222	15
800.594375698677	15
800.612667504094	10
800.63095951881	4
800.649251742991	9
800.667544176303	16
800.685836818744	11
800.704129670651	12
800.722422731688	12
800.740716002022	4
800.759009481655	15
800.777303170417	14
800.795597068478	8
800.813891175836	8
800.832185492324	16
800.850480018278	11
800.868774753194	13
800.887069697744	29
800.905364851256	29
800.923660214066	17
800.941955786173	19
800.960251567579	25
800.978547558115	16
800.996843757948	10
801.01514016708	3
801.03343678551	6
801.05173361307	12
801.070030649928	6
801.088327896084	14
801.106625351538	10
801.124923016122	1
801.143220890004	29
801.161518973184	24
801.179817265663	13
801.198115767271	8
801.216414478009	19
801.234713398382	26
801.253012527717	38
801.27131186635	15
801.289611414281	21
801.307911171511	15
801.32621113787	29
801.344511313528	32
801.362811698483	28
801.381112292738	18
801.399413096122	15
801.417714108804	23
801.436015330785	22
801.454316761896	15
801.472618402473	11
801.490920252181	14
801.509222311018	16
801.527524579323	16
801.545827056757	7
801.56412974349	16
801.582432639521	11
801.600735744682	12
801.61903905931	20
801.637342583069	8
801.655646315957	7
801.673950258312	18
801.692254409797	1
801.710558770412	9
801.728863340494	21
801.747168119706	16
801.765473108386	17
801.783778306027	27
801.802083713135	11
801.820389329373	3
801.838695154909	18
801.857001189744	19
801.87530743371	18
801.893613886974	16
801.911920549705	28
801.930227421397	11
801.948534502389	12
801.966841792847	11
801.985149292267	7
802.003457001155	19
802.021764919341	14
802.040073046489	12
802.058381383272	16
802.076689929018	6
802.094998684061	17
802.113307648573	18
802.131616822046	15
802.149926204817	15
802.168235797056	7
802.186545598426	11
802.204855609094	9
802.223165828892	11
802.241476257989	14
802.259786896385	21
802.27809774408	14
802.296408800905	11
802.314720067029	23
802.333031542452	11
802.351343227174	9
802.369655121026	27
802.387967224177	59
802.406279536627	22
802.424592058207	11
802.442904789255	27
802.461217729433	19
802.479530878742	15
802.497844237518	23
802.516157805425	11
802.53447158263	15
802.552785569135	12
802.57109976477	6
802.589414169872	8
802.607728783937	24
802.626043607469	6
802.644358640132	17
802.662673882093	37
802.680989333354	8
802.699304993914	10
802.717620863604	6
802.735936942594	12
802.754253230882	13
802.772569728301	0
802.790886435188	3
802.809203351205	15
802.827520476353	13
802.845837810969	11
802.864155354715	8
802.882473107761	14
802.900791070105	15
802.919109241581	3
802.937427622355	4
802.955746212429	1
802.974065011633	11
802.992384020305	17
803.010703238108	11
803.02902266521	18
803.047342301443	10
803.065662146975	9
803.083982201975	8
803.102302465938	16
803.120622939367	25
803.138943621928	14
803.157264513788	23
803.175585614948	17
803.193906925238	6
803.212228444828	11
803.230550173717	8
803.248872111905	17
803.267194259224	11
803.285516615843	29
803.303839181761	26
803.322161956978	9
803.340484941327	3
803.358808134974	7
803.377131537921	10
803.395455149999	4
803.413778971377	11
803.432103002223	18
803.45042724203	25
803.468751691307	12
803.487076349713	12
803.50540121742	12
803.523726294426	7
803.542051580563	8
803.560377076	17
803.578702780736	6
803.597028694603	2
803.615354817938	2
803.633681150404	13
803.65200769217	12
803.670334443236	32
803.688661403432	14
803.70698857276	15
803.725315951724	24
803.743643539651	19
803.761971336878	55
803.780299343404	26
803.79862755923	3
803.816955984187	2
803.835284618444	0
803.853613462	5
803.871942514857	4
803.890271776844	6
803.9086012483	4
803.926930928718	10
803.945260818604	10
803.963590917622	15
803.98192122594	13
804.000251743557	10
804.018582470474	8
804.036913406523	13
804.055244551871	20
804.073575906519	10
804.091907470299	24
804.110239243378	17
804.128571225757	5
804.146903417436	20
804.165235818246	9
804.183568428356	18
804.201901247935	8
804.220234276476	12
804.238567514318	16
804.256900961628	43
804.2752346179	10
804.293568483473	18
804.311902558514	7
804.330236842686	23
804.348571336159	22
804.366906038763	15
804.385240950667	9
804.403576072039	16
804.421911402375	33
804.44024694201	23
804.458582691114	18
804.47691864935	2
804.495254816885	15
804.513591193552	24
804.53192777952	13
804.550264574787	6
804.568601579186	31
804.586938792885	19
804.605276216052	12
804.623613848183	16
804.641951689782	13
804.660289740513	2
804.678628000544	11
804.696966469875	13
804.715305148338	3
804.73364403627	10
804.751983133333	8
804.770322439528	16
804.788661955192	10
804.807001679987	16
804.825341614083	15
804.843681757479	24
804.862022110006	19
804.880362671834	31
804.898703442962	8
804.917044423222	35
804.935385612951	16
804.953727011811	10
804.972068619803	10
804.990410437264	4
805.008752463857	4
805.02709469975	4
805.045437144944	16
805.06377979927	19
805.082122663064	31
805.100465735821	14
805.118809018048	8
805.137152509575	2
805.155496210065	11
805.173840120193	7
805.192184239284	10
805.210528567676	9
805.228873105537	9
805.247217852361	20
805.265562808485	32
805.283907974079	17
805.302253348804	21
805.32059893283	13
805.338944725988	15
805.357290728446	6
805.375636940374	22
805.393983361265	19
805.412329991456	32
805.430676831117	14
805.449023879741	15
805.467371138004	13
805.485718605229	19
805.504066281586	18
805.522414167581	2
805.54076226254	4
805.559110566799	11
805.577459080528	16
805.59580780322	11
805.614156735381	7
805.632505876674	14
805.650855227268	18
805.669204787163	8
805.68755455619	12
805.705904534518	9
805.724254722146	5
805.742605119075	5
805.760955725306	10
805.779306540499	11
805.797657565162	19
805.816008799125	8
805.834360242221	3
805.852711894618	12
805.871063756315	6
805.889415827314	2
805.907768107444	3
805.926120596876	3
805.944473295608	14
805.962826203472	19
805.981179320638	4
805.999532647104	12
806.017886182872	10
806.036239927771	15
806.05459388214	13
806.072948045642	14
806.091302418275	16
806.109657000379	23
806.128011791615	11
806.146366791982	9
806.16472200182	11
806.18307742079	3
806.20143304923	4
806.219788886633	11
806.238144933506	15
806.256501189512	4
806.274857654818	9
806.293214329257	20
806.311571213166	11
806.329928306207	2
806.348285608718	10
806.366643120192	7
806.385000840968	10
806.403358771214	24
806.421716910423	13
806.440075259102	18
806.458433817083	16
806.476792584027	14
806.49515156061	8
806.513510746156	24
806.531870141004	47
806.550229745153	17
806.568589558603	24
806.586949581185	23
806.605309813238	11
806.623670254255	4
806.64203090491	6
806.660391764529	9
806.678752833449	3
806.697114111671	10
806.715475599025	15
806.73383729585	7
806.752199201807	6
806.770561317065	13
806.788923641625	11
806.807286175317	20
806.82564891831	9
806.844011870606	16
806.862375032033	10
806.880738402762	7
806.899101982793	2
806.917465772125	15
806.935829770758	11
806.954193978524	4
806.972558395592	4
806.990923021961	3
807.009287857463	4
807.027652902266	5
807.046018156371	7
807.064383619608	7
807.082749292316	12
807.101115174157	6
807.119481265299	5
807.137847565574	4
807.156214075319	0
807.174580794197	3
807.192947722208	4
807.211314859689	13
807.229682206303	14
807.248049762219	16
807.266417527436	3
807.284785501786	8
807.303153685438	27
807.321522078561	29
807.339890680647	5
807.358259492035	12
807.376628512894	18
807.394997742716	29
807.41336718201	26
807.431736830436	31
807.450106688164	28
807.468476755193	12
807.486847031525	11
807.505217516989	11
807.523588211755	25
807.541959115823	16
807.560330229024	16
807.578701551695	30
807.597073083331	15
807.615444824437	4
807.633816774846	4
807.652188934218	10
807.67056130323	9
807.688933881206	13
807.707306668484	2
807.725679665233	8
807.744052870945	2
807.76242628613	1
807.780799910446	5
807.799173744065	13
807.817547786986	8
807.835922039208	1
807.854296500564	18
807.872671171222	6
807.891046051013	0
807.909421140275	3
807.927796438669	4
807.946171946366	7
807.964547663365	4
807.982923589497	10
808.001299724932	2
808.019676069668	25
808.038052623706	18
808.056429386878	14
808.074806359351	12
808.093183541127	8
808.111560932205	18
808.129938532416	14
808.14831634193	4
808.166694360745	2
808.185072588694	15
808.203451026113	20
808.221829672497	14
808.240208528353	7
808.25858759351	13
808.276966867632	17
808.295346351225	27
808.31372604412	19
808.332105946148	23
808.350486057648	14
808.368866378112	12
808.387246908048	23
808.405627647117	12
808.424008595487	22
808.442389753161	21
808.460771120137	38
808.479152696246	23
808.497534481657	15
808.515916476371	12
808.534298680218	8
808.552681093367	5
808.571063715819	9
808.589446547574	32
808.607829588461	35
808.626212838651	20
808.644596298313	32
808.662979966939	18
808.681363844868	9
808.699747932099	16
808.718132228632	8
808.736516734299	3
808.754901449438	16
808.77328637371	5
808.791671507284	4
808.810056849992	3
808.828442402003	1
808.846828163485	21
808.865214133932	29
808.883600313681	29
808.901986702902	5
808.920373301087	0
808.938760108913	16
808.957147125704	25
808.975534351797	15
808.993921787193	14
809.012309431722	17
809.030697285554	11
809.049085348859	4
809.067473621127	5
809.085862102867	2
809.104250793741	11
809.122639693918	7
809.141028803397	11
809.15941812201	7
809.177807649925	25
809.196197387313	16
809.214587333665	3
809.232977489489	4
809.251367854447	5
809.269758428538	9
809.288149212102	24
809.306540204799	35
809.324931406799	29
809.343322818271	24
809.361714438707	47
809.380106268616	29
809.398498307489	17
809.416890555834	29
809.435283013482	20
809.453675680264	14
809.472068556349	12
809.490461641737	13
809.508854936258	21
809.527248440083	19
809.54564215321	35
809.564036075471	16
809.582430207205	12
809.600824548072	13
809.619219098242	18
809.637613857716	28
809.656008826323	13
809.674404004233	4
809.692799391447	10
809.711194987794	7
809.729590793613	6
809.747986808567	16
809.766383032823	24
809.784779466213	13
809.803176108907	25
809.821572960903	14
809.839970022203	11
809.858367292637	7
809.876764772374	4
809.895162461414	25
809.913560359757	15
809.931958467234	16
809.950356784015	13
809.968755310098	13
809.987154045485	11
810.005552990006	10
810.02395214383	0
810.042351506958	4
810.060751079389	13
810.079150860953	20
810.097550851652	14
810.115951051823	20
810.134351461298	11
810.152752079907	19
810.171152907819	13
810.189553944865	17
810.207955191384	32
810.226356647037	9
810.244758311993	8
810.263160186253	5
810.281562269646	13
810.299964562343	17
810.318367064344	24
810.336769775479	39
810.355172696086	19
810.373575825659	14
810.391979164704	12
810.410382713053	15
810.428786470536	27
810.447190437322	22
810.465594613412	26
810.483998998636	27
810.502403593163	15
810.520808396994	15
810.53921340996	1
810.557618632398	15
810.576024063971	10
810.594429704847	14
810.612835555026	29
810.63124161434	7
810.649647882958	2
810.668054360879	15
810.686461047935	15
810.704867944463	7
810.723275049957	17
810.741682364923	13
810.760089889193	17
810.778497622598	8
810.796905565306	31
810.815313717149	7
810.833722078464	18
810.852130648914	5
810.870539428668	15
810.888948417557	14
810.907357615918	9
810.925767023414	17
810.944176640213	11
810.962586466147	13
810.980996501385	9
810.999406746096	5
811.017817199772	10
811.036227862752	26
811.054638735205	12
811.073049816793	33
811.091461107684	12
811.10987260771	4
811.12828431704	1
811.146696235674	3
811.165108363611	9
811.183520700684	5
811.20193324706	10
811.22034600274	10
811.238758967724	4
811.257172141843	23
811.275585525265	22
811.293999117992	22
811.312412919853	18
811.330826931018	29
811.349241151657	44
811.367655581261	34
811.386070220338	20
811.40448506855	41
811.422900126066	47
811.441315392886	19
811.459730868841	13
811.4781465541	26
811.496562448663	39
811.51497855253	22
811.533394865531	24
811.551811387837	27
811.570228119447	15
811.588645060362	5
811.60706221041	15
811.625479569594	11
811.643897138421	16
811.662314916213	6
811.680732903479	22
811.699151099709	17
811.717569505414	12
811.735988120423	6
811.754406944567	0
811.772825978015	0
811.791245220598	16
811.809664672485	10
811.828084333846	13
811.846504204341	16
811.864924283972	8
811.883344573076	8
811.901765071146	3
811.920185778859	11
811.938606695537	1
811.95702782152	3
811.975449156807	2
811.993870701399	7
812.012292455125	15
812.030714418326	3
812.049136590492	12
812.067558972131	6
812.085981563076	19
812.104404363155	13
812.122827372538	11
812.141250591057	3
812.15967401888	4
812.178097656177	12
812.19652150244	7
812.214945558176	22
812.233369823048	12
812.251794297224	12
812.270218980705	19
812.28864387349	13
812.30706897541	33
812.325494286635	35
812.343919807165	20
812.362345536829	4
812.380771475798	12
812.399197624072	13
812.417623981651	10
812.436050548364	18
812.454477324383	13
812.472904309705	16
812.491331504333	20
812.509758908095	14
812.528186521163	3
812.546614343535	5
812.565042375212	5
812.583470616024	8
812.60189906614	2
812.620327725562	12
812.638756594119	11
812.65718567215	6
812.675614959146	15
812.694044455617	6
812.712474161393	10
812.730904076304	29
812.74933420035	17
812.767764533871	12
812.786195076527	14
812.804625828658	9
812.823056789754	2
812.841487960324	10
812.85991934003	22
812.878350929041	18
812.896782727357	10
812.915214734977	29
812.933646951733	25
812.952079377794	11
812.97051201316	9
812.988944857661	14
813.007377911467	4
813.025811174579	14
813.044244646995	11
813.062678328546	6
813.081112219403	11
813.099546319734	8
813.117980629031	15
813.136415147633	35
813.15484987554	26
813.173284812752	2
813.1917199591	5
813.210155314922	29
813.22859087988	28
813.247026654143	26
813.265462637542	24
813.283898830245	7
813.302335232424	14
813.320771843568	15
813.339208664017	12
813.357645693941	24
813.376082932831	19
813.394520381196	42
813.412958038866	34
813.431395905502	23
813.449833981783	14
813.468272267029	24
813.486710761581	13
813.505149465608	15
813.5235883786	16
813.542027501068	22
813.560466832671	14
813.57890637358	23
813.597346123793	29
813.615786083143	3
813.634226251798	9
813.652666629927	1
813.671107217023	9
813.689548013594	22
813.7079890193	6
813.726430234143	10
813.74487165846	17
813.763313291913	13
813.781755134671	15
813.800197186735	30
813.818639448105	9
813.83708191861	10
813.85552459842	16
813.873967487536	9
813.892410585958	13
813.910853893515	6
813.929297410208	11
813.947741136546	5
813.96618507185	7
813.984629216459	7
814.003073570375	12
814.021518133426	7
814.039962905952	15
814.058407887614	12
814.076853078582	16
814.095298478855	14
814.113744088264	6
814.132189906979	5
814.150635934999	43
814.169082172156	20
814.187528618787	8
814.205975274385	4
814.224422139628	13
814.242869213837	10
814.261316497352	14
814.279763990173	11
814.298211692299	11
814.316659603562	15
814.33510772413	26
814.353556054003	20
814.372004593183	18
814.390453341498	12
814.40890229912	10
814.427351466047	11
814.44580084228	15
814.464250427649	20
814.482700222323	11
814.501150226304	2
814.519600439421	16
814.538050861843	20
814.556501493572	17
814.574952334606	26
814.593403384946	26
814.611854644252	18
814.630306113204	18
814.648757791123	1
814.667209678517	13
814.685661775046	11
814.704114080883	8
814.722566596025	17
814.741019320303	15
814.759472253717	23
814.777925396777	7
814.796378748803	13
814.814832310305	11
814.833286080774	14
814.851740060718	26
814.870194249969	18
814.888648648355	37
814.907103255878	20
814.925558073047	14
814.944013099182	4
814.962468334623	4
814.98092377937	3
814.999379433254	0
815.017835296613	6
815.036291369109	2
815.054747650911	11
815.073204142019	2
815.091660842264	6
815.110117751814	4
815.128574870671	8
815.147032198664	23
815.165489736133	16
815.183947482569	9
815.202405438481	10
815.220863603699	20
815.239321978053	3
815.257780561714	10
815.276239354511	14
815.294698356784	23
815.313157568194	12
815.33161698891	20
815.350076618762	8
815.368536458091	17
815.386996506556	27
815.405456764327	46
815.423917231235	31
815.442377907449	23
815.46083879314	40
815.479299887797	31
815.497761191761	27
815.5162227052	15
815.534684427777	13
815.55314635966	17
815.571608500679	21
815.590070851005	10
815.608533410637	8
815.626996179576	0
815.645459157651	4
815.663922345033	9
815.682385741721	20
815.700849347716	14
815.719313162847	8
815.737777187285	5
815.75624142103	10
815.774705863911	3
815.793170516099	18
815.811635377763	14
815.830100448394	4
815.848565728502	19
815.867031217746	6
815.885496916297	13
815.903962824154	20
815.922428941148	14
815.940895267449	13
815.959361803056	10
815.977828547971	18
815.996295502022	7
816.014762665379	15
816.033230038043	31
816.051697620014	14
816.070165411122	15
816.088633411367	10
816.107101621258	5
816.125570040116	6
816.144038668451	9
816.162507505753	2
816.180976552531	8
816.199445808616	13
816.217915273838	11
816.236384948197	19
816.254854832033	18
816.273324925005	11
816.291795227455	10
816.310265739041	5
816.328736459764	10
816.347207389964	10
816.365678529131	16
816.384149877775	28
816.402621435726	18
816.421093202813	17
816.439565179208	13
816.45803736491	12
816.476509759748	19
816.494982364064	17
816.513455177346	13
816.531928200276	12
816.550401432172	12
816.568874873376	3
816.587348523886	19
816.605822383534	28
816.624296452488	13
816.64277073092	18
816.661245218319	13
816.679719915195	12
816.698194821378	0
816.716669936528	2
816.735145261325	5
816.753620795089	18
816.77209653816	3
816.790572490538	5
816.809048652224	10
816.827525023047	4
816.846001603177	3
816.864478392614	5
816.882955391358	8
816.901432599239	11
816.919910016428	2
816.938387642924	9
816.956865478727	16
816.975343523837	18
816.993821777914	34
817.012300241469	29
817.030778914331	27
817.049257796331	8
817.067736887637	6
817.086216188251	1
817.104695698002	11
817.123175417231	6
817.141655345426	13
817.1601354831	17
817.17861583008	15
817.197096386198	8
817.215577151453	8
817.234058126186	17
817.252539310056	27
817.271020703403	15
817.289502305888	11
817.30798411751	11
817.326466138609	17
817.344948368676	22
817.363430808221	13
817.381913457073	14
817.400396315062	29
817.418879382359	23
817.437362658963	10
817.455846144705	13
817.474329839924	17
817.492813744111	5
817.511297857775	16
817.529782180747	14
817.548266712686	14
817.566751454273	13
817.585236404828	3
817.60372156469	1
817.622206934029	1
817.640692512336	15
817.659178300121	2
817.677664297044	20
817.696150503274	14
817.714636918812	17
817.733123543487	6
817.75161037747	25
817.770097420931	19
817.788584673359	12
817.807072135095	3
817.825559806309	17
817.84404768666	5
817.862535776319	6
817.881024075116	14
817.89951258322	11
817.918001300633	1
817.936490227183	15
817.954979363041	11
817.973468708376	22
817.99195826268	28
818.010448026461	20
818.02893799938	2
818.047428181606	11
818.065918573141	17
818.084409173813	7
818.102899983794	14
818.121391003252	7
818.139882231678	4
818.158373669581	6
818.176865316623	3
818.195357172973	13
818.213849238631	19
818.232341513426	12
818.250833997529	17
818.269326690941	20
818.28781959349	25
818.306312705517	29
818.324806026682	7
818.343299556985	9
818.361793296766	19
818.380287245685	15
818.398781403912	12
818.417275771448	30
818.435770348121	41
818.454265134272	17
818.472760129391	12
818.491255333988	24
818.509750747893	11
818.528246370767	7
818.546742203118	10
818.565238244778	10
818.583734495575	14
818.602230955851	16
818.620727625095	24
818.639224503647	13
818.657721591677	12
818.676218888845	0
818.694716395152	22
818.713214110936	20
818.731712035859	18
818.75021017026	28
818.768708513629	21
818.787207066307	15
818.805705828463	8
818.824204799586	17
818.842703980188	4
818.861203370099	2
818.879702968977	5
818.898202777504	19
818.916702795	10
818.935203021803	5
818.953703458085	7
818.972204103335	5
818.990704958063	13
819.00920602193	12
819.027707295105	6
819.046208777589	12
819.06471046921	7
819.08321237014	15
819.101714480379	18
819.120216799926	5
819.138719328781	2
819.157222066605	4
819.175725013907	11
819.194228170518	5
819.212731536267	21
819.231235111324	15
819.24973889569	24
819.268242889365	20
819.286747092178	7
819.305251504299	17
819.323756125729	16
819.342260956297	10
819.360765996174	28
819.37927124536	22
819.397776703854	26
819.416282371486	22
819.434788248598	16
819.453294334847	23
819.471800630235	24
819.490307135103	30
819.508813849108	39
819.527320772252	24
819.545827904874	19
819.564335246636	2
819.582842797876	6
819.601350558084	9
819.619858527772	16
819.638366706598	33
819.656875094732	27
819.675383692006	12
819.693892498758	13
819.712401514648	7
819.730910740018	7
819.749420174356	1
819.767929818003	9
819.786439671129	10
819.804949733223	9
819.823460004797	1
819.841970485679	6
819.860481175529	9
819.878992075029	19
819.897503183498	17
819.916014501275	20
819.934526028361	23
819.953037764756	12
819.97154971029	9
819.990061865302	22
820.008574229454	15
820.027086802914	8
820.045599585514	17
820.064112577422	14
820.082625778639	10
820.101139189165	20
820.11965280883	27
820.138166637804	32
820.156680676086	12
820.175194923679	5
820.193709380409	15
820.212224046449	13
820.230738921798	13
820.249254006285	10
820.267769300082	19
820.286284803358	4
820.304800515603	18
820.323316437327	16
820.34183256819	8
820.360348908362	2
820.378865457843	9
820.397382216463	31
820.415899184392	19
820.434416361631	17
820.452933748008	22
820.471451343865	10
820.48996914886	7
820.508487163165	20
820.527005386779	13
820.545523819532	12
820.564042461424	12
820.582561312966	12
820.601080373477	6
820.619599643467	14
820.638119122426	6
820.656638810864	19
820.675158708612	16
820.693678815499	6
820.712199131525	3
820.73071965703	11
820.749240391675	10
820.767761335799	21
820.786282489062	26
820.804803851464	15
820.823325423347	21
820.841847204368	11
820.860369194528	16
820.878891394168	5
820.897413802947	1
820.915936421206	4
820.934459248433	8
820.952982284971	19
820.971505530987	14
820.990028986144	13
821.008552650439	11
821.027076524214	15
821.045600607128	5
821.064124899352	10
821.082649400715	1
821.101174111558	27
821.11969903154	17
821.138224160832	24
821.156749499263	19
821.175275047174	4
821.193800804224	32
821.212326770584	26
821.230852946083	17
821.249379330891	8
821.26790592501	6
821.286432728438	10
821.304959741176	16
821.323486963052	2
821.342014394069	13
821.360542034565	17
821.379069884371	18
821.397597943317	8
821.416126211572	13
821.434654688966	10
821.453183375841	20
821.471712271855	19
821.490241377008	21
821.508770691642	15
821.527300215415	16
821.545829948498	6
821.564359890891	15
821.582890042423	9
821.601420403435	1
821.619950973587	6
821.638481752878	15
821.65701274165	5
821.67554393956	3
821.694075346781	13
821.712606963312	11
821.731138788982	13
821.749670823963	5
821.768203068253	14
821.786735521682	13
821.805268184592	5
821.823801056642	1
821.842334137831	4
821.860867428501	11
821.87940092831	23
821.897934637599	18
821.916468555858	8
821.935002683597	2
821.953537020476	5
821.972071566665	1
821.990606321993	4
822.009141286802	12
822.027676460751	16
822.046211844009	18
822.064747436578	33
822.083283238286	15
822.101819249305	13
822.120355469634	12
822.138891899102	6
822.157428538051	16
822.17596538614	42
822.194502443539	33
822.213039710077	23
822.231577185926	6
822.250114871085	2
822.268652765554	8
822.287190869163	19
822.305729182253	9
822.324267704312	4
822.342806435852	13
822.361345376702	16
822.379884526521	18
822.398423885992	9
822.416963454431	7
822.435503232182	13
822.454043219413	18
822.472583415613	30
822.491123821294	41
822.509664436115	18
822.528205260247	9
822.546746293689	23
822.56528753627	21
822.583828988163	16
822.602370649536	7
822.620912519878	9
822.639454599701	7
822.657996888665	9
822.676539386768	4
822.695082094523	2
822.713625011247	1
822.732168137111	10
822.750711472627	12
822.769255017112	23
822.787798771078	10
822.806342734184	17
822.82488690643	14
822.843431288157	16
822.861975879024	9
822.880520679202	13
822.899065688691	23
822.917610907319	15
822.936156335429	13
822.954701972508	10
822.973247819068	27
822.991793874939	27
823.010340139779	8
823.028886614101	9
823.047433297734	3
823.065980190506	9
823.08452729276	22
823.103074603983	7
823.121622124687	6
823.140169854532	5
823.158717793687	8
823.177265942153	7
823.19581429976	5
823.214362866677	4
823.232911643075	8
823.251460628443	12
823.270009823122	16
823.288559227282	13
823.307108840582	11
823.325658663023	5
823.344208694945	27
823.362758936007	30
823.381309386381	23
823.399860045894	20
823.418410914718	16
823.436961993024	32
823.455513280299	27
823.474064777056	36
823.492616482954	26
823.511168398162	36
823.529720522681	25
823.54827285634	24
823.566825399311	9
823.585378151763	7
823.603931113185	15
823.622484284088	2
823.641037664132	9
823.659591253316	19
823.678145051982	13
823.696699059959	9
823.715253276905	13
823.733807703504	19
823.752362339073	11
823.770917184123	8
823.789472238143	20
823.808027501645	17
823.826582974458	27
823.845138656412	9
823.863694547676	6
823.882250648252	12
823.900806957968	9
823.919363476996	20
823.937920205335	12
823.956477142985	9
823.975034289775	8
823.993591645876	6
824.012149211289	14
824.030706986013	20
824.049264969878	28
824.067823163053	25
824.08638156554	2
824.104940177168	6
824.123498998277	4
824.142058028528	15
824.160617267918	14
824.179176716791	15
824.197736374805	13
824.216296242129	5
824.234856318765	12
824.253416604542	19
824.27197709963	13
824.290537804029	22
824.30909871774	21
824.327659840592	13
824.346221172755	6
824.364782714229	17
824.383344465015	14
824.401906424941	19
824.420468594179	16
824.439030972729	32
824.457593560419	62
824.476156357591	40
824.494719363733	27
824.513282579358	9
824.531846004294	12
824.550409638371	13
824.568973481759	11
824.587537534289	6
824.6061017963	14
824.624666267453	15
824.643230947916	6
824.661795837692	12
824.680360936608	12
824.698926244836	6
824.717491762376	2
824.736057489056	13
824.754623425048	11
824.773189570523	4
824.791755924967	4
824.810322488894	0
824.828889261962	1
824.847456244342	6
824.866023436033	9
824.884590836865	15
824.903158447009	23
824.921726266465	14
824.940294295233	5
824.958862533141	6
824.977430980361	1
824.995999636893	8
825.014568502737	17
825.033137577722	8
825.051706862018	10
825.070276355627	3
825.088846058376	2
825.107415970608	13
825.125986091981	14
825.144556422495	11
825.163126962492	6
825.18169771163	4
825.20026867008	6
825.218839837841	13
825.237411214744	33
825.255982800959	18
825.274554596486	10
825.293126601153	20
825.311698815304	12
825.330271238596	11
825.348843871028	10
825.367416712944	8
825.385989764001	12
825.40456302454	11
825.42313649405	13
825.441710173043	16
825.460284061177	19
825.478858158623	9
825.497432465211	17
825.516006981281	25
825.534581706492	18
825.553156641187	16
825.571731784852	6
825.590307137828	8
825.608882700288	25
825.627458471719	45
825.646034452632	25
825.664610642687	7
825.683187042053	16
825.701763650732	5
825.720340468723	10
825.738917495856	10
825.7574947323	17
825.776072177886	15
825.794649832956	17
825.813227697166	17
825.831805770689	12
825.850384053524	10
825.8689625455	6
825.887541246789	5
825.90612015739	4
825.924699277303	14
825.943278606358	6
825.961858144725	4
825.980437892404	18
825.999017849396	14
826.017598015529	5
826.036178390974	14
826.054758975732	16
826.073339769631	7
826.091920773014	12
826.110501985538	8
826.129083407204	4
826.147665038353	17
826.166246878643	16
826.184828928246	2
826.203411187162	6
826.221993655219	15
826.240576332588	8
826.25915921927	11
826.277742315094	11
826.296325620401	6
826.314909134849	18
826.333492858439	44
826.352076791513	35
826.370660933728	26
826.389245285427	25
826.407829846097	29
826.426414616249	11
826.444999595544	7
826.463584784151	15
826.4821701819	18
826.500755789133	12
826.519341605507	9
826.537927631194	15
826.556513866193	37
826.575100310334	16
826.593686963788	12
826.612273826555	21
826.630860898463	19
826.649448179855	8
826.668035670389	8
826.686623370235	10
826.705211279224	2
826.723799397525	3
826.742387725309	4
826.760976262065	16
826.779565008133	7
826.798153963686	13
826.816743128379	6
826.835332502386	27
826.853922085535	4
826.872511877996	1
826.891101879771	6
826.909692090687	1
826.928282511087	11
826.946873140629	17
826.965463979483	18
826.984055027651	12
827.002646284961	4
827.021237751412	5
827.039829427519	8
827.058421312596	7
827.077013406987	13
827.09560571069	4
827.114198223706	13
827.132790945865	28
827.151383877336	18
827.16997701812	7
827.188570368217	19
827.207163927457	10
827.225757696009	12
827.244351673874	13
827.262945861053	21
827.281540257373	14
827.300134863007	7
827.318729677954	13
827.337324702213	18
827.355919935615	8
827.374515378159	17
827.393111030358	12
827.411706891529	12
827.430302962012	28
827.448899241808	24
827.467495730918	13
827.48609242917	10
827.504689336735	14
827.523286453613	15
827.541883779804	11
827.560481315138	10
827.579079059956	14
827.597677013745	15
827.616275176847	13
827.634873549434	0
827.653472131163	9
827.672070922034	5
827.690669922389	9
827.709269131887	12
827.727868550869	17
827.746468178822	6
827.765068016089	3
827.78366806284	10
827.802268318733	13
827.820868783769	17
827.839469458289	16
827.858070341951	5
827.876671434927	9
827.895272737045	9
827.913874248477	11
827.932475969393	11
827.95107789928	2
827.969680038652	15
827.988282387166	9
828.006884944994	2
828.025487712135	30
828.04409068859	13
828.062693874187	3
828.081297269098	9
828.099900873151	12
828.118504686689	3
828.137108709369	5
828.155712941362	13
828.17431738267	7
828.19292203312	26
828.211526892883	24
828.23013196196	19
828.248737240179	22
828.267342727712	25
828.28594842473	31
828.304554330719	21
828.323160446193	10
828.34176677081	22
828.36037330474	13
828.378980047984	24
828.397587000371	43
828.416194162242	20
828.434801533256	29
828.453409113412	29
828.472016903054	28
828.490624901838	18
828.509233109765	18
828.527841527176	30
828.546450153901	39
828.565058989769	14
828.583668034951	14
828.602277289275	19
828.620886753085	20
828.639496425866	6
828.658106308132	9
828.676716399711	28
828.695326700434	17
828.71393721047	25
828.732547929821	15
828.751158858314	6
828.76976999612	13
828.788381343241	29
828.806992899505	17
828.825604665253	3
828.844216640145	5
828.86282882435	11
828.88144121787	8
828.900053820532	11
828.918666632508	17
828.937279653798	12
828.955892884231	8
828.974506324149	16
828.993119973039	12
829.011733831586	7
829.030347899104	32
829.048962175936	15
829.067576662082	7
829.086191357371	1
829.104806262145	0
829.123421376062	7
829.142036699293	19
829.160652231839	19
829.179267973527	11
829.19788392453	7
829.216500084846	7
829.235116454306	10
829.25373303308	22
829.272349821339	8
829.29096681857	4
829.309584025286	7
829.328201441146	14
829.346819066319	15
829.365436900807	20
829.384054944438	20
829.402673197383	18
829.421291659814	11
829.439910331217	13
829.458529212105	16
829.477148302136	11
829.49576760131	8
829.51438710997	2
829.533006827773	7
829.55162675489	3
829.570246891321	19
829.588867237067	10
829.607487791956	25
829.62610855616	7
829.644729529678	5
829.663350712338	4
829.681972104314	22
829.700593705604	7
829.719215516208	12
829.737837535955	10
829.756459765189	13
829.775082203565	3
829.793704851085	6
829.81232770809	19
829.830950774239	13
829.849574049531	15
829.868197534308	12
829.886821228229	10
829.905445131636	12
829.924069244015	13
829.942693565708	9
829.961318096887	7
829.97994283721	13
829.998567786676	14
830.017192945627	0
830.035818313723	2
830.054443891132	2
830.073069677857	9
830.091695673724	18
830.110321879078	13
830.128948293403	16
830.147574917215	16
830.16620175017	6
830.18482879244	5
830.203456044025	0
830.222083504924	4
830.240711174966	6
830.259339054324	8
830.277967142996	13
830.296595440812	23
830.315223948113	28
830.333852664387	8
830.352481590147	19
830.371110725222	12
830.389740069269	2
830.408369622974	4
830.42699938565	33
830.445629357641	45
830.464259539119	25
830.482889929569	13
830.501520529505	22
830.520151338585	1
830.538782356979	8
830.557413584689	12
830.576045021713	10
830.594676667881	0
830.613308523364	7
830.631940588162	9
830.650572862275	19
830.66920534536	9
830.687838037931	3
830.706470939818	10
830.725104050848	7
830.743737371365	6
830.762370901025	9
830.781004639829	20
830.799638588119	25
830.818272745553	13
830.83690711213	27
830.855541688195	21
830.874176473402	28
830.892811468097	9
830.911446671764	4
830.930082084745	6
830.948717707214	8
830.967353538826	9
830.985989579582	18
831.004625829824	19
831.02326228921	24
831.041898957911	16
831.060535835928	8
831.079172923088	21
831.097810219564	27
831.116447725355	20
831.135085440289	19
831.153723364711	15
831.172361498276	5
831.190999841157	15
831.209638393181	15
831.228277154521	10
831.246916125347	13
831.265555305146	17
831.284194694431	8
831.302834292861	3
831.321474100606	17
831.340114117666	18
831.35875434387	24
831.377394779389	10
831.396035424224	18
831.414676278375	12
831.433317341669	9
831.451958614279	8
831.470600096204	9
831.489241787444	28
831.507883687829	13
831.526525797529	11
831.545168116545	16
831.563810644704	13
831.582453382179	14
831.601096329141	8
831.619739485076	11
831.638382850497	5
831.657026425063	22
831.675670208944	20
831.694314202141	20
831.712958404482	9
831.731602816138	12
831.75024743711	23
831.768892267227	17
831.78753730683	11
831.806182555577	7
831.824828013469	20
831.843473680848	11
831.86211955737	22
831.880765643209	28
831.899411938363	10
831.918058442833	9
831.936705156447	8
831.955352079377	8
831.973999211451	12
831.992646553012	4
832.011294103718	4
832.029941863739	8
832.048589833076	10
832.067238011557	22
832.085886399354	32
832.104534996467	16
832.123183802724	6
832.141832818469	18
832.160482043357	17
832.17913147739	35
832.197781120911	11
832.216430973575	6
832.235081035728	4
832.253731306853	28
832.272381787465	12
832.291032477222	16
832.309683376294	19
832.328334484511	12
832.346985802216	13
832.365637329065	21
832.384289065229	21
832.40294101071	29
832.421593165335	28
832.440245529277	19
832.458898102534	24
832.477550884935	18
832.496203876825	18
832.514857077859	8
832.533510488208	26
832.552164107702	24
832.570817936512	10
832.589471974639	9
832.608126222081	6
832.626780678668	22
832.645435344743	15
832.66409021979	8
832.682745304325	0
832.701400598005	7
832.720056101001	5
832.738711813485	4
832.757367734941	7
832.776023865714	3
832.794680205975	16
832.813336755209	23
832.83199351393	18
832.850650481796	24
832.869307658978	18
832.887965045476	7
832.90662264112	20
832.925280446079	17
832.943938460355	21
832.962596683947	24
832.981255116855	13
832.999913758908	18
833.018572610105	4
833.037231670791	10
833.055890940621	13
833.074550419767	16
833.093210108402	8
833.11187000601	21
833.130530113105	16
833.149190429174	16
833.167850954731	11
833.186511689604	13
833.205172633622	8
833.223833786956	4
833.242495149607	9
833.261156721403	15
833.279818502515	31
833.298480492944	20
833.317142692689	26
833.335805101579	27
833.354467719785	3
833.373130547479	7
833.391793584147	23
833.410456830131	18
833.429120285432	9
833.44778395005	18
833.466447823812	21
833.485111907063	29
833.503776199458	11
833.52244070117	20
833.541105412027	11
833.5597703322	20
833.578435461862	8
833.597100800498	7
833.615766348449	18
833.63443210589	11
833.653098072303	7
833.671764248205	20
833.690430633423	42
833.709097227615	1
833.727764031467	14
833.746431044292	9
833.765098266434	7
833.783765698064	7
833.802433338668	22
833.821101188761	9
833.839769247998	2
833.858437516552	1
833.877105994423	21
833.895774681439	14
833.914443577772	12
833.933112683421	18
833.951781998387	13
833.970451522671	14
833.989121256099	8
834.007791198673	3
834.026461350735	10
834.045131711942	9
834.063802282466	4
834.082473062308	16
834.101144051466	10
834.119815249769	8
834.138486657389	3
834.157158274326	20
834.175830100581	28
834.19450213598	12
834.213174380524	19
834.231846834558	12
834.250519497908	4
834.269192370404	16
834.287865452216	11
834.306538743174	4
834.325212243621	13
834.343885953213	22
834.362559872122	7
834.381234000348	24
834.39990833772	17
834.418582884408	20
834.437257640414	17
834.455932605565	12
834.474607780205	15
834.493283163818	12
834.511958756921	18
834.530634559341	12
834.549310570906	9
834.567986791788	1
834.586663221987	6
834.605339861332	10
834.624016709994	16
834.642693767973	16
834.661371035098	20
834.680048511712	12
834.698726197471	12
834.717404092547	17
834.736082196769	1
834.754760510481	4
834.773439033337	29
834.792117765511	10
834.81079670683	7
834.829475857467	29
834.848155217421	13
834.866834786692	7
834.885514565281	6
834.904194552844	12
834.922874750067	3
834.941555156265	7
834.960235771779	1
834.978916596783	11
834.997597630933	15
835.0162788744	19
835.034960327012	9
835.05364198877	8
835.07232386019	10
835.091005940583	34
835.109688230294	19
835.128370729322	1
835.147053437667	6
835.16573635533	7
835.184419482139	6
835.203102818266	3
835.22178636371	17
835.240470118299	15
835.259154082207	18
835.277838255431	7
835.296522637802	8
835.315207229662	18
835.333892030668	22
835.352577040991	7
835.371262260632	13
835.389947689419	15
835.408633327523	31
835.427319174946	37
835.446005231513	27
835.464691497571	27
835.483377972602	31
835.502064657123	26
835.520751550962	12
835.539438653947	19
835.558125966249	26
835.576813487697	44
835.595501218635	11
835.614189158719	12
835.632877308121	20
835.651565666668	18
835.670254234705	14
835.688943011888	5
835.707631998389	6
835.726321194036	18
835.745010599001	10
835.763700213455	10
835.782390036883	10
835.801080069802	5
835.819770311866	21
835.838460763248	22
835.857151423948	8
835.875842293794	3
835.894533372958	16
835.913224661612	3
835.93191615924	5
835.950607866186	11
835.969299782622	6
835.987991908032	12
836.006684242932	13
836.025376786978	3
836.044069540342	6
836.062762503024	7
836.081455675024	18
836.10014905617	11
836.118842646634	10
836.137536446416	5
836.156230455345	20
836.174924673591	6
836.193619101156	9
836.212313738038	31
836.231008584067	25
836.249703639414	21
836.268398904251	17
836.287094378063	9
836.305790061364	18
836.324485953812	23
836.343182055406	12
836.36187836649	11
836.38057488672	41
836.399271616269	48
836.417968555135	100
836.436665703148	137
836.455363060651	94
836.474060627301	73
836.492758403097	63
836.511456388383	58
836.530154582815	30
836.548852986566	14
836.567551599635	8
836.58625042185	4
836.604949453556	2
836.623648694235	11
836.642348144406	10
836.661047803722	13
836.679747672357	15
836.698447750311	17
836.717148037583	26
836.735848534001	36
836.754549239738	18
836.773250154793	4
836.791951278994	11
836.810652612514	17
836.829354155352	7
836.848055907509	8
836.866757868812	2
836.885460039434	9
836.904162419547	11
836.922865008633	5
836.941567807039	10
836.960270814935	5
836.978974031805	15
836.997677458166	17
837.016381093673	20
837.035084938499	19
837.053788992644	9
837.072493256107	19
837.091197728717	15
[truncated: 106,073 more rows]
