# Supplementary material for: Identification and tentative removal of collagen glue in Palaeolithic worked bone objects: implications for ZooMS and radiocarbon dating
Source: Sci Rep. 2023 Dec 13;13:22119. doi: 10.1038/s41598-023-49242-7 (PMC10719399; doi:10.1038/s41598-023-49242-7)
Supplement: Supplementary file 2 — Supplementary Information 2. [file 41598_2023_49242_MOESM2_ESM.zip › maldi raw files/637 IST_modified_2.txt]

800.12680321612	17
800.145089747731	16
800.163376488638	19
800.181663438675	12
800.199950598009	17
800.218237966639	17
800.236525544566	26
800.254813331789	31
800.273101328309	33
800.291389533958	28
800.309677948737	24
800.32796657298	14
800.346255406353	23
800.364544449022	14
800.382833700988	18
800.40112316225	11
800.419412832642	20
800.437702712331	17
800.455992801317	10
800.474283099599	9
800.492573607011	3
800.510864323886	6
800.529155249892	17
800.547446385194	9
800.565737729793	10
800.584029283522	11
800.602321046548	10
800.62061301887	6
800.638905200322	2
800.657197591238	4
800.675490191284	9
800.693783000627	15
800.712076019099	8
800.730369247035	12
800.748662684102	18
800.766956330465	9
800.785250185958	10
800.803544251082	10
800.821838525169	19
800.840133008552	36
800.858427701233	12
800.876722603044	14
800.895017714151	15
800.913313034556	23
800.931608564257	18
800.949904303256	19
800.968200251384	23
800.98649640881	12
801.004792775532	6
801.023089351552	10
801.041386136701	19
801.059683131148	16
801.077980335059	27
801.096277748099	10
801.11457537027	16
801.132873201738	17
801.151171242503	8
801.169469492565	26
801.187767951924	15
801.206066620413	10
801.2243654982	8
801.242664585283	15
801.260963881497	21
801.279263387175	23
801.297563101983	16
801.315863026088	9
801.334163159324	9
801.352463502023	18
801.37076405402	15
801.389064815147	14
801.407365785404	26
801.425666965126	11
801.443968353978	24
801.462269952127	13
801.480571759573	28
801.49887377615	38
801.517176002191	18
801.535478437362	15
801.553781081663	18
801.572083935429	16
801.590386998325	20
801.608690270686	29
801.626993752177	4
801.645297442965	8
801.663601342884	17
801.6819054521	4
801.700209770613	2
801.718514298424	7
801.736819035532	13
801.755123981771	6
801.773429137307	3
801.79173450214	5
801.810040076104	6
801.828345859366	12
801.846651851925	15
801.864958053781	15
801.883264464935	11
801.90157108522	13
801.919877914968	3
801.938184953848	7
801.956492202025	21
801.974799659332	23
801.993107325938	20
802.01141520184	4
802.02972328704	3
802.048031581371	19
802.066340085167	16
802.084648798093	12
802.102957720149	14
802.121266851671	15
802.139576192323	9
802.157885742272	19
802.176195501519	18
802.194505470231	5
802.212815647907	7
802.23112603488	2
802.249436631151	9
802.26774743672	6
802.286058451419	23
802.304369675416	25
802.322681108711	9
802.340992751304	4
802.359304603027	11
802.377616664215	18
802.395928934534	14
802.414241414151	18
802.432554102898	4
802.450867000944	6
802.469180108454	20
802.487493425095	6
802.505806951033	7
802.524120686103	25
802.542434630471	41
802.560748784136	29
802.579063147099	10
802.597377719193	15
802.615692500585	26
802.634007491275	12
802.652322691263	7
802.670638100549	18
802.688953718966	7
802.70726954668	4
802.725585583693	12
802.743901830004	10
802.762218285445	11
802.780534950185	14
802.798851824222	18
802.817168907558	22
802.835486200025	17
802.853803701789	17
802.872121412852	13
802.890439333213	16
802.908757462704	10
802.927075801661	11
802.945394349749	22
802.963713106968	14
802.982032073653	22
803.000351249468	16
803.018670634748	19
803.03699022916	10
803.055310032702	8
803.07363004571	10
803.091950267849	8
803.110270699287	18
803.128591339855	10
803.146912189888	8
803.165233249053	24
803.183554517516	16
803.20187599511	30
803.220197682169	6
803.23851957836	1
803.256841683849	5
803.275163998636	10
803.293486522722	17
803.311809255938	2
803.330132198453	3
803.348455350267	12
803.366778711378	8
803.385102281621	2
803.403426061163	7
803.421750050002	23
803.44007424814	1
803.458398655409	6
803.476723271977	20
803.495048097843	14
803.513373133008	9
803.531698377303	11
803.550023831065	14
803.568349493958	14
803.586675366149	8
803.605001447472	5
803.62332773826	14
803.641654238179	9
803.659980947397	7
803.678307865747	12
803.696634993562	10
803.714962330508	6
803.733289876753	13
803.75161763213	10
803.769945596972	11
803.788273770946	13
803.806602154218	11
803.824930746621	8
803.843259548658	12
803.861588559659	7
803.879917779959	2
803.898247209557	5
803.916576848286	1
803.934906696315	4
803.953236753641	9
803.971567020267	3
803.989897496192	6
804.008228181248	13
804.026559075602	9
804.044890179255	10
804.063221492208	30
804.081553014291	18
804.099884745841	21
804.118216686522	13
804.136548836502	6
804.154881195614	14
804.173213764191	7
804.1915465419	12
804.209879528741	8
804.228212725048	12
804.246546130487	4
804.264879745224	1
804.28321356926	8
804.301547602595	24
804.319881845062	26
804.338216296828	33
804.356550957892	24
804.374885828256	12
804.393220907918	11
804.411556196713	14
804.429891694806	18
804.448227402198	27
804.466563318722	30
804.484899444544	17
804.503235779666	7
804.521572324087	10
804.539909077807	18
804.558246040658	9
804.576583212809	21
804.594920594259	21
804.613258185007	8
804.631595984888	6
804.649933994068	1
804.668272212714	4
804.686610640324	9
804.704949277401	38
804.72328812361	26
804.741627179118	9
804.759966443925	38
804.778305917864	26
804.796645601102	10
804.81498549364	10
804.833325595476	27
804.851665906612	6
804.870006426879	14
804.888347156446	15
804.906688095312	20
804.925029243478	2
804.943370600942	14
804.961712167539	18
804.980053943435	15
804.998395928463	36
805.016738122957	20
805.035080526583	5
805.053423139509	26
805.071765961734	25
805.090108993091	3
805.108452233915	13
805.126795683871	8
805.145139342958	8
805.163483211513	14
805.1818272892	25
805.200171576186	20
805.218516072638	14
805.236860778223	16
805.25520569294	5
805.273550816956	14
805.291896150272	9
805.310241692888	16
805.328587444635	18
805.346933405682	8
805.365279576028	20
805.383625955674	16
805.40197254462	26
805.420319342697	14
805.438666350074	11
805.457013566751	18
805.47536099256	27
805.493708627835	10
805.512056472243	10
805.530404525951	3
805.548752788958	22
805.567101261098	10
805.585449942537	8
805.603798833276	17
805.622147933314	12
805.640497242485	22
805.658846761122	16
805.677196488892	9
805.695546425794	4
805.713896572164	15
805.732246927666	16
805.750597492467	11
805.768948266735	3
805.787299249969	7
805.80565044267	5
805.824001844503	17
805.842353455635	13
805.8607052759	11
805.879057305633	22
805.897409544497	12
805.915761992662	25
805.934114649959	9
805.952467516723	2
805.97082059262	19
805.989173877816	26
806.007527372313	6
806.025881075941	7
806.044234989037	8
806.062589111266	7
806.080943442795	18
806.099297983623	7
806.117652733584	4
806.136007692845	9
806.154362861406	14
806.172718239266	6
806.19107382626	7
806.209429622553	11
806.227785628146	17
806.24614184304	29
806.264498267233	25
806.282854900559	4
806.301211743185	13
806.319568795111	15
806.337926056337	7
806.356283526695	10
806.374641206354	11
806.392999095313	13
806.411357193572	13
806.429715500963	10
806.448074017655	1
806.466432743647	1
806.484791678939	5
806.503150823363	11
806.521510177088	13
806.539869740113	28
806.558229512438	10
806.576589493896	6
806.594949684821	0
806.61331008488	8
806.631670694238	18
806.650031512729	5
806.668392540688	0
806.68675377778	2
806.705115224172	26
806.723476879697	27
806.741838744689	11
806.760200818815	2
806.77856310224	15
806.796925594799	14
806.815288296825	9
806.833651207984	10
806.852014328444	15
806.870377658204	21
806.888741197264	3
806.907104945457	9
806.925468902951	7
806.943833069745	10
806.962197445671	4
806.980562031066	14
806.998926825594	9
807.017291829422	4
807.035657042383	2
807.054022464812	6
807.072388096374	2
807.090753937237	4
807.109119987232	5
807.127486246696	12
807.145852715292	12
807.164219393357	5
807.182586280387	10
807.200953376885	15
807.219320682516	19
807.237688197447	23
807.25605592168	2
807.274423855045	15
807.292791997879	12
807.311160349845	9
807.329528911112	9
807.347897681512	19
807.366266661381	19
807.384635850383	20
807.403005248685	23
807.42137485612	7
807.439744673024	18
807.458114699228	22
807.476484934566	23
807.494855379036	14
807.513226032975	11
807.531596896047	23
807.54996796842	18
807.568339250093	14
807.586710741068	8
807.605082441175	9
807.623454350584	13
807.641826469293	8
807.660198797135	4
807.678571334446	4
807.69694408089	2
807.715317036802	3
807.73369020168	18
807.752063576027	22
807.770437159507	8
807.788810952287	0
807.807184954369	17
807.825559165584	2
807.8439335861	9
807.862308215917	13
807.880683055035	10
807.899058103453	6
807.917433361005	0
807.935808827858	7
807.954184504012	5
807.972560389467	9
807.990936484223	18
808.009312788113	19
808.027689301303	16
808.046066023795	5
808.06444295542	3
808.082820096345	13
808.101197446572	3
808.119575006101	12
808.13795277493	15
808.156330752892	18
808.174708940156	16
808.193087336721	19
808.211465942419	7
808.229844757587	5
808.248223781887	11
808.266603015489	23
808.284982458392	9
808.303362110428	9
808.321741971766	25
808.340122042405	10
808.358502322345	14
808.376882811586	13
808.395263509962	24
808.413644417638	10
808.432025534615	15
808.450406860726	17
808.468788396138	4
808.487170140852	9
808.505552094867	16
808.523934258183	12
808.542316630801	5
808.560699212552	7
808.579082003604	10
808.59746500379	33
808.615848213446	9
808.634231632235	11
808.652615260325	13
808.670999097717	1
808.689383144242	10
808.707767400069	7
808.726151865197	8
808.744536539627	14
808.762921423358	22
808.781306516223	8
808.799691818389	5
808.818077330025	2
808.836463050627	6
808.85484898053	4
808.873235119902	16
808.89162146824	12
808.910008026048	2
808.928394793157	4
808.9467817694	7
808.965168954945	8
808.983556349623	12
809.001943953771	5
809.020331767053	13
809.038719789636	17
809.057108021521	14
809.07549646254	25
809.093885113028	17
809.11227397265	5
809.130663041574	22
809.149052319799	21
809.167441807158	4
809.185831503819	3
809.204221409782	3
809.222611525047	7
809.241001849445	5
809.259392383313	17
809.277783126315	12
809.29617407845	5
809.314565240056	10
809.332956610795	19
809.351348190836	25
809.36973998018	11
809.388131978824	12
809.406524186603	14
809.424916603684	7
809.443309230066	30
809.461702065751	15
809.480095110569	8
809.498488364689	0
809.516881828111	9
809.535275500835	10
809.553669382694	4
809.572063474022	11
809.590457774484	17
809.60885228408	11
809.627247003145	15
809.645641931514	6
809.664037069016	8
809.682432415652	14
809.700827971758	4
809.719223736998	12
809.73761971154	8
809.756015895384	12
809.77441228853	6
809.792808890811	10
809.811205702393	13
809.829602723278	15
809.847999953465	5
809.866397392786	17
809.884795041576	8
809.903192899501	8
809.921590966561	7
809.939989243258	11
809.958387728921	1
809.976786423887	12
809.995185328155	6
810.013584441557	4
810.03198376443	2
810.050383296436	27
810.068783037577	11
810.087182988188	3
810.105583148102	1
810.123983517149	7
810.142384095499	6
810.160784882983	1
810.179185879938	2
810.197587086027	22
810.215988501586	20
810.234390126111	10
810.252791960107	15
810.271194003237	14
810.289596255669	5
810.307998717404	7
810.326401388441	16
810.344804268613	25
810.363207358087	27
810.381610656863	25
810.400014164774	5
810.418417882155	9
810.436821808671	20
810.455225944489	17
810.473630289609	12
810.492034844032	11
810.51043960759	7
810.52884458045	12
810.547249762612	6
810.565655153909	9
810.584060754677	17
810.602466564579	13
810.620872583615	15
810.639278812122	3
810.657685249764	4
810.676091896708	15
810.694498752955	4
810.712905818505	10
810.731313093189	21
810.749720577175	24
810.768128270632	16
810.786536173224	12
810.804944284951	9
810.82335260598	18
810.841761136312	10
810.860169875946	1
810.878578824883	3
810.896987982955	2
810.91539735033	3
810.933806927007	8
810.952216712987	22
810.970626708102	18
810.989036912519	6
811.007447326239	15
811.025857949262	40
811.044268781588	18
811.062679823048	12
811.081091073812	14
811.09950253371	7
811.117914203079	13
811.136326081582	16
811.154738169389	4
811.173150466498	16
811.191562972743	6
811.209975688458	15
811.228388613308	3
811.246801747461	1
811.265215090748	11
811.283628643507	9
811.3020424054	11
811.320456376597	8
811.338870557096	5
811.357284946731	12
811.375699545836	8
811.394114353908	22
811.412529371451	29
811.430944598298	16
811.449360034279	34
811.467775679563	17
811.48619153415	13
811.504607597873	19
811.523023871066	19
811.541440353394	29
811.559857044857	13
811.578273945792	8
811.596691056029	3
811.615108375402	12
811.633525904078	13
811.651943642057	20
811.67036158917	13
811.688779745587	7
811.707198111308	21
811.725616686331	12
811.744035470657	12
811.762454464119	8
811.780873666884	10
811.799293078952	10
811.817712700155	0
811.836132530829	8
811.854552570639	20
811.872972819752	22
811.891393278168	11
811.909813945719	25
811.928234822573	28
811.946655908731	17
811.965077204192	17
811.983498708789	20
812.001920422688	21
812.020342345891	12
812.038764478398	16
812.057186820207	7
812.075609371152	4
812.0940321314	2
812.112455100952	10
812.130878279639	9
812.149301667797	5
812.167725265091	11
812.186149071688	21
812.204573087589	7
812.222997312625	5
812.241421746965	16
812.259846390607	26
812.278271243553	9
812.296696305635	14
812.315121577189	12
812.333547057877	19
812.351972747701	23
812.370398646997	12
812.388824755428	8
812.407251073163	16
812.425677600369	26
812.444104336543	25
812.46253128202	23
812.480958436969	36
812.499385800886	25
812.517813374274	15
812.536241156797	12
812.554669148793	20
812.573097349923	7
812.59152576019	10
812.609954379928	15
812.628383208802	3
812.646812246979	3
812.66524149446	6
812.683670951076	3
812.702100617165	27
812.720530492389	26
812.738960576917	22
812.757390870748	3
812.775821373715	0
812.794252085986	9
812.812683007561	14
812.831114138271	23
812.849545478453	12
812.867977027771	25
812.886408786393	19
812.904840754318	6
812.92327293138	9
812.941705317745	20
812.960137913414	37
812.978570718554	17
812.997003732663	16
813.015436956243	2
813.03387038896	8
813.052304030812	28
813.070737882136	10
813.089171942596	6
813.107606212359	13
813.126040691427	12
813.144475379799	16
813.162910277307	34
813.181345384286	12
813.199780700233	11
813.218216225653	6
813.236651960377	9
813.255087904404	16
813.273524057567	5
813.291960419867	13
813.310396991638	9
813.328833772546	20
813.347270762757	24
813.365707962272	36
813.384145371092	24
813.402582989048	19
813.421020816307	33
813.439458852871	32
813.457897098739	22
813.476335553743	25
813.494774218051	19
813.513213091663	12
813.531652174748	11
813.5500914668	16
813.568530968157	17
813.586970678817	10
813.605410598783	5
813.623850728052	1
813.642291066457	12
813.660731614166	7
813.67917237118	4
813.69761333733	15
813.716054512953	9
813.734495897711	6
813.752937491774	4
813.771379294972	22
813.789821307644	6
813.80826352962	4
813.826705960732	3
813.845148600979	0
813.8635914507	0
813.882034509557	1
813.900477777718	2
813.918921255183	13
813.937364941785	13
813.95580883786	6
813.97425294307	1
813.992697257585	15
814.011141781236	15
814.02958651436	16
814.04803145662	22
814.066476608185	11
814.084921968886	11
814.103367539059	4
814.121813318537	3
814.140259307152	5
814.158705504902	16
814.177151912126	13
814.195598528486	17
814.21404535415	25
814.232492389119	14
814.250939633224	10
814.269387086802	10
814.287834749517	27
814.306282621536	9
814.324730702691	10
814.343178993319	22
814.361627493084	9
814.380076202154	16
814.398525120528	31
814.416974248206	18
814.435423585022	7
814.453873131142	13
814.472322886398	9
814.490772851127	9
814.509223024993	15
814.527673408163	18
814.546124000639	22
814.564574802419	6
814.583025813335	11
814.601477033556	8
814.619928463083	11
814.638380101914	15
814.656831950049	7
814.675284007321	13
814.693736273899	19
814.712188749612	14
814.730641434799	6
814.749094329122	2
814.767547432751	9
814.786000745684	17
814.804454267753	7
814.822907999128	6
814.841361939976	4
814.859816089792	0
814.878270449081	20
814.896725017508	11
814.915179795239	8
814.933634782443	7
814.952089978616	8
814.970545384262	1
814.989000999044	11
815.007456823132	18
815.025912856525	13
815.044369099054	4
815.062825550889	5
815.081282212028	7
815.099739082473	10
815.118196162223	5
815.136653451109	9
815.155110949301	7
815.173568656798	6
815.192026573431	10
815.210484699538	14
815.228943034782	10
815.24740157933	14
815.265860333185	35
815.284319296175	27
815.30277846864	14
815.321237850073	26
815.339697440979	29
815.358157241191	12
815.376617250539	23
815.395077469193	20
815.413537897152	11
815.431998534248	3
815.450459380649	13
815.468920436356	30
815.487381701536	13
815.505843175853	20
815.524304859307	5
815.542766752066	31
815.561228854131	25
815.579691165501	14
815.598153686008	5
815.61661641582	12
815.635079354938	23
815.653542503361	22
815.672005860921	10
815.690469427955	9
815.708933204126	20
815.727397189434	23
815.745861384216	7
815.764325788303	1
815.782790401527	7
815.801255224057	9
815.819720255724	7
815.838185496865	1
815.856650947142	9
815.875116606726	6
815.893582475446	9
815.912048553641	2
815.930514840972	7
815.948981337609	10
815.967448043552	0
815.985914958632	2
816.004382083017	3
816.022849416708	8
816.041316959873	12
816.059784712007	11
816.078252673615	10
816.09672084436	17
816.11518922441	10
816.133657813598	7
816.152126612092	12
816.170595620059	21
816.189064837165	8
816.207534263407	7
816.226003899123	16
816.244473743977	12
816.262943798136	5
816.281414061433	16
816.299884534203	31
816.31835521628	23
816.336826107494	15
816.355297208014	13
816.373768517671	7
816.392240036802	10
816.410711765071	11
816.429183702477	7
816.447655849357	5
816.466128205375	10
816.484600770867	15
816.503073545497	20
816.521546529264	14
816.540019722505	35
816.558493124884	16
816.576966736568	2
816.595440557559	5
816.613914587855	19
816.632388827289	20
816.650863276029	6
816.669337934075	16
816.687812801258	17
816.706287877916	15
816.724763163711	7
816.743238658812	4
816.761714363051	3
816.780190276764	0
816.798666399615	10
816.817142731772	21
816.835619273067	21
816.854096023836	7
816.872572983911	10
816.891050153124	9
816.909527531474	13
816.928005119299	20
816.946482916261	2
816.96496092253	6
816.983439138105	3
817.001917562986	18
817.020396197004	18
817.038875040329	9
817.05735409296	6
817.075833354897	8
817.094312825972	16
817.112792506353	18
817.13127239604	25
817.149752495034	14
817.168232803334	11
817.186713320771	4
817.205194047515	7
817.223674983565	12
817.242156128753	7
817.260637483415	6
817.279119047216	11
817.297600820154	11
817.316082802567	15
817.334564994118	9
817.353047394975	11
817.371530005138	9
817.390012824608	10
817.408495853216	15
817.426979091299	23
817.445462538519	19
817.463946195047	15
817.482430060711	17
817.500914135682	13
817.51939841996	3
817.537882913545	3
817.556367616435	7
817.574852528464	20
817.593337649799	18
817.61182298044	3
817.630308520388	13
817.648794269474	38
817.667280227867	14
817.685766395566	6
817.704252772572	9
817.722739358884	13
817.741226154334	19
817.759713159091	7
817.778200372985	9
817.796687796355	18
817.815175428863	13
817.833663270678	11
817.852151321799	30
817.870639582058	4
817.889128051793	2
817.907616730666	6
817.926105618845	15
817.944594716162	11
817.963084022955	7
817.981573538886	16
818.000063264123	9
818.018553198667	7
818.03704334235	27
818.055533695339	16
818.074024257635	15
818.092515029237	11
818.111006010147	14
818.129497200194	18
818.147988599549	7
818.16648020821	3
818.184972026009	12
818.203464053116	22
818.221956289697	9
818.240448735248	11
818.258941390275	9
818.277434254609	12
818.295927328081	2
818.31442061086	14
818.332914102946	6
818.35140780417	8
818.369901714701	14
818.388395834539	9
818.406890163684	14
818.425384702135	15
818.443879449725	21
818.462374406623	4
818.480869572827	1
818.499364948169	14
818.517860532818	8
818.536356326775	8
818.554852330207	5
818.573348542778	12
818.591844964487	12
818.610341595503	14
818.628838435826	20
818.647335485456	6
818.665832744225	11
818.6843302123	18
818.702827889683	5
818.721325776373	3
818.73982387237	12
818.758322177506	3
818.776820691949	15
818.795319415699	8
818.813818348587	3
818.832317490951	13
818.850816842454	17
818.869316403264	23
818.887816173382	17
818.906316152637	6
818.9248163412	33
818.943316739071	28
818.961817346248	21
818.980318162564	13
818.998819188188	16
819.017320423119	16
819.035821867357	9
819.054323520902	8
819.072825383586	3
819.091327455577	5
819.109829736876	15
819.128332227482	22
819.146834927226	9
819.165337836279	11
819.183840954638	9
819.202344282305	6
819.22084781911	15
819.239351565392	11
819.257855520644	17
819.276359685372	13
819.294864059407	5
819.313368642581	12
819.331873435062	13
819.350378436851	4
819.368883647779	10
819.387389068183	23
819.405894697726	15
819.424400536576	10
819.442906584565	8
819.461412842031	10
819.479919308635	29
819.498425984547	9
819.516932869597	16
819.535439964124	5
819.55394726779	2
819.572454780764	3
819.590962503045	6
819.609470434464	25
819.627978575192	13
819.646486925227	4
819.664995484739	11
819.683504253221	14
819.70201323101	10
819.720522418276	9
819.739031814512	15
819.757541420225	16
819.776051235076	10
819.794561259235	17
819.813071492703	12
819.831581935477	11
819.850092587391	17
819.868603448613	8
819.887114519142	1
819.905625798979	15
819.924137288124	26
819.942648986577	2
819.961160894169	5
819.9796730109	9
819.998185337107	8
820.016697872454	21
820.035210617108	19
820.053723571071	17
820.072236734341	11
820.09075010675	2
820.109263688468	1
820.127777479493	12
820.146291479826	14
820.164805689298	18
820.183320108078	12
820.201834736167	6
820.220349573732	13
820.238864620267	8
820.25737987611	15
820.275895341262	9
820.294411015721	13
820.312926899489	15
820.331442992395	29
820.34995929461	26
820.368475806133	15
820.386992526795	6
820.405509456934	15
820.424026596212	16
820.442543944798	9
820.461061502524	15
820.479579269726	5
820.498097246237	9
820.516615431887	28
820.535133826676	21
820.553652430943	15
820.572171244348	5
820.590690267062	9
820.609209499084	6
820.627728940245	4
820.646248590884	15
820.664768450662	14
820.683288519748	16
820.701808797973	24
820.720329285676	32
820.738849982518	13
820.757370888668	13
820.775892004127	32
820.794413328894	13
820.8129348628	11
820.831456606015	9
820.849978558369	9
820.8685007202	6
820.887023091171	1
820.90554567145	11
820.924068461038	2
820.942591459934	24
820.961114667969	27
820.979638085313	11
820.998161711966	3
821.016685547757	3
821.035209593027	5
821.053733847604	10
821.072258311322	5
821.090782984178	12
821.109307866513	13
821.127832957986	10
821.146358258768	14
821.164883768859	5
821.18340948809	25
821.201935416629	10
821.220461554476	15
821.238987901632	3
821.257514458097	8
821.276041223701	4
821.294568198614	13
821.313095382836	23
821.331622776366	32
821.350150379204	17
821.368678191183	5
821.38720621247	17
821.405734442896	18
821.424262882801	20
821.442791531845	23
821.461320390198	34
821.479849457859	19
821.498378734661	3
821.51690822094	4
821.535437916358	16
821.553967821086	16
821.572497934953	11
821.591028258129	7
821.609558790783	6
821.628089532576	7
821.646620483679	9
821.665151643921	25
821.683683013472	18
821.702214592332	3
821.7207463805	15
821.739278377809	3
821.757810584595	3
821.776343000522	10
821.794875625588	8
821.813408460132	23
821.831941503816	10
821.850474756808	3
821.86900821911	10
821.887541890721	4
821.906075771641	18
821.9246098617	14
821.943144161069	4
821.961678669577	11
821.980213387564	16
821.99874831469	9
822.017283451126	6
822.035818796701	9
822.054354351755	7
822.072890115948	10
822.091426089451	10
822.109962272263	12
822.128498664214	14
822.147035265644	20
822.165572076214	3
822.184109096093	36
822.202646325281	33
822.221183763609	6
822.239721411247	10
822.258259268193	13
822.276797334449	9
822.295335609845	15
822.313874094719	11
822.332412788563	6
822.350951691887	8
822.369490804519	14
822.388030126292	23
822.406569657374	27
822.425109397765	9
822.443649347296	22
822.462189506306	14
822.480729874456	23
822.499270451915	37
822.517811238684	26
822.536352234592	13
822.55489343981	17
822.573434854337	12
822.591976478174	8
822.610518311151	8
822.629060353437	3
822.647602605033	5
822.666145065938	9
822.684687736152	21
822.703230615507	11
822.721773704171	19
822.740317002144	11
822.758860509427	16
822.777404225851	18
822.795948151583	12
822.814492286626	4
822.833036630977	13
822.851581184469	12
822.870125947271	3
822.888670919382	3
822.907216100802	9
822.925761491363	6
822.944307091234	2
822.962852900414	11
822.981398918903	2
822.999945146703	13
823.018491583812	4
823.037038230061	9
823.05558508545	6
823.074132150319	12
823.092679424328	3
823.111226907646	0
823.129774600274	10
823.148322502212	21
823.166870613291	15
823.185418933679	21
823.203967463376	18
823.222516202384	17
823.241065150532	12
823.259614308158	5
823.278163674926	4
823.296713251003	8
823.315263036221	5
823.333813030917	5
823.352363234755	19
823.370913647902	28
823.389464270189	28
823.408015101787	20
823.426566142863	23
823.445117392911	24
823.463668852438	19
823.482220521105	22
823.500772399252	35
823.519324486539	27
823.537876782967	37
823.556429288874	29
823.574982004091	27
823.593534928449	9
823.612088061947	9
823.630641404925	13
823.649194957043	10
823.667748718471	10
823.68630268921	27
823.704856869258	22
823.723411258447	30
823.741965856945	19
823.760520664754	10
823.779075681704	18
823.797630908133	17
823.816186343703	3
823.834741988582	10
823.853297842772	17
823.871853906272	8
823.890410178913	15
823.908966660864	7
823.927523352125	8
823.946080252526	5
823.964637362408	2
823.98319468143	11
824.001752209593	4
824.020309947235	15
824.038867894018	19
824.057426050112	7
824.075984415515	8
824.094542990229	9
824.113101774084	24
824.131660767418	31
824.150219969893	19
824.168779381679	10
824.187339002605	10
824.205898833011	11
824.224458872558	18
824.243019121246	9
824.261579579414	12
824.280140246722	21
824.298701123341	5
824.31726220927	13
824.33582350451	15
824.35438500889	6
824.372946722581	24
824.391508645583	23
824.410070777894	17
824.428633119516	13
824.447195670279	20
824.465758430353	13
824.484321399737	9
824.502884578262	33
824.521447966098	20
824.540011563243	23
824.5585753697	17
824.577139385467	21
824.595703610375	26
824.614268044593	23
824.632832688122	15
824.651397540962	12
824.669962602943	8
824.688527874403	18
824.707093355005	16
824.725659044748	7
824.744224943971	18
824.762791052336	11
824.78135737001	24
824.799923896996	6
824.818490633122	10
824.83705757856	6
824.855624733308	8
824.874192097366	3
824.892759670735	9
824.911327453246	7
824.929895445067	8
824.948463646199	9
824.967032056642	8
824.985600676395	17
825.004169505289	16
825.022738543495	1
825.041307790841	3
825.059877247668	5
825.078446913636	19
825.097016788915	38
825.115586873505	24
825.134157167236	18
825.152727670278	9
825.171298382631	17
825.189869304295	15
825.208440435269	8
825.227011775385	6
825.245583324981	13
825.264155083719	16
825.282727051598	4
825.301299228957	10
825.319871615458	12
825.33844421127	14
825.357017016223	16
825.375590030656	31
825.394163254231	44
825.412736687117	34
825.431310329315	23
825.449884180653	26
825.468458241472	14
825.487032511433	17
825.505606990535	9
825.524181679287	27
825.542756577011	22
825.561331684046	23
825.579907000392	17
825.59848252605	24
825.617058260848	32
825.635634204958	13
825.654210358379	14
825.672786721112	6
825.691363292986	9
825.70994007417	7
825.728517064667	0
825.747094264474	10
825.765671673592	10
825.784249291852	11
825.802827119593	5
825.821405156306	9
825.839983402499	4
825.858561857835	6
825.877140522651	28
825.895719396439	24
825.914298479708	8
825.932877772119	13
825.95145727401	16
825.970036985044	16
825.988616905219	2
826.007197034875	11
826.025777373672	13
826.044357921781	4
826.062938679202	6
826.081519645764	17
826.100100821807	12
826.118682206992	1
826.137263801488	1
826.155845605295	1
826.174427618245	13
826.193009840506	5
826.211592272078	9
826.230174912962	9
826.248757762987	10
826.267340822324	5
826.285924090973	9
826.304507568933	10
826.323091256034	11
826.341675152617	11
826.360259258342	16
826.378843573379	14
826.397428097726	10
826.416012831216	11
826.434597774018	13
826.45318292613	13
826.471768287385	32
826.490353858121	11
826.508939638	8
826.527525627189	15
826.546111825521	21
826.564698233334	25
826.583284850289	8
826.601871676555	14
826.620458712133	11
826.639045956853	15
826.657633411055	17
826.676221074399	3
826.694808947054	2
826.713397028851	9
826.73198532013	17
826.750573820551	9
826.769162530283	8
826.787751449158	11
826.806340577514	4
826.824929915012	5
826.843519461822	23
826.862109217774	6
826.880699183208	16
826.899289357783	11
826.917879741671	28
826.93647033487	15
826.955061137382	2
826.973652149035	11
826.99224337	8
827.010834800278	12
827.029426439697	20
827.048018288598	11
827.066610346641	13
827.085202613996	11
827.103795090493	15
827.122387776472	11
827.140980671594	1
827.159573776027	5
827.178167089602	13
827.196760612659	3
827.215354345028	23
827.23394828654	24
827.252542437194	10
827.271136797329	22
827.289731366607	9
827.308326145197	6
827.326921133099	8
827.345516330313	5
827.364111736669	7
827.382707352338	12
827.401303177318	16
827.419899211441	17
827.438495455046	13
827.457091907793	9
827.475688569852	0
827.494285441224	11
827.512882521907	14
827.531479811734	17
827.550077310872	9
827.568675019322	12
827.587272936915	12
827.60587106382	17
827.624469400038	9
827.643067945568	4
827.661666700409	14
827.680265664394	8
827.69886483769	10
827.717464220299	20
827.73606381222	15
827.754663613284	10
827.77326362383	6
827.791863843519	13
827.810464272519	18
827.829064910662	8
827.847665758118	3
827.866266814886	12
827.884868080967	5
827.903469556359	5
827.922071240895	14
827.940673134742	9
827.959275237903	10
827.977877550206	13
827.996480071991	18
828.015082802919	9
828.033685743159	8
828.052288892711	18
828.070892251407	22
828.089495819584	36
828.108099596735	11
828.126703583368	17
828.145307779313	26
828.163912184402	19
828.182516798802	21
828.201121622515	12
828.219726655371	15
828.23833189754	15
828.256937349021	21
828.275543009815	13
828.294148879921	3
828.312754959171	15
828.331361247902	8
828.349967745777	17
828.368574452964	22
828.387181369294	20
828.405788494936	13
828.424395829892	13
828.443003374159	20
828.46161112757	20
828.480219090464	28
828.4988272625	10
828.517435643679	12
828.536044234341	30
828.554653034146	14
828.573262043263	9
828.591871261693	8
828.610480689436	29
828.629090326492	20
828.647700172691	24
828.666310228202	11
828.684920492857	10
828.703530966994	7
828.722141650274	4
828.740752542867	0
828.759363644773	3
828.777974955822	2
828.796586476184	3
828.815198205859	13
828.833810144847	12
828.852422293147	10
828.871034650591	7
828.889647217517	22
828.908259993587	6
828.9268729788	12
828.945486173495	8
828.964099577334	10
828.982713190485	2
829.00132701278	0
829.019941044558	1
829.038555285479	2
829.057169735712	7
829.075784395259	16
829.094399263949	18
829.113014341952	11
829.131629629269	7
829.150245125898	14
829.16886083184	10
829.187476747096	7
829.206092871494	5
829.224709205206	5
829.243325748061	4
829.261942500399	10
829.280559461881	10
829.299176632676	22
829.317794012613	27
829.336411602034	18
829.355029400599	6
829.373647408476	17
829.392265625667	24
829.410884052001	29
829.429502687818	14
829.448121532779	17
829.466740587052	15
829.485359850639	7
829.50397932337	9
829.522599005414	9
829.541218896771	3
829.559838997441	2
829.578459307255	10
829.597079826382	6
829.615700554822	4
829.634321492576	14
829.652942639473	15
829.671563995684	4
829.690185561208	4
829.708807336046	14
829.727429320197	6
829.746051513661	3
829.764673916269	3
829.78329652802	8
829.801919349254	6
829.820542379633	12
829.839165619494	9
829.85778906833	8
829.876412726648	22
829.89503659411	18
829.913660671056	13
829.932284957145	7
829.950909452378	4
829.969534157095	9
829.988159070955	24
830.006784194298	42
830.025409526615	14
830.044035068416	13
830.06266081936	10
830.081286779618	15
830.09991294919	5
830.118539328075	26
830.137165916104	12
830.155792713447	22
830.174419720103	7
830.193046936073	5
830.211674361186	15
830.230301995614	28
830.248929839355	40
830.267557892409	32
830.286186154608	26
830.30481462629	21
830.323443307116	3
830.342072197256	8
830.360701296709	22
830.379330605306	22
830.397960123217	23
830.416589850442	18
830.435219786811	18
830.453849932663	19
830.47248028766	20
830.49111085197	20
830.509741625424	18
830.528372608362	12
830.547003800444	12
830.565635201839	13
830.584266812549	7
830.602898632572	6
830.621530661739	6
830.640162900221	7
830.658795348016	10
830.677428004955	15
830.696060871378	13
830.714693946945	2
830.733327231826	4
830.751960725851	10
830.77059442936	15
830.789228342013	5
830.80786246398	6
830.826496795091	5
830.845131335686	8
830.863766085425	3
830.882401044479	5
830.901036212846	3
830.919671590528	5
830.938307177353	10
830.956942973492	6
830.975578978946	2
830.994215193544	12
831.012851617626	23
831.031488250851	6
831.050125093392	28
831.068762145076	29
831.087399406244	24
831.106036876557	19
831.124674556184	11
831.143312445125	2
831.16195054321	2
831.18058885078	10
831.199227367493	7
831.217866093351	1
831.236505028693	10
831.25514417318	9
831.27378352698	11
831.292423090095	6
831.311062862355	6
831.329702844098	11
831.348343034986	14
831.366983435188	14
831.385624044534	2
831.404264863366	3
831.422905891511	16
831.44154712863	27
831.460188575234	25
831.478830231152	1
831.497472096215	10
831.516114170592	28
831.534756454284	30
831.553398947119	12
831.57204164927	6
831.590684560734	8
831.609327681514	12
831.627971011607	5
831.646614550845	13
831.665258299398	9
831.683902257265	8
831.702546424447	4
831.721190800943	8
831.739835386584	7
831.758480181539	32
831.777125185808	7
831.795770399223	9
831.814415821951	6
831.833061453995	4
831.851707295353	15
831.870353345855	5
831.888999605843	8
831.907646074974	11
831.926292753421	5
831.944939641012	7
831.963586738087	4
831.982234044308	2
832.000881559843	4
832.019529284692	8
832.038177218686	25
832.056825361995	22
832.075473714619	16
832.094122276558	21
832.112771047811	21
832.131420028209	14
832.150069217921	11
832.168718616949	1
832.187368225121	2
832.206018042608	11
832.224668069409	7
832.243318305526	17
832.261968750957	19
832.280619405703	18
832.299270269594	6
832.3179213428	25
832.33657262515	42
832.355224116986	22
832.373875817966	17
832.392527728261	21
832.411179847871	24
832.429832176626	30
832.448484714696	21
832.467137462081	20
832.48579041878	16
832.504443584795	6
832.523096959955	1
832.541750544599	14
832.560404338389	7
832.579058341323	7
832.597712553743	14
832.616366975307	26
832.635021606186	3
832.653676446211	0
832.672331495721	2
832.690986754375	11
832.709642222345	11
832.728297899629	25
832.746953786058	11
832.765609881803	12
832.784266186863	13
832.802922701238	25
832.821579424928	5
832.840236357933	15
832.858893500084	14
832.877550851549	20
832.89620841216	19
832.914866182255	11
832.933524161496	6
832.952182350052	10
832.970840747753	21
832.98949935494	14
833.008158171271	30
833.026817196918	19
833.045476431881	12
833.064135875988	15
833.08279552941	38
833.101455392318	34
833.120115464371	14
833.13877574557	9
833.157436236253	14
833.176096936082	9
833.194757845227	8
833.213418963516	11
833.232080291291	20
833.250741828211	8
833.269403574447	12
833.288065529827	15
833.306727694694	4
833.325390068706	9
833.344052652033	6
833.362715444675	9
833.381378446633	15
833.400041657736	20
833.418705078155	17
833.437368707889	14
833.456032546939	4
833.474696595134	13
833.493360852645	2
833.512025319471	0
833.530689995612	16
833.549354880899	15
833.568019975501	22
833.586685279419	11
833.605350792653	32
833.624016515032	19
833.642682446727	4
833.661348587907	7
833.680014938233	8
833.698681497704	23
833.717348266661	8
833.736015244764	20
833.754682432012	4
833.773349828746	5
833.792017434625	6
833.81068524999	17
833.829353274331	15
833.848021508157	5
833.866689951129	0
833.885358603587	3
833.90402746519	10
833.922696535939	8
833.941365816174	25
833.960035305725	45
833.978705004421	17
833.997374912263	5
834.016045029591	18
834.034715356064	13
834.053385891854	11
834.072056636959	7
834.09072759138	19
834.109398754946	22
834.128070127829	12
834.146741710027	24
834.165413501541	11
834.184085502201	9
834.202757712177	18
834.221430131468	13
834.240102760246	6
834.258775598	20
834.277448645069	6
834.296121901454	11
834.314795367155	7
834.333469042173	23
834.352142926336	30
834.370817019814	49
834.389491322609	8
834.40816583455	30
834.426840555977	31
834.44551548655	27
834.464190626439	19
834.482865975473	20
834.501541533994	9
834.520217301831	26
834.538893278814	9
834.557569464943	17
834.576245860558	27
834.594922465319	25
834.613599279396	15
834.63227630279	7
834.650953535329	8
834.669630977354	21
834.688308628526	8
834.706986489013	2
834.725664558647	15
834.744342837767	17
834.763021326033	8
834.781700023615	28
834.800378930514	10
834.819058046558	11
834.83773737209	18
834.856416906767	11
834.87509665059	9
834.893776603899	4
834.912456766355	1
834.931137138127	1
834.949817719215	9
834.968498509449	9
834.98717950917	7
835.005860718037	15
835.024542136221	24
835.04322376355	23
835.061905600366	16
835.080587646499	19
835.099269901607	6
835.117952366202	6
835.136635040114	25
835.155317923171	10
835.174001015545	13
835.192684317065	2
835.211367828072	5
835.230051548225	14
835.248735477695	10
835.267419616481	5
835.286103964584	4
835.304788521833	9
835.323473288398	11
835.34215826428	23
835.360843449479	37
835.379528843994	26
835.398214447655	12
835.416900260633	9
835.435586282757	21
835.454272514368	27
835.472958955126	35
835.4916456052	13
835.510332464591	13
835.529019533127	11
835.547706811152	10
835.566394298322	13
835.585081994638	5
835.603769900442	26
835.622458015392	14
835.641146339829	6
835.659834873413	0
835.678523616313	3
835.697212568359	23
835.715901729723	19
835.734591100403	6
835.7532806804	0
835.771970469543	0
835.790660468174	9
835.80935067595	8
835.828041092874	18
835.846731719284	17
835.865422554841	14
835.884113599715	15
835.902804853906	8
835.921496317413	6
835.940187990238	10
835.958879872209	2
835.977571963497	0
835.996264263931	9
836.014956773853	1
836.033649492921	23
836.052342421307	16
836.071035558838	13
836.089728905857	14
836.108422462023	11
836.127116227506	10
836.145810202305	12
836.164504386251	17
836.183198779685	14
836.201893382266	31
836.220588194163	29
836.239283215378	28
836.257978445739	5
836.276673885417	14
836.295369534412	15
836.314065392724	3
836.332761460183	13
836.35145773713	24
836.370154223053	36
836.388850918463	34
836.40754782319	36
836.426244937065	58
836.444942260256	49
836.463639792765	33
836.482337534591	34
836.501035485563	14
836.519733645853	6
836.53843201546	16
836.557130594384	6
836.575829382455	14
836.594528379843	7
836.613227586549	6
836.631927002572	15
836.650626627741	15
836.669326462228	39
836.688026506032	24
836.706726759154	20
836.725427221593	13
836.744127893178	16
836.762828774252	12
836.781529864302	21
836.800231163839	19
836.818932672524	25
836.837634390526	11
836.856336317845	5
836.875038454482	4
836.893740800266	4
836.912443355367	12
836.931146119786	5
836.949849093522	11
836.968552276405	10
836.987255668776	6
837.005959270294	18
837.024663080959	11
837.043367101112	6
837.062071330583	14
837.080775769201	4
837.099480417136	17
[truncated: 106,073 more rows]
