# Supplementary material for: Identification and tentative removal of collagen glue in Palaeolithic worked bone objects: implications for ZooMS and radiocarbon dating
Source: Sci Rep. 2023 Dec 13;13:22119. doi: 10.1038/s41598-023-49242-7 (PMC10719399; doi:10.1038/s41598-023-49242-7)
Supplement: Supplementary file 2 — Supplementary Information 2. [file 41598_2023_49242_MOESM2_ESM.zip › maldi raw files/637 IST_modified_3.txt]

800.102271712539	5
800.120557899944	0
800.138844296476	5
800.157130902136	1
800.175417717087	1
800.19370474133	3
800.211991975031	7
800.230279417859	6
800.248567069814	5
800.266854931061	11
800.285143001766	9
800.303431281432	9
800.321719770721	14
800.340008468972	8
800.358297376515	2
800.376586493516	2
800.394875819479	13
800.413165354899	10
800.431455099446	5
800.449745053451	14
800.468035216582	14
800.486325589007	7
800.504616170723	6
800.522906961732	1
800.541197961868	11
800.559489171296	8
800.577780590017	3
800.596072218031	1
800.614364055171	0
800.632656101604	13
800.650948357494	4
800.669240822347	4
800.687533496657	3
800.70582638026	0
800.724119472989	0
800.742412775012	5
800.760706286327	4
800.779000006769	0
800.797293936669	0
800.815588075696	8
800.833882424016	7
800.852176981628	2
800.870471748533	1
800.888766724565	8
800.907061910055	6
800.925357304507	3
800.943652908583	1
800.96194872162	3
800.98024474395	7
800.998540975738	2
801.016837416487	4
801.035134066861	0
801.053430926196	8
801.071727994824	11
801.09002527291	2
801.108322759958	2
801.126620456464	2
801.144918362263	9
801.163216477189	4
801.181514801574	4
801.19981333492	0
801.218112077725	1
801.236411029822	10
801.254710191047	10
801.27300956173	9
801.291309141375	16
801.309608930478	12
801.327908928874	13
801.346209136398	11
801.364509553214	13
801.382810179324	10
801.401111014726	23
801.419412059255	13
801.437713313078	7
801.456014776359	6
801.474316448768	4
801.492618330304	13
801.510920421298	7
801.52922272142	3
801.547525230835	4
801.565827949543	3
801.584130877544	1
801.602434014672	0
801.620737361259	5
801.639040916808	8
801.657344681981	0
801.675648656116	0
801.69395283971	0
801.712257232431	15
801.730561834446	8
801.748866645753	7
801.767171666354	2
801.785476896082	8
801.803782335103	2
801.822087983418	1
801.840393841025	4
801.858699907926	2
801.877006183955	0
801.895312669276	4
801.913619363891	1
801.931926267799	2
801.950233381001	0
801.96854070333	9
801.986848234952	2
802.005155975867	7
802.023463926076	4
802.041772085578	4
802.060080454208	11
802.078389032131	5
802.096697819348	3
802.115006815857	7
802.133316021495	3
802.151625436591	2
802.169935060816	1
802.188244894333	2
802.206554936978	18
802.224865189083	14
802.24317565048	3
802.26148632084	2
802.279797200659	9
802.298108289772	21
802.316419588178	23
802.334731095711	2
802.353042812538	4
802.371354738659	5
802.389666874073	5
802.407979218615	21
802.42629177245	6
802.444604535579	11
802.462917508002	12
802.481230689718	8
802.499544080562	12
802.517857680865	1
802.536171490296	0
802.554485509021	0
802.572799736873	8
802.59111417402	6
802.609428820625	0
802.627743676359	1
802.646058741386	5
802.664374015707	10
802.682689499155	5
802.701005191898	17
802.719321093934	14
802.737637205263	2
802.755953525887	3
802.774270055638	12
802.792586794684	4
802.810903743023	0
802.829220900655	8
802.847538267416	5
802.865855843636	1
802.884173628985	10
802.902491623627	1
802.920809827397	2
802.939128240627	9
802.95744686315	1
802.975765694802	3
802.994084735747	22
803.012403985987	3
803.030723445354	2
803.049043114181	11
803.067362991971	4
803.08568307922	1
803.104003375763	0
803.1223238816	3
803.140644596565	3
803.158965520824	15
803.177286654377	3
803.195607997224	2
803.213929549199	0
803.232251310634	1
803.250573281197	14
803.268895460889	17
803.28721785004	4
803.305540448319	11
803.323863256059	8
803.342186272926	15
803.360509499088	4
803.378832934544	5
803.397156579127	5
803.415480433006	2
803.433804496178	1
803.452128768644	7
803.470453250404	1
803.488777941293	8
803.507102841476	6
803.525427951119	0
803.54375326989	3
803.562078797789	18
803.580404534983	26
803.598730481471	5
803.617056637419	10
803.635383002495	18
803.6537095767	12
803.672036360199	5
803.690363352992	3
803.70869055508	10
803.727017966462	9
803.745345587138	6
803.763673416942	12
803.782001456207	3
803.800329704434	2
803.818658162122	2
803.836986828938	4
803.855315705214	8
803.873644790619	1
803.891974085318	3
803.910303589311	6
803.928633302433	1
803.946963225015	8
803.965293356726	15
803.983623697565	11
804.001954247865	3
804.020285007459	11
804.038615976181	11
804.056947154198	3
804.07527854151	8
804.093610138116	5
804.111941944017	3
804.13027395888	14
804.148606183369	12
804.166938616988	7
804.185271259735	15
804.203604111942	7
804.221937173278	4
804.240270443908	7
804.258603923833	6
804.276937612887	4
804.295271511402	2
804.313605619045	2
804.331939935982	10
804.350274462214	3
804.368609197576	6
804.386944142397	5
804.405279296513	2
804.423614659592	8
804.441950232132	3
804.460286013801	0
804.47862200493	3
804.496958205353	4
804.51529461474	6
804.533631233588	13
804.551968061564	8
804.570305099001	4
804.588642345567	0
804.606979801427	1
804.625317466582	10
804.643655341032	9
804.661993424611	2
804.680331717485	0
804.698670219654	0
804.717008931117	11
804.73534785171	6
804.753686981597	0
804.772026320945	0
804.790365869422	2
804.808705627028	1
804.827045594095	9
804.84538577029	18
804.863726155781	5
804.882066750567	0
804.900407554647	0
804.918748568023	0
804.937089790362	7
804.955431222327	4
804.973772863422	12
804.992114713645	9
805.01045677333	1
805.028799042144	1
805.047141520252	11
805.065484207656	6
805.083827104189	0
805.102170210182	0
805.120513525471	6
805.138857049723	12
805.157200783436	18
805.175544726445	8
805.193888878582	5
805.21223324018	11
805.230577810742	6
805.248922590765	6
805.267267580083	2
805.28561277853	1
805.303958186438	4
805.32230380331	15
805.340649629642	11
805.35899566527	8
805.377341910027	9
805.395688364246	11
805.414035027593	1
805.43238190007	0
805.450728982008	0
805.469076273075	3
805.487423773438	2
805.505771483262	6
805.524119402049	17
805.542467530298	7
805.560815867676	0
805.579164414349	0
805.597513170318	0
805.615862135582	14
805.634211309975	11
805.65256069383	10
805.670910286814	7
805.689260089093	7
805.707610100502	8
805.725960321372	17
805.744310751372	6
805.762661390667	7
805.781012239258	2
805.799363297144	2
805.817714564159	11
805.836066040636	5
805.854417726243	1
805.872769621145	0
805.891121725342	0
805.909474038669	12
805.927826561292	4
805.94617929321	9
805.964532234423	6
805.982885384933	3
806.001238744571	4
806.019592313506	2
806.037946091902	0
806.056300079261	1
806.074654276082	5
806.093008682033	5
806.111363297279	1
806.129718121987	2
806.148073155659	1
806.166428398792	0
806.184783851055	10
806.203139512614	13
806.221495383635	0
806.239851463619	12
806.258207753064	11
806.27656425164	21
806.294920959511	6
806.313277876678	5
806.331635003141	4
806.349992338899	6
806.368349883788	8
806.386707637972	12
806.405065601451	4
806.423423774227	13
806.441782156133	8
806.4601407475	3
806.478499547997	6
806.49685855779	14
806.515217776879	19
806.533577205098	8
806.551936842612	8
806.570296689423	13
806.588656745529	11
806.607017010931	10
806.625377485464	9
806.643738169458	7
806.662099062582	8
806.680460165002	7
806.698821476718	0
806.717182997563	0
806.735544727705	15
806.753906667143	8
806.772268815877	0
806.790631173907	0
806.808993741067	0
806.827356517523	4
806.845719503441	0
806.864082698323	5
806.882446102667	3
806.900809716307	5
806.919173538911	10
806.937537571143	6
806.95590181234	5
806.974266262998	20
806.992630922953	7
807.010995791872	4
807.029360870419	1
807.047726158096	1
807.066091654903	4
807.084457361172	11
807.102823276406	30
807.121189401268	22
807.139555735259	17
807.157922278382	13
807.1762890308	10
807.194655992515	7
807.213023163525	12
807.231390543833	9
807.24975813327	3
807.26812593217	4
807.286493940199	7
807.304862157526	3
807.323230584148	5
807.341599219901	2
807.359968065116	17
807.378337119462	28
807.396706383104	20
807.415075856042	8
807.43344553811	17
807.451815429475	18
807.470185530137	5
807.488555840094	9
807.506926359348	19
807.525297087899	2
807.54366802558	0
807.562039172557	15
807.580410528665	13
807.598782094235	11
807.617153869102	16
807.635525853099	2
807.653898046393	1
807.672270448983	7
807.690643060704	12
807.709015881887	13
807.727388912201	14
807.745762151811	4
807.764135600718	0
807.782509258921	0
807.800883126255	0
807.819257202886	1
807.837631488813	5
807.856005984037	3
807.874380688557	2
807.892755602208	1
807.911130725322	4
807.9295060574	9
807.947881598941	3
807.966257349612	0
807.984633309746	2
808.003009479011	7
808.021385857573	3
808.039762445431	0
808.058139242586	9
808.076516248872	2
808.094893464454	4
808.113270889333	8
808.131648523509	4
808.150026366982	3
808.168404419419	8
808.186782681486	0
808.205161152517	1
808.22353983301	5
808.241918722801	9
808.260297821723	15
808.278677129941	10
808.297056647622	1
808.315436374268	4
808.333816310377	4
808.35219645545	9
808.370576810153	10
808.388957373987	8
808.407338146951	12
808.425719129379	14
808.444100320937	16
808.462481721792	13
808.480863331944	2
808.499245151227	13
808.517627179973	6
808.536009418016	1
808.554391865024	0
808.572774521495	1
808.591157387263	2
808.609540462162	18
808.627923746524	14
808.646307239851	19
808.664690942641	27
808.683074854728	1
808.701458975947	0
808.719843306628	1
808.738227846274	6
808.756612595384	3
808.774997553791	6
808.793382721328	1
808.811768098329	6
808.830153684295	7
808.848539479724	0
808.866925484451	1
808.885311698308	2
808.903698121463	7
808.922084754081	7
808.940471595664	3
808.95885864671	0
808.977245906887	2
808.995633376362	3
809.014021055134	5
809.032408943203	11
809.050797040404	20
809.069185346901	7
809.087573862862	10
809.105962587955	14
809.124351522178	6
809.142740665865	9
809.161130018683	7
809.179519580799	14
809.197909352212	6
809.216299332922	19
809.234689522764	6
809.253079922069	3
809.271470530339	3
809.289861348239	6
809.30825237527	8
809.326643611433	8
809.345035056893	6
809.36342671165	4
809.381818575705	21
809.400210649057	8
809.418602931541	11
809.436995423322	6
809.455388124401	11
809.473781034777	2
809.492174154451	3
809.510567483256	6
809.528961021359	6
809.547354768926	11
809.565748725457	0
809.584142891453	2
809.602537266579	4
809.620931851004	3
809.639326644893	19
809.657721647746	2
809.676116860063	0
809.694512281512	2
809.712907912259	0
809.731303752303	5
809.749699801645	6
809.768096060285	8
809.786492528056	3
809.804889205125	0
809.823286091491	2
809.841683186989	7
809.860080491951	14
809.878478006211	7
809.896875729436	0
809.915273662292	0
809.933671804279	2
809.952070155397	8
809.970468715814	9
809.988867485528	5
810.00726646454	7
810.02566565285	0
810.044065050291	5
810.062464657197	8
810.080864473068	4
810.099264498569	1
810.117664733036	7
810.136065176967	6
810.15446583003	1
810.17286669239	4
810.191267764049	1
810.209669045005	11
810.228070535093	7
810.246472234479	8
810.26487414333	12
810.283276261146	15
810.301678588426	12
810.320081125004	2
810.338483870548	16
810.356886825722	14
810.375289989862	2
810.393693363466	24
810.412096946368	8
810.430500738235	2
810.448904739734	8
810.467308950197	1
810.485713370126	1
810.504117999352	8
810.522522837544	6
810.540927885367	9
810.559333142321	9
810.577738608407	15
810.596144283792	7
810.614550168475	1
810.632956262456	7
810.651362565735	1
810.669769078146	1
810.688175800021	7
810.706582731029	9
810.724989871335	3
810.743397220939	0
810.761804779675	0
810.780212547875	8
810.798620525208	7
810.817028711839	11
810.835437107602	13
810.853845712829	4
810.872254527189	5
810.890663550846	2
810.909072783803	0
810.927482226057	1
810.945891877611	4
810.964301738295	0
810.982711808279	1
811.001122087394	3
811.019532575974	5
811.037943273853	4
811.056354180864	11
811.074765297173	4
811.093176622781	0
811.11158815752	0
811.129999901725	12
811.148411855062	13
811.166824017697	8
811.185236389631	11
811.203648970864	14
811.222061761228	17
811.240474760891	7
811.258887969852	8
811.277301388113	7
811.295715015672	2
811.314128852362	4
811.332542898352	12
811.35095715364	4
811.369371618227	5
811.387786291946	19
811.40620117513	33
811.424616267446	20
811.443031569061	5
811.461447079975	8
811.479862800021	17
811.498278729532	18
811.516694868175	11
811.535111216118	12
811.553527773358	13
811.571944539898	10
811.590361515403	1
811.60877870054	7
811.627196094643	0
811.645613698211	2
811.664031511079	0
811.682449533078	0
811.700867764376	0
811.719286204973	2
811.737704854869	0
811.756123714064	0
811.774542782224	3
811.792962060017	1
811.811381546942	0
811.829801242999	3
811.848221148522	1
811.866641263177	10
811.885061587131	24
811.903482120384	1
811.921902862769	0
811.94032381462	1
811.958744975603	19
811.977166345886	11
811.995587925467	5
812.014009714347	8
812.03243171236	4
812.050853919839	0
812.069276336283	0
812.087698962193	4
812.106121797402	8
812.124544841743	27
812.142968095551	11
812.161391558324	2
812.179815230562	2
812.1982391121	7
812.216663202771	4
812.235087502907	4
812.253512012009	5
812.271936730577	9
812.290361658444	9
812.308786795444	19
812.32721214191	14
812.345637697341	10
812.364063462239	7
812.382489436435	7
812.400915619764	8
812.419342012393	28
812.43776861432	13
812.456195425547	10
812.474622445907	16
812.493049675566	13
812.511477114691	1
812.529904762948	0
812.548332620338	6
812.566760687195	6
812.58518896335	9
812.603617448472	7
812.622046143059	3
812.640475046946	1
812.658904159966	5
812.677333482452	12
812.695763014071	3
812.714192754988	0
812.732622705039	2
812.751052864556	1
812.769483233206	4
812.787913811155	5
812.806344598403	9
812.824775594951	11
812.843206800632	4
812.861638215613	0
812.880069839893	11
812.898501673472	3
812.916933716351	5
812.935365968363	1
812.953798429674	2
812.972231100285	10
812.990663980196	0
813.009097069406	0
813.027530367749	1
813.045963875392	8
813.064397592501	10
813.082831518576	17
813.101265654117	6
813.119699998792	6
813.138134552766	5
813.156569316207	0
813.175004288613	2
813.193439470487	5
813.211874861493	7
813.230310461799	6
813.248746271404	3
813.26718229031	6
813.285618518348	2
813.304054955853	6
813.322491602491	5
813.340928458429	17
813.3593655235	8
813.377802798037	10
813.396240281874	18
813.414677974678	10
813.433115876948	8
813.451553988518	3
813.469992309221	12
813.488430839391	6
813.506869578693	7
813.525308527296	10
813.543747685199	12
813.562187052234	11
813.58062662857	3
813.599066414206	2
813.617506409141	14
813.635946613377	31
813.654387026745	11
813.672827649581	3
813.69126848155	2
813.709709522651	1
813.72815077322	0
813.746592232922	1
813.765033902091	15
813.783475780392	5
813.801917867828	3
813.82036016473	0
813.838802670932	6
813.857245386267	18
813.875688310903	9
813.894131444671	9
813.912574787907	5
813.931018340443	6
813.949462102112	1
813.967906073082	6
813.986350253184	2
814.004794642754	1
814.023239241623	3
814.04168404946	5
814.06012906693	5
814.078574293534	5
814.097019729271	2
814.115465374308	12
814.133911228645	18
814.152357292283	9
814.170803565221	3
814.189250047292	1
814.207696738831	1
814.226143639503	9
814.244590749475	2
814.263038068748	6
814.281485597154	9
814.299933335027	15
814.318381282034	6
814.336829438174	8
814.355277803781	18
814.373726378522	6
814.392175162731	0
814.410624156073	8
814.429073358715	2
814.447522770657	1
814.465972391733	5
814.48442222211	3
814.502872261954	0
814.521322510765	4
814.539772969043	7
814.558223636621	4
814.576674513167	0
814.595125599346	2
814.613576894492	2
814.632028399106	7
814.65048011302	12
814.668932035901	7
814.687384168416	12
814.705836510065	13
814.724289060848	9
814.742741821098	0
814.761194790315	0
814.779647969167	2
814.798101357152	7
814.81655495427	7
814.835008760857	6
814.853462776577	10
814.871917001598	9
814.890371435919	3
814.908826079375	0
814.92728093213	1
814.945735994354	3
814.964191265544	0
814.982646746203	2
815.001102435994	5
815.019558335254	0
815.038014443648	0
815.056470761342	4
815.074927288337	7
815.093384024632	16
815.111840970062	6
815.130298124792	4
815.148755488657	0
815.167213061989	8
815.185670844622	3
815.204128836388	0
815.222587037456	6
815.241045447825	2
815.259504067494	1
815.277962896465	6
815.296421934402	6
815.314881181974	9
815.33334063868	11
815.351800304521	18
815.370260179829	25
815.388720264271	7
815.407180558014	2
815.425641061058	1
815.444101773236	5
815.462562694882	12
815.481023825662	1
815.499485165743	0
815.517946715125	0
815.536408473641	8
815.554870441625	6
815.573332618911	12
815.591795005163	13
815.610257600883	4
815.628720405738	2
815.647183420061	8
815.665646643517	7
815.684110076275	3
815.702573718334	5
815.721037569695	7
815.739501630189	3
815.757965899984	1
815.776430379081	5
815.794895067479	6
815.813359965178	7
815.831825072012	7
815.850290388146	5
815.868755913582	15
815.887221648152	5
815.90568759219	8
815.924153745363	3
815.942620108004	0
815.961086679779	13
815.979553460688	0
815.998020451066	0
816.016487650578	1
816.034955059391	1
816.053422677506	0
816.071890504922	13
816.090358541472	4
816.108826787491	0
816.127295242477	16
816.145763907099	7
816.164232780688	1
816.182701863745	5
816.201171155937	9
816.21964065743	8
816.238110368224	8
816.256580288153	9
816.275050417551	9
816.293520756083	5
816.311991303916	0
816.330462061051	7
816.348933027488	12
816.367404203059	7
816.385875587931	3
816.404347182105	5
816.422818985581	1
816.441290998358	8
816.459763220269	7
816.478235651482	3
816.496708291997	6
816.515181141813	8
816.533654200932	1
816.552127469184	4
816.570600946738	26
816.589074633761	13
816.607548529752	3
816.626022635211	5
816.644496949804	3
816.6629714737	21
816.681446206897	9
816.699921149396	0
816.718396301029	3
816.736871662132	11
816.755347232369	4
816.773823011907	3
816.79229900058	3
816.810775198723	2
816.829251606167	0
816.847728222578	0
816.866205048459	6
816.884682083641	5
816.903159328125	0
816.921636781744	1
816.940114444665	1
816.958592316887	6
816.977070398412	15
816.995548689071	11
817.014027189032	15
817.032505898295	2
817.05098481686	0
817.069463944727	0
817.087943281728	5
817.106422828199	3
817.124902583805	1
817.143382548545	8
817.161862722754	15
817.180343106099	9
817.198823698912	7
817.21730450086	2
817.235785512111	15
817.254266732496	11
817.272748162183	5
817.29122980134	14
817.309711649631	9
817.328193707224	5
817.346675973953	1
817.36515845015	19
817.383641135483	10
817.402124030117	25
817.420607133887	31
817.439090447126	14
817.457573969667	9
817.476057701343	7
817.494541642321	12
817.513025792434	15
817.531510152017	10
817.549994720901	9
817.568479498754	8
817.586964486243	1
817.605449682867	5
817.623935088627	0
817.642420703688	5
817.660906528052	6
817.679392561718	14
817.697878804686	9
817.71636525679	2
817.734851918362	8
817.75333878907	2
817.771825869081	2
817.790313158394	3
817.808800656841	1
817.827288364592	8
817.845776281811	10
817.864264407999	6
817.882752743656	14
817.901241288449	12
817.919730042711	8
817.938219006108	8
817.956708178641	3
817.975197560643	1
817.993687151947	0
818.012176952387	2
818.03066696213	8
818.049157181175	4
818.067647609522	10
818.086138247004	6
818.104629093789	4
818.123120149877	5
818.141611415267	2
818.16010288996	2
818.178594573788	3
818.197086466918	9
818.215578569352	11
818.234070881087	8
818.252563402126	10
818.271056132299	10
818.289549071776	5
818.308042220555	0
818.326535578636	2
818.345029145853	1
818.36352292254	8
818.382016908362	8
818.400511103487	0
818.419005507915	6
818.437500121478	2
818.455994944511	5
818.47448997668	0
818.492985218151	6
818.511480668925	5
818.529976328835	6
818.548472198047	4
818.566968276729	9
818.58546456438	4
818.6039610615	0
818.622457767924	2
818.640954683483	3
818.659451808345	4
818.677949142509	0
818.696446685977	1
818.71494443858	3
818.733442400486	1
818.751940571862	3
818.770438952374	10
818.788937542021	0
818.807436341138	6
818.825935349224	18
818.844434566948	5
818.862933993807	1
818.881433629801	1
818.899933475266	1
818.918433529867	8
818.936933793771	7
818.955434266977	10
818.973934949319	5
818.992435841132	3
819.01093694208	13
819.029438252332	10
819.047939771886	18
819.066441500576	15
819.084943438737	0
819.103445586033	7
819.121947942633	4
819.140450508535	9
819.158953283574	4
819.177456268082	11
819.195959461727	9
819.214462864675	3
819.232966476925	4
819.25147029848	7
819.269974329169	9
819.288478569163	0
819.306983018459	1
819.325487677058	3
819.343992544793	4
819.362497621832	19
819.381002908341	4
819.399508403986	11
819.418014108767	8
819.436520023019	3
819.455026146406	8
819.473532479097	7
819.492039021091	6
819.510545772389	14
819.529052732822	8
819.547559902559	3
819.566067281766	5
819.584574870109	2
819.603082667589	4
819.621590674539	8
819.640098890625	10
819.658607316015	2
819.677115950708	9
819.695624794537	11
819.714133847836	5
819.73264311044	2
819.751152582012	4
819.769662263054	0
819.788172153233	1
819.806682252883	6
819.825192561836	7
819.843703079758	9
819.862213807151	6
819.880724743847	1
819.89923588968	1
819.917747244983	1
819.936258809256	0
819.954770582999	7
819.973282566046	12
819.991794758229	5
820.010307159882	3
820.028819770673	0
820.047332590599	0
820.065845619996	9
820.08435885853	3
820.102872306367	6
820.121385963676	8
820.139899829953	7
820.158413905701	0
820.176928190586	2
820.195442684774	8
820.213957388266	5
820.232472301062	7
820.250987422993	7
820.269502754397	4
820.288018294936	8
820.306534044779	12
820.325050003759	4
820.34356617221	5
820.362082549965	4
820.380599136688	4
820.399115932883	4
820.417632938382	11
820.436150153016	5
820.454667577123	2
820.473185210366	6
820.491703052912	1
820.510221104763	1
820.52873936575	16
820.547257836041	5
820.565776515635	3
820.584295404534	4
820.602814502737	5
820.621333810076	0
820.639853326886	1
820.658373052833	2
820.676892987917	2
820.695413132472	9
820.713933486163	5
820.732454049326	14
820.750974821626	9
820.769495803062	5
820.788016993969	1
820.806538394014	5
820.825060003529	2
820.843581822182	5
820.86210384997	4
820.880626087231	0
820.899148533796	0
820.917671189497	3
820.936194054502	0
820.954717128644	1
820.973240412258	5
820.991763905176	5
821.010287607062	2
821.028811518421	7
821.047335639251	3
821.065859969051	5
821.084384508154	4
821.102909256562	0
821.121434214274	5
821.139959381291	1
821.158484757444	9
821.177010343069	2
821.195536137831	8
821.214062141897	14
821.232588355267	8
821.251114777774	16
821.269641409585	4
821.288168250868	2
821.306695301121	13
821.325222560845	22
821.343750029706	10
821.362277708039	8
821.380805595509	6
821.399333692116	17
821.417861998195	17
821.43639051341	10
821.454919238098	7
821.473448171922	1
821.491977315051	15
821.510506667484	0
821.529036229054	5
821.547565999929	3
821.566095980108	5
821.584626169592	2
821.60315656838	10
821.621687176305	1
821.640217993535	9
821.658749020069	2
821.677280256075	2
821.695811701051	4
821.714343355331	5
821.732875218916	1
821.751407291806	9
821.769939574	7
821.788472065498	2
821.807004766134	0
821.825537676074	3
821.844070795319	0
821.862604123869	9
821.881137661556	9
821.899671408715	7
821.918205365011	3
821.936739530611	1
821.955273905517	0
821.973808489559	7
821.992343283074	5
822.010878285726	3
822.029413497683	4
822.047948918945	11
822.066484549343	2
822.085020389047	0
822.103556438223	2
822.122092696368	20
822.140629163986	15
822.159165840909	11
822.177702726969	15
822.196239822333	5
822.214777126835	4
822.23331464081	18
822.251852364089	11
822.270390296506	9
822.288928438228	27
822.307466789254	20
822.326005349585	17
822.344544119054	7
822.363083097827	7
822.381622286074	18
822.400161683457	12
822.418701289978	9
822.437241105971	13
822.455781130934	1
822.474321365538	6
822.492861809279	11
822.511402462157	2
822.529943324508	1
822.548484395996	1
822.567025676789	5
822.585567166887	13
822.604108866123	9
822.622650774832	3
822.641192892678	15
822.659735219829	6
822.678277756285	3
822.696820501878	10
822.715363456777	7
822.733906621149	3
822.75244999449	4
822.770993577304	3
822.789537369424	0
822.808081370681	0
822.826625581243	0
822.84517000111	13
822.863714630283	6
822.882259468761	1
822.900804516376	3
822.919349773297	0
822.937895239522	8
822.956440915054	0
822.974986799722	8
822.993532893696	15
823.012079197143	7
823.030625709728	6
823.04917243145	1
823.067719362646	9
823.086266502979	0
823.104813852617	5
823.123361411561	8
823.141909179642	6
823.160457157197	12
823.179005344057	13
823.197553739886	5
823.216102345189	0
823.234651159798	7
823.253200183544	3
823.271749416763	1
823.290298858952	2
823.308848510783	4
823.327398371583	6
823.345948441689	1
823.364498721268	3
823.383049209985	5
823.401599908007	13
823.420150815167	15
823.438701931633	2
823.457253257572	2
823.475804792481	20
823.494356537031	17
823.512908490551	8
823.531460653377	0
823.550013025677	5
823.568565607114	0
823.587118397689	3
823.605671397737	3
823.624224606923	18
823.642778025583	11
823.661331653381	10
823.679885490316	6
823.698439536725	5
823.716993792272	9
823.735548257125	6
823.754102931283	4
823.772657814747	0
823.791212907349	5
823.809768209425	3
823.828323720639	2
823.846879441158	1
823.865435370815	9
823.883991509947	6
823.902547858384	1
823.921104415791	1
823.939661182671	2
823.958218158858	0
823.976775344183	4
823.995332738981	3
824.013890342917	1
824.032448156159	19
824.051006178708	11
824.069564410394	5
824.088122851386	2
824.106681501684	6
824.125240361288	5
824.143799430198	1
824.162358708246	5
824.1809181956	11
824.199477892428	1
824.218037798226	9
824.236597913499	9
824.255158237909	29
824.273718771625	13
824.292279514816	2
824.310840466976	4
824.32940162861	29
824.347962999383	12
824.366524579462	12
824.385086369015	6
824.403648367538	6
824.422210575535	11
824.44077299267	10
824.459335619111	13
824.477898454859	9
824.496461499913	3
824.515024754273	5
824.533588217771	1
824.552151890575	0
824.570715772686	1
824.589279864103	1
824.607844164658	9
824.626408674687	9
824.644973393855	6
824.663538322329	3
824.682103460109	6
824.700668807028	3
824.719234363253	3
824.737800128784	4
824.756366103621	3
824.774932287765	1
824.793498681047	0
824.812065283803	1
824.830632095698	1
824.8491991169	4
824.867766347407	10
824.886333787053	2
824.904901436006	4
824.923469294432	11
824.94203736183	14
824.960605638701	17
824.979174124712	8
824.997742820028	2
825.016311724819	2
825.034880838581	7
825.053450161817	16
825.072019694359	4
825.09058943604	1
825.109159387028	0
825.127729547154	5
825.146299916755	6
825.164870495662	7
825.183441283708	7
825.20201228106	1
825.220583487719	0
825.239154903516	2
825.257726528788	5
825.276298363031	2
825.294870406917	10
825.31344265994	7
825.332015122103	10
825.35058779374	7
825.369160674348	3
825.387733764599	8
825.406307063988	6
825.424880572516	11
825.44345429035	15
825.46202821766	13
825.48060235394	8
825.499176699695	4
825.517751254589	9
825.536326018957	6
825.554900992464	2
825.573476175278	9
825.592051567398	10
825.610627168826	2
825.629202979224	0
825.647778999265	0
825.666355228277	14
825.684931666764	4
825.703508314557	1
825.72208517149	1
825.740662237729	3
825.759239513275	1
825.777816998128	2
825.79639469212	2
825.814972595419	9
825.833550708025	7
825.852129030106	5
825.870707561157	5
825.889286301516	0
825.907865251181	1
825.926444410322	1
825.945023778601	7
825.96360335602	9
825.982183142913	4
826.000763138778	5
826.019343344286	10
826.037923758932	3
826.056504382717	0
826.075085215978	0
826.093666258378	0
826.112247510085	5
826.130828971098	3
826.149410641251	18
826.167992520879	4
826.186574609647	0
826.205156907721	3
826.223739415102	4
826.242322131623	10
826.26090505745	11
826.279488192753	12
826.298071537027	9
826.316655090776	2
826.335238853833	13
826.353822826028	12
826.372407007531	6
826.390991398341	2
826.409575998458	19
826.428160807883	15
826.446745826447	9
826.465331054318	7
826.483916491496	2
826.502502137813	3
826.521087993606	13
826.539674058538	17
826.558260332778	2
826.576846816493	0
826.595433509179	4
826.614020411341	11
826.632607522473	0
826.65119484325	1
826.669782373165	4
826.68837011222	8
826.70695806075	5
826.72554621842	3
826.744134585397	0
826.762723161682	3
826.781311947106	8
826.799900942005	7
826.818490146212	1
826.837079559391	4
826.855669182045	2
826.874259014006	0
826.892849055107	0
826.911439305683	0
826.930029765231	3
826.948620434254	0
826.967211312586	2
826.985802400056	5
827.004393697002	19
827.02298520292	2
827.041576918313	3
827.060168843014	6
827.078760976854	4
827.097353320002	0
827.115945872626	0
827.134538634221	3
827.153131605292	9
827.171724785502	6
827.190318175021	3
827.208911773847	1
827.22750558198	0
827.246099599422	9
827.264693826002	6
827.283288261891	12
827.301882907087	12
827.320477761423	15
827.339072825235	10
827.357668098355	8
827.376263580446	9
827.394859272182	7
827.413455172888	12
827.432051283071	11
827.450647602394	14
827.469244131024	6
827.487840868962	6
827.506437816208	1
827.525034972594	0
827.543632338288	1
827.562229913289	0
827.580827697599	0
827.599425691216	2
827.618023893973	3
827.636622306207	7
827.655220927411	13
827.673819758092	12
827.692418798081	14
827.71101804721	4
827.729617505815	1
827.74821717356	5
827.766817050612	15
827.785417136805	2
827.804017432306	10
827.822617937283	6
827.841218651399	1
827.859819574824	1
827.878420707389	0
827.89702204943	0
827.915623600611	10
827.9342253611	8
827.952827330729	6
827.971429509834	2
827.990031898247	17
828.008634495801	10
828.027237302662	1
828.045840318663	5
828.064443544141	11
828.083046978927	10
828.101650622685	2
828.120254476088	0
828.138858538462	8
828.157462810313	6
828.176067291303	1
828.194671981602	2
828.213276881209	4
828.231881990125	7
828.25048730818	15
828.269092835713	5
828.287698572216	3
828.306304518365	0
828.324910673654	7
828.343517038083	6
828.36212361182	11
828.380730394866	10
828.39933738722	6
828.417944588883	26
828.436551999685	18
828.455159619796	1
828.473767449383	7
828.492375487943	8
828.510983735979	12
828.529592193324	0
828.548200859809	5
828.566809735602	17
828.585418820536	10
828.604028114946	6
828.622637618665	7
828.641247331524	1
828.659857253691	5
828.678467384999	7
828.697077725784	1
828.715688275877	8
828.73429903511	2
828.752910003653	6
828.771521181503	1
828.790132568494	8
828.808744164962	4
828.82735597057	0
828.845967985487	3
828.864580209712	3
828.883192643078	5
828.901805285921	3
828.920418137736	9
828.939031199196	9
828.957644469796	9
828.976257949537	5
828.994871638587	5
829.013485537113	4
829.032099644612	4
829.050713961588	1
829.069328487704	0
829.087943223297	7
829.106558168031	16
829.125173322073	6
829.143788685425	3
829.162404258085	0
829.181020039885	7
829.199636030995	0
829.218252231245	8
829.236868640972	3
829.255485260008	0
829.274102088185	31
829.29271912567	14
829.311336372464	5
829.329953828568	13
829.348571493811	13
829.367189368364	7
829.385807452225	13
829.404425745565	10
829.423044247876	18
829.441662959664	16
829.460281880425	15
829.478901010831	7
829.497520350379	4
829.516139899066	6
829.534759657231	8
829.553379624537	2
829.571999801152	4
829.590620187076	3
829.60924078214	14
829.627861586682	9
829.646482600365	1
829.665103823357	0
829.683725255658	0
829.702346897099	15
829.72096874785	3
829.739590808079	3
829.758213077279	0
829.776835556126	5
829.795458243945	8
829.814081141073	11
829.832704247679	20
829.851327563257	7
829.869951088313	7
829.888574822677	1
829.907198766183	0
829.925822918998	8
829.944447281123	9
829.963071852556	3
829.981696633299	2
830.000321623183	0
830.018946822376	15
830.037572230878	4
830.056197848521	3
830.074823675642	1
830.093449711904	1
830.112075957475	3
830.130702412356	3
830.149329076546	11
830.167955949876	10
830.186583032685	16
830.205210324635	11
830.223837825894	9
830.242465536294	6
830.261093456171	1
830.27972158519	3
830.298349923519	1
830.316978471157	7
830.335607227935	2
830.354236194192	5
830.37286536959	5
830.391494754297	6
830.410124348314	5
830.428754151641	6
830.447384164108	3
830.466014385885	3
830.484644816971	10
830.503275457368	5
830.521906307073	2
830.54053736592	12
830.559168634077	13
830.577800111543	3
830.596431798318	7
830.615063694403	2
830.63369579963	9
830.652328114166	12
830.670960638012	4
830.689593371167	9
830.708226313632	1
830.726859465239	0
830.745492826155	1
830.76412639638	1
830.782760175747	1
830.801394164593	1
830.820028362748	1
830.838662770044	3
830.85729738665	2
830.875932212397	2
830.894567247623	1
830.913202491989	0
830.931837945666	2
830.950473608653	0
830.969109480949	17
830.987745562387	12
831.006381853303	0
831.02501835336	10
831.043655062727	8
831.062291981404	3
831.080929109223	17
831.099566446351	17
831.11820399279	3
831.136841748538	1
831.155479713596	5
831.174117887796	9
831.192756271305	9
831.211394864125	6
831.230033666254	8
831.248672677694	14
831.267311898275	8
831.285951328334	5
831.304590967535	3
831.323230815878	1
831.341870873699	5
831.360511140661	6
831.379151617103	6
831.397792302685	1
831.416433197409	7
831.435074301612	8
831.453715615125	14
831.472357137612	9
831.490998869745	9
831.509640810851	3
831.528282961436	2
831.546925321331	6
831.565567890199	15
831.584210668546	5
831.602853656203	5
831.621496853171	2
831.64014025928	6
831.658783874699	9
831.677427699428	3
831.696071733468	8
831.714715976649	25
831.733360429309	21
831.752005091111	3
831.770649962224	2
831.789295042646	8
831.80794033221	10
831.826585831085	11
831.845231539438	11
831.863877456764	18
831.88252358357	19
831.901169919517	10
831.919816464944	4
831.938463219512	1
831.95711018339	0
831.975757356579	2
831.994404738909	9
832.01305233055	14
832.031700131502	7
832.050348141764	3
832.068996361336	1
832.08764479005	0
832.106293428075	3
832.124942275579	6
832.143591332056	8
832.162240598012	7
832.180890073279	8
832.199539757519	4
832.218189651406	1
832.236839754267	4
832.255490066608	5
832.274140588259	3
832.292791318883	7
832.311442259155	8
832.330093408569	8
832.348744767125	7
832.367396334991	11
832.386048112168	6
832.404700098656	4
832.423352294623	10
832.442004699564	7
832.460657313815	11
832.479310137545	5
832.497963170249	12
832.516616412433	17
832.535269863758	5
832.553923524563	5
832.572577394509	10
832.591231473767	10
832.609885762335	4
832.628540260046	12
832.647194967236	9
832.665849883567	2
832.684505009041	1
832.703160343995	8
832.72181588826	7
832.740471641666	5
832.759127604384	2
832.777783776412	3
832.796440157751	5
832.815096748401	3
832.833753548024	1
832.852410557296	7
832.871067775542	2
832.889725203266	14
832.908382840303	6
832.927040686481	4
832.94569874197	7
832.96435700677	1
832.983015480712	3
833.001674164134	6
833.020333056698	19
833.038992158573	10
833.05765146976	10
833.076310990257	13
833.094970719897	5
833.113630659016	14
833.132290807109	8
833.150951164682	16
833.169611731566	20
833.188272507592	2
833.206933493098	4
833.225594687578	13
833.244256091537	1
833.262917704639	7
833.281579527221	4
833.300241558945	11
833.318903799981	6
833.337566250327	12
833.356228909985	11
833.374891778785	16
833.393554856897	10
833.412218144319	10
833.430881641053	8
833.449545347099	11
833.468209262117	3
833.486873386785	27
833.505537720426	12
833.524202263548	8
833.54286701598	12
833.561531977555	6
833.580197148442	4
833.598862528809	1
833.617528118149	0
833.63619391697	7
833.654859924933	1
833.673526142207	5
833.692192568793	16
833.710859204522	7
833.72952604973	0
833.74819310425	2
833.766860367744	4
833.785527840718	3
833.804195523004	6
833.822863414432	2
833.84153151534	10
833.860199825223	14
833.878868344754	6
833.897537073259	4
833.916206011076	6
833.934875158373	0
833.953544514813	3
833.972214080564	5
833.990883855627	2
834.009553839833	1
834.02822403335	11
834.046894436179	14
834.065565048319	12
834.084235869771	5
834.102906900197	0
834.121578140273	8
834.14024958949	9
834.15892124802	26
834.177593115692	5
834.196265192676	6
834.214937479141	18
834.233609974749	8
834.252282679499	2
834.27095559373	2
834.289628717104	5
834.308302049958	3
834.326975591955	12
834.345649343095	9
834.364323303716	0
834.382997473479	7
834.401671852555	11
834.420346440942	13
834.439021238641	14
834.457696245483	8
834.476371461806	11
834.495046887271	16
834.513722522048	16
834.532398365969	19
834.55107441937	5
834.569750681914	13
834.58842715377	5
834.607103834938	5
834.625780725417	1
834.64445782504	6
834.663135134144	12
834.681812652222	5
834.700490379949	6
834.719168316651	0
834.737846462665	7
834.756524818159	7
834.775203382797	0
834.793882156747	4
834.812561140008	6
834.831240332413	3
834.84991973413	7
834.868599345159	2
834.887279165499	9
834.905959195152	1
834.924639433948	4
834.943319882057	2
834.962000539477	4
834.980681406209	6
834.999362482254	7
835.018043767442	1
835.036725261941	8
835.055406965753	8
835.074088878878	1
835.092771001145	16
835.111453332894	15
835.130135873785	1
835.148818623989	6
835.167501583336	10
835.186184752165	4
835.204868130305	5
835.223551717589	0
835.242235514185	0
835.260919520094	3
835.279603735146	3
835.29828815951	1
835.316972793186	1
835.335657636175	11
835.354342688476	12
835.37302794992	32
835.391713420846	17
835.410399100915	10
835.429084990296	10
835.44777108899	6
835.466457396827	5
835.485143913977	5
835.503830640608	1
835.522517576213	5
835.5412047213	0
835.55989207553	3
835.578579639242	4
835.597267412097	3
835.615955394096	8
835.634643585576	2
835.653331986368	7
835.672020596304	0
835.690709415553	1
835.709398444114	5
835.728087681988	6
835.746777129005	0
835.765466785335	4
835.784156650977	8
835.802846725932	3
835.821537010199	5
835.84022750361	2
835.858918206334	0
835.87760911837	0
835.896300239719	0
835.914991570211	0
835.933683110186	5
835.952374859304	2
835.971066817734	2
835.989758985477	0
836.008451362364	2
836.027143948732	10
836.045836744245	5
836.064529749069	1
836.083222963207	4
836.101916386488	3
836.120610019252	8
836.139303861159	12
836.157997912378	3
836.176692172911	1
836.195386642587	19
836.214081321576	5
836.232776210046	2
836.251471307492	8
836.27016661442	9
836.28886213066	10
836.307557856044	3
836.326253790741	8
836.344949934751	18
836.363646288074	14
836.38234285054	32
836.40103962232	46
836.419736603412	20
836.438433793986	16
836.457131193535	8
836.475828802567	26
836.494526620573	21
836.51322464823	11
836.531922885031	4
836.550621330976	0
836.569319986403	1
836.588018850974	7
836.606717924858	4
836.625417208055	8
836.644116700396	3
836.662816402219	7
836.681516313186	11
836.700216433467	3
836.71891676306	0
836.737617301797	1
836.756318050017	10
836.77501900738	15
836.793720174057	7
836.812421550047	5
836.831123135181	7
836.849824929797	0
836.868526933557	3
836.88722914663	11
836.905931569017	9
836.924634200717	19
836.943337041561	3
836.962040091718	4
836.980743351188	11
836.999446819972	7
837.018150497899	2
837.03685438514	1
837.055558481864	5
837.074262787731	1
[truncated: 106,073 more rows]
