# Supplementary material for: Identification and tentative removal of collagen glue in Palaeolithic worked bone objects: implications for ZooMS and radiocarbon dating
Source: Sci Rep. 2023 Dec 13;13:22119. doi: 10.1038/s41598-023-49242-7 (PMC10719399; doi:10.1038/s41598-023-49242-7)
Supplement: Supplementary file 2 — Supplementary Information 2. [file 41598_2023_49242_MOESM2_ESM.zip › maldi raw files/637 IST_original_1.txt]

800.028000917126	18
800.046283690557	4
800.064566673205	5
800.082849864913	3
800.101133266153	10
800.119416876295	7
800.137700695812	21
800.155984724389	11
800.17426896234	2
800.192553409509	9
800.210838065895	4
800.229122931341	19
800.247408006161	24
800.265693290199	14
800.283978783297	9
800.302264485769	14
800.320550397459	11
800.338836518208	7
800.357122848333	10
800.375409387517	14
800.393696136076	20
800.411983093852	8
800.430270260689	8
800.4485576369	15
800.466845222172	16
800.485133016817	17
800.503421020524	3
800.521709233605	28
800.539997655746	42
800.558286287104	14
800.576575127838	3
800.594864177788	11
800.613153436799	13
800.631442905028	7
800.649732582474	6
800.668022469295	2
800.686312565333	7
800.704602870432	15
800.722893384748	7
800.741184108282	0
800.759475041033	2
800.777766183159	3
800.796057534346	14
800.814349094908	15
800.832640864529	4
800.850932843369	2
800.869225031426	12
800.887517428858	6
800.90581003535	6
800.92410285106	1
800.942395875988	12
800.960689110134	7
800.978982553654	6
800.997276206235	1
801.015570068034	1
801.03386413905	0
801.052158419284	1
801.070452908579	1
801.088747607406	1
801.107042515293	13
801.125337632398	19
801.143632958721	23
801.161928494262	22
801.180224239021	14
801.198520192997	11
801.216816356192	17
801.235112728604	6
801.253409310234	13
801.271706101082	12
801.290003101148	15
801.308300310432	21
801.326597728934	18
801.344895356496	16
801.363193193434	15
801.381491239589	30
801.399789494963	18
801.418087959554	28
801.436386633363	39
801.454685516233	21
801.472984608636	6
801.491283909942	19
801.509583420624	13
801.527883140366	11
801.546183069484	1
801.564483207819	13
801.582783555373	4
801.601084112145	4
801.619384877977	7
801.637685853185	3
801.655987037454	11
801.674288431098	10
801.69259003396	4
801.710891845883	11
801.729193867182	16
801.747496097541	5
801.765798537276	2
801.784101186229	3
801.802404044243	5
801.820707111632	15
801.839010388082	4
801.857313873909	1
801.875617568953	15
801.893921473058	5
801.912225586381	11
801.93052990908	8
801.94883444084	4
801.967139181975	24
801.985444132172	26
802.003749291744	16
802.022054660377	14
802.040360238228	16
802.058666025455	10
802.076972021743	5
802.09527822725	2
802.113584642132	9
802.131891266075	3
802.150198099394	10
802.168505141774	13
802.186812393373	15
802.205119854189	12
802.223427524225	14
802.241735403478	11
802.260043492108	3
802.278351789799	6
802.296660296708	7
802.314969012835	17
802.333277938182	8
802.351587072904	22
802.369896416687	16
802.388205969689	13
802.406515731909	8
802.424825703348	16
802.443135884163	18
802.461446274039	12
802.479756873133	15
802.498067681447	22
802.516378698821	12
802.534689925571	14
802.553001361698	14
802.571313006885	5
802.589624861292	22
802.607936924917	11
802.626249197603	4
802.644561679823	5
802.662874371104	4
802.681187271446	2
802.699500381165	6
802.717813700102	5
802.736127228258	7
802.754440965633	12
802.772754912226	10
802.791069068038	12
802.809383432912	3
802.827698007162	4
802.84601279063	6
802.864327783318	7
802.882642985224	2
802.900958396192	6
802.919274016536	8
802.937589846099	17
802.95590588488	2
802.974222132723	0
802.992538589943	3
803.010855256381	1
803.029172132039	6
803.047489216757	3
803.065806510852	3
803.084124014009	3
803.102441726542	15
803.120759648137	27
803.139077779108	25
803.157396119298	22
803.175714668549	33
803.194033427177	31
803.212352394866	18
803.230671571933	18
803.248990958218	12
803.267310553564	7
803.28563035813	20
803.303950372072	20
803.322270595233	41
803.340591027456	20
803.358911668898	9
803.377232519717	20
803.395553579597	28
803.413874848697	24
803.432196327173	26
803.450518014711	25
803.468839911625	16
803.487162017601	14
803.505484332796	22
803.523806857368	9
803.542129591002	14
803.560452533855	13
803.578775685927	12
803.597099047376	26
803.615422617887	9
803.633746397617	9
803.652070386723	13
803.670394584892	9
803.68871899228	18
803.707043608887	10
803.725368434713	18
803.743693469916	15
803.762018714182	6
803.780344167666	3
803.79866983037	7
803.816995702293	14
803.835321783435	8
803.853648073797	10
803.871974573379	19
803.890301282179	10
803.908628200357	8
803.926955327439	3
803.945282663898	7
803.963610209577	9
803.981937964475	24
804.000265928592	4
804.018594101929	8
804.036922484486	3
804.055251076262	9
804.073579877257	7
804.091908887472	14
804.110238106907	12
804.128567535561	9
804.146897173435	6
804.16522702037	19
804.183557076683	10
804.201887342216	11
804.220217816968	13
804.23854850094	6
804.256879393973	14
804.275210496384	11
804.293541808015	20
804.311873328865	15
804.330205058936	26
804.348536998067	21
804.366869146577	12
804.385201504148	13
804.403534071255	17
804.421866847266	22
804.440199832654	15
804.458533027104	13
804.476866430932	11
804.495200043822	13
804.513533866089	11
804.531867897577	11
804.550202138126	9
804.568536588053	10
804.586871247041	17
804.605206115408	25
804.623541192994	19
804.641876479643	6
804.660211975511	2
804.678547680757	5
804.696883595223	17
804.71521971875	11
804.733556051498	13
804.751892593624	5
804.770229344812	7
804.788566305219	14
804.806903475005	7
804.82524085401	10
804.843578442078	2
804.861916239365	0
804.880254245873	6
804.898592461758	14
804.916930886705	9
804.935269520873	3
804.953608364418	5
804.971947417026	6
804.990286679012	4
805.00862615006	20
805.026965830327	2
805.045305719815	3
805.063645818524	8
805.081986126452	6
805.100326643758	13
805.118667370126	15
805.137008305715	16
805.155349450524	8
805.173690804553	21
805.19203236796	11
805.210374140429	9
805.228716121961	9
805.247058312871	27
805.265400713	16
805.283743322508	14
805.302086141079	17
805.32042916887	2
805.338772405881	19
805.357115852112	33
805.375459507405	21
805.393803372235	29
805.412147446127	29
805.43049172924	29
805.448836221415	33
805.467180922968	39
805.485525833899	26
805.503870953735	12
805.522216282949	21
805.540561821384	4
805.558907569039	32
805.577253525914	17
805.59559969201	5
805.613946067169	6
805.632292651705	7
805.650639445462	7
805.668986448282	1
805.687333660638	16
805.705681081899	8
805.724028712538	1
805.742376552397	0
805.760724601319	2
805.77907285962	1
805.797421327141	9
805.815770003725	2
805.834118889687	0
805.85246798487	3
805.870817289273	0
805.889166802739	18
805.907516525584	10
805.925866457491	14
805.944216598777	12
805.962566949125	20
805.980917508853	12
805.9992682778	24
806.017619255811	11
806.035970443042	1
806.054321839652	5
806.072673445482	11
806.091025260375	8
806.109377284489	20
806.127729517982	19
806.146081960537	8
806.164434612471	13
806.182787473468	10
806.201140543844	11
806.219493823282	15
806.237847311942	8
806.256201009822	16
806.27455491708	7
806.292909033402	10
806.311263359103	7
806.329617893866	21
806.34797263785	24
806.366327591213	15
806.384682753639	15
806.403038125286	13
806.421393706154	5
806.439749496243	13
806.45810549571	12
806.476461704241	21
806.494818121992	22
806.513174748965	6
806.531531585158	5
806.549888630572	3
806.568245885366	0
806.586603349222	20
806.604961022299	15
806.623318904598	13
806.641676996117	13
806.660035296858	6
806.678393806819	9
806.696752526002	0
806.715111454405	12
806.73347059203	10
806.751829939034	7
806.770189494943	7
806.788549260231	6
806.80690923474	24
806.82526941847	4
806.843629811421	1
806.861990413594	6
806.880351224988	17
806.898712245603	8
806.917073475281	4
806.935434914338	7
806.953796562775	3
806.972158420117	5
806.990520486837	3
807.00888276278	1
807.027245247785	6
807.045607942328	5
807.063970845776	6
807.082333958603	9
807.100697280652	14
807.119060811764	20
807.137424552255	15
807.155788501968	4
807.174152660902	7
807.192517028899	18
807.210881606276	15
807.229246392715	14
807.247611388535	1
807.265976593576	7
807.28434200768	23
807.302707631163	32
807.32107346371	19
807.339439505795	31
807.357805756785	21
807.376172216996	19
807.394538886587	29
807.412905765241	25
807.431272853275	2
807.44964015053	18
807.468007656849	18
807.486375372389	27
807.504743297309	24
807.523111431292	18
807.541479774655	8
807.559848327082	7
807.578217088888	10
807.596586059757	13
807.614955239849	2
807.63332462932	0
807.651694227854	2
807.67006403561	3
807.688434052746	5
807.706804278945	7
807.725174714366	4
807.743545359167	7
807.761916213032	8
807.780287276118	2
807.798658548426	3
807.817030029955	12
807.835401720864	8
807.853773620837	7
807.872145730032	9
807.890518048448	10
807.908890576087	3
807.927263313105	3
807.945636259187	10
807.96400941449	4
807.982382779016	2
808.000756352763	14
808.019130135732	13
808.037504128081	9
808.055878329494	4
808.074252740128	2
808.092627359827	0
808.111002188905	3
808.129377227364	12
808.147752474886	13
808.16612793163	3
808.184503597596	9
808.202879472626	20
808.221255557036	8
808.239631850826	7
808.258008353522	15
808.276385065598	9
808.294761986896	10
808.313139117415	9
808.331516457157	8
808.349894006121	11
808.368271764307	13
808.386649731557	36
808.405027908187	30
808.423406294039	12
808.441784889113	20
808.46016369341	29
808.47854270677	4
808.496921929511	8
808.515301361473	9
808.533681002658	0
808.552060852907	12
808.570440912536	5
808.588821181387	2
808.607201659303	16
808.625582346598	12
808.643963243116	4
808.662344348698	10
808.68072566366	9
808.699107187686	10
808.717488921093	10
808.735870863722	4
808.754253015415	2
808.772635376489	10
808.791017946626	13
808.809400726144	12
808.827783714885	8
808.846166912689	8
808.864550319716	2
808.882933936123	5
808.901317761595	3
808.919701796447	11
808.938086040363	6
808.95647049366	5
808.974855156021	19
808.993240027605	3
809.011625108569	0
809.030010398597	3
809.048395898006	17
809.066781606479	11
809.085167524175	7
809.103553651093	15
809.121939987392	5
809.140326532755	10
809.15871328734	16
809.177100251148	7
809.195487424337	9
809.21387480659	12
809.232262398066	2
809.250650198922	6
809.269038208843	4
809.287426427986	11
809.305814856352	10
809.324203493941	25
809.342592340752	25
809.360981396786	42
809.379370662042	38
809.397760136521	28
809.416149820381	26
809.434539713305	25
809.452929815452	26
809.471320126822	18
809.489710647414	20
809.508101377229	6
809.526492316267	4
809.544883464527	21
809.56327482201	12
809.581666388716	9
809.600058164645	17
809.618450149797	14
809.636842344171	14
809.655234747768	27
809.673627360588	8
809.692020182472	3
809.710413213896	8
809.728806454384	1
809.747199903937	6
809.765593562871	11
809.783987431028	17
809.802381508408	13
809.820775795011	3
809.839170290678	2
809.857564995727	0
809.875959909998	1
809.894355033492	8
809.912750366209	3
809.931145907991	3
809.949541659154	11
809.967937619382	9
809.986333788991	8
810.004730167823	21
810.023126755879	25
810.041523552998	12
810.059920559499	8
810.078317775065	3
810.096715200013	0
810.115112834183	0
810.133510677418	12
810.151908730034	7
810.170306991716	2
810.188705462778	6
810.207104143064	18
810.225503032414	7
810.243902130988	12
810.262301438943	9
810.280700955963	12
810.299100682365	17
810.317500617831	15
810.335900762679	13
810.354301116591	21
810.372701679727	17
810.391102452245	19
810.409503433827	10
810.427904624791	13
810.44630602482	24
810.464707634072	21
810.483109452706	25
810.501511480404	24
810.519913717326	10
810.53831616363	15
810.556718818998	17
810.57512168359	4
810.593524757564	5
810.611928040602	3
810.630331532864	3
810.648735234349	3
810.667139145058	2
810.685543265149	5
810.703947594304	23
810.722352132683	16
810.740756880285	6
810.759161837111	1
810.777567003318	7
810.795972378591	10
810.814377962929	8
810.832783756648	2
810.851189759591	9
810.869595971758	27
810.888002393306	9
810.90640902392	3
810.924815863757	6
810.943222912818	8
810.961630170943	1
810.980037638609	5
810.998445315341	0
811.016853201296	5
811.035261296316	16
811.053669600718	14
811.072078114502	4
811.090486837193	13
811.108895769266	4
811.127304910562	5
811.145714261083	5
811.164123820668	5
811.182533589794	1
811.200943567827	5
811.219353755242	9
811.237764151881	3
811.256174757585	9
811.27458557283	25
811.292996596981	21
811.311407830515	21
811.329819273272	16
811.348230925095	18
811.3666427863	17
811.385054856729	24
811.403467136382	26
811.4218796251	17
811.4402923232	29
811.458705230365	19
811.477118346914	18
811.495531672685	13
811.513945207523	31
811.532358951742	18
811.550772905027	17
811.569187067695	12
811.587601439586	7
811.606016020543	4
811.624430810723	3
811.642845810287	1
811.661261018915	16
811.679676436926	16
811.698092064161	11
811.716507900462	1
811.734923945986	0
811.753340200893	4
811.771756664866	16
811.790173338221	30
811.808590220642	21
811.827007312286	15
811.845424613155	5
811.863842123407	17
811.882259842882	10
811.900677771423	11
811.919095909188	3
811.937514256178	5
811.955932812391	1
811.974351577987	20
811.992770552649	8
812.011189736535	9
812.029609129645	12
812.048028732137	7
812.066448543696	8
812.084868564478	2
812.103288794485	5
812.121709233716	3
812.140129882171	15
812.158550740009	15
812.176971806913	7
812.195393083041	0
812.213814568394	9
812.23223626297	7
812.250658166771	11
812.269080279955	20
812.287502602046	6
812.30592513352	10
812.324347874218	22
812.342770824141	26
812.361193983446	24
812.379617351818	14
812.398040929255	32
812.416464716075	21
812.43488871212	20
812.453312917389	12
812.471737331882	14
812.4901619556	19
812.508586788542	9
812.527011830709	11
812.545437081942	14
812.563862542716	11
812.582288212398	23
812.600714091463	2
812.619140179752	11
812.637566477107	13
812.655992984004	13
812.674419699808	8
812.692846624996	18
812.711273759408	15
812.729701102886	3
812.748128655905	6
812.766556417833	14
812.784984389143	17
812.803412569519	15
812.821840959279	1
812.840269558105	4
812.858698366314	21
812.877127383747	37
812.895556610247	14
812.91398604613	11
812.932415691079	7
812.950845545412	9
812.969275608969	18
812.987705881592	0
813.006136363598	8
813.024567054671	17
813.042997955127	3
813.061429064808	3
813.079860383555	6
813.098291911527	6
813.116723648882	2
813.135155595304	2
813.153587751109	7
813.17202011598	22
813.190452690076	15
813.208885473555	8
813.227318466101	16
813.24575166803	15
813.264185079026	24
813.282618699246	21
813.301052528692	24
813.31948656752	22
813.337920815416	18
813.356355272695	12
813.37478993904	38
813.39322481461	35
813.411659899405	20
813.430095193425	11
813.448530696828	14
813.466966409298	15
813.485402330993	24
813.503838461914	11
813.522274802059	7
813.540711351588	16
813.559148110183	10
813.577585078003	5
813.596022255048	3
813.614459641319	7
813.632897236815	33
813.651335041535	20
813.669773055481	2
813.688211278652	2
813.706649711048	3
813.72508835267	3
813.743527203675	16
813.761966263588	17
813.780405532885	10
813.798845011407	2
813.817284699154	8
813.835724596126	3
813.854164702324	6
813.872605017747	4
813.891045542395	2
813.909486276269	8
813.927927219368	10
813.946368371692	4
813.964809733082	6
813.983251303857	6
814.001693083857	14
814.020135073082	4
814.038577271533	2
814.057019679209	8
814.075462295952	9
814.093905122078	15
814.112348157272	7
814.130791402008	26
814.149234855652	11
814.167678518681	10
814.186122390776	30
814.204566472255	9
814.22301076296	14
814.24145526289	12
814.259899971887	6
814.278344890268	3
814.296790017716	12
814.315235354548	25
814.333680900606	15
814.35212665573	17
814.370572620239	14
814.389018793815	11
814.407465176774	9
814.42591176896	25
814.444358570212	11
814.46280558069	11
814.481252800552	11
814.499700229481	16
814.518147867794	12
814.536595715175	13
814.555043771939	14
814.573492037771	7
814.591940512828	13
814.61038919727	10
814.628838090778	6
814.647287193671	15
814.665736505631	1
814.684186026817	7
814.702635757229	15
814.721085697024	4
814.739535845887	7
814.757986204135	0
814.776436771449	2
814.79488754799	2
814.813338533914	9
814.831789728906	20
814.850241133124	16
814.868692746568	13
814.887144569237	1
814.905596601132	7
814.924048842412	0
814.942501292759	7
814.960953952332	2
814.97940682113	1
814.997859899155	9
815.016313186405	6
815.034766682882	23
815.053220388584	8
815.071674303513	5
815.090128427667	12
815.108582761206	14
815.127037303812	11
815.145492055644	17
815.163947016543	8
815.182402186828	12
815.200857566338	2
815.219313155233	9
815.237768953036	7
815.256224960225	7
815.274681176639	15
815.29313760228	39
815.311594237146	2
815.330051081239	33
815.348508134558	34
815.366965396944	15
815.385422868714	27
815.403880549712	19
815.422338439935	29
815.440796539384	22
815.45925484806	18
815.477713365803	12
815.496172092931	9
815.514631029285	15
815.533090174865	9
815.551549529514	30
815.570009093546	18
815.588468866805	19
815.606928849291	22
815.625389040843	7
815.643849441781	2
815.662310051787	3
815.680770871177	5
815.699231899635	20
815.717693137478	9
815.736154584548	9
815.754616240685	12
815.773078106207	18
815.791540180796	33
815.810002464771	18
815.828464957973	3
815.846927660241	5
815.865390571895	8
815.883853692617	11
815.902317022724	11
815.920780561898	11
815.939244310458	26
815.957708268086	9
815.97617243494	31
815.99463681102	4
816.013101396486	7
816.031566191178	16
816.050031194938	8
816.068496407924	11
816.086961830137	23
816.105427461735	10
816.123893302401	16
816.142359352453	8
816.160825611572	0
816.179292079918	16
816.197758757649	11
816.216225644448	1
816.234692740473	5
816.253160045726	30
816.271627560204	19
816.29009528391	11
816.308563217001	16
816.32703135916	17
816.345499710545	18
816.363968271157	11
816.382437040996	19
816.400906020221	22
816.419375208513	12
816.437844606032	6
816.456314212778	12
816.474784028751	7
816.49325405395	24
816.511724288376	28
816.530194732029	36
816.548665384909	16
816.567136247016	14
816.585607318349	15
816.604078598909	3
816.622550088696	7
816.64102178771	9
816.659493695951	17
816.67796581326	14
816.696438140113	5
816.714910676035	11
816.733383421024	26
816.751856375399	11
816.770329539002	19
816.788802911831	24
816.807276493887	18
816.82575028517	20
816.844224285521	6
816.862698495258	5
816.881172914222	1
816.899647542413	10
816.918122379672	5
816.936597426318	2
816.95507268219	6
816.97354814713	7
816.992023821615	2
817.010499705009	0
817.02897579779	4
817.047452099638	9
817.065928610873	19
817.084405331335	16
817.102882260864	26
817.121359399781	13
817.139836747765	1
817.158314305135	1
817.176792071573	8
817.195270047398	7
817.21374823245	4
817.23222662657	2
817.250705230076	7
817.269184042651	17
817.287663064611	17
817.30614229564	27
817.324621736055	22
817.343101385539	19
817.361581244249	7
817.380061312346	22
817.398541589671	32
817.417022076063	14
817.435502771683	19
817.45398367653	23
817.472464790764	18
817.490946114066	17
817.509427646754	11
817.527909388511	12
817.546391339495	8
817.564873499707	1
817.583355869304	2
817.601838447971	3
817.620321235864	10
817.638804232985	1
817.657287439493	8
817.675770855069	13
817.694254479873	9
817.712738313904	5
817.731222357162	20
817.749706609648	10
817.768191071521	5
817.786675742462	17
817.80516062263	22
817.823645712026	3
817.84213101065	2
817.860616518501	12
817.879102235739	20
817.897588162045	9
817.916074297579	8
817.934560642182	18
817.953047196171	10
817.971533959547	11
817.990020931991	5
818.008508113663	8
818.026995504404	16
818.045483104531	9
818.063970913886	6
818.082458932628	24
818.10094716028	20
818.119435597318	5
818.137924243584	20
818.156413099078	19
818.174902163799	10
818.193391437748	5
818.211880920925	3
818.230370613171	6
818.248860514803	9
818.267350625664	6
818.285840945752	5
818.304331475068	21
818.322822213453	23
818.341313161224	15
818.359804318065	9
818.378295684451	31
818.396787259747	18
818.41527904443	22
818.433771038182	24
818.452263241321	12
818.470755653688	7
818.489248275283	7
818.507741105947	9
818.526234145997	20
818.544727395117	23
818.563220853623	10
818.581714521358	12
818.600208398161	10
818.618702484193	8
818.637196779612	6
818.655691284099	5
818.674185997974	8
818.692680921077	4
818.711176053248	0
818.729671394648	5
818.748166945435	9
818.76666270545	6
818.785158674534	1
818.803654852846	13
818.822151240546	10
818.840647837314	3
818.859144643469	4
818.877641658694	5
818.896138883147	12
818.914636316828	4
818.933133959896	7
818.951631812034	14
818.970129873558	5
818.988628144152	14
819.007126623974	18
819.025625313025	14
819.044124211303	5
819.062623318969	13
819.081122635704	34
819.099622161668	8
819.118121896859	6
819.136621841279	1
819.155121994928	20
819.173622357963	14
819.192122930068	11
819.210623711401	21
819.229124701963	21
819.247625901753	8
819.266127310931	5
819.284628929178	5
819.303130756653	4
819.321632793197	12
819.340135039129	12
819.358637494449	20
819.377140158838	33
819.395643032455	35
819.414146115301	44
819.432649407216	20
819.451152908519	9
819.469656619209	13
819.488160538969	7
819.506664667798	5
819.525169006015	1
819.543673553461	8
819.562178310135	19
819.580683276037	6
819.599188451168	6
819.617693835528	28
819.636199428957	14
819.654705231933	4
819.673211243819	4
819.691717465093	5
819.710223895596	0
819.728730535168	11
819.747237384128	16
819.765744442317	6
819.784251709734	8
819.802759186221	12
819.821266872096	9
819.83977476704	8
819.858282871532	10
819.876791184934	4
819.895299707723	10
819.913808439583	6
819.93231738083	6
819.950826531306	7
819.969335890852	12
819.987845459785	7
820.006355237788	7
820.02486522518	6
820.04337542164	10
820.061885827489	15
820.080396442408	1
820.098907266714	8
820.117418300091	6
820.135929542855	5
820.154440994848	10
820.172952655911	9
820.191464526203	6
820.209976605724	15
820.228488894633	25
820.247001392771	20
820.265514099979	12
820.284027016415	14
820.302540142081	16
820.321053477135	14
820.339567021258	17
820.35808077477	15
820.376594737352	16
820.395108909163	15
820.413623290202	14
820.432137880471	41
820.450652680128	24
820.469167688855	40
820.487682906811	18
820.506198333996	4
820.52471397057	2
820.543229816213	4
820.561745871085	9
820.580262135187	7
820.598778608518	5
820.617295291078	8
820.635812182867	12
820.654329284044	8
820.672846594292	19
820.691364113768	16
820.709881842474	15
820.728399780409	21
820.746917927574	11
820.765436283967	5
820.78395484959	0
820.802473624443	4
820.820992608524	8
820.839511801835	8
820.858031204375	9
820.876550816144	19
820.895070637142	14
820.913590667371	11
820.932110906828	13
820.950631355515	5
820.969152013431	11
820.987672880417	16
821.006193956792	7
821.024715242396	5
821.04323673723	14
821.061758441292	13
821.080280354585	5
821.098802476948	16
821.117324808699	12
821.13584734968	16
821.15437009989	11
821.17289305933	18
821.19141622784	16
821.209939605739	25
821.228463192708	23
821.246986989225	10
821.265510994653	5
821.28403520947	4
821.302559633357	28
821.321084266633	29
821.339609109139	21
821.358134160715	15
821.37665942168	15
821.395184891715	31
821.413710571139	22
821.432236459793	19
821.450762557517	44
821.46928886463	11
821.487815380813	20
821.506342106226	12
821.524869041029	14
821.54339618506	11
821.561923538163	18
821.580451100494	13
821.598978872215	13
821.617506853007	29
821.636035043187	9
821.654563442438	16
821.673092051078	15
821.691620868788	32
821.710149895729	17
821.728679132058	2
821.747208577458	10
821.765738232087	13
821.784268096106	9
821.802798169196	17
821.821328451515	15
821.839858943223	15
821.858389644003	10
821.876920554011	1
821.89545167325	1
821.913983001719	4
821.932514539577	6
821.951046286505	21
821.969578242664	8
821.988110408052	14
822.006642782671	16
822.025175366678	13
822.043708159757	19
822.062241162065	11
822.080774373604	8
822.099307794372	8
822.11784142437	2
822.136375263599	6
822.154909312057	5
822.173443569746	11
822.191978036665	10
822.210512712814	6
822.229047598193	4
822.247582692801	15
822.266117996641	15
822.28465350971	13
822.303189232009	9
822.321725163539	20
822.340261304299	22
822.358797654288	38
822.377334213508	28
822.395870981799	13
822.414407959479	13
822.43294514639	20
822.451482542531	34
822.470020147902	12
822.488557962503	12
822.507095986176	17
822.525634219397	10
822.54417266153	12
822.562711313052	12
822.581250173646	8
822.599789243629	4
822.618328522842	2
822.636868011286	9
822.65540770896	13
822.673947615705	7
822.69248773184	10
822.711028057045	9
822.729568591641	2
822.748109335467	7
822.766650288364	3
822.785191450651	10
822.803732822008	7
822.822274402756	7
822.840816192734	8
822.859358191783	4
822.877900400222	11
822.896442817732	13
822.914985444473	5
822.933528280763	3
822.952071325965	11
822.970614580397	1
822.989158044219	11
823.007701717112	20
823.026245599395	20
823.04478969075	16
823.063333991334	2
823.081878501309	4
823.100423220355	6
823.118968148792	2
823.137513286299	18
823.156058633037	4
823.174604189165	8
823.193149954364	2
823.211695928794	7
823.230242112614	13
823.248788505505	7
823.267335107627	17
823.28588191898	24
823.304428939564	13
823.322976169537	23
823.341523608582	26
823.360071256858	19
823.378619114364	20
823.397167181101	16
823.415715457229	14
823.434263942427	21
823.452812636857	11
823.471361540517	11
823.489910653409	14
823.508459975531	8
823.527009507043	22
823.545559247627	22
823.564109197282	8
823.582659356327	7
823.601209724604	5
823.61976030227	4
823.638311089009	34
823.656862084978	22
823.675413290018	10
823.693964704449	18
823.712516328271	6
823.731068161164	6
823.749620203128	3
823.768172454483	8
823.786724915069	10
823.805277584886	4
823.823830463934	11
823.842383552212	10
823.860936849723	2
823.879490356304	14
823.898044072276	17
823.916597997479	12
823.935152131913	10
823.953706475579	3
823.972261028316	3
823.990815790443	6
824.009370761802	6
824.027925942392	8
824.046481332053	4
824.065036931105	8
824.083592739389	3
824.102148756744	9
824.120704983489	3
824.139261419466	8
824.157818064515	24
824.176374918954	3
824.194931982465	8
824.213489255367	9
824.2320467375	13
824.250604428705	1
824.2691623293	12
824.287720438968	14
824.306278758026	20
824.324837286315	16
824.343396023677	12
824.361954970269	19
824.380514126253	21
824.399073491308	22
824.417633065754	10
824.436192849272	12
824.454752842181	20
824.473313044162	22
824.491873455374	16
824.510434075977	16
824.528994905812	18
824.547555944718	20
824.566117192856	10
824.584678650226	11
824.603240316986	9
824.621802192819	9
824.640364277882	23
824.658926572337	19
824.677489075864	15
824.696051788623	4
824.714614710772	5
824.733177841994	9
824.751741182446	20
824.770304732131	6
824.788868491047	6
824.807432459355	5
824.825996636734	4
824.844561023345	0
824.863125619187	5
824.881690424262	3
824.900255438567	3
824.918820662105	2
824.937386094874	12
824.955951736875	9
824.974517588107	2
824.993083648572	6
825.011649918427	5
825.030216397355	10
825.048783085514	1
825.067349982746	12
825.085917089368	9
825.104484405383	15
825.123051930469	23
825.141619664628	6
825.160187608177	12
825.178755760959	12
825.197324123133	26
825.215892694218	15
825.234461474696	19
825.253030464405	8
825.271599663346	8
825.290169071359	5
825.308738688923	6
825.3273085154	10
825.345878551268	8
825.364448796369	13
825.383019250541	14
825.401589914265	22
825.420160786902	31
825.43873186893	28
825.45730316003	14
825.475874660522	15
825.494446370246	18
825.513018289203	10
825.531590417231	9
825.550162754651	13
825.568735301144	8
825.587308057028	20
825.605881022144	12
825.624454196492	13
825.643027579913	9
825.661601172565	8
825.68017497461	2
825.698748985887	0
825.717323206236	2
825.735897635976	17
825.75447227479	8
825.773047122995	3
825.791622180432	4
825.810197446942	8
825.828772922684	11
825.847348607818	10
825.865924502024	7
825.884500605463	6
825.903076918293	15
825.921653440196	14
825.940230171491	29
825.958807111859	16
825.977384261458	18
825.99596162045	3
826.014539188514	15
826.033116965811	12
826.0516949525	8
826.070273148261	6
826.088851553414	3
826.10743016764	3
826.126008991098	16
826.144588023789	7
826.163167265712	12
826.181746716867	11
826.200326377415	10
826.218906247035	11
826.237486325887	6
826.256066613972	10
826.27464711129	12
826.293227818	20
826.311808733782	13
826.330389858797	9
826.348971193044	19
826.367552736524	27
826.386134489236	21
826.404716451181	17
826.423298622358	6
826.441881002768	10
826.46046359241	19
826.479046391285	17
826.497629399393	10
826.516212616733	11
826.534796043306	10
826.553379679111	11
826.571963524149	3
826.590547578419	10
826.609131841922	3
826.627716314658	9
826.646300996627	1
826.664885887668	9
826.683470988102	4
826.702056297768	3
826.720641816667	0
826.739227544799	5
826.757813482164	3
826.776399628601	5
826.794985984591	12
826.813572549494	11
826.832159323789	7
826.850746307158	20
826.869333499919	8
826.887920901913	2
826.90650851314	7
826.925096333439	26
826.943684363132	15
826.962272602057	7
826.980861050055	14
826.999449707445	24
827.018038574069	5
827.036627649766	1
827.055216934856	9
827.073806429018	16
827.092396132573	13
827.110986045362	12
827.129576167223	3
827.148166498477	6
827.166757038804	4
827.185347788524	8
827.203938747317	18
827.222529915503	13
827.241121292762	11
827.259712879254	3
827.278304675139	16
827.296896680257	22
827.315488894448	15
827.334081317873	33
827.35267395069	32
827.37126679258	18
827.389859843864	12
827.40845310422	26
827.42704657381	12
827.445640252632	26
827.464234140848	24
827.482828238137	10
827.501422544819	9
827.520017060575	6
827.538611785563	25
827.557206719785	10
827.575801863239	10
827.594397216087	9
827.612992778008	21
827.631588549163	9
827.650184529551	13
827.668780719172	3
827.687377118186	7
827.705973726273	8
827.724570543594	14
827.743167570148	6
827.761764805935	1
827.780362250956	0
827.79895990521	6
827.817557768697	3
827.836155841417	2
827.854754123371	1
827.873352614558	29
827.891951315139	9
827.910550224793	11
827.929149343521	9
827.947748671641	9
827.966348208996	5
827.984947955743	11
828.003547911405	11
828.022148076459	1
828.040748450747	2
828.059349034269	1
828.077949827024	10
828.096550829012	16
828.115152040234	7
828.133753460529	15
828.152355090218	6
828.170956929141	18
828.189558977297	4
828.208161234687	8
828.22676370115	0
828.245366377006	2
828.263969262097	3
828.282572356421	16
828.301175659978	25
828.319779172609	10
828.338382894634	15
828.356986825733	9
828.375590966225	12
828.39419531595	28
828.41279987491	30
828.431404642943	35
828.45000962037	16
828.46861480687	11
828.487220202764	15
828.505825807892	20
828.524431622094	32
828.543037645689	10
828.561643878358	12
828.580250320421	15
828.598856971558	8
828.617463832089	5
828.636070901693	16
828.654678180691	5
828.673285668923	2
828.691893366229	3
828.710501272768	7
828.729109388542	12
828.747717713709	4
828.76632624795	10
828.784934991585	14
828.803543944294	20
828.822153106237	9
828.840762477574	9
828.859372057985	4
828.877981847789	9
828.896591846668	3
828.915202054781	2
828.933812472127	5
828.952423098708	2
828.971033934682	15
828.989644979731	12
829.008256234013	19
829.02686769769	18
829.04547937044	1
829.064091252425	15
829.082703343644	7
829.101315644097	3
829.119928153783	3
829.138540872704	7
829.157153800859	4
829.175766938409	4
829.194380285032	14
829.212993840889	15
829.231607605981	14
829.250221580306	8
829.268835764026	8
829.28745015666	11
829.306064758689	5
829.324679569951	21
829.343294590448	12
829.361909820178	22
829.380525259304	15
829.399140907343	12
829.417756764776	14
829.436372831444	18
829.454989107346	13
829.473605592483	22
829.492222286853	20
829.510839190458	16
829.529456303138	10
829.548073625211	11
829.566691156679	10
829.585308897061	6
829.603926846838	9
829.622545005849	6
829.641163373935	17
829.659781951414	21
829.678400738129	17
829.697019734077	3
829.71563893926	2
829.734258353517	7
829.752877977169	5
829.771497810056	12
829.790117852017	11
829.808738103372	2
829.827358563962	5
829.845979233626	0
829.864600112685	6
829.883221200978	26
829.901842498346	19
829.920464005108	13
829.939085720945	18
829.957707646177	9
829.976329780643	10
829.994952124183	5
830.013574677118	12
830.032197439128	7
830.050820410373	32
830.069443591012	14
830.088066980885	13
830.106690579834	3
830.125314388017	10
830.143938405594	6
830.162562632247	6
830.181187068294	14
830.199811713415	13
830.218436567772	19
830.237061631523	27
830.255686904349	11
830.27431238657	6
830.292938077865	5
830.311563978395	15
830.33019008816	27
830.34881640732	34
830.367442935554	37
830.386069673183	28
830.404696619888	18
830.423323775827	24
830.441951141	13
830.460578715409	11
830.479206499212	15
830.497834492091	24
830.516462694204	33
830.535091105552	18
830.553719726135	11
830.572348556113	4
830.590977595166	5
830.609606843454	9
830.628236300977	23
830.646865967574	8
830.665495843727	5
830.684125928955	1
830.702756223417	19
830.721386727115	18
830.740017440048	5
830.758648362215	0
830.777279493618	3
830.795910834256	5
830.814542384129	6
830.833174143237	10
830.85180611158	13
830.870438289158	11
830.889070675971	7
830.907703272019	9
830.926336077142	2
830.944969091661	7
830.963602315414	4
830.982235748403	2
831.000869390627	6
831.019503242086	1
831.03813730262	5
831.05677157255	9
831.075406051715	10
831.094040740115	7
831.11267563775	6
831.13131074446	8
831.149946060566	7
831.168581585907	12
831.187217320483	12
831.205853264134	8
831.224489417181	4
831.243125779302	13
831.26176235098	14
831.280399131573	4
831.299036121561	15
831.317673320624	16
831.336310729083	7
831.354948346616	17
831.373586173546	26
831.392224209711	37
831.410862454951	10
831.429500909426	22
831.448139573297	18
831.466778446404	10
831.485417528586	17
831.504056820163	19
831.522696320816	5
831.541336030704	4
831.559975949988	5
831.578616078507	4
831.597256416102	8
831.615896962932	10
831.634537718997	7
831.653178684459	7
831.671819859156	7
831.690461242928	13
831.709102835936	17
831.72774463818	8
831.746386649658	2
831.765028870533	14
831.783671300484	11
831.80231393983	7
831.820956788251	8
831.839599845909	13
831.858243112962	17
831.87688658909	4
831.895530274454	3
831.914174169054	1
831.93281827289	2
831.951462585961	7
831.970107108428	11
831.988751839971	8
832.007396780749	11
832.026041930763	14
832.044687290013	14
832.063332858499	11
832.081978636221	13
832.100624623178	20
832.119270819371	15
832.1379172248	9
832.156563839625	2
832.175210663526	3
832.193857696502	4
832.212504938874	5
832.231152390482	3
832.249800051326	2
832.268447921407	23
832.287096000722	5
832.305744289274	17
832.324392787062	24
832.343041494085	20
832.361690410345	20
832.380339535841	3
832.398988870572	6
832.417638414379	14
832.436288167583	5
832.454938130022	33
832.473588301698	17
832.492238682609	13
832.510889272597	10
832.52954007198	15
832.5481910806	13
832.566842298455	16
832.585493725547	9
832.604145361715	3
832.622797207279	8
832.641449261918	15
832.660101526115	15
832.678753999227	5
832.697406681735	12
832.71605957332	2
832.7347126743	8
832.753365984517	6
832.77201950381	2
832.790673232499	9
832.809327170265	13
832.827981317426	4
832.846635673664	3
832.865290239298	15
832.883945014008	30
832.902599998115	11
832.921255191298	2
832.939910593877	10
832.958566205692	9
832.977222026584	8
832.995878056712	3
833.014534296236	3
833.033190744836	21
833.051847402834	40
833.070504269907	30
833.089161346216	33
833.107818631923	40
833.126476126705	19
833.145133830724	16
833.163791744139	7
833.18244986663	14
833.201108198358	14
833.219766739323	5
833.238425489684	5
833.257084449121	9
833.275743617955	23
833.294402995865	26
833.313062583012	17
833.331722379395	15
833.350382385175	17
833.369042600032	24
833.387703024125	32
833.406363657454	28
833.42502450002	20
833.443685551822	36
833.462346812861	7
833.481008283137	12
833.499669962649	31
833.518331851398	13
833.536993949383	10
833.555656256766	18
833.574318773225	22
833.59298149892	10
833.611644433852	7
833.63030757786	3
833.648970931426	5
833.667634494068	3
833.686298265947	9
833.704962246902	0
833.723626437254	7
833.742290836843	5
833.76095544583	0
833.779620263732	4
833.798285291031	10
833.816950527567	1
833.83561597334	5
833.85428162835	7
833.872947492596	5
833.891613565919	7
833.910279848639	18
833.928946340596	6
833.94761304163	4
833.966279952221	9
833.984947071728	11
834.003614400633	20
834.022281938613	17
834.040949685992	21
834.059617642607	5
834.078285808459	22
834.096954183388	15
834.115622767714	15
834.134291561277	35
834.152960564077	18
834.171629775954	15
834.190299197228	9
834.208968827578	7
834.227638667326	10
834.246308716151	22
834.264978974373	17
834.283649441832	24
834.302320118368	15
834.32099100414	6
834.339662099311	13
834.358333403718	12
834.377004917202	24
834.395676640084	14
834.414348572043	18
834.433020713238	36
834.451693063831	32
834.470365623501	21
834.489038392568	5
834.507711370712	15
834.526384558094	20
834.545057954712	10
834.563731560728	4
834.582405375982	22
834.601079400312	10
834.61975363388	8
834.638428076684	1
834.657102728887	9
834.675777590166	4
834.694452660682	4
834.713127940436	1
834.731803429427	12
834.750479127816	7
834.769155035282	14
834.787831151985	10
834.806507477925	4
834.825184013264	3
834.843860757679	8
834.862537711332	7
834.881214874222	19
834.899892246349	9
834.918569827714	17
834.937247618316	13
834.955925618316	4
834.974603827393	1
834.993282245708	3
835.01196087326	5
835.030639709889	4
835.049318756076	5
835.067998011341	13
835.086677475843	21
835.105357149583	19
835.124037032399	26
835.142717124614	17
835.161397426227	5
835.180077936916	7
835.198758656683	6
835.217439585848	10
835.23612072425	23
835.25480207189	15
835.273483628768	16
835.292165394884	24
835.310847370076	26
835.329529554667	16
835.348211948495	31
835.366894551561	43
835.385577363865	32
835.404260385245	36
835.422943616025	19
835.441627056042	23
835.460310705296	23
835.478994563788	9
835.497678631358	10
835.516362908326	8
835.535047394371	13
835.553732089814	18
835.572416994495	18
835.591102108253	3
835.60978743141	3
835.628472963644	6
835.647158705437	5
835.665844656147	10
835.684530816255	6
835.70321718544	0
835.721903763863	10
835.740590551685	10
835.759277548745	7
835.777964754882	12
835.796652170417	8
835.81533979503	11
835.834027628881	9
835.85271567213	16
835.871403924617	9
835.890092386182	5
835.908781056984	1
835.927469937025	4
835.946159026464	0
835.964848325142	0
835.983537832896	10
836.002227549889	17
836.02091747612	4
836.039607611749	3
836.058297956456	5
836.076988510562	5
836.095679273745	10
836.114370246166	2
836.133061427825	3
836.151752818883	13
836.170444419019	20
836.189136228392	15
836.207828247004	4
836.226520474854	20
836.245212912103	10
836.263905558429	2
836.282598413994	9
836.301291478797	7
836.319984752838	12
836.338678236117	26
836.357371928795	17
836.376065830551	29
836.394759941545	33
836.413454261616	43
836.432148791087	43
836.450843529956	51
836.469538477903	36
836.488233635089	12
836.506929001513	30
836.525624577175	19
836.544320362075	18
836.563016356214	31
836.581712559591	41
836.600408972046	19
836.6191055939	9
836.637802424992	7
836.656499465484	19
836.675196714893	9
836.6938941737	9
836.712591841746	3
836.73128971887	0
836.749987805554	9
836.768686101316	9
836.787384606155	8
836.806083320393	8
836.82478224387	14
836.843481376586	7
836.862180718379	5
836.880880269572	7
836.899580030003	11
836.918279999512	3
836.93698017842	5
836.955680566567	8
836.974381163953	7
836.993081970416	2
[truncated: 106,068 more rows]
