# Supplementary material for: Identification and tentative removal of collagen glue in Palaeolithic worked bone objects: implications for ZooMS and radiocarbon dating
Source: Sci Rep. 2023 Dec 13;13:22119. doi: 10.1038/s41598-023-49242-7 (PMC10719399; doi:10.1038/s41598-023-49242-7)
Supplement: Supplementary file 2 — Supplementary Information 2. [file 41598_2023_49242_MOESM2_ESM.zip › maldi raw files/637 IST_original_2.txt]

800.066860075864	10
800.085145048584	2
800.103430230579	0
800.121715621685	3
800.140001222066	10
800.158287031724	11
800.176573050658	16
800.194859278701	16
800.213145716021	4
800.231432362618	1
800.249719218323	10
800.268006283305	9
800.28629355773	6
800.304581041098	2
800.322868734076	6
800.341156635997	10
800.359444747194	19
800.377733067668	22
800.396021597417	15
800.414310336277	14
800.43259928458	20
800.450888441992	13
800.469177808514	14
800.48746738448	12
800.505757169555	7
800.524047163906	0
800.542337367701	2
800.560627780439	1
800.57891840262	9
800.59720923391	5
800.615500274478	6
800.633791524321	8
800.652082983275	22
800.670374651505	13
800.688666529012	7
800.706958615795	3
800.725250911855	0
800.743543417024	17
800.761836131637	16
800.780129055194	12
800.798422188193	24
800.816715530303	19
800.835009081689	20
800.853302842351	13
800.871596812291	4
800.88989099134	4
800.908185379833	4
800.926479977435	5
800.944774784315	7
800.963069800471	17
800.981365025737	9
800.99966046028	6
801.017956104099	14
801.036251957029	10
801.054548019402	9
801.072844290885	17
801.091140771645	14
801.109437461514	2
801.127734360828	15
801.146031469418	14
801.164328787119	7
801.182626313929	18
801.200924050183	22
801.219221995547	1
801.237520150188	4
801.255818514106	0
801.274117087134	16
801.292415869606	20
801.310714861187	23
801.329014062046	19
801.347313472182	14
801.365613091428	24
801.383912920117	23
801.402212957917	23
801.420513204827	9
801.43881366118	14
801.457114326644	17
801.475415201385	8
801.493716285403	25
801.512017578531	11
801.530319081103	3
801.548620792786	14
801.566922713745	9
801.585224843981	23
801.603527183328	10
801.621829731951	5
801.640132489852	8
801.65843545703	8
801.676738633485	7
801.695042019051	8
801.713345613893	6
801.731649418013	2
801.74995343141	3
801.768257653917	4
801.786562085701	1
801.804866726763	0
801.823171577102	0
801.841476636551	6
801.859781905277	18
801.878087383281	14
801.896393070562	9
801.914698966953	13
801.933005072621	3
801.951311387734	12
801.969617911957	12
801.987924645291	10
802.006231588069	22
802.024538739957	9
802.042846100955	14
802.061153671398	9
802.079461450952	4
802.097769439949	4
802.116077637891	6
802.134386045276	3
802.152694661939	2
802.171003487712	3
802.189312522763	9
802.207621767092	14
802.225931220698	11
802.244240883414	8
802.262550755407	5
802.280860836679	2
802.299171127061	8
802.317481626887	6
802.335792335824	20
802.354103254038	15
802.37241438153	16
802.390725718132	6
802.40903726418	5
802.427349019337	4
802.445660983605	7
802.463973157318	18
802.482285540142	7
802.500598132243	14
802.518910933621	4
802.537223944111	11
802.555537164045	5
802.573850593089	7
802.592164231412	26
802.610478079012	21
802.628792135722	16
802.647106401878	1
802.665420876977	6
802.683735561521	0
802.702050455342	1
802.720365558274	8
802.738680870484	7
802.756996391972	12
802.775312122738	20
802.793628062614	15
802.811944211768	31
802.8302605702	18
802.84857713791	34
802.86689391473	39
802.885210900829	11
802.903528096205	20
802.921845500859	11
802.940163114624	6
802.958480937834	9
802.976798970155	13
802.995117211753	2
803.01343566263	9
803.031754322617	11
803.050073191882	7
803.068392270426	6
803.08671155808	4
803.105031055179	5
803.123350761389	8
803.141670676877	3
803.159990801477	14
803.178311135688	14
803.196631678843	11
803.214952431276	1
803.233273392987	0
803.251594563809	4
803.269915943909	6
803.288237533288	10
803.306559331944	4
803.324881339878	11
803.343203556924	6
803.361525983247	9
803.379848619016	4
803.398171463896	12
803.416494517887	13
803.434817781156	13
803.453141253703	5
803.471464935529	10
803.489788826465	9
803.508112926847	9
803.52643723634	0
803.544761754944	1
803.563086482993	0
803.581411420321	7
803.599736566759	2
803.618061922476	3
803.636387487472	6
803.654713261578	1
803.673039244963	4
803.691365437626	4
803.709691839567	20
803.72801845062	14
803.746345271118	5
803.764672300727	7
803.782999539615	11
803.801326987781	9
803.819654645058	8
803.837982511613	11
803.856310587447	20
803.87463887256	13
803.892967366783	3
803.911296070285	3
803.929624983066	1
803.947954105125	10
803.966283436295	5
803.984612976911	12
804.002942726638	18
804.021272685644	11
804.039602853929	7
804.057933231324	8
804.076263817998	22
804.094594613951	9
804.112925619015	0
804.131256833525	2
804.149588257146	4
804.167919890046	1
804.186251732224	0
804.204583783681	19
804.22291604425	9
804.241248514097	5
804.259581193222	19
804.277914081459	18
804.296247179142	8
804.314580485937	3
804.332914001843	8
804.351247727195	12
804.369581661658	16
804.387915805567	13
804.406250158588	14
804.424584720887	17
804.442919492298	14
804.461254472988	9
804.479589662957	12
804.497925062204	15
804.51626067073	11
804.534596488367	8
804.552932515284	7
804.571268751479	3
804.589605196953	2
804.607941851539	5
804.62627871557	0
804.644615788547	5
804.662953070969	18
804.68129056267	7
804.699628263483	5
804.717966173574	16
804.736304292778	14
804.754642621427	6
804.772981159188	11
804.791319906396	20
804.809658862715	11
804.827998028146	2
804.846337403023	0
804.864676987011	5
804.883016780279	0
804.901356782658	5
804.919696994484	10
804.938037415422	4
804.956378045638	8
804.974718884967	3
804.993059933908	2
805.011401191795	3
805.02974265896	19
805.048084335405	24
805.066426220961	19
805.084768315964	3
805.103110620079	11
805.121453133473	6
805.139795855978	9
805.158138787931	5
805.176481928994	4
805.194825279338	14
805.21316883896	3
805.231512607694	3
805.249856585875	14
805.268200773168	18
805.286545169572	9
805.304889775423	12
805.323234590386	16
805.341579614628	8
805.35992484815	11
805.378270290951	8
805.396615942864	18
805.414961804223	17
805.433307874694	9
805.451654154445	2
805.470000643308	14
805.48834734145	10
805.506694248872	10
805.525041365572	3
805.543388691553	13
805.561736226645	21
805.580083971017	2
805.598431924668	5
805.616780087598	2
805.63512845964	1
805.65347704113	0
805.671825831564	3
805.690174831445	15
805.708524040605	8
805.726873458878	4
805.74522308643	5
805.763572923261	14
805.781922969205	7
805.800273224428	3
805.818623689098	2
805.83697436288	6
805.855325245775	5
805.873676338116	2
805.892027639569	1
805.910379150303	7
805.928730870148	16
805.94708279944	1
805.965434937845	1
805.983787285529	3
806.002139842493	1
806.020492608737	1
806.038845584092	5
806.057198768728	7
806.075552162643	0
806.093905765838	2
806.112259578145	9
806.130613599732	3
806.148967830598	5
806.167322270745	2
806.185676920003	15
806.204031778542	11
806.222386846527	14
806.240742123458	11
806.259097609836	9
806.277453305326	9
806.295809210096	8
806.314165324145	17
806.332521647475	23
806.350878179917	7
806.369234921639	9
806.38759187264	8
806.405949032755	14
806.424306402316	20
806.442663981157	6
806.461021769111	5
806.479379766177	2
806.497737972691	20
806.516096388317	7
806.534455013223	7
806.552813847409	15
806.571172890708	9
806.589532143454	8
806.607891605312	7
806.626251276451	4
806.64461115687	8
806.662971246401	3
806.681331545212	1
806.699692053303	0
806.718052770674	8
806.736413697158	1
806.754774833089	5
806.773136178133	5
806.79149773229	4
806.809859495894	14
806.828221468778	11
806.846583650775	11
806.864946042052	6
806.883308642442	2
806.90167145228	12
806.92003447123	12
806.93839769946	5
806.956761136803	1
806.975124783594	0
806.993488639497	8
807.011852704681	9
807.030216979144	11
807.048581462888	12
807.066946155745	6
807.085311057882	1
807.1036761693	2
807.122041489997	8
807.140407019808	13
807.158772758898	2
807.177138707269	7
807.195504864921	16
807.213871231685	9
807.232237807897	3
807.250604593222	5
807.268971587827	10
807.287338791545	4
807.305706204544	23
807.324073826823	35
807.342441658382	9
807.360809699222	3
807.379177949174	18
807.397546408407	22
807.415915076921	14
807.434283954715	13
807.45265304179	4
807.471022337977	6
807.489391843445	4
807.507761558193	4
807.526131482055	4
807.544501615197	17
807.562871957619	22
807.581242509322	0
807.599613270305	5
807.617984240402	1
807.636355419946	4
807.654726808604	7
807.673098406375	9
807.691470213594	4
807.709842229926	1
807.728214455538	1
807.746586890264	0
807.764959534438	4
807.783332387725	16
807.801705450293	2
807.820078722141	9
807.838452203103	17
807.856825893512	8
807.875199793035	15
807.893573901839	10
807.911948219923	0
807.930322747121	17
807.948697483599	9
807.967072429358	3
807.985447584398	3
808.003822948551	3
808.022198522153	1
808.040574304867	5
808.058950296863	0
808.077326498139	17
808.095702908528	5
808.114079528199	7
808.13245635715	1
808.150833395215	4
808.169210642727	3
808.187588099354	5
808.205965765261	6
808.224343640282	13
808.24272172475	32
808.2611000185	17
808.279478521364	17
808.29785723334	12
808.316236154766	13
808.334615285304	33
808.352994625124	16
808.371374174224	15
808.389753932606	21
808.408133900101	10
808.426514076877	7
808.444894462934	5
808.463275058272	5
808.481655862891	4
808.500036876624	9
808.518418099638	11
808.536799531932	7
808.55518117334	4
808.57356302403	2
808.591945084	4
808.610327353252	4
808.628709831784	5
808.647092519431	3
808.665475416526	9
808.683858522734	5
808.702241838057	5
808.720625362828	3
808.739009096712	8
808.757393039878	2
808.775777192325	9
808.794161553885	23
808.812546124727	21
808.83093090485	1
808.849315894255	10
808.86770109294	15
808.886086500907	7
808.904472117988	9
808.922857944349	15
808.941243979825	10
808.95963022475	6
808.978016678788	0
808.996403342107	1
809.01479021454	4
809.033177296423	2
809.051564587419	5
809.069952087864	3
809.088339797255	3
809.106727716095	3
809.125115844049	4
809.143504181284	1
809.161892727801	2
809.180281483599	7
809.198670448511	16
809.217059622705	1
809.23544900618	13
809.253838598937	19
809.272228400975	8
809.290618412126	10
809.30900863256	14
809.327399062275	11
809.345789701271	8
809.364180549382	12
809.382571606773	15
809.400962873447	14
809.419354349234	13
809.437746034471	8
809.456137928822	5
809.474530032454	9
809.492922345368	7
809.511314867396	13
809.529707598873	10
809.548100539464	9
809.566493689169	2
809.584887048323	20
809.603280616592	17
809.621674394142	3
809.640068380974	7
809.658462577088	8
809.676856982483	5
809.695251596992	2
809.713646420783	13
809.732041453689	7
809.750436696043	2
809.768832147512	0
809.787227808263	0
809.805623678127	5
809.824019757442	0
809.84241604587	0
809.86081254358	11
809.87920925074	16
809.897606166846	17
809.916003292401	9
809.934400627071	0
809.952798171023	4
809.971195924089	10
809.989593886605	3
810.007992058234	7
810.026390439146	0
810.044789029172	1
810.063187828648	2
810.081586837238	3
810.099986055277	1
810.118385482431	5
810.136785118699	2
810.155184964249	6
810.173585019249	0
810.191985283195	2
810.210385756591	5
810.228786439102	3
810.247187331062	5
810.265588432136	8
810.283989742325	24
810.302391261964	11
810.320792990885	14
810.33919492892	12
810.35759707607	15
810.375999432669	6
810.394401998383	4
810.412804773379	4
810.431207757657	1
810.449610951217	10
810.468014353892	8
810.486417965849	0
810.504821787256	17
810.523225817609	18
810.541630057413	20
810.560034506331	20
810.578439164531	4
810.596844032014	2
810.615249108611	4
810.633654394658	9
810.652059889819	4
810.670465594263	1
810.688871507821	3
810.70727763083	1
810.725683962953	11
810.744090504358	10
810.762497255046	5
810.780904214849	5
810.799311383933	2
810.8177187623	1
810.83612634995	1
810.854534146882	0
810.872942152928	0
810.891350368257	5
810.909758792868	3
810.928167426762	6
810.94657626977	3
810.964985322061	3
810.983394583635	4
811.00180405449	8
811.020213734461	13
811.038623623882	2
811.057033722417	2
811.075444030068	2
811.093854547168	2
811.112265273552	8
811.130676209049	9
811.14908735383	10
811.167498707725	5
811.185910270903	15
811.204322043531	5
811.222734025106	21
811.241146216132	7
811.259558616273	15
811.277971225864	3
811.296384044569	2
811.314797072558	8
811.333210309661	7
811.351623756215	10
811.370037411883	22
811.388451276667	33
811.406865350901	23
811.42527963425	17
811.443694126882	5
811.462108828796	4
811.480523739993	12
811.498938860306	14
811.517354190068	8
811.535769728946	3
811.554185477106	1
811.572601434382	1
811.59101760094	9
811.609433976781	6
811.627850561905	0
811.646267356312	5
811.664684359834	3
811.683101572638	9
811.701518994726	4
811.719936626096	9
811.738354466582	11
811.756772516518	1
811.77519077557	2
811.793609243736	9
811.812027921353	2
811.830446808085	5
811.848865904101	9
811.867285209399	24
811.885704723812	10
811.904124447508	12
811.922544380656	2
811.940964522918	9
811.959384874463	11
811.977805435124	0
811.996226205068	7
812.014647184294	6
812.033068372804	11
812.051489770429	0
812.069911377337	1
812.088333193528	8
812.106755219002	31
812.125177453759	18
812.143599897632	20
812.162022550788	5
812.180445413227	8
812.198868484949	11
812.217291765786	15
812.235715255906	8
812.25413895531	23
812.272562863997	14
812.290986981799	3
812.309411308885	24
812.327835845421	8
812.346260591073	12
812.36468554584	13
812.383110709891	16
812.401536083225	29
812.419961665842	22
812.438387457742	3
812.456813458758	17
812.475239669057	5
812.49366608864	19
812.512092717506	15
812.530519555487	7
812.548946602919	4
812.567373859467	12
812.585801325299	11
812.604229000245	10
812.622656884476	8
812.641084977989	1
812.659513280786	0
812.677941792867	9
812.696370514063	5
812.714799444542	8
812.733228584305	2
812.751657933351	3
812.770087491681	10
812.788517259127	1
812.806947235856	4
812.8253774217	12
812.843807816996	3
812.862238421408	1
812.880669235103	8
812.899100258081	16
812.917531490176	7
812.935962931722	8
812.954394582383	10
812.972826442328	9
812.991258511557	4
813.009690789901	2
813.028123277529	0
813.046555974441	6
813.064988880636	3
813.083421995947	5
813.10185532071	3
813.120288854588	6
813.138722597582	9
813.157156550028	2
813.175590711757	6
813.194025082603	18
813.212459662731	13
813.230894451976	19
813.249329450673	18
813.267764658485	13
813.286200075581	33
813.304635701793	14
813.323071537456	13
813.341507582236	15
813.359943836467	13
813.378380299646	23
813.396816972277	12
813.415253854024	15
813.433690945054	9
813.452128245369	19
813.470565754799	17
813.489003473682	13
813.50744140168	20
813.525879538962	4
813.54431788536	5
813.562756441378	4
813.581195206344	15
813.599634180594	10
813.61807336396	13
813.636512756778	14
813.654952358712	8
813.673392169929	11
813.691832190431	9
813.710272420217	3
813.728712859119	1
813.747153507305	13
813.765594364775	8
813.784035431529	8
813.802476707567	10
813.820918192721	14
813.839359887159	27
813.857801790714	6
813.87624390372	4
813.894686225843	2
813.913128757249	2
813.93157149794	4
813.950014447747	4
813.968457607006	11
813.986900975382	12
814.005344553041	12
814.023788339985	9
814.042232336044	11
814.060676541389	11
814.079120956017	16
814.097565579929	14
814.116010413126	3
814.134455455439	1
814.152900707037	10
814.171346167918	12
814.189791838084	9
814.208237717366	17
814.226683805932	12
814.245130103783	5
814.263576610918	4
814.28202332717	7
814.300470252705	44
814.318917387525	25
814.33736473163	15
814.35581228485	28
814.374260047524	12
814.392708019313	17
814.411156200387	15
814.429604590577	17
814.448053190052	2
814.466501998979	8
814.484951016855	10
814.503400244183	2
814.521849680628	4
814.540299326356	23
814.55874918137	5
814.577199245836	7
814.595649519251	8
814.61410000195	3
814.632550693933	9
814.651001595201	3
814.669452705586	0
814.687904025423	2
814.706355554377	2
814.724807292615	7
814.74325923997	4
814.761711396778	4
814.780163762702	4
814.79861633791	10
814.817069122404	13
814.835522116013	12
814.853975318908	8
814.872428731087	6
814.890882352551	3
814.9093361833	11
814.927790223165	17
814.946244472315	17
814.96469893075	3
814.983153598301	8
815.001608475305	6
815.020063561426	1
815.038518856832	3
815.056974361522	4
815.075430075329	6
815.093885998421	7
815.112342130797	11
815.130798472459	26
815.149255023405	17
815.167711783468	4
815.186168752816	14
815.204625931449	11
815.223083319366	9
815.241540916401	11
815.25999872272	15
815.278456738324	3
815.296914963213	5
815.315373397219	1
815.33383204051	7
815.352290893086	5
815.370749954946	17
815.389209225924	12
815.407668706355	5
815.426128395902	9
815.444588294735	11
815.463048402684	5
815.481508720086	1
815.499969246606	17
815.518429982411	9
815.536890927332	0
815.555352081706	14
815.573813445198	4
815.592275017975	1
815.610736800036	16
815.629198791215	1
815.647660991847	3
815.666123401596	21
815.684586020461	15
815.703048848781	11
815.721511886217	1
815.739975132938	4
815.758438588945	4
815.776902254236	2
815.795366128645	2
815.813830212507	1
815.832294505486	7
815.850759007582	9
815.869223719132	5
815.887688639799	10
815.90615376975	16
815.924619108987	2
815.943084657342	0
815.961550414981	8
815.980016382074	8
815.998482558116	16
816.01694894378	9
816.035415538393	6
816.053882342291	12
816.072349355474	14
816.090816577943	5
816.109284009529	20
816.1277516504	8
816.146219500557	9
816.164687559999	8
816.183155828558	9
816.201624306571	5
816.220092993701	9
816.238561890117	13
816.257030995818	8
816.275500310636	11
816.29396983474	9
816.312439568129	20
816.330909510804	16
816.349379662596	19
816.367850023674	10
816.386320594037	8
816.404791373686	11
816.42326236262	13
816.441733560672	6
816.460204968009	2
816.478676584632	8
816.497148410372	11
816.515620445566	7
816.534092689877	4
816.552565143474	0
816.571037806188	9
816.589510678357	6
816.607983759642	12
816.626457050214	10
816.644930550071	0
816.663404259213	4
816.681878177474	10
816.700352305019	6
816.718826641851	1
816.7373011878	5
816.755775943035	14
816.774250907724	10
816.792726081361	8
816.811201464454	8
816.829677056832	6
816.848152858327	0
816.866628869108	14
816.885105089175	19
816.90358151836	3
816.92205815683	0
816.940535004587	0
816.959012061629	3
816.977489327957	7
816.995966803402	1
817.014444488134	4
817.032922382152	9
817.051400485455	9
817.069878797876	1
817.088357319751	2
817.106836050575	6
817.125314990854	4
817.143794140419	7
817.162273499101	9
817.18075306707	15
817.199232844156	6
817.217712830696	15
817.236193026354	14
817.254673431467	9
817.273154045697	8
817.291634869045	10
817.310115901847	12
817.328597143767	26
817.347078594974	25
817.365560255297	35
817.384042125076	19
817.402524203972	13
817.421006492154	12
817.439488989622	16
817.457971696377	8
817.47645461225	15
817.494937737408	3
817.513421071853	2
817.531904615415	2
817.550388368432	0
817.568872330567	1
817.587356501988	6
817.605840882527	2
817.624325472521	2
817.642810271632	4
817.661295280199	6
817.679780497714	4
817.698265924685	1
817.716751560773	3
817.735237406147	0
817.753723460808	0
817.772209724587	8
817.790696197821	11
817.809182880172	0
817.82766977181	3
817.846156872566	3
817.864644182777	8
817.883131702105	5
817.90161943072	2
817.920107368622	1
817.938595515641	0
817.957083872116	12
817.975572437708	18
817.994061212418	6
818.012550196583	6
818.031039389867	5
818.049528792437	16
818.068018404462	3
818.086508225436	0
818.104998255865	2
818.123488495413	9
818.141978944247	11
818.160469602367	13
818.178960469606	9
818.197451546131	8
818.215942831943	14
818.234434327041	7
818.252926031258	16
818.271417944929	20
818.289910067719	17
818.308402399796	25
818.326894941159	17
818.34538769164	3
818.363880651408	4
818.382373820463	5
818.400867198804	7
818.419360786264	14
818.437854583179	23
818.456348589212	6
818.474842804531	0
818.493337228969	16
818.511831862863	10
818.530326705874	22
818.548821758172	14
818.567317019589	10
818.585812490461	14
818.604308170451	7
818.622804059728	1
818.641300158123	9
818.659796465974	10
818.678292982943	2
818.696789709199	5
818.715286644742	2
818.733783789572	4
818.75228114352	1
818.770778706755	14
818.789276479277	10
818.807774460917	4
818.826272652013	3
818.844771052227	5
818.863269661728	0
818.881768480516	8
818.900267508423	6
818.918766745616	14
818.937266192096	19
818.955765847864	12
818.974265712919	8
818.992765787092	9
819.011266070552	12
819.029766563299	17
819.048267265165	5
819.066768176317	2
819.085269296926	4
819.103770626653	3
819.122272165667	8
819.140773913799	16
819.159275871219	13
819.177778037926	6
819.19628041392	10
819.214782999032	17
819.233285793601	14
819.251788797288	5
819.270292010093	4
819.288795432523	5
819.307299063903	5
819.32580290457	8
819.344306954525	9
819.362811213598	6
819.381315682127	8
819.399820359774	32
819.418325246709	23
819.436830342762	8
819.455335648272	9
819.4738411629	15
819.492346886984	3
819.510852820187	2
819.529358962508	11
819.547865314117	15
819.566371875014	18
819.584878645197	14
819.603385624668	0
819.621892813258	4
819.640400211135	0
819.6589078183	13
819.677415634752	13
819.695923660322	7
819.71443189535	0
819.732940339495	16
819.751448992929	9
819.769957855481	1
819.788466927489	2
819.806976208616	0
819.82548569903	6
819.843995398564	8
819.862505307385	3
819.881015425662	5
819.899525752889	3
819.918036289742	1
819.936547035544	2
819.955057990634	4
819.973569155012	0
819.992080528677	0
820.01059211163	0
820.029103903702	6
820.047615905061	2
820.066128115709	5
820.084640535475	1
820.103153164697	11
820.121666003039	24
820.140179050668	8
820.158692307585	1
820.177205773621	8
820.195719448944	11
820.214233333556	6
820.232747427455	25
820.251261730642	11
820.269776242948	9
820.288290964541	8
820.306805895423	14
820.325321035592	19
820.343836384881	13
820.362351943457	7
820.380867711321	33
820.399383688473	14
820.417899874744	11
820.436416270303	4
820.454932875149	13
820.473449689284	11
820.491966712538	9
820.510483945248	7
820.529001387078	11
820.547519038196	8
820.566036898601	2
820.584554968126	11
820.603073246938	17
820.621591735039	22
820.640110432259	4
820.658629338935	5
820.677148454731	11
820.695667779815	10
820.714187314018	1
820.732707057847	1
820.751227010626	3
820.769747172693	9
820.788267544049	6
820.806788124523	14
820.825308914286	4
820.843829913337	6
820.862351121675	12
820.880872539303	7
820.899394166049	6
820.917916002083	1
820.936438047575	0
820.954960302186	3
820.973482765916	1
820.992005438934	0
821.010528321241	2
821.029051412835	1
821.04757471355	15
821.066098223721	20
821.084621943011	15
821.10314587159	5
821.121670009289	5
821.140194356444	8
821.158718912719	5
821.177243678282	3
821.195768653134	6
821.214293837104	4
821.232819230364	3
821.251344832911	4
821.269870644747	9
821.288396665872	2
821.306922896115	15
821.325449335648	32
821.343975984468	14
821.362502842577	9
821.381029909806	10
821.399557186323	7
821.418084672128	29
821.436612367222	26
821.455140271435	9
821.473668385106	7
821.492196707727	19
821.510725239806	30
821.529253981173	8
821.547782931829	5
821.566312091605	0
821.5848414605	8
821.603371038853	10
821.621900826325	8
821.640430823085	6
821.658961029135	5
821.677491444472	5
821.69602206893	6
821.714552902676	4
821.733083945711	0
821.751615198203	3
821.770146659646	3
821.788678330378	16
821.807210210399	19
821.825742299708	10
821.844274598306	4
821.862807106023	18
821.881339823029	19
821.899872749324	16
821.918405884908	8
821.936939229611	2
821.955472783773	5
821.974006547053	17
821.992540519454	3
822.011074701313	7
822.029609092291	1
822.048143692558	12
822.066678502114	17
822.08521352079	12
822.103748748923	9
822.122284186177	10
822.14081983255	6
822.159355688381	11
822.177891753501	16
822.196428027741	20
822.21496451127	17
822.233501204088	6
822.252038106025	7
822.270575217252	8
822.289112537767	11
822.307650067572	10
822.326187806665	7
822.344725754879	7
822.363263912381	19
822.381802279172	35
822.400340855253	5
822.418879640453	10
822.437418635111	8
822.455957838721	22
822.474497251788	17
822.493036874145	3
822.511576705621	3
822.530116746387	12
822.548656996272	0
822.567197455616	9
822.585738124249	7
822.604279002002	1
822.622820089044	1
822.641361385206	15
822.659902890827	10
822.678444605567	5
822.696986529597	13
822.715528662747	13
822.734071005355	10
822.752613557083	5
822.7711563181	9
822.789699288407	12
822.808242468003	2
822.826785856719	7
822.845329454724	16
822.863873262019	5
822.882417278434	11
822.900961504307	6
822.9195059393	20
822.938050583583	7
822.956595436986	0
822.975140499847	13
822.993685771829	8
823.0122312531	9
823.03077694366	18
823.049322843341	5
823.067868952479	15
823.086415270739	5
823.104961798118	8
823.123508534957	9
823.142055480915	3
823.160602636163	2
823.1791500007	2
823.197697574696	14
823.216245357644	16
823.23479334988	25
823.253341551406	23
823.271889962222	6
823.290438582158	7
823.308987411384	14
823.327536449899	25
823.346085697703	29
823.364635154797	10
823.383184821012	19
823.401734696685	5
823.420284781479	10
823.438835075394	14
823.457385578597	5
823.47593629126	4
823.494487213043	13
823.513038343947	4
823.531589684309	16
823.550141233792	1
823.568692992564	2
823.587244960627	4
823.605797137979	13
823.624349524451	3
823.642902120213	3
823.661454925265	3
823.680007939437	4
823.698561163069	3
823.717114595821	13
823.735668237863	7
823.754222089194	7
823.772776149646	5
823.791330419388	1
823.809884898589	10
823.828439586911	9
823.846994484353	1
823.865549591085	4
823.884104907107	5
823.902660432418	6
823.92121616702	8
823.939772110742	9
823.958328263755	1
823.976884626057	9
823.995441197649	9
824.01399797853	2
824.032554968533	4
824.051112167826	5
824.069669576408	2
824.088227194112	9
824.106785021105	3
824.125343057388	2
824.143901302961	3
824.162459757825	10
824.181018421809	4
824.199577295083	4
824.218136377816	29
824.236695669501	7
824.255255170646	11
824.273814880911	19
824.292374800466	6
824.310934929311	17
824.329495267277	8
824.348055814533	19
824.36661657108	16
824.385177536916	20
824.403738712043	12
824.42230009646	19
824.440861689998	20
824.459423492656	13
824.477985504774	2
824.496547726013	5
824.515110156712	2
824.533672796531	0
824.552235645472	2
824.570798703872	3
824.589361971393	2
824.607925448204	15
824.626489134305	1
824.645053029697	0
824.66361713421	3
824.682181448013	6
824.700745971106	4
824.71931070349	4
824.737875644995	1
824.75644079579	1
824.775006155875	2
824.793571725251	5
824.812137503748	12
824.830703491536	4
824.849269688782	9
824.867836095151	16
824.88640271064	4
824.904969535589	2
824.923536569659	7
824.942103813019	6
824.960671265501	2
824.979238927274	9
824.997806798505	4
825.016374878859	4
825.034943168333	2
825.053511667267	5
825.072080375323	4
825.090649292669	2
825.109218419305	8
825.127787755232	20
825.14635730028	14
825.164927054619	16
825.183497018249	5
825.202067191	21
825.22063757321	19
825.239208164542	3
825.257778965165	13
825.276349975078	8
825.294921194112	21
825.313492622607	13
825.332064260223	10
825.35063610696	16
825.369208163158	18
825.387780428476	13
825.406352903086	23
825.424925586986	14
825.443498480007	12
825.462071582489	5
825.480644894261	14
825.499218414985	5
825.51779214517	5
825.536366084476	3
825.554940233242	8
825.573514591129	0
825.592089158138	2
825.610663934608	7
825.629238920198	9
825.64781411508	12
825.666389519252	5
825.684965132715	4
825.7035409553	1
825.722116987176	2
825.740693228342	6
825.7592696788	7
825.777846338379	4
825.796423207249	5
825.81500028541	1
825.833577572862	1
825.852155069604	0
825.870732775469	0
825.889310690624	8
825.907888815071	31
825.926467148808	21
825.945045691667	12
825.963624443817	0
825.982203405258	2
826.000782575991	3
826.019361955844	18
826.037941544989	3
826.056521343425	2
826.075101351152	6
826.09368156817	7
826.11226199431	8
826.130842629741	8
826.149423474464	12
826.168004528307	14
826.186585791612	10
826.205167264038	9
826.223748945586	5
826.242330836594	3
826.260912936725	1
826.279495246316	10
826.298077765028	20
826.316660493032	11
826.335243430158	8
826.353826576575	17
826.372409932284	15
826.390993497283	8
826.409577271574	10
826.428161254987	22
826.446745447691	5
826.465329849686	5
826.483914460973	19
826.502499281381	14
826.521084311081	17
826.539669550072	19
826.558254998355	3
826.576840655759	3
826.595426522625	6
826.614012598612	17
826.632598883721	10
826.651185378291	3
826.669772081984	6
826.688358995137	2
826.706946117412	1
826.725533448809	7
826.744120989497	4
826.762708739647	5
826.781296698748	6
826.799884867311	4
826.818473244996	4
826.837061832142	0
826.85565062841	0
826.8742396338	2
826.892828848652	6
826.911418272794	8
826.930007906059	14
826.948597748446	5
826.967187800294	18
826.985778061264	9
827.004368531526	2
827.022959211079	1
827.041550099924	15
827.060141197891	6
827.07873250515	11
827.0973240217	6
827.115915747712	6
827.134507682676	11
827.153099826932	8
827.17169218048	7
827.190284743319	3
827.208877515451	15
827.227470496704	10
827.246063687249	7
827.264657087086	20
827.283250696215	9
827.301844514466	12
827.320438542178	20
827.339032779013	13
827.35762722497	19
827.376221880388	11
827.394816744928	6
827.413411818761	9
827.432007101885	8
827.450602594132	2
827.46919829584	16
827.48779420667	11
827.506390326792	14
827.524986656206	16
827.543583194743	3
827.562179942571	10
827.580776899692	19
827.599374066104	19
827.617971441639	22
827.636569026635	6
827.655166820754	6
827.673764823995	1
827.692363036698	6
827.710961458523	4
827.72956008981	1
827.748158930219	11
827.766757979751	6
827.785357238744	10
827.80395670686	2
827.822556384268	2
827.841156270799	1
827.859756366791	6
827.878356671906	17
827.896957186313	1
827.915557909842	3
827.934158843003	1
827.952759985116	9
827.971361336522	21
827.98996289722	6
828.008564667041	3
828.027166646323	1
828.045768834728	3
828.064371232425	1
828.082973839245	2
828.101576655527	3
828.120179680931	2
828.138782915798	3
828.157386359617	0
828.175990012898	8
828.194593875302	5
828.213197946998	3
828.231802227987	7
828.250406718098	12
828.269011417671	22
828.287616326367	27
828.306221444355	9
828.324826771466	15
828.343432308039	16
828.362038053734	5
828.380644008723	15
828.399250173003	24
828.417856546576	14
828.436463129272	9
828.45506992126	9
828.473676922541	6
828.492284132944	7
828.51089155264	6
828.529499181798	11
828.548107020079	19
828.566715067652	4
828.585323324348	0
828.603931790337	22
828.622540465619	24
828.641149350192	8
828.659758443889	2
828.678367747048	2
828.69697725916	2
828.715586980735	3
828.734196911602	7
828.752807051762	5
828.771417401044	13
828.79002795962	9
828.808638727318	3
828.827249704478	8
828.845860890762	6
828.864472286338	1
828.883083891037	2
828.901695705199	0
828.920307728484	0
828.938919961061	3
828.957532402931	1
828.976145054094	6
828.99475791438	6
829.013370983958	12
829.031984262829	10
829.050597750994	4
829.069211448281	1
829.087825354861	7
829.106439470734	13
829.125053795899	6
829.143668330188	23
829.162283073939	17
829.180898026814	8
829.199513188981	10
829.218128560272	7
829.236744140855	8
829.255359930901	8
829.273975929901	13
829.292592138363	7
829.311208555948	13
829.329825182826	4
829.348442018997	14
829.367059064631	3
829.385676319219	6
829.404293783099	17
829.422911456272	7
829.441529338739	11
829.460147430328	11
829.47876573138	10
829.497384241556	17
829.516002960855	9
829.534621889617	13
829.553241027502	8
829.57186037468	11
829.590479931321	17
829.609099697085	9
829.627719671973	11
829.646339856154	4
829.664960249627	7
829.683580852394	1
829.702201664285	6
829.720822685468	1
829.739443916115	6
829.758065355715	8
829.776687004778	6
829.795308863134	0
829.813930930614	13
829.832553207387	12
829.851175693283	3
829.869798388643	2
829.888421293126	9
829.907044406902	18
829.925667729971	6
829.944291262164	5
829.96291500365	8
829.98153895443	9
830.000163114673	4
830.018787483869	12
830.037412062528	19
830.056036850311	5
830.074661847218	6
830.093287053588	2
830.111912469081	10
830.130538094038	4
830.149163927948	4
830.167789971321	1
830.186416223988	3
830.205042685779	4
830.223669356863	12
830.24229623724	4
830.260923326911	11
830.279550625706	11
830.298178133794	11
830.316805851176	20
830.335433777851	15
830.354061913649	23
830.372690258742	12
830.391318813128	3
830.409947576807	13
830.42857654978	18
830.447205731876	25
830.465835123267	18
830.48446472395	22
830.503094533758	14
830.521724552859	2
830.540354781254	6
830.558985218942	12
830.577615865924	3
830.59624672203	8
830.6148777876	4
830.633509062293	8
830.65214054611	4
830.67077223939	8
830.689404141795	4
830.708036253493	24
830.726668574485	6
830.745301104601	4
830.76393384418	2
830.782566792883	0
830.80119995071	2
830.819833318171	0
830.838466894586	9
830.857100680294	2
830.875734675296	3
830.894368879593	2
830.913003293013	0
830.931637915727	4
830.950272747734	14
830.968907789036	12
830.987543039461	18
831.006178499351	21
831.024814168364	15
831.043450046672	3
831.062086134273	5
831.080722430998	18
831.099358937017	17
831.11799565233	7
831.136632576768	12
831.155269710669	7
831.173907053694	3
831.192544606013	8
831.211182367626	2
831.229820338533	11
831.248458518564	6
831.267096907889	7
831.285735506509	6
831.304374314252	21
831.323013331459	12
831.341652557791	8
831.360291993417	2
831.378931638166	16
831.39757149238	8
831.416211555718	5
831.43485182835	15
831.453492310277	11
831.472133001327	11
831.490773901842	11
831.509415011481	4
831.528056330244	8
831.546697858471	25
831.565339595822	36
831.583981542468	16
831.602623698408	2
831.621266063642	0
831.63990863817	2
831.658551421823	3
831.67719441477	7
831.695837616841	1
831.714481028376	6
831.733124649036	7
831.75176847899	13
831.770412518239	21
831.789056766611	13
831.807701224448	4
831.82634589141	7
831.844990767496	0
831.863635853216	10
831.88228114789	9
831.900926651859	7
831.919572365123	10
831.93821828768	11
831.956864419363	8
831.975510760339	7
831.99415731061	1
832.012804070176	10
832.031451039036	5
832.05009821702	3
832.068745604469	2
832.087393200873	4
832.10604100674	12
832.124689021733	10
832.14333724602	10
832.161985679602	12
832.180634322478	4
832.199283174478	5
832.217932235943	15
832.236581506363	18
832.255230986247	7
832.273880675427	7
832.2925305739	11
832.311180681498	17
832.329830998221	6
832.348481524408	7
832.36713225972	8
832.385783204327	10
832.404434358229	12
832.423085721425	10
832.441737293745	20
832.460389075361	11
832.479041066441	3
832.497693266646	2
832.516345675975	3
832.5349982946	3
832.553651122519	9
832.572304159733	1
832.590957406241	0
832.609610861875	14
832.628264526803	14
832.646918401026	15
832.665572484544	6
832.684226777356	7
832.702881279294	8
832.721535990526	4
832.740190910883	4
832.758846040705	9
832.777501379652	14
832.796156927894	18
832.81481268543	7
832.833468652092	6
832.852124828218	6
832.87078121347	4
832.889437808016	10
832.908094611857	22
832.926751624823	21
832.945408847084	5
832.96406627864	13
832.982723919491	3
833.001381769638	6
833.020039828909	7
833.038698097475	8
833.057356575165	11
833.076015262322	1
833.094674158773	1
833.113333264349	5
833.131992579221	15
833.150652103217	12
833.169311836678	4
833.187971779265	14
833.206631931146	5
833.225292292153	2
833.243952862625	7
833.262613642222	6
833.281274631114	4
833.299935829301	11
833.318597236784	6
833.337258853391	9
833.355920679294	14
833.374582714492	10
833.393244958985	19
833.411907412603	6
833.430570075517	12
833.449232947726	43
833.46789602923	14
833.486559319859	8
833.505222819954	2
833.523886529174	7
833.542550447689	22
833.561214575329	2
833.579878912265	9
833.598543458496	6
833.617208214023	8
833.635873178844	2
833.654538352791	4
833.673203736034	3
833.691869328571	10
833.710535130405	3
833.729201141533	1
833.747867361787	2
833.766533791337	8
833.785200430181	7
833.803867278151	2
833.822534335417	9
833.841201601978	0
833.859869077835	1
833.878536762987	0
833.897204657264	3
833.915872761007	1
833.934541073876	18
833.953209595869	16
833.971878327329	15
833.990547267914	18
834.009216417794	7
834.0278857768	10
834.046555345272	15
834.065225122869	9
834.083895109762	0
834.10256530595	11
834.121235711434	12
834.139906326044	3
834.158577149949	6
834.17724818315	13
834.195919425646	13
834.214590877268	21
834.233262538186	24
834.251934408399	12
834.270606487908	10
834.289278776713	8
834.307951274644	5
834.32662398187	19
834.345296898392	31
834.363970024209	27
834.382643359153	15
834.401316903392	9
834.419990656926	4
834.438664619587	4
834.457338791714	7
834.476013172966	17
834.494687763514	12
834.513362563357	11
834.532037572327	14
834.550712790763	24
834.569388218324	27
834.588063855181	22
834.606739701164	6
834.625415756443	21
834.644092021017	6
834.662768494888	3
834.681445178055	2
834.700122070347	16
834.718799171935	0
834.737476482819	5
834.75615400317	1
834.774831732476	2
834.793509671078	5
834.812187818976	10
834.83086617617	18
834.84954474249	9
834.868223518277	5
834.886902503189	0
834.905581697226	0
834.924261100731	0
834.942940713361	8
834.961620535457	12
834.980300566679	3
834.998980807198	5
835.017661256842	17
835.036341915783	10
835.055022784019	8
835.073703861552	17
835.092385148211	9
835.111066644336	0
835.129748349587	13
835.148430263964	6
835.167112387978	10
835.185794720948	4
835.204477263213	9
835.223160014775	18
835.241842975634	4
835.260526145618	7
835.279209524898	6
835.297893113475	10
835.316576911349	6
835.335260918348	17
835.353945134814	17
835.372629560405	10
835.391314195294	10
835.409999039478	14
835.428684092789	7
835.447369355396	15
835.466054827299	13
835.484740508329	6
835.503426398825	3
835.522112498448	3
835.540798807366	14
835.559485325582	17
835.578172053093	4
835.596858989731	0
835.615546135666	8
835.634233490897	6
835.652921055254	7
835.671608829077	2
835.690296812027	4
835.708985004104	1
835.727673405647	3
835.746362016316	13
835.765050836452	10
835.783739865715	3
835.802429104274	4
835.821118551959	13
835.839808208941	19
835.85849807522	16
835.877188150795	9
835.895878435667	9
835.914568929665	10
835.933259632959	19
835.951950545551	10
835.970641667269	4
835.989332998454	10
836.008024538935	14
836.026716288543	18
836.045408247277	4
836.064100415478	0
836.082792792806	2
836.101485379431	6
836.120178175352	8
836.138871180399	17
836.157564394744	9
836.176257818385	0
836.194951451493	6
836.213645293558	17
836.232339345089	14
836.251033605747	18
836.269728075702	8
836.288422754783	11
836.307117643332	15
836.325812741007	24
836.344508047979	16
836.363203564248	9
836.381899289644	18
836.400595224506	15
836.419291368496	12
836.437987721782	26
836.456684284195	12
836.475381056075	4
836.494078037082	15
836.512775227386	16
836.531472626816	3
836.550170235713	0
836.568868053738	1
836.587566081059	4
836.606264317678	4
836.624962763593	2
836.643661418635	5
836.662360282974	9
836.68105935661	2
836.699758639373	7
836.718458131604	21
836.737157832961	15
836.755857743615	13
836.774557863396	2
836.793258192644	6
836.811958731019	6
836.830659478692	0
836.849360435661	5
836.868061601928	9
836.886762977321	0
836.905464562012	7
836.924166356	7
836.942868359115	4
836.961570571527	3
836.980272993406	5
836.998975624242	9
837.017678464546	6
837.036381514147	10
[truncated: 106,068 more rows]
