# Supplementary material for: Identification and tentative removal of collagen glue in Palaeolithic worked bone objects: implications for ZooMS and radiocarbon dating
Source: Sci Rep. 2023 Dec 13;13:22119. doi: 10.1038/s41598-023-49242-7 (PMC10719399; doi:10.1038/s41598-023-49242-7)
Supplement: Supplementary file 2 — Supplementary Information 2. [file 41598_2023_49242_MOESM2_ESM.zip › maldi raw files/637 IST_original_3.txt]

800.188775595489	0
800.207059041181	1
800.225342696029	10
800.243626560174	29
800.261910633475	10
800.280194915933	4
800.298479407687	7
800.316764108739	6
800.335049018947	1
800.353334138311	0
800.371619466972	0
800.38990500493	1
800.408190752044	11
800.426476708455	5
800.444762873883	3
800.463049248748	3
800.481335832909	2
800.499622626087	0
800.517909628562	0
800.536196840193	0
800.554484261262	4
800.572771891347	3
800.591059730729	0
800.609347779408	0
800.627636037244	6
800.645924504236	2
800.664213180525	5
800.682502066112	4
800.700791160855	4
800.719080464754	10
800.737369978092	11
800.755659700445	5
800.773949632096	6
800.792239772904	0
800.810530123148	0
800.82882068241	7
800.847111450968	2
800.865402428824	1
800.883693615836	4
800.901985012006	5
800.920276617473	15
800.938568432236	9
800.956860456157	3
800.975152689235	2
800.99344513175	10
801.011737783281	2
801.03003064411	5
801.048323714096	16
801.06661699352	5
801.08491048196	7
801.103204179697	0
801.121498086732	5
801.139792202924	2
801.158086528273	3
801.176381062919	0
801.194675806862	3
801.212970759963	5
801.231265922221	2
801.249561293916	7
801.267856874628	9
801.286152664638	0
801.304448663805	2
801.322744872269	1
801.34104129003	1
801.359337916949	1
801.377634753165	9
801.395931798398	11
801.414229053069	5
801.432526516897	13
801.450824190023	30
801.469122072306	14
801.487420163746	0
801.505718464484	1
801.524016974379	0
801.542315693712	0
801.560614622062	9
801.578913759709	8
801.597213106654	4
801.615512662756	5
801.633812428016	4
801.652112402574	6
801.670412586428	10
801.688712979441	4
801.707013581611	3
801.725314393078	0
801.743615413844	3
801.761916643766	8
801.780218082987	12
801.798519731224	20
801.8168215889	9
801.835123655733	2
801.853425931724	1
801.871728417012	0
801.890031111598	0
801.908334015342	9
801.926637128243	10
801.944940450583	5
801.963243981939	2
801.981547722594	1
801.999851672406	1
802.018155831516	0
802.036460199924	3
802.054764777489	5
802.073069564353	7
802.091374560233	4
802.109679765553	4
802.127985180029	2
802.146290803664	5
802.164596636737	1
802.182902678827	7
802.201208930215	9
802.219515390761	8
802.237822060604	15
802.256128939746	5
802.274436028046	2
802.292743325503	3
802.311050832259	6
802.329358548313	16
802.347666473384	6
802.365974607893	12
802.384282951561	15
802.402591504526	9
802.42090026665	8
802.439209237931	4
802.457518418511	8
802.475827808248	2
802.494137407424	11
802.512447215617	1
802.530757233109	3
802.549067459899	5
802.567377895707	5
802.585688540953	0
802.603999395357	0
802.622310458919	2
802.64062173192	0
802.658933213939	4
802.677244905255	1
802.69555680573	0
802.713868915504	1
802.732181234575	0
802.750493762805	3
802.768806500192	8
802.787119446879	4
802.805432602863	7
802.823745967865	6
802.842059542307	1
802.860373325906	2
802.878687318663	0
802.89700152086	7
802.915315932074	13
802.933630552586	2
802.951945382257	10
802.970260421226	6
802.988575669494	0
803.00689112692	1
803.025206793504	4
803.043522669387	15
803.061838754569	3
803.080155048909	1
803.098471552407	5
803.116788265203	5
803.135105187158	1
803.153422318552	10
803.171739658964	3
803.190057208675	1
803.208374967684	8
803.226692935712	2
803.245011113178	1
803.263329499803	8
803.281648095586	2
803.299966900668	4
803.318285915049	16
803.336605138588	11
803.354924571286	0
803.373244213282	1
803.391564064437	1
803.409884124891	4
803.428204394644	4
803.446524873555	10
803.464845561624	10
803.483166458993	8
803.50148756566	6
803.519808881346	3
803.538130406471	9
803.556452140754	3
803.574774084196	5
803.593096237078	9
803.611418598977	5
803.629741170176	11
803.648063950533	2
803.666386940189	2
803.684710139144	0
803.703033547118	0
803.721357164531	10
803.739680991103	1
803.758005026833	0
803.776329271862	0
803.794653726191	1
803.812978389678	0
803.831303262324	0
803.849628344269	9
803.867953635373	5
803.886279135776	1
803.904604845479	0
803.92293076434	1
803.94125689236	5
803.959583229679	12
803.977909776297	1
803.996236531934	8
804.01456349701	6
804.032890671245	6
804.05121805464	2
804.069545647333	2
804.087873449185	1
804.106201460477	6
804.124529680788	8
804.142858110398	6
804.161186749307	4
804.179515597235	2
804.197844654603	1
804.216173920989	0
804.234503396815	3
804.2528330818	15
804.271162975944	5
804.289493079528	3
804.30782339213	1
804.326153914032	0
804.344484645093	7
804.362815585454	4
804.381146735114	5
804.399478093792	8
804.417809661911	2
804.436141439048	9
804.454473425626	19
804.472805621362	15
804.491138026258	8
804.509470640594	1
804.527803463948	7
804.546136496602	7
804.564469738415	2
804.582803189528	5
804.6011368498	12
804.619470719372	3
804.637804798243	4
804.656139086133	12
804.674473583464	5
804.692808289953	1
804.711143205602	0
804.729478330691	0
804.747813664799	0
804.766149208207	3
804.784484960774	8
804.802820922641	0
804.821157093667	2
804.839493473993	3
804.857830063619	8
804.876166862264	1
804.894503870349	2
804.912841087594	1
804.931178513998	0
804.949516149702	4
804.967853994565	6
804.986192048869	2
805.004530312191	0
805.022868784814	0
805.041207466596	0
805.059546357679	3
805.07788545792	10
805.096224767462	7
805.114564286303	0
805.132904014164	0
805.151243951465	3
805.169584097926	5
805.187924453547	4
805.206265018467	0
805.224605792547	0
805.242946776068	2
805.261287968608	3
805.279629370448	0
805.297970981447	4
805.316312801747	8
805.334654831347	7
805.352997069966	7
805.371339518026	19
805.389682175105	3
805.408025041625	4
805.426368117163	3
805.444711402143	11
805.463054896283	12
805.481398599582	0
805.499742512181	0
805.51808663394	18
805.536430965141	11
805.55477550536	1
805.57312025488	2
805.591465213559	17
805.609810381539	3
805.62815575882	5
805.646501345119	10
805.664847140859	3
805.68319314576	2
805.70153935982	0
805.719885783181	22
805.738232415702	9
805.756579257523	1
805.774926308504	8
805.793273568785	1
805.811621038367	0
805.829968716969	1
805.848316605011	0
805.866664702073	4
805.885013008576	4
805.90336152424	0
805.921710249063	10
805.940059183186	19
805.95840832647	14
805.976757679195	4
805.99510724094	1
806.013457011985	3
806.03180699219	0
806.050157181696	0
806.068507580362	2
806.086858188329	0
806.105209005596	5
806.123560031883	4
806.141911267611	1
806.1602627125	8
806.178614366548	14
806.196966229898	12
806.215318302407	9
806.233670584218	1
806.252023075188	8
806.27037577546	12
806.288728685032	3
806.307081803624	3
806.325435131657	2
806.34378866871	8
806.362142415205	16
806.38049637086	13
806.398850535675	0
806.417204909791	1
806.435559493068	13
806.453914285645	7
806.472269287383	4
806.490624498422	11
806.508979918762	16
806.527335548121	3
806.545691386922	7
806.564047434884	7
806.582403692006	0
806.600760158429	5
806.619116834013	6
806.637473718897	1
806.655830812942	0
806.674188116289	1
806.692545628795	9
806.710903350744	6
806.729261281712	5
806.747619421982	0
806.765977771411	3
806.784336330143	3
806.802695098034	4
806.821054075227	9
806.839413261581	5
806.857772657377	8
806.876132262051	5
806.894492076309	0
806.912852099586	0
806.931212332165	1
806.949572773904	10
806.967933424944	2
806.986294285146	0
807.004655354648	1
807.023016633311	6
807.041378121276	29
807.059739818401	16
807.078101724828	4
807.096463840416	4
807.114826165445	6
807.133188699495	12
807.151551442846	11
807.169914395358	5
807.188277557171	0
807.206640928145	8
807.225004508421	7
807.243368297858	8
807.261732296595	4
807.280096504494	1
807.298460921695	1
807.316825548056	0
807.33519038386	3
807.353555428543	6
807.371920682809	10
807.390286145954	5
807.408651818683	4
807.427017700432	15
807.445383791482	3
807.463750091693	3
807.482116601207	5
807.500483319881	3
807.518850247856	2
807.537217384993	5
807.555584731432	6
807.573952287031	7
807.592320051932	7
807.610688025995	1
807.629056209359	3
807.647424601884	6
807.665793203711	2
807.68416201484	0
807.702531034989	2
807.720900264581	2
807.739269703193	10
807.757639351248	11
807.776009208323	13
807.794379274841	6
807.81274955052	2
807.83112003536	1
807.849490729502	0
807.867861632806	0
807.886232745411	7
807.904604067177	8
807.922975598246	5
807.941347338617	4
807.959719288007	3
807.978091446841	1
807.996463814695	3
808.014836391993	10
808.03320917831	11
808.051582174071	1
808.069955378993	1
808.088328793076	1
808.106702416461	5
808.125076249008	4
808.143450290857	8
808.161824541867	4
808.180199002179	4
808.198573671653	5
808.216948550429	1
808.235323638366	7
808.253698935606	14
808.272074442006	6
808.29045015771	8
808.308826082575	3
808.327202216742	5
808.34557856007	18
808.363955112701	1
808.382331874493	5
808.400708845588	5
808.419086025985	24
808.437463415402	6
808.455841014263	3
808.474218822145	6
808.49259683947	1
808.510975065956	8
808.529353501604	11
808.547732146555	2
808.566111000667	0
808.584490064081	0
808.602869336658	3
808.621248818536	3
808.639628509577	8
808.658008409919	2
808.676388519424	0
808.694768838231	0
808.7131493662	0
808.731530103471	0
808.749911049904	2
808.76829220564	2
808.786673570537	11
808.805055144737	8
808.823436928099	0
808.841818920764	0
808.86020112259	1
808.878583533719	8
808.896966154151	0
808.915348983603	4
808.933732022358	8
808.952115270416	2
808.970498727636	4
808.988882394159	9
809.007266269843	9
809.02565035483	4
809.044034648979	3
809.062419152431	1
809.080803865045	4
809.099188786962	0
809.117573918181	3
809.135959258422	3
809.154344808106	5
809.172730566812	3
809.191116534961	2
809.209502712131	1
809.227889098745	7
809.246275694522	13
809.264662499319	1
809.28304951356	4
809.301436736963	20
809.31982416967	15
809.338211811679	14
809.356599662709	17
809.374987723184	3
809.393375992679	4
809.411764471619	6
809.430153159579	10
809.448542056984	14
809.466931163551	10
809.48532047928	10
809.503710004312	10
809.522099738365	8
809.540489681863	3
809.558879834522	4
809.577270196485	24
809.595660767751	15
809.614051548038	3
809.63244253777	5
809.650833736522	10
809.66922514472	1
809.687616761938	2
809.7060085886	2
809.724400624425	4
809.742792869271	11
809.761185323562	0
809.779577987014	1
809.797970859771	1
809.81636394183	0
809.834757232911	5
809.853150733436	4
809.871544442983	0
809.889938361974	2
809.908332489986	7
809.926726827302	4
809.945121373921	0
809.963516129703	0
809.981911094788	2
810.000306269035	1
810.018701652586	3
810.0370972453	10
810.055493047317	4
810.073889058638	1
810.09228527898	3
810.110681708626	1
810.129078347575	6
810.147475195686	0
810.165872253102	0
810.18426951968	2
810.202666995561	1
810.221064680606	0
810.239462574953	4
810.257860678464	1
810.276258991278	0
810.294657513254	0
810.313056244535	5
810.331455184978	8
810.349854334725	12
810.368253693635	12
810.386653261707	1
810.405053039224	3
810.423453025904	9
810.441853221746	12
810.460253626892	6
810.478654241201	7
810.497055064814	6
810.515456097449	6
810.533857339528	3
810.552258790911	0
810.570660451316	1
810.589062321166	0
810.607464400038	4
810.625866688355	16
810.644269185835	9
810.662671892336	2
810.681074808282	8
810.699477933392	2
810.717881267805	5
810.736284811381	0
810.754688564261	3
810.773092526446	8
810.791496697652	6
810.809901078162	4
810.828305667976	7
810.846710466953	1
810.865115475235	1
810.883520692679	4
810.901926119427	0
810.920331755338	3
810.938737600554	3
810.957143654933	1
810.975549918615	1
810.99395639132	4
811.01236307347	6
811.030769964924	1
811.0491770654	10
811.067584375322	2
811.085991894265	0
811.104399622654	7
811.122807560065	3
811.14121570678	4
811.159624062799	2
811.178032627982	3
811.196441402469	0
811.214850386119	10
811.233259579074	5
811.251668981191	6
811.270078592613	6
811.288488413199	8
811.306898442947	0
811.325308682141	5
811.343719130357	4
811.362129788019	1
811.380540654844	0
811.398951730691	0
811.417363015984	8
811.435774510441	7
811.454186214201	4
811.472598127267	2
811.491010249354	1
811.509422580746	0
811.527835121442	3
811.546247871302	5
811.564660830467	7
811.583073998794	0
811.601487376427	1
811.619900963223	1
811.638314759324	2
811.656728764587	6
811.675142979156	3
811.693557402747	12
811.711972035784	4
811.730386878126	0
811.748801929489	20
811.767217190299	11
811.785632660131	4
811.804048339268	0
811.82246422771	6
811.840880325315	10
811.859296632225	9
811.877713148298	0
811.896129873677	0
811.914546808219	1
811.932963951924	7
811.951381305076	29
811.96979886725	4
811.98821663887	15
812.006634619513	2
812.02505280946	1
812.043471208713	8
812.061889817129	3
812.08030863485	3
812.098727661735	0
812.117146897925	1
812.135566343278	1
812.153985997937	8
812.172405861618	6
812.190825934745	1
812.209246217177	1
812.227666708632	0
812.246087409533	3
812.264508319457	12
812.282929438686	3
812.30135076722	7
812.319772304918	10
812.338194051921	4
812.356616008087	4
812.37503817356	0
812.393460548054	1
812.411883131995	5
812.430305925241	4
812.44872892751	5
812.467152139226	3
812.485575559964	1
812.503999190007	2
812.522423029214	4
812.540847077868	0
812.559271335686	1
812.577695802668	0
812.596120478955	0
812.614545364265	1
812.632970459021	0
812.651395762942	11
812.669821276168	27
812.688246998558	11
812.706672930253	3
812.725099071113	3
812.743525421136	2
812.761951980607	2
812.780378749241	18
812.79880572704	3
812.817232914002	3
812.835660310271	8
812.854087915844	0
812.872515730582	3
812.890943754625	5
812.909371987833	5
812.927800430346	6
812.946229082023	2
812.964657942865	13
812.983087013154	5
813.001516292465	3
813.019945781082	6
813.038375479005	5
813.056805386092	10
813.075235502484	5
813.093665828041	1
813.112096362904	5
813.130527106931	4
813.148958060122	1
813.167389222761	1
813.185820594422	1
813.204252175389	2
813.222683965662	3
813.241115965099	2
813.259548173842	1
813.27798059175	3
813.296413218963	3
813.314846055199	22
813.333279100883	10
813.351712355731	5
813.370145819885	10
813.388579493203	6
813.407013375827	6
813.425447467616	4
813.443881768569	8
813.46231627897	11
813.480750998394	0
813.499185927123	4
813.517621065159	6
813.536056412359	0
813.554491968865	0
813.572927734536	11
813.591363709513	1
813.609799893655	0
813.628236286961	0
813.646672889714	6
813.665109701491	5
813.683546722574	5
813.701983952821	7
813.720421392516	4
813.738859041376	0
813.757296899401	0
813.77573496659	0
813.794173243085	0
813.812611728887	2
813.831050423853	10
813.849489328125	4
813.867928441563	3
813.886367764165	2
813.904807296214	0
813.923247037288	10
813.941686987667	8
813.960127147352	12
813.978567516203	7
813.997008094359	2
814.015448881681	0
814.033889878309	1
814.05233108396	0
814.07077249906	4
814.089214123465	6
814.107655956894	4
814.126097999629	0
814.14454025153	8
814.162982712878	9
814.18142538325	7
814.199868262928	2
814.218311351912	9
814.236754650062	7
814.255198157518	6
814.273641874139	13
814.292085799925	9
814.310529935018	6
814.328974279417	2
814.347418832981	5
814.365863595852	2
814.384308567888	0
814.402753749089	1
814.421199139738	8
814.439644739552	10
814.45809054839	4
814.476536566676	2
814.494982794127	2
814.513429230885	5
814.531875876666	0
814.550322731896	4
814.568769796432	2
814.587217069992	3
814.605664552859	0
814.624112245033	7
814.642560146371	4
814.661008256875	1
814.679456576686	2
814.697905105804	3
814.716353844086	2
814.734802791676	0
814.753251948431	0
814.771701314493	0
814.790150889579	0
814.808600674113	0
814.827050667812	8
814.845500870818	10
814.86395128299	3
814.882401904327	6
814.900852735112	8
814.919303774922	2
814.937755024038	5
814.956206482461	14
814.97465815005	6
814.993110026946	0
815.011562112865	6
815.030014408233	3
815.048466912909	2
815.066919626608	9
815.085372549614	2
815.103825681786	1
815.122279023406	0
815.140732574051	6
815.159186334002	6
815.177640303261	1
815.196094481685	8
815.214548869416	4
815.233003466172	2
815.251458272376	0
815.269913287887	6
815.288368512423	0
815.306823946265	0
815.325279589273	2
815.34373544173	6
815.362191503212	18
815.380647774	16
815.399104254096	11
815.417560943357	1
815.436017841926	3
815.454474949519	1
815.472932266561	3
815.491389792768	10
815.509847528283	7
815.528305472964	2
815.54676362681	14
815.565221990106	4
815.583680562425	5
815.602139344052	6
815.620598334846	2
815.639057535088	1
815.657516944354	5
815.675976562927	13
815.694436390809	3
815.712896427856	6
815.73135667421	1
815.749817129731	2
815.768277794417	4
815.786738668411	10
815.805199751713	4
815.82366104418	9
815.842122545813	8
815.860584256755	8
815.879046177003	2
815.897508306418	7
815.91597064514	17
815.934433192887	11
815.952895950083	2
815.971358916445	9
815.989822092115	9
816.00828547695	14
816.026749070952	3
816.045212874403	0
816.063676886879	0
816.082141108663	3
816.100605539754	4
816.119070180011	3
816.137535029435	4
816.156000088166	0
816.174465356205	0
816.19293083341	0
816.211396519782	0
816.229862415603	0
816.248328520448	2
816.266794834602	3
816.285261357922	1
816.303728090691	15
816.322195032485	12
816.340662183586	1
816.359129543996	14
816.377597113572	9
816.396064892456	2
816.414532880365	8
816.433001077723	7
816.451469484248	6
816.46993810008	14
816.488406925079	8
816.506875959245	5
816.525345202718	2
816.5438146555	3
816.562284317448	4
816.580754188704	0
816.599224268984	0
816.617694558715	0
816.636165057612	2
816.654635765817	8
816.673106683047	1
816.691577809727	3
816.710049145573	11
816.728520690728	19
816.746992445049	1
816.765464408537	0
816.783936581332	0
816.802408963295	1
816.820881554707	2
816.839354355286	0
816.85782736489	3
816.876300583943	0
816.894774012164	11
816.913247649692	11
816.931721496246	7
816.95019555225	4
816.96866981742	1
816.987144291757	3
817.005618975545	2
817.024093868357	5
817.042568970477	10
817.061044281906	2
817.079519802502	0
817.097995532264	5
817.116471471335	6
817.134947619714	12
817.15342397726	0
817.171900543973	2
817.190377320136	0
817.208854305325	4
817.227331499822	7
817.245808903485	2
817.264286516457	2
817.282764338738	7
817.301242370186	5
817.319720610942	10
817.338199060723	14
817.356677719955	5
817.375156588354	6
817.393635666061	11
817.412114952935	13
817.430594448976	3
817.449074154326	2
817.467554068843	12
817.48603419281	2
817.504514525803	7
817.522995068104	1
817.541475819714	0
817.559956780491	1
817.578437950435	0
817.596919329688	3
817.615400918249	14
817.633882715836	12
817.652364722874	3
817.67084693922	4
817.689329364592	2
817.707811999273	8
817.72629484312	5
817.744777896277	0
817.763261158601	5
817.781744630375	0
817.800228311317	0
817.818712201284	5
817.837196300702	4
817.855680609287	10
817.874165127039	5
817.892649854242	12
817.91113479047	3
817.929619936007	3
817.948105290712	1
817.966590854726	0
817.985076628049	4
818.003562610539	1
818.022048802338	0
818.040535203163	0
818.059021813438	0
818.077508632881	0
818.095995661491	1
818.114482899411	1
818.132970346639	4
818.151458003035	0
818.169945868599	0
818.188433943471	1
818.206922227653	1
818.225410721002	0
818.243899423661	0
818.262388335345	1
818.28087745648	5
818.299366786783	6
818.317856326253	6
818.336346075032	5
818.354836033121	21
818.373326200377	5
818.391816576801	0
818.410307162534	6
818.428797957435	7
818.447288961787	10
818.465780175164	2
818.484271597851	4
818.502763229848	5
818.52125507087	3
818.539747121344	0
818.558239380985	3
818.576731849935	4
818.595224527912	5
818.613717415339	0
818.632210511935	6
818.650703817698	3
818.669197332913	1
818.687691057153	7
818.706184990703	11
818.724679133562	4
818.743173485448	0
818.761668046785	5
818.780162817289	7
818.798657796961	7
818.817152985943	9
818.835648384235	2
818.854143991695	2
818.872639808322	5
818.891135834259	6
818.909632069364	2
818.92812851392	2
818.946625167502	15
818.965122030394	10
818.983619102596	4
819.002116383824	10
819.020613874504	9
819.039111574351	3
819.057609483367	0
819.076107601834	0
819.094605929327	0
819.11310446613	0
819.131603212101	1
819.150102167382	4
819.168601331972	7
819.187100705731	3
819.205600288658	1
819.224100080895	12
819.242600082441	9
819.261100293014	3
819.279600713039	5
819.298101342231	0
819.316602180592	4
819.335103228405	2
819.353604485244	2
819.372105951393	1
819.39060762671	9
819.409109511337	5
819.427611605132	2
819.446113908379	0
819.464616420653	6
819.483119142236	2
819.50162207313	0
819.52012521305	0
819.538628562422	1
819.557132120962	5
819.575635888671	2
819.594139865831	2
819.612644052018	0
819.631148447515	0
819.649653052181	1
819.668157866157	2
819.686662889443	0
819.705168121897	1
819.72367356352	8
819.742179214452	8
819.760685074696	3
819.779191143965	3
819.797697422687	0
819.816203910577	1
819.834710607636	1
819.853217514005	7
819.871724629542	6
819.890231954532	0
819.908739488548	0
819.927247231875	6
819.945755184512	5
819.964263346175	12
819.982771717291	0
820.001280297576	0
820.019789087029	0
820.038298085792	4
820.056807293866	6
820.075316711109	7
820.09382633752	7
820.112336173241	2
820.130846218132	3
820.149356472332	8
820.167866935844	3
820.186377608524	4
820.204888490372	37
820.223399581531	16
820.241910882001	2
820.260422391498	6
820.278934110447	5
820.297446038565	19
820.315958175851	4
820.334470522448	6
820.352983078214	7
820.371495843433	4
820.390008817678	7
820.408522001234	3
820.427035394101	0
820.445548995994	0
820.464062807341	2
820.482576827714	2
820.50109105754	8
820.519605496535	8
820.538120144698	2
820.556635002315	10
820.575150068958	6
820.593665344912	6
820.612180830036	1
820.630696524469	3
820.649212428214	7
820.667728540986	7
820.686244863211	5
820.704761394604	10
820.723278135167	5
820.741795085041	1
820.760312244225	8
820.778829612578	6
820.797347190101	0
820.815864976934	3
820.834382972937	0
820.85290117825	8
820.871419592875	5
820.889938216668	9
820.908457049631	0
820.926976091905	0
820.945495343348	8
820.964014804102	3
820.982534474167	0
821.001054353401	0
821.019574441804	1
821.038094739519	9
821.056615246403	15
821.075135962598	3
821.093656887962	0
821.112178022779	16
821.130699366623	1
821.149220919779	9
821.167742682104	6
821.18626465374	8
821.204786834688	6
821.223309224804	3
821.24183182409	16
821.260354632687	3
821.278877650454	1
821.297400877532	1
821.315924313779	7
821.33444795948	9
821.352971814208	7
821.371495878247	2
821.390020151456	2
821.408544633976	5
821.427069325807	14
821.445594226666	3
821.464119336978	0
821.48264465646	0
821.501170185111	0
821.519695923074	6
821.538221870206	2
821.55674802665	2
821.575274392405	0
821.59380096733	3
821.612327751424	7
821.63085474483	10
821.649381947547	1
821.667909359292	3
821.68643698049	13
821.704964810858	10
821.723492850396	3
821.742021099245	16
821.760549557264	2
821.779078224594	0
821.797607101094	0
821.816136187048	4
821.834665482029	1
821.853194986323	0
821.871724699785	0
821.89025462256	9
821.908784754646	4
821.92731509576	7
821.945845646328	1
821.964376406065	2
821.982907374972	0
822.001438553191	0
822.01996994058	0
822.03850153728	0
822.057033343293	2
822.075565358333	0
822.094097582827	1
822.112630016491	0
822.131162659325	2
822.14969551147	3
822.168228572928	16
822.186761843555	9
822.205295323353	1
822.223829012462	0
822.242362910741	14
822.260897018332	2
822.279431335093	6
822.297965861166	4
822.316500596551	14
822.335035540964	14
822.353570694831	1
822.372106057868	6
822.390641630075	5
822.409177411595	14
822.427713402284	6
822.446249602285	16
822.464786011456	21
822.483322630082	5
822.501859457735	7
822.520396494701	5
822.538933740836	3
822.557471196284	2
822.576008861044	11
822.594546734832	8
822.613084818075	7
822.631623110345	10
822.65016161207	1
822.668700322965	0
822.68723924303	0
822.705778372408	11
822.724317710955	7
822.742857258815	4
822.761397015845	2
822.77993698233	6
822.798477157842	3
822.817017542667	2
822.835558136663	3
822.854098939971	1
822.872639952448	6
822.891181174239	8
822.909722605342	4
822.928264245615	5
822.946806095058	1
822.965348153814	1
822.983890421741	0
823.002432898979	1
823.020975585531	0
823.03951848111	0
823.058061586144	3
823.076604900207	3
823.095148423724	6
823.113692156269	4
823.13223609827	3
823.15078024944	2
823.169324609781	1
823.187869179435	0
823.206413958259	4
823.224958946396	1
823.243504143703	1
823.262049550465	4
823.280595166256	7
823.299140991359	0
823.317687025633	3
823.336233269219	5
823.354779721976	15
823.373326384188	18
823.391873255287	2
823.410420335982	9
823.428967625706	13
823.447515124742	2
823.46606283295	3
823.48461075047	4
823.50315887716	7
823.521707213164	5
823.54025575848	15
823.558804512825	8
823.577353476625	8
823.595902649454	8
823.614452031737	7
823.633001623192	0
823.651551423817	7
823.670101433755	4
823.688651652864	2
823.707202081286	6
823.725752718879	1
823.744303565784	1
823.762854622003	0
823.78140588725	2
823.799957361953	10
823.818509045684	5
823.83706093887	2
823.855613041228	5
823.874165352756	1
823.892717873597	2
823.911270603609	1
823.929823542935	5
823.948376691431	9
823.96693004924	7
823.985483616363	1
824.004037392515	0
824.022591378121	7
824.041145572899	1
824.059699976848	5
824.07825459011	2
824.096809412543	7
824.115364444289	11
824.133919685206	6
824.152475135437	2
824.171030794839	0
824.189586663554	6
824.208142741582	2
824.226699028782	3
824.245255525152	8
824.263812230836	7
824.282369145691	11
824.300926269859	4
824.319483603199	6
824.338041145852	8
824.356598897676	5
824.375156858814	8
824.393715029123	8
824.412273408887	11
824.430831997538	5
824.449390795788	4
824.467949803066	2
824.486509019658	2
824.505068445421	0
824.523628080497	1
824.542187924745	4
824.560747978306	6
824.579308241039	27
824.597868713085	22
824.616429394303	8
824.634990284977	6
824.653551384537	2
824.672112693695	3
824.690674211883	3
824.709235939384	3
824.727797876057	2
824.746360022044	0
824.764922377201	4
824.783484941673	1
824.802047715316	4
824.820610698273	17
824.839173890401	11
824.857737291843	10
824.876300902456	10
824.894864722384	2
824.913428751482	0
824.931992990037	0
824.950557437621	2
824.96912209452	5
824.987686960589	0
825.006252035973	4
825.024817320528	3
825.043382814396	3
825.061948517437	0
825.080514429791	4
825.099080551317	3
825.117646882158	2
825.136213422169	0
825.154780171495	0
825.173347130135	1
825.191914297803	2
825.210481674929	0
825.229049261084	11
825.247617056695	10
825.266185061335	17
825.284753275432	12
825.303321698701	7
825.321890331141	2
825.340459172896	3
825.359028223822	0
825.377597484062	5
825.396166953475	5
825.414736632201	7
825.433306520241	6
825.451876617311	3
825.470446923838	4
825.489017439394	0
825.507588164407	0
825.526159098592	2
825.544730241948	12
825.563301594619	5
825.581873156461	5
825.600444927618	1
825.619016907947	0
825.63758909759	4
825.656161496405	6
825.674734104535	23
825.693306921836	6
825.711879948452	1
825.73045318424	0
825.749026629342	0
825.767600283616	1
825.786174147205	0
825.804748219966	2
825.823322502041	0
825.841896993288	0
825.86047169385	0
825.879046603584	0
825.897621722632	4
825.916197050995	7
825.934772588387	1
825.953348335236	4
825.971924291116	1
825.990500456452	1
826.00907683096	0
826.027653414641	0
826.046230207636	7
826.064807209803	2
826.083384421285	1
826.101961841939	2
826.120539471908	3
826.139117311191	8
826.157695359505	3
826.176273617133	0
826.194852084075	7
826.21343076019	14
826.23200964562	7
826.250588740222	12
826.269168044139	5
826.287747557228	0
826.306327279632	0
826.324907211208	3
826.343487352099	5
826.362067702305	8
826.380648261541	12
826.399229030234	8
826.417810007957	5
826.436391195137	5
826.454972591348	15
826.473554197016	10
826.492136011856	1
826.510718035869	1
826.529300269196	7
826.547882711696	2
826.566465363511	5
826.585048224499	32
826.603631294801	16
826.622214574276	9
826.640798063067	17
826.659381761029	2
826.677965668307	3
826.696549784757	0
826.715134110523	2
826.73371864546	6
826.752303389714	1
826.770888343139	1
826.78947350588	0
826.808058877793	0
826.826644459022	0
826.845230249566	7
826.86381624914	7
826.882402458171	2
826.900988876233	0
826.919575503752	1
826.938162340302	7
826.95674938631	7
826.97533664149	7
826.9939241057	7
827.012511779368	4
827.031099662209	21
827.049687754366	8
827.068276055695	2
827.086864566339	2
827.105453286299	0
827.124042215289	4
827.142631353737	1
827.161220701215	2
827.179810258152	1
827.198400024261	0
827.216989999543	1
827.23558018414	2
827.25417057791	3
827.272761180996	6
827.291351993255	0
827.309943014829	2
827.328534245576	7
827.347125685496	11
827.365717334874	7
827.384309193283	3
827.40290126115	6
827.421493538047	14
827.440086024402	6
827.458678719931	3
827.477271624632	6
827.495864738649	1
827.514458061839	3
827.533051594345	10
827.551645336023	13
827.570239287018	11
827.588833447185	4
827.607427816668	2
827.626022395325	6
827.644617183154	12
827.663212180442	5
827.681807386903	15
827.700402802537	6
827.718998427487	5
827.73759426161	4
827.756190305049	0
827.774786557661	0
827.793383019589	2
827.81197969069	10
827.830576571107	3
827.849173660697	10
827.867770959461	6
827.886368467683	13
827.904966184936	13
827.923564111647	8
827.942162247532	6
827.960760592589	7
827.979359146963	17
827.997957910511	5
828.016556883374	3
828.03515606541	12
828.053755456763	4
828.072355057289	5
828.090954866988	9
828.109554886146	21
828.128155114335	11
828.146755551982	11
828.165356198803	14
828.183957054798	0
828.202558120108	1
828.221159394592	4
828.239760878392	0
828.258362571223	10
828.276964473513	2
828.295566585119	0
828.314168905756	2
828.332771435852	8
828.351374174978	1
828.369977123564	6
828.38858028118	5
828.407183648255	5
828.425787224504	22
828.444391009784	15
828.462995004523	18
828.481599208435	2
828.500203621664	0
828.518808244209	2
828.537413075785	1
828.55601811682	9
828.574623366887	22
828.593228826412	12
828.611834494968	1
828.630440372841	0
828.64904646003	1
828.667652756392	1
828.686259262072	7
828.704865976925	4
828.723472901094	2
828.742080034438	3
828.760687377097	2
828.779294929074	1
828.797902690081	5
828.816510660405	4
828.835118840045	10
828.85372722886	9
828.872335826991	5
828.890944634295	0
828.909553650917	2
828.928162876712	0
828.946772311824	8
828.96538195611	9
828.983991809713	5
829.002601872489	9
829.021212144582	13
829.039822625849	8
829.05843331629	4
829.077044216191	0
829.095655325123	8
829.114266643514	7
829.132878171079	5
829.151489907818	1
829.170101853874	6
829.188714008962	8
829.207326373509	9
829.22593894723	1
829.244551730268	5
829.263164722622	6
829.281777924009	0
829.300391334854	0
829.319004954731	6
829.337618783925	2
829.356232822436	0
829.374847070121	6
829.393461527123	5
829.4120761933	5
829.430691068793	6
829.44930615346	2
829.467921447444	2
829.486536950603	2
829.505152663079	0
829.523768584728	3
829.542384715553	5
829.561001055837	7
829.579617605152	0
829.598234363927	0
829.616851331877	1
829.635468509001	0
829.654085895442	1
829.672703490915	0
829.691321295847	3
829.709939309954	3
829.728557533378	5
829.747175966119	2
829.765794607892	3
829.784413458982	10
829.80303251939	5
829.821651788972	1
829.84027126787	2
829.858890955944	4
829.877510853335	27
829.8961309599	13
829.914751275782	7
829.933371800839	9
829.951992535214	3
829.970613478763	12
829.989234631486	10
830.007855993669	6
830.026477564885	5
830.04509934556	5
830.063721335268	5
830.082343534435	2
830.100965942777	7
830.119588560151	8
830.138211386985	0
830.156834422994	2
830.17545766832	17
830.194081122964	2
830.21270478664	7
830.231328659633	1
830.249952741943	5
830.268577033429	6
830.287201534089	6
830.305826244209	0
830.324451163504	0
830.343076291974	1
830.361701629762	6
830.380327176581	10
830.398952932862	7
830.417578898316	18
830.436205073089	4
830.454831457179	5
830.473458050301	1
830.492084852741	3
830.510711864498	0
830.52933908543	0
830.54796651568	0
830.566594155105	1
830.585222003848	3
830.603850061765	3
830.622478329001	2
830.641106805411	7
830.659735490996	2
830.678364386042	11
830.69699349012	14
830.715622803659	2
830.73425232623	9
830.752882058119	1
830.771511999325	16
830.790142149707	6
830.808772509406	3
830.827403078281	0
830.846033856474	1
830.864664843841	0
830.883296040527	2
830.901927446387	4
830.920559061423	7
830.93919088592	8
830.957822919449	5
830.976455162438	2
830.99508761446	1
831.0137202758	11
831.032353146458	7
831.050986226292	5
831.069619515443	2
831.08825301377	6
831.106886721415	2
831.125520638235	0
831.144154764373	7
831.162789099686	15
831.181423644175	10
831.200058398124	4
831.218693361106	0
831.237328533549	9
831.255963915025	7
831.274599505819	0
831.29323530593	8
831.311871315218	8
831.330507533823	9
831.349143961604	6
831.367780598704	4
831.386417444835	18
831.405054500428	5
831.42369176534	2
831.442329239283	16
831.460966922688	13
831.479604815126	1
831.498242916882	1
831.516881227956	1
831.535519748206	0
831.554158477774	7
831.572797416518	3
831.59143656458	2
831.610075921818	3
831.628715488231	0
831.647355264105	0
831.665995249013	5
831.684635443382	1
831.703275846783	6
831.721916459503	1
831.740557281541	1
831.759198312755	12
831.777839553288	3
831.796481002996	6
831.815122662023	3
831.833764530082	16
831.852406607603	8
831.871048894443	4
831.889691390315	0
831.908334095649	1
831.926977010016	0
831.945620133702	0
831.964263466706	10
831.982907008886	1
832.001550760384	7
832.020194721059	6
832.038838891052	17
832.057483270078	7
832.076127858566	1
832.094772656229	1
832.113417663212	0
832.13206287937	11
832.150708304847	16
832.1693539395	7
832.187999783328	5
832.206645836619	7
832.225292098942	2
832.243938570728	0
832.262585251546	12
832.281232141683	2
832.299879241139	7
832.318526549771	4
832.337174067722	1
832.355821794849	3
832.374469731295	8
832.393117876917	18
832.411766231715	7
832.430414795975	3
832.449063569268	2
832.46771255188	12
832.486361743811	14
832.505011144919	4
832.523660755345	4
832.542310574947	4
832.560960603868	0
832.579610841823	1
832.59826128924	1
832.616911945976	2
832.635562811744	2
832.654213886833	11
832.67286517124	2
832.691516664823	8
832.710168367583	2
832.728820279805	13
832.747472401203	7
832.766124731634	2
832.784777271528	0
832.803430020597	3
832.822082978986	7
832.840736146552	1
832.859389523437	0
832.878043109498	8
832.896696904735	6
832.915350909434	1
832.934005123167	1
832.952659546219	1
832.971314178591	3
832.989969020139	1
833.008624071007	15
833.02727933105	3
833.045934800414	5
833.06459047881	10
833.083246366669	6
833.101902463848	9
833.12055877006	11
833.139215285591	5
833.157872010442	2
833.17652894447	1
833.195186087817	7
833.21384344034	6
833.232501002183	8
833.25115877306	4
833.269816753399	12
833.288474942914	18
833.307133341749	1
833.325791949761	10
833.344450767093	6
833.363109793601	4
833.381769029286	2
833.400428474433	3
833.419088128614	2
833.437747992114	13
833.456408064935	2
833.475068346932	2
833.493728838248	10
833.512389538742	2
833.531050448412	2
833.549711567402	11
833.568372895711	4
833.587034433341	1
833.605696180004	4
833.624358135987	0
833.643020301147	4
833.661682675769	0
833.680345259569	0
833.699008052402	0
833.717671054698	2
833.736334266171	12
833.754997686964	6
833.773661316933	8
833.792325156223	21
833.810989204689	16
833.829653462332	10
833.848317929439	1
833.866982605579	0
833.885647491039	0
833.904312585676	3
833.922977889776	6
833.941643403053	0
833.960309125364	0
833.978975057139	2
833.99764119809	13
834.016307548361	2
834.034974107809	3
834.053640876577	1
834.072307854523	0
834.090975041645	3
834.109642438231	6
834.12831004385	0
834.14697785879	1
834.16564588305	1
834.184314116487	15
834.202982559244	13
834.221651211035	3
834.24032007229	4
834.258989142722	3
834.277658422474	10
834.296327911403	9
834.314997609652	4
834.333667517079	2
834.352337633683	8
834.37100795975	19
834.389678494851	22
834.408349239273	11
834.427020193015	8
834.445691355935	6
834.464362728174	4
834.483034309448	2
834.501706100185	1
834.520378100243	14
834.539050309335	7
834.557722727748	10
834.576395355337	29
834.595068192391	8
834.613741238478	2
834.632414493886	1
834.651087958615	7
834.669761632521	13
834.688435515747	7
834.707109608151	0
834.725783909876	1
834.744458420635	4
834.763133140857	7
834.781808070257	0
834.800483208978	13
834.819158556876	3
834.837834113951	5
834.856509880491	5
834.875185856208	7
834.893862040959	6
834.912538435174	1
834.931215038567	0
834.94989185128	1
834.968568873028	7
834.987246104239	2
835.005923544772	9
835.024601194339	7
835.043279053226	8
835.061957121292	3
835.080635398821	0
835.099313885385	9
835.117992581269	2
835.136671486474	7
835.155350600858	4
835.174029924562	8
835.192709457443	1
835.211389199503	6
835.230069150883	3
835.248749311584	4
835.267429681463	0
835.286110260663	0
835.304791049041	0
835.323472046596	1
835.342153253472	3
835.36083466967	4
835.379516295045	7
835.398198129741	11
835.416880173615	6
835.435562426668	11
835.45424488904	20
835.472927560735	13
835.491610441606	3
835.510293531799	6
835.52897683117	4
835.547660339719	8
835.566344057589	8
835.58502798478	8
835.60371212115	0
835.62239646684	0
835.641081021708	0
835.659765785755	1
835.678450759122	5
835.697135941811	1
835.715821333677	1
835.734506934866	0
835.753192745231	0
835.771878764776	0
835.790564993641	4
835.809251431828	0
835.827938079192	4
835.846624935878	1
835.865312001742	6
835.883999276785	3
835.902686761149	0
835.921374454834	15
835.940062357697	7
835.958750469738	0
835.977438791244	0
835.996127321785	1
836.014816061648	2
836.033505010832	1
836.052194169194	4
836.070883536734	1
836.089573113596	7
836.108262899779	5
836.126952895141	6
836.145643099824	6
836.164333513685	12
836.183024136725	8
836.20171496923	1
836.220406010769	6
836.23909726163	2
836.25778872167	1
836.276480391175	5
836.295172269714	25
836.313864357575	11
836.332556654758	13
836.351249161119	4
836.369941876802	5
836.38863480152	14
836.407327935704	2
836.426021279065	5
836.444714831748	22
836.46340859361	7
836.48210256465	4
836.500796745156	2
836.519491134696	0
836.538185733558	15
836.556880541599	1
836.575575559105	2
836.594270785646	1
836.612966221509	0
836.631661866694	5
836.650357721058	2
836.6690537846	10
836.687750057607	3
836.70644653965	6
836.725143231014	0
836.743840131701	0
836.762537241566	1
836.78123456061	0
836.799932088976	0
836.818629826663	7
836.83732777353	7
836.856025929718	18
836.874724294942	3
836.893422869631	13
836.912121653499	5
836.930820646689	1
836.949519849058	13
836.968219260606	4
836.986918881619	1
837.005618711667	6
837.024318751038	1
837.043018999731	0
837.061719457602	0
837.080420124653	0
837.099121001025	3
837.11782208672	2
837.136523381594	0
837.155224885646	7
[truncated: 106,068 more rows]
