# Supplementary material for: Identification and tentative removal of collagen glue in Palaeolithic worked bone objects: implications for ZooMS and radiocarbon dating
Source: Sci Rep. 2023 Dec 13;13:22119. doi: 10.1038/s41598-023-49242-7 (PMC10719399; doi:10.1038/s41598-023-49242-7)
Supplement: Supplementary file 2 — Supplementary Information 2. [file 41598_2023_49242_MOESM2_ESM.zip › maldi raw files/7 IST_modified_1.txt]

699.898718	432.000000
699.905469	349.000000
699.912221	371.000000
699.918973	364.000000
699.925724	261.000000
699.932476	306.000000
699.939228	388.000000
699.945980	280.000000
699.952732	237.000000
699.959484	251.000000
699.966236	222.000000
699.972988	269.000000
699.979740	277.000000
699.986492	282.000000
699.993244	303.000000
699.999996	242.000000
700.006748	274.000000
700.013500	440.000000
700.020253	489.000000
700.027005	430.000000
700.033757	406.000000
700.040509	528.000000
700.047262	549.000000
700.054014	571.000000
700.060767	634.000000
700.067519	578.000000
700.074271	498.000000
700.081024	528.000000
700.087777	452.000000
700.094529	444.000000
700.101282	491.000000
700.108034	553.000000
700.114787	607.000000
700.121540	538.000000
700.128293	488.000000
700.135045	392.000000
700.141798	392.000000
700.148551	387.000000
700.155304	374.000000
700.162057	429.000000
700.168810	473.000000
700.175563	474.000000
700.182316	430.000000
700.189069	467.000000
700.195822	515.000000
700.202575	482.000000
700.209328	442.000000
700.216081	563.000000
700.222834	637.000000
700.229588	645.000000
700.236341	579.000000
700.243094	549.000000
700.249848	525.000000
700.256601	502.000000
700.263354	450.000000
700.270108	409.000000
700.276861	536.000000
700.283615	677.000000
700.290368	818.000000
700.297122	815.000000
700.303875	639.000000
700.310629	572.000000
700.317383	628.000000
700.324136	569.000000
700.330890	629.000000
700.337644	828.000000
700.344398	895.000000
700.351152	742.000000
700.357905	641.000000
700.364659	683.000000
700.371413	769.000000
700.378167	630.000000
700.384921	506.000000
700.391675	471.000000
700.398429	594.000000
700.405183	714.000000
700.411938	900.000000
700.418692	1019.000000
700.425446	755.000000
700.432200	813.000000
700.438954	861.000000
700.445709	695.000000
700.452463	637.000000
700.459217	673.000000
700.465972	626.000000
700.472726	580.000000
700.479481	519.000000
700.486235	564.000000
700.492990	705.000000
700.499744	721.000000
700.506499	649.000000
700.513253	558.000000
700.520008	502.000000
700.526763	375.000000
700.533517	314.000000
700.540272	286.000000
700.547027	369.000000
700.553782	460.000000
700.560537	434.000000
700.567291	451.000000
700.574046	521.000000
700.580801	402.000000
700.587556	228.000000
700.594311	204.000000
700.601066	361.000000
700.607821	473.000000
700.614577	509.000000
700.621332	620.000000
700.628087	673.000000
700.634842	506.000000
700.641597	366.000000
700.648353	386.000000
700.655108	369.000000
700.661863	347.000000
700.668619	344.000000
700.675374	313.000000
700.682129	412.000000
700.688885	452.000000
700.695640	412.000000
700.702396	281.000000
700.709152	218.000000
700.715907	308.000000
700.722663	322.000000
700.729419	286.000000
700.736174	216.000000
700.742930	164.000000
700.749686	214.000000
700.756442	343.000000
700.763197	280.000000
700.769953	308.000000
700.776709	400.000000
700.783465	459.000000
700.790221	511.000000
700.796977	394.000000
700.803733	304.000000
700.810489	298.000000
700.817245	287.000000
700.824001	255.000000
700.830758	318.000000
700.837514	396.000000
700.844270	376.000000
700.851026	250.000000
700.857782	166.000000
700.864539	170.000000
700.871295	184.000000
700.878052	289.000000
700.884808	327.000000
700.891564	323.000000
700.898321	309.000000
700.905077	287.000000
700.911834	183.000000
700.918591	183.000000
700.925347	309.000000
700.932104	383.000000
700.938861	400.000000
700.945617	333.000000
700.952374	304.000000
700.959131	304.000000
700.965888	370.000000
700.972645	344.000000
700.979401	323.000000
700.986158	338.000000
700.992915	294.000000
700.999672	271.000000
701.006429	274.000000
701.013186	298.000000
701.019943	311.000000
701.026701	373.000000
701.033458	472.000000
701.040215	427.000000
701.046972	390.000000
701.053729	342.000000
701.060487	325.000000
701.067244	354.000000
701.074001	467.000000
701.080759	490.000000
701.087516	340.000000
701.094273	254.000000
701.101031	200.000000
701.107788	269.000000
701.114546	304.000000
701.121304	303.000000
701.128061	351.000000
701.134819	359.000000
701.141577	416.000000
701.148334	501.000000
701.155092	502.000000
701.161850	383.000000
701.168608	350.000000
701.175365	479.000000
701.182123	590.000000
701.188881	497.000000
701.195639	385.000000
701.202397	456.000000
701.209155	512.000000
701.215913	446.000000
701.222671	383.000000
701.229429	482.000000
701.236187	541.000000
701.242946	602.000000
701.249704	777.000000
701.256462	836.000000
701.263220	698.000000
701.269979	727.000000
701.276737	962.000000
701.283495	1066.000000
701.290254	898.000000
701.297012	754.000000
701.303771	759.000000
701.310529	734.000000
701.317288	719.000000
701.324046	745.000000
701.330805	807.000000
701.337563	805.000000
701.344322	790.000000
701.351081	790.000000
701.357839	828.000000
701.364598	810.000000
701.371357	662.000000
701.378116	665.000000
701.384875	688.000000
701.391634	667.000000
701.398393	626.000000
701.405151	709.000000
701.411910	780.000000
701.418669	950.000000
701.425429	1136.000000
701.432188	1066.000000
701.438947	1020.000000
701.445706	992.000000
701.452465	774.000000
701.459224	604.000000
701.465984	607.000000
701.472743	571.000000
701.479502	612.000000
701.486262	694.000000
701.493021	533.000000
701.499780	380.000000
701.506540	368.000000
701.513299	441.000000
701.520059	541.000000
701.526818	618.000000
701.533578	532.000000
701.540337	456.000000
701.547097	484.000000
701.553857	556.000000
701.560617	613.000000
701.567376	586.000000
701.574136	629.000000
701.580896	534.000000
701.587656	441.000000
701.594416	491.000000
701.601175	472.000000
701.607935	341.000000
701.614695	339.000000
701.621455	401.000000
701.628215	371.000000
701.634976	402.000000
701.641736	550.000000
701.648496	585.000000
701.655256	404.000000
701.662016	309.000000
701.668776	271.000000
701.675537	252.000000
701.682297	238.000000
701.689057	241.000000
701.695818	263.000000
701.702578	309.000000
701.709338	390.000000
701.716099	481.000000
701.722859	440.000000
701.729620	251.000000
701.736381	198.000000
701.743141	244.000000
701.749902	308.000000
701.756662	354.000000
701.763423	395.000000
701.770184	342.000000
701.776945	324.000000
701.783705	400.000000
701.790466	492.000000
701.797227	511.000000
701.803988	458.000000
701.810749	462.000000
701.817510	427.000000
701.824271	427.000000
701.831032	360.000000
701.837793	277.000000
701.844554	322.000000
701.851315	304.000000
701.858076	284.000000
701.864838	309.000000
701.871599	299.000000
701.878360	238.000000
701.885121	279.000000
701.891883	419.000000
701.898644	382.000000
701.905405	334.000000
701.912167	352.000000
701.918928	333.000000
701.925690	349.000000
701.932451	351.000000
701.939213	376.000000
701.945974	329.000000
701.952736	289.000000
701.959498	295.000000
701.966259	330.000000
701.973021	394.000000
701.979783	349.000000
701.986545	269.000000
701.993306	329.000000
702.000068	374.000000
702.006830	308.000000
702.013592	284.000000
702.020354	264.000000
702.027116	223.000000
702.033878	214.000000
702.040640	281.000000
702.047402	359.000000
702.054164	436.000000
702.060926	407.000000
702.067689	370.000000
702.074451	435.000000
702.081213	566.000000
702.087975	553.000000
702.094738	423.000000
702.101500	306.000000
702.108262	328.000000
702.115025	468.000000
702.121787	426.000000
702.128550	386.000000
702.135312	393.000000
702.142075	351.000000
702.148837	370.000000
702.155600	427.000000
702.162362	435.000000
702.169125	509.000000
702.175888	491.000000
702.182651	421.000000
702.189413	348.000000
702.196176	332.000000
702.202939	380.000000
702.209702	425.000000
702.216465	457.000000
702.223228	536.000000
702.229991	596.000000
702.236754	649.000000
702.243517	673.000000
702.250280	781.000000
702.257043	688.000000
702.263806	489.000000
702.270569	587.000000
702.277332	667.000000
702.284096	732.000000
702.290859	962.000000
702.297622	984.000000
702.304385	856.000000
702.311149	831.000000
702.317912	828.000000
702.324676	860.000000
702.331439	728.000000
702.338203	744.000000
702.344966	868.000000
702.351730	767.000000
702.358493	772.000000
702.365257	785.000000
702.372020	669.000000
702.378784	548.000000
702.385548	508.000000
702.392312	593.000000
702.399075	709.000000
702.405839	699.000000
702.412603	678.000000
702.419367	709.000000
702.426131	802.000000
702.432895	696.000000
702.439659	578.000000
702.446423	601.000000
702.453187	544.000000
702.459951	512.000000
702.466715	472.000000
702.473479	408.000000
702.480243	423.000000
702.487008	518.000000
702.493772	510.000000
702.500536	445.000000
702.507300	422.000000
702.514065	413.000000
702.520829	463.000000
702.527594	489.000000
702.534358	507.000000
702.541123	539.000000
702.547887	514.000000
702.554652	419.000000
702.561416	328.000000
702.568181	306.000000
702.574945	306.000000
702.581710	282.000000
702.588475	436.000000
702.595240	507.000000
702.602004	447.000000
702.608769	447.000000
702.615534	457.000000
702.622299	451.000000
702.629064	430.000000
702.635829	377.000000
702.642594	409.000000
702.649359	474.000000
702.656124	476.000000
702.662889	405.000000
702.669654	317.000000
702.676419	346.000000
702.683184	409.000000
702.689949	365.000000
702.696715	246.000000
702.703480	277.000000
702.710245	430.000000
702.717010	416.000000
702.723776	282.000000
702.730541	243.000000
702.737307	264.000000
702.744072	240.000000
702.750838	332.000000
702.757603	381.000000
702.764369	268.000000
702.771134	308.000000
702.777900	371.000000
702.784666	358.000000
702.791431	393.000000
702.798197	314.000000
702.804963	295.000000
702.811728	435.000000
702.818494	560.000000
702.825260	605.000000
702.832026	554.000000
702.838792	489.000000
702.845558	377.000000
702.852324	267.000000
702.859090	281.000000
702.865856	292.000000
702.872622	246.000000
702.879388	268.000000
702.886154	293.000000
702.892921	260.000000
702.899687	299.000000
702.906453	218.000000
702.913219	159.000000
702.919986	234.000000
702.926752	398.000000
702.933518	417.000000
702.940285	344.000000
702.947051	273.000000
702.953818	223.000000
702.960584	192.000000
702.967351	350.000000
702.974117	490.000000
702.980884	468.000000
702.987651	283.000000
702.994417	295.000000
703.001184	399.000000
703.007951	378.000000
703.014717	320.000000
703.021484	347.000000
703.028251	323.000000
703.035018	326.000000
703.041785	389.000000
703.048552	422.000000
703.055319	472.000000
703.062086	401.000000
703.068853	299.000000
703.075620	292.000000
703.082387	321.000000
703.089154	388.000000
703.095921	344.000000
703.102689	319.000000
703.109456	291.000000
703.116223	279.000000
703.122990	340.000000
703.129758	414.000000
703.136525	515.000000
703.143292	516.000000
703.150060	452.000000
703.156827	395.000000
703.163595	373.000000
703.170362	330.000000
703.177130	331.000000
703.183898	449.000000
703.190665	616.000000
703.197433	755.000000
703.204201	724.000000
703.210968	623.000000
703.217736	595.000000
703.224504	646.000000
703.231272	618.000000
703.238040	478.000000
703.244807	498.000000
703.251575	629.000000
703.258343	666.000000
703.265111	694.000000
703.271879	691.000000
703.278647	622.000000
703.285415	639.000000
703.292184	677.000000
703.298952	671.000000
703.305720	618.000000
703.312488	546.000000
703.319256	523.000000
703.326025	512.000000
703.332793	577.000000
703.339561	572.000000
703.346330	675.000000
703.353098	665.000000
703.359867	510.000000
703.366635	658.000000
703.373404	797.000000
703.380172	632.000000
703.386941	527.000000
703.393709	693.000000
703.400478	896.000000
703.407247	822.000000
703.414015	630.000000
703.420784	543.000000
703.427553	596.000000
703.434322	744.000000
703.441091	737.000000
703.447859	678.000000
703.454628	623.000000
703.461397	461.000000
703.468166	336.000000
703.474935	399.000000
703.481704	579.000000
703.488473	655.000000
703.495243	622.000000
703.502012	591.000000
703.508781	640.000000
703.515550	650.000000
703.522319	576.000000
703.529089	437.000000
703.535858	505.000000
703.542627	643.000000
703.549397	562.000000
703.556166	383.000000
703.562935	375.000000
703.569705	369.000000
703.576474	404.000000
703.583244	402.000000
703.590014	277.000000
703.596783	233.000000
703.603553	247.000000
703.610322	325.000000
703.617092	378.000000
703.623862	278.000000
703.630632	230.000000
703.637401	277.000000
703.644171	340.000000
703.650941	269.000000
703.657711	200.000000
703.664481	214.000000
703.671251	289.000000
703.678021	411.000000
703.684791	390.000000
703.691561	255.000000
703.698331	175.000000
703.705101	250.000000
703.711871	437.000000
703.718642	413.000000
703.725412	264.000000
703.732182	213.000000
703.738952	265.000000
703.745723	388.000000
703.752493	459.000000
703.759263	374.000000
703.766034	321.000000
703.772804	387.000000
703.779575	477.000000
703.786345	390.000000
703.793116	317.000000
703.799886	280.000000
703.806657	273.000000
703.813428	388.000000
703.820198	416.000000
703.826969	348.000000
703.833740	371.000000
703.840511	343.000000
703.847281	269.000000
703.854052	292.000000
703.860823	304.000000
703.867594	281.000000
703.874365	292.000000
703.881136	299.000000
703.887907	350.000000
703.894678	280.000000
703.901449	295.000000
703.908220	360.000000
703.914991	336.000000
703.921763	358.000000
703.928534	296.000000
703.935305	192.000000
703.942076	134.000000
703.948848	219.000000
703.955619	318.000000
703.962390	312.000000
703.969162	338.000000
703.975933	368.000000
703.982705	314.000000
703.989476	336.000000
703.996248	394.000000
704.003019	493.000000
704.009791	457.000000
704.016563	286.000000
704.023334	243.000000
704.030106	335.000000
704.036878	380.000000
704.043649	330.000000
704.050421	407.000000
704.057193	480.000000
704.063965	315.000000
704.070737	271.000000
704.077509	343.000000
704.084281	371.000000
704.091053	379.000000
704.097825	383.000000
704.104597	349.000000
704.111369	299.000000
704.118141	363.000000
704.124913	345.000000
704.131685	330.000000
704.138458	385.000000
704.145230	381.000000
704.152002	370.000000
704.158775	403.000000
704.165547	471.000000
704.172319	525.000000
704.179092	446.000000
704.185864	380.000000
704.192637	362.000000
704.199409	406.000000
704.206182	472.000000
704.212954	550.000000
704.219727	662.000000
704.226500	754.000000
704.233272	902.000000
704.240045	797.000000
704.246818	596.000000
704.253591	531.000000
704.260363	636.000000
704.267136	713.000000
704.273909	728.000000
704.280682	700.000000
704.287455	700.000000
704.294228	727.000000
704.301001	726.000000
704.307774	668.000000
704.314547	643.000000
704.321320	675.000000
704.328093	665.000000
704.334867	528.000000
704.341640	532.000000
704.348413	759.000000
704.355186	934.000000
704.361960	830.000000
704.368733	672.000000
704.375506	587.000000
704.382280	558.000000
704.389053	504.000000
704.395827	380.000000
704.402600	440.000000
704.409374	652.000000
704.416147	855.000000
704.422921	678.000000
704.429695	601.000000
704.436468	613.000000
704.443242	574.000000
704.450016	515.000000
704.456790	499.000000
704.463563	431.000000
704.470337	483.000000
704.477111	507.000000
704.483885	446.000000
704.490659	398.000000
704.497433	422.000000
704.504207	526.000000
704.510981	470.000000
704.517755	379.000000
704.524529	361.000000
704.531303	421.000000
704.538077	479.000000
704.544852	414.000000
704.551626	344.000000
704.558400	444.000000
704.565174	476.000000
704.571949	451.000000
704.578723	475.000000
704.585497	396.000000
704.592272	313.000000
704.599046	416.000000
704.605821	474.000000
704.612595	354.000000
704.619370	353.000000
704.626145	362.000000
704.632919	410.000000
704.639694	410.000000
704.646469	297.000000
704.653243	234.000000
704.660018	319.000000
704.666793	412.000000
704.673568	415.000000
704.680343	320.000000
704.687117	326.000000
704.693892	393.000000
704.700667	302.000000
704.707442	273.000000
704.714217	360.000000
704.720992	348.000000
704.727767	382.000000
704.734543	360.000000
704.741318	322.000000
704.748093	343.000000
704.754868	300.000000
704.761643	333.000000
704.768419	316.000000
704.775194	288.000000
704.781969	329.000000
704.788745	398.000000
704.795520	354.000000
704.802296	407.000000
704.809071	435.000000
704.815847	418.000000
704.822622	425.000000
704.829398	443.000000
704.836173	409.000000
704.842949	286.000000
704.849725	347.000000
704.856500	439.000000
704.863276	425.000000
704.870052	376.000000
704.876828	365.000000
704.883604	367.000000
704.890379	350.000000
704.897155	321.000000
704.903931	285.000000
704.910707	321.000000
704.917483	346.000000
704.924259	299.000000
704.931035	328.000000
704.937811	399.000000
704.944588	342.000000
704.951364	306.000000
704.958140	374.000000
704.964916	367.000000
704.971693	382.000000
704.978469	371.000000
704.985245	371.000000
704.992022	450.000000
704.998798	447.000000
705.005574	383.000000
705.012351	400.000000
705.019127	423.000000
705.025904	395.000000
705.032680	442.000000
705.039457	470.000000
705.046234	462.000000
705.053010	405.000000
705.059787	439.000000
705.066564	526.000000
705.073341	478.000000
705.080117	443.000000
705.086894	440.000000
705.093671	509.000000
705.100448	456.000000
705.107225	409.000000
705.114002	413.000000
705.120779	400.000000
705.127556	447.000000
705.134333	477.000000
705.141110	357.000000
705.147887	278.000000
705.154664	401.000000
705.161441	432.000000
705.168219	414.000000
705.174996	441.000000
705.181773	442.000000
705.188551	432.000000
705.195328	389.000000
705.202105	426.000000
705.208883	443.000000
705.215660	437.000000
705.222438	514.000000
705.229215	493.000000
705.235993	476.000000
705.242770	523.000000
705.249548	636.000000
705.256326	865.000000
705.263103	926.000000
705.269881	761.000000
705.276659	639.000000
705.283437	501.000000
705.290214	487.000000
705.296992	647.000000
705.303770	734.000000
705.310548	723.000000
705.317326	672.000000
705.324104	606.000000
705.330882	662.000000
705.337660	695.000000
705.344438	546.000000
705.351216	438.000000
705.357994	533.000000
705.364772	620.000000
705.371551	650.000000
705.378329	823.000000
705.385107	895.000000
705.391885	862.000000
705.398664	724.000000
705.405442	586.000000
705.412221	606.000000
705.418999	563.000000
705.425778	476.000000
705.432556	418.000000
705.439335	435.000000
705.446113	550.000000
705.452892	641.000000
705.459670	819.000000
705.466449	858.000000
705.473228	852.000000
705.480006	824.000000
705.486785	702.000000
705.493564	551.000000
705.500343	636.000000
705.507122	668.000000
705.513901	612.000000
705.520680	507.000000
705.527459	411.000000
705.534238	446.000000
705.541017	501.000000
705.547796	484.000000
705.554575	396.000000
705.561354	477.000000
705.568133	567.000000
705.574912	521.000000
705.581691	523.000000
705.588471	552.000000
705.595250	477.000000
705.602029	335.000000
705.608809	305.000000
705.615588	376.000000
705.622368	318.000000
705.629147	236.000000
705.635926	291.000000
705.642706	380.000000
705.649486	362.000000
705.656265	380.000000
705.663045	357.000000
705.669824	389.000000
705.676604	432.000000
705.683384	498.000000
705.690164	473.000000
705.696943	301.000000
705.703723	214.000000
705.710503	223.000000
705.717283	236.000000
705.724063	335.000000
705.730843	354.000000
705.737623	262.000000
705.744403	240.000000
705.751183	273.000000
705.757963	309.000000
705.764743	444.000000
705.771523	489.000000
705.778303	344.000000
705.785084	256.000000
705.791864	259.000000
705.798644	284.000000
705.805424	230.000000
705.812205	203.000000
705.818985	245.000000
705.825766	281.000000
705.832546	313.000000
705.839326	277.000000
705.846107	286.000000
705.852888	254.000000
705.859668	194.000000
705.866449	245.000000
705.873229	380.000000
705.880010	409.000000
705.886791	361.000000
705.893571	334.000000
705.900352	298.000000
705.907133	287.000000
705.913914	323.000000
705.920695	327.000000
705.927476	326.000000
705.934257	262.000000
705.941038	237.000000
705.947819	198.000000
705.954600	159.000000
705.961381	261.000000
705.968162	358.000000
705.974943	398.000000
705.981724	425.000000
705.988505	525.000000
705.995287	598.000000
706.002068	472.000000
706.008849	424.000000
706.015630	536.000000
706.022412	639.000000
706.029193	619.000000
706.035975	636.000000
706.042756	607.000000
706.049538	673.000000
706.056319	620.000000
706.063101	519.000000
706.069882	541.000000
706.076664	546.000000
706.083446	465.000000
706.090227	392.000000
706.097009	370.000000
706.103791	332.000000
706.110572	334.000000
706.117354	385.000000
706.124136	416.000000
706.130918	355.000000
706.137700	396.000000
706.144482	493.000000
706.151264	485.000000
706.158046	445.000000
706.164828	418.000000
706.171610	381.000000
706.178392	392.000000
706.185174	526.000000
706.191957	579.000000
706.198739	436.000000
706.205521	343.000000
706.212303	523.000000
706.219086	703.000000
706.225868	640.000000
706.232650	483.000000
706.239433	428.000000
706.246215	378.000000
706.252998	392.000000
706.259780	425.000000
706.266563	572.000000
706.273345	659.000000
706.280128	738.000000
706.286911	591.000000
706.293693	454.000000
706.300476	543.000000
706.307259	657.000000
706.314041	707.000000
706.320824	709.000000
706.327607	796.000000
706.334390	853.000000
706.341173	639.000000
706.347956	459.000000
706.354739	420.000000
706.361522	455.000000
706.368305	521.000000
706.375088	557.000000
706.381871	699.000000
706.388654	730.000000
706.395437	551.000000
706.402221	465.000000
706.409004	492.000000
706.415787	595.000000
706.422570	749.000000
706.429354	749.000000
706.436137	550.000000
706.442920	578.000000
706.449704	651.000000
706.456487	648.000000
706.463271	582.000000
706.470054	515.000000
706.476838	553.000000
706.483622	586.000000
706.490405	561.000000
706.497189	579.000000
706.503973	593.000000
706.510756	497.000000
706.517540	387.000000
706.524324	388.000000
706.531108	413.000000
706.537892	339.000000
706.544675	326.000000
706.551459	361.000000
706.558243	300.000000
706.565027	283.000000
706.571811	461.000000
706.578595	545.000000
706.585380	507.000000
706.592164	499.000000
706.598948	429.000000
706.605732	352.000000
706.612516	379.000000
706.619300	513.000000
706.626085	415.000000
706.632869	284.000000
706.639653	337.000000
706.646438	375.000000
706.653222	334.000000
706.660007	340.000000
706.666791	436.000000
706.673576	357.000000
706.680360	250.000000
706.687145	297.000000
706.693929	382.000000
706.700714	399.000000
706.707499	417.000000
706.714283	329.000000
706.721068	248.000000
706.727853	275.000000
706.734638	321.000000
706.741423	350.000000
706.748208	303.000000
706.754992	300.000000
706.761777	312.000000
706.768562	260.000000
706.775347	253.000000
706.782132	303.000000
706.788918	308.000000
706.795703	307.000000
706.802488	247.000000
706.809273	284.000000
706.816058	303.000000
706.822843	363.000000
706.829629	379.000000
706.836414	365.000000
706.843199	415.000000
706.849985	358.000000
706.856770	298.000000
706.863556	297.000000
706.870341	337.000000
706.877126	374.000000
706.883912	372.000000
706.890698	270.000000
706.897483	301.000000
706.904269	350.000000
706.911054	265.000000
706.917840	196.000000
706.924626	188.000000
706.931412	206.000000
706.938197	234.000000
706.944983	259.000000
706.951769	271.000000
706.958555	157.000000
706.965341	212.000000
706.972127	364.000000
706.978913	357.000000
706.985699	239.000000
706.992485	223.000000
706.999271	276.000000
707.006057	385.000000
707.012843	420.000000
707.019630	342.000000
707.026416	407.000000
707.033202	492.000000
707.039988	455.000000
707.046775	440.000000
707.053561	390.000000
707.060348	312.000000
707.067134	313.000000
707.073920	386.000000
707.080707	443.000000
707.087493	474.000000
707.094280	381.000000
707.101067	357.000000
707.107853	363.000000
707.114640	232.000000
707.121426	220.000000
707.128213	319.000000
707.135000	290.000000
707.141787	271.000000
707.148574	272.000000
707.155360	253.000000
707.162147	211.000000
707.168934	352.000000
707.175721	524.000000
707.182508	511.000000
707.189295	415.000000
707.196082	472.000000
707.202869	471.000000
707.209656	475.000000
707.216444	502.000000
707.223231	479.000000
707.230018	563.000000
707.236805	583.000000
707.243592	747.000000
707.250380	975.000000
707.257167	1036.000000
707.263954	915.000000
707.270742	745.000000
707.277529	642.000000
707.284317	693.000000
707.291104	684.000000
707.297892	696.000000
707.304679	672.000000
707.311467	566.000000
707.318255	472.000000
707.325042	466.000000
707.331830	537.000000
707.338618	583.000000
707.345406	606.000000
707.352193	706.000000
707.358981	637.000000
707.365769	549.000000
707.372557	568.000000
707.379345	649.000000
707.386133	780.000000
707.392921	759.000000
707.399709	689.000000
707.406497	686.000000
707.413285	658.000000
707.420073	645.000000
707.426861	603.000000
707.433650	509.000000
707.440438	470.000000
707.447226	590.000000
707.454014	578.000000
707.460803	530.000000
707.467591	576.000000
707.474379	568.000000
707.481168	521.000000
707.487956	573.000000
707.494745	600.000000
707.501533	490.000000
707.508322	422.000000
707.515111	481.000000
707.521899	505.000000
707.528688	566.000000
707.535476	482.000000
707.542265	396.000000
707.549054	396.000000
707.555843	413.000000
707.562632	372.000000
707.569420	409.000000
707.576209	454.000000
707.582998	380.000000
707.589787	290.000000
707.596576	283.000000
707.603365	304.000000
707.610154	277.000000
707.616943	268.000000
707.623732	320.000000
707.630522	367.000000
707.637311	448.000000
707.644100	500.000000
707.650889	426.000000
707.657679	404.000000
707.664468	357.000000
707.671257	336.000000
707.678047	374.000000
707.684836	444.000000
707.691625	524.000000
707.698415	515.000000
707.705204	511.000000
707.711994	441.000000
707.718784	352.000000
707.725573	386.000000
707.732363	375.000000
707.739152	280.000000
707.745942	165.000000
707.752732	100.000000
707.759522	175.000000
707.766312	268.000000
707.773101	260.000000
707.779891	268.000000
707.786681	312.000000
707.793471	282.000000
707.800261	276.000000
707.807051	343.000000
707.813841	339.000000
707.820631	370.000000
707.827421	337.000000
707.834211	317.000000
707.841002	333.000000
707.847792	267.000000
707.854582	252.000000
707.861372	296.000000
707.868163	276.000000
707.874953	310.000000
707.881743	342.000000
707.888534	383.000000
707.895324	366.000000
707.902115	390.000000
707.908905	393.000000
707.915696	331.000000
707.922486	343.000000
707.929277	343.000000
707.936067	297.000000
707.942858	256.000000
707.949649	219.000000
707.956439	331.000000
707.963230	368.000000
707.970021	304.000000
707.976812	275.000000
707.983603	320.000000
707.990394	453.000000
707.997185	537.000000
708.003975	635.000000
708.010766	631.000000
708.017557	592.000000
708.024349	489.000000
708.031140	433.000000
708.037931	476.000000
708.044722	509.000000
708.051513	439.000000
708.058304	418.000000
708.065096	497.000000
708.071887	484.000000
708.078678	445.000000
708.085470	406.000000
708.092261	335.000000
708.099052	281.000000
708.105844	277.000000
708.112635	312.000000
708.119427	347.000000
708.126218	364.000000
708.133010	356.000000
708.139802	342.000000
708.146593	341.000000
708.153385	300.000000
708.160177	323.000000
708.166968	393.000000
708.173760	390.000000
708.180552	299.000000
708.187344	327.000000
708.194136	456.000000
708.200928	455.000000
708.207719	375.000000
708.214511	398.000000
708.221303	502.000000
708.228096	541.000000
708.234888	570.000000
708.241680	704.000000
708.248472	875.000000
708.255264	771.000000
708.262056	741.000000
708.268848	690.000000
708.275641	711.000000
708.282433	754.000000
708.289225	670.000000
708.296018	773.000000
708.302810	879.000000
708.309603	662.000000
708.316395	488.000000
708.323188	640.000000
708.329980	760.000000
708.336773	735.000000
708.343565	749.000000
708.350358	760.000000
708.357151	751.000000
708.363943	832.000000
708.370736	709.000000
708.377529	507.000000
708.384322	509.000000
708.391114	543.000000
708.397907	660.000000
708.404700	706.000000
708.411493	606.000000
708.418286	511.000000
708.425079	701.000000
708.431872	767.000000
708.438665	681.000000
708.445458	746.000000
708.452251	760.000000
708.459044	677.000000
708.465838	586.000000
708.472631	485.000000
708.479424	367.000000
708.486217	437.000000
708.493011	538.000000
708.499804	651.000000
708.506598	607.000000
708.513391	448.000000
708.520184	503.000000
708.526978	502.000000
708.533771	383.000000
708.540565	272.000000
708.547359	260.000000
708.554152	346.000000
708.560946	444.000000
708.567739	414.000000
708.574533	407.000000
708.581327	499.000000
708.588121	592.000000
708.594915	624.000000
708.601708	573.000000
708.608502	407.000000
708.615296	306.000000
708.622090	345.000000
708.628884	507.000000
708.635678	451.000000
708.642472	323.000000
708.649266	333.000000
708.656060	343.000000
708.662855	331.000000
708.669649	374.000000
708.676443	419.000000
708.683237	365.000000
708.690031	312.000000
708.696826	349.000000
708.703620	343.000000
708.710414	364.000000
708.717209	302.000000
708.724003	308.000000
708.730798	356.000000
708.737592	356.000000
708.744387	402.000000
708.751181	425.000000
708.757976	373.000000
708.764771	375.000000
708.771565	375.000000
708.778360	333.000000
708.785155	388.000000
708.791950	407.000000
708.798744	248.000000
708.805539	223.000000
708.812334	345.000000
708.819129	391.000000
708.825924	370.000000
708.832719	349.000000
708.839514	345.000000
708.846309	373.000000
708.853104	403.000000
708.859899	436.000000
708.866694	486.000000
708.873489	394.000000
708.880284	259.000000
708.887080	243.000000
708.893875	230.000000
708.900670	243.000000
708.907466	286.000000
708.914261	331.000000
708.921056	396.000000
708.927852	410.000000
708.934647	363.000000
708.941443	348.000000
708.948238	339.000000
708.955034	365.000000
708.961829	354.000000
708.968625	293.000000
708.975421	270.000000
708.982216	263.000000
708.989012	327.000000
708.995808	449.000000
709.002604	417.000000
709.009399	346.000000
709.016195	379.000000
709.022991	408.000000
709.029787	280.000000
709.036583	238.000000
709.043379	311.000000
709.050175	390.000000
709.056971	495.000000
709.063767	508.000000
709.070563	337.000000
709.077359	296.000000
709.084156	250.000000
709.090952	308.000000
709.097748	351.000000
709.104544	226.000000
709.111341	210.000000
709.118137	345.000000
709.124933	437.000000
709.131730	379.000000
709.138526	396.000000
709.145323	477.000000
709.152119	543.000000
709.158916	511.000000
709.165712	509.000000
709.172509	587.000000
709.179306	584.000000
709.186102	578.000000
709.192899	455.000000
709.199696	332.000000
709.206493	379.000000
709.213289	499.000000
709.220086	565.000000
709.226883	588.000000
709.233680	625.000000
709.240477	523.000000
709.247274	519.000000
709.254071	659.000000
709.260868	818.000000
709.267665	806.000000
709.274462	748.000000
709.281259	667.000000
709.288056	508.000000
709.294854	581.000000
709.301651	732.000000
709.308448	556.000000
709.315245	454.000000
709.322043	422.000000
709.328840	411.000000
709.335637	502.000000
709.342435	661.000000
709.349232	690.000000
709.356030	588.000000
709.362827	626.000000
709.369625	701.000000
709.376423	659.000000
709.383220	597.000000
709.390018	640.000000
709.396816	622.000000
709.403613	671.000000
709.410411	794.000000
709.417209	684.000000
709.424007	482.000000
709.430804	509.000000
709.437602	591.000000
709.444400	641.000000
709.451198	718.000000
709.457996	642.000000
709.464794	528.000000
709.471592	526.000000
709.478390	648.000000
709.485189	648.000000
709.491987	510.000000
709.498785	474.000000
709.505583	568.000000
709.512381	518.000000
709.519180	415.000000
709.525978	417.000000
709.532776	461.000000
709.539575	412.000000
709.546373	280.000000
709.553172	318.000000
709.559970	317.000000
709.566769	307.000000
709.573567	325.000000
709.580366	364.000000
709.587164	417.000000
709.593963	522.000000
709.600762	491.000000
709.607560	403.000000
709.614359	406.000000
709.621158	310.000000
709.627957	248.000000
709.634755	336.000000
709.641554	473.000000
709.648353	573.000000
709.655152	428.000000
709.661951	303.000000
709.668750	266.000000
709.675549	218.000000
709.682348	241.000000
709.689147	336.000000
709.695947	410.000000
709.702746	401.000000
709.709545	484.000000
709.716344	566.000000
709.723143	511.000000
709.729943	438.000000
709.736742	485.000000
709.743541	547.000000
709.750341	537.000000
709.757140	503.000000
709.763940	407.000000
709.770739	265.000000
709.777539	206.000000
709.784338	168.000000
709.791138	182.000000
709.797938	198.000000
709.804737	224.000000
709.811537	223.000000
709.818337	238.000000
709.825136	320.000000
709.831936	484.000000
709.838736	552.000000
709.845536	428.000000
709.852336	272.000000
709.859136	229.000000
709.865936	273.000000
709.872736	422.000000
709.879536	416.000000
709.886336	384.000000
709.893136	375.000000
709.899936	368.000000
709.906736	353.000000
709.913536	329.000000
709.920337	243.000000
709.927137	187.000000
709.933937	243.000000
709.940737	304.000000
709.947538	369.000000
709.954338	391.000000
709.961139	347.000000
709.967939	350.000000
709.974739	354.000000
709.981540	358.000000
709.988341	316.000000
709.995141	413.000000
710.001942	392.000000
710.008742	342.000000
710.015543	436.000000
710.022344	437.000000
710.029145	310.000000
710.035945	305.000000
710.042746	464.000000
710.049547	540.000000
710.056348	500.000000
710.063149	471.000000
710.069950	372.000000
710.076751	257.000000
710.083552	288.000000
710.090353	375.000000
710.097154	319.000000
710.103955	360.000000
710.110756	308.000000
710.117557	297.000000
710.124358	400.000000
710.131160	386.000000
710.137961	395.000000
710.144762	489.000000
710.151564	380.000000
710.158365	363.000000
710.165166	409.000000
710.171968	358.000000
710.178769	337.000000
710.185571	552.000000
710.192372	609.000000
710.199174	518.000000
710.205976	539.000000
710.212777	750.000000
710.219579	714.000000
710.226381	436.000000
710.233182	435.000000
710.239984	624.000000
710.246786	742.000000
710.253588	663.000000
710.260390	487.000000
710.267191	341.000000
710.273993	444.000000
710.280795	675.000000
710.287597	819.000000
710.294399	915.000000
710.301201	885.000000
710.308004	782.000000
710.314806	541.000000
710.321608	518.000000
710.328410	564.000000
710.335212	503.000000
710.342014	511.000000
710.348817	610.000000
710.355619	807.000000
710.362421	823.000000
710.369224	706.000000
710.376026	676.000000
710.382829	591.000000
710.389631	476.000000
710.396434	589.000000
710.403236	769.000000
710.410039	810.000000
710.416842	902.000000
710.423644	1103.000000
710.430447	991.000000
710.437250	754.000000
710.444052	687.000000
710.450855	536.000000
710.457658	455.000000
710.464461	556.000000
710.471264	724.000000
710.478067	719.000000
710.484870	629.000000
710.491673	572.000000
710.498476	608.000000
710.505279	585.000000
710.512082	531.000000
710.518885	512.000000
710.525688	458.000000
710.532491	493.000000
710.539294	512.000000
710.546098	399.000000
710.552901	384.000000
710.559704	486.000000
710.566507	468.000000
710.573311	435.000000
710.580114	411.000000
710.586918	371.000000
710.593721	300.000000
710.600525	379.000000
710.607328	423.000000
710.614132	437.000000
710.620935	455.000000
710.627739	492.000000
710.634543	436.000000
710.641346	291.000000
710.648150	231.000000
710.654954	249.000000
710.661758	291.000000
710.668562	372.000000
710.675365	403.000000
710.682169	438.000000
710.688973	509.000000
710.695777	515.000000
710.702581	431.000000
710.709385	450.000000
710.716189	574.000000
710.722993	632.000000
710.729798	610.000000
710.736602	596.000000
710.743406	511.000000
710.750210	389.000000
710.757014	455.000000
710.763819	458.000000
710.770623	410.000000
710.777427	325.000000
710.784232	249.000000
710.791036	390.000000
710.797841	462.000000
710.804645	369.000000
710.811450	280.000000
710.818254	141.000000
710.825059	191.000000
710.831864	317.000000
710.838668	318.000000
710.845473	275.000000
710.852278	228.000000
710.859082	190.000000
710.865887	216.000000
710.872692	229.000000
710.879497	208.000000
710.886302	258.000000
710.893107	222.000000
710.899912	198.000000
710.906717	209.000000
710.913522	230.000000
710.920327	268.000000
710.927132	326.000000
710.933937	291.000000
710.940742	280.000000
710.947547	338.000000
710.954352	289.000000
710.961158	293.000000
710.967963	280.000000
710.974768	268.000000
710.981574	250.000000
710.988379	247.000000
710.995184	282.000000
711.001990	326.000000
711.008795	388.000000
711.015601	445.000000
711.022406	390.000000
711.029212	262.000000
711.036018	250.000000
711.042823	346.000000
711.049629	460.000000
711.056435	353.000000
711.063240	313.000000
711.070046	371.000000
711.076852	500.000000
711.083658	451.000000
711.090464	316.000000
711.097270	329.000000
711.104075	432.000000
711.110881	447.000000
711.117687	345.000000
711.124493	283.000000
711.131300	360.000000
711.138106	415.000000
711.144912	321.000000
711.151718	285.000000
711.158524	359.000000
711.165330	445.000000
711.172137	510.000000
711.178943	572.000000
711.185749	558.000000
711.192556	376.000000
711.199362	436.000000
711.206169	666.000000
711.212975	810.000000
711.219781	701.000000
711.226588	589.000000
711.233395	617.000000
711.240201	720.000000
711.247008	851.000000
711.253814	810.000000
711.260621	740.000000
711.267428	837.000000
711.274235	732.000000
711.281041	610.000000
711.287848	574.000000
711.294655	615.000000
711.301462	649.000000
711.308269	639.000000
711.315076	544.000000
711.321883	570.000000
711.328690	579.000000
711.335497	602.000000
711.342304	651.000000
711.349111	707.000000
711.355918	753.000000
711.362726	736.000000
711.369533	687.000000
711.376340	639.000000
711.383147	646.000000
711.389955	894.000000
711.396762	1068.000000
711.403569	1067.000000
711.410377	1090.000000
711.417184	938.000000
711.423992	647.000000
711.430799	627.000000
711.437607	735.000000
711.444414	703.000000
711.451222	665.000000
711.458030	553.000000
711.464837	525.000000
711.471645	646.000000
711.478453	561.000000
711.485261	369.000000
711.492068	369.000000
711.498876	364.000000
711.505684	396.000000
711.512492	457.000000
711.519300	536.000000
711.526108	502.000000
711.532916	396.000000
711.539724	418.000000
711.546532	440.000000
711.553340	526.000000
711.560148	545.000000
711.566956	504.000000
711.573765	430.000000
711.580573	374.000000
711.587381	419.000000
711.594189	475.000000
711.600998	424.000000
711.607806	343.000000
711.614615	294.000000
711.621423	206.000000
711.628231	244.000000
711.635040	362.000000
711.641849	379.000000
711.648657	307.000000
711.655466	365.000000
711.662274	451.000000
711.669083	465.000000
711.675892	450.000000
711.682700	448.000000
711.689509	560.000000
711.696318	746.000000
711.703127	671.000000
711.709936	522.000000
711.716745	472.000000
711.723553	508.000000
711.730362	478.000000
711.737171	416.000000
711.743980	355.000000
711.750790	330.000000
711.757599	367.000000
711.764408	416.000000
711.771217	460.000000
711.778026	488.000000
711.784835	506.000000
711.791645	407.000000
711.798454	327.000000
711.805263	265.000000
711.812073	200.000000
711.818882	203.000000
711.825691	251.000000
711.832501	361.000000
711.839310	452.000000
711.846120	417.000000
711.852929	391.000000
711.859739	360.000000
711.866549	296.000000
711.873358	260.000000
711.880168	315.000000
711.886978	301.000000
711.893787	220.000000
711.900597	284.000000
711.907407	308.000000
711.914217	207.000000
711.921027	167.000000
711.927837	217.000000
711.934647	227.000000
711.941457	247.000000
711.948267	394.000000
711.955077	386.000000
711.961887	303.000000
711.968697	272.000000
711.975507	271.000000
711.982317	306.000000
711.989127	292.000000
711.995938	422.000000
712.002748	439.000000
712.009558	288.000000
712.016369	285.000000
712.023179	350.000000
712.029989	332.000000
712.036800	334.000000
712.043610	300.000000
712.050421	239.000000
712.057231	332.000000
712.064042	449.000000
712.070852	377.000000
712.077663	391.000000
712.084474	441.000000
712.091284	442.000000
712.098095	344.000000
712.104906	359.000000
712.111717	401.000000
712.118528	431.000000
712.125338	451.000000
712.132149	352.000000
712.138960	314.000000
712.145771	452.000000
712.152582	543.000000
712.159393	462.000000
712.166204	404.000000
712.173015	403.000000
712.179827	447.000000
712.186638	603.000000
712.193449	657.000000
712.200260	676.000000
712.207071	682.000000
712.213883	628.000000
712.220694	664.000000
712.227505	796.000000
712.234317	948.000000
712.241128	943.000000
712.247940	863.000000
712.254751	847.000000
712.261563	826.000000
712.268374	650.000000
712.275186	637.000000
712.281997	613.000000
712.288809	538.000000
712.295621	559.000000
712.302433	555.000000
712.309244	581.000000
712.316056	667.000000
712.322868	591.000000
712.329680	638.000000
712.336492	580.000000
712.343304	520.000000
712.350116	595.000000
712.356928	727.000000
712.363740	770.000000
712.370552	655.000000
712.377364	662.000000
712.384176	773.000000
712.390988	691.000000
712.397800	549.000000
712.404612	626.000000
712.411425	727.000000
712.418237	715.000000
712.425049	639.000000
712.431862	718.000000
712.438674	807.000000
712.445486	792.000000
712.452299	824.000000
712.459111	785.000000
712.465924	672.000000
712.472736	673.000000
712.479549	699.000000
712.486361	725.000000
712.493174	678.000000
712.499987	729.000000
712.506799	679.000000
712.513612	489.000000
712.520425	510.000000
712.527238	525.000000
712.534051	351.000000
712.540864	274.000000
712.547676	377.000000
712.554489	446.000000
712.561302	398.000000
712.568115	375.000000
712.574928	366.000000
712.581741	376.000000
712.588555	461.000000
712.595368	401.000000
712.602181	296.000000
712.608994	212.000000
712.615807	264.000000
712.622621	327.000000
712.629434	464.000000
712.636247	564.000000
712.643061	477.000000
712.649874	332.000000
712.656687	318.000000
712.663501	345.000000
712.670314	313.000000
712.677128	256.000000
712.683941	442.000000
712.690755	606.000000
712.697569	464.000000
712.704382	356.000000
712.711196	438.000000
712.718010	460.000000
712.724823	454.000000
712.731637	453.000000
712.738451	313.000000
712.745265	245.000000
712.752079	372.000000
712.758893	412.000000
712.765707	440.000000
712.772521	491.000000
712.779335	490.000000
712.786149	520.000000
712.792963	530.000000
712.799777	619.000000
712.806591	657.000000
712.813405	560.000000
712.820220	458.000000
712.827034	398.000000
712.833848	406.000000
712.840662	331.000000
712.847477	298.000000
712.854291	332.000000
712.861106	360.000000
712.867920	310.000000
712.874734	386.000000
712.881549	441.000000
712.888364	396.000000
712.895178	385.000000
712.901993	300.000000
712.908807	252.000000
712.915622	301.000000
712.922437	333.000000
712.929251	348.000000
712.936066	327.000000
712.942881	274.000000
712.949696	290.000000
712.956511	380.000000
712.963326	526.000000
712.970141	572.000000
712.976956	424.000000
712.983771	390.000000
712.990586	466.000000
712.997401	575.000000
713.004216	545.000000
713.011031	454.000000
713.017846	507.000000
713.024661	547.000000
713.031477	529.000000
713.038292	512.000000
713.045107	457.000000
713.051923	459.000000
713.058738	466.000000
713.065553	352.000000
713.072369	314.000000
713.079184	352.000000
713.086000	401.000000
713.092815	347.000000
713.099631	417.000000
713.106446	560.000000
713.113262	551.000000
713.120078	471.000000
713.126893	504.000000
713.133709	495.000000
713.140525	423.000000
713.147341	390.000000
713.154156	411.000000
713.160972	551.000000
713.167788	665.000000
713.174604	660.000000
713.181420	549.000000
713.188236	621.000000
713.195052	765.000000
713.201868	857.000000
713.208684	777.000000
713.215500	776.000000
713.222317	853.000000
713.229133	917.000000
713.235949	1014.000000
713.242765	976.000000
713.249582	944.000000
713.256398	1026.000000
713.263214	1016.000000
713.270031	1013.000000
713.276847	993.000000
713.283663	835.000000
713.290480	772.000000
713.297296	775.000000
713.304113	727.000000
713.310930	724.000000
713.317746	714.000000
713.324563	692.000000
713.331380	730.000000
713.338196	823.000000
713.345013	869.000000
713.351830	1002.000000
713.358647	949.000000
713.365463	781.000000
713.372280	647.000000
713.379097	591.000000
713.385914	669.000000
713.392731	734.000000
713.399548	745.000000
713.406365	763.000000
713.413182	845.000000
713.419999	824.000000
713.426817	864.000000
713.433634	885.000000
713.440451	888.000000
713.447268	851.000000
713.454085	922.000000
713.460903	996.000000
[truncated: 253,658 more rows]
