# Supplementary material for: Identification and tentative removal of collagen glue in Palaeolithic worked bone objects: implications for ZooMS and radiocarbon dating
Source: Sci Rep. 2023 Dec 13;13:22119. doi: 10.1038/s41598-023-49242-7 (PMC10719399; doi:10.1038/s41598-023-49242-7)
Supplement: Supplementary file 2 — Supplementary Information 2. [file 41598_2023_49242_MOESM2_ESM.zip › maldi raw files/7 IST_modified_2.txt]

699.898718	111.000000
699.905469	59.000000
699.912221	129.000000
699.918973	241.000000
699.925724	240.000000
699.932476	239.000000
699.939228	323.000000
699.945980	318.000000
699.952732	270.000000
699.959484	232.000000
699.966236	235.000000
699.972988	233.000000
699.979740	236.000000
699.986492	274.000000
699.993244	364.000000
699.999996	519.000000
700.006748	543.000000
700.013500	405.000000
700.020253	318.000000
700.027005	270.000000
700.033757	213.000000
700.040509	257.000000
700.047262	340.000000
700.054014	371.000000
700.060767	348.000000
700.067519	316.000000
700.074271	240.000000
700.081024	166.000000
700.087777	148.000000
700.094529	211.000000
700.101282	257.000000
700.108034	274.000000
700.114787	260.000000
700.121540	244.000000
700.128293	228.000000
700.135045	227.000000
700.141798	215.000000
700.148551	133.000000
700.155304	179.000000
700.162057	252.000000
700.168810	256.000000
700.175563	209.000000
700.182316	192.000000
700.189069	324.000000
700.195822	414.000000
700.202575	386.000000
700.209328	276.000000
700.216081	212.000000
700.222834	213.000000
700.229588	257.000000
700.236341	302.000000
700.243094	289.000000
700.249848	320.000000
700.256601	372.000000
700.263354	445.000000
700.270108	447.000000
700.276861	417.000000
700.283615	525.000000
700.290368	476.000000
700.297122	422.000000
700.303875	485.000000
700.310629	408.000000
700.317383	308.000000
700.324136	330.000000
700.330890	352.000000
700.337644	509.000000
700.344398	590.000000
700.351152	470.000000
700.357905	353.000000
700.364659	393.000000
700.371413	442.000000
700.378167	485.000000
700.384921	584.000000
700.391675	651.000000
700.398429	597.000000
700.405183	578.000000
700.411938	608.000000
700.418692	535.000000
700.425446	576.000000
700.432200	608.000000
700.438954	561.000000
700.445709	618.000000
700.452463	655.000000
700.459217	500.000000
700.465972	436.000000
700.472726	464.000000
700.479481	271.000000
700.486235	228.000000
700.492990	363.000000
700.499744	339.000000
700.506499	289.000000
700.513253	253.000000
700.520008	337.000000
700.526763	372.000000
700.533517	341.000000
700.540272	358.000000
700.547027	349.000000
700.553782	357.000000
700.560537	341.000000
700.567291	304.000000
700.574046	262.000000
700.580801	228.000000
700.587556	245.000000
700.594311	253.000000
700.601066	216.000000
700.607821	217.000000
700.614577	263.000000
700.621332	210.000000
700.628087	206.000000
700.634842	297.000000
700.641597	330.000000
700.648353	301.000000
700.655108	204.000000
700.661863	213.000000
700.668619	308.000000
700.675374	275.000000
700.682129	184.000000
700.688885	231.000000
700.695640	303.000000
700.702396	394.000000
700.709152	389.000000
700.715907	254.000000
700.722663	283.000000
700.729419	380.000000
700.736174	359.000000
700.742930	261.000000
700.749686	198.000000
700.756442	122.000000
700.763197	115.000000
700.769953	179.000000
700.776709	227.000000
700.783465	206.000000
700.790221	220.000000
700.796977	213.000000
700.803733	235.000000
700.810489	234.000000
700.817245	126.000000
700.824001	91.000000
700.830758	162.000000
700.837514	221.000000
700.844270	149.000000
700.851026	147.000000
700.857782	168.000000
700.864539	181.000000
700.871295	149.000000
700.878052	98.000000
700.884808	99.000000
700.891564	171.000000
700.898321	187.000000
700.905077	152.000000
700.911834	194.000000
700.918591	175.000000
700.925347	113.000000
700.932104	145.000000
700.938861	194.000000
700.945617	214.000000
700.952374	230.000000
700.959131	227.000000
700.965888	164.000000
700.972645	144.000000
700.979401	132.000000
700.986158	152.000000
700.992915	178.000000
700.999672	132.000000
701.006429	108.000000
701.013186	137.000000
701.019943	223.000000
701.026701	319.000000
701.033458	359.000000
701.040215	373.000000
701.046972	373.000000
701.053729	323.000000
701.060487	250.000000
701.067244	251.000000
701.074001	240.000000
701.080759	348.000000
701.087516	416.000000
701.094273	329.000000
701.101031	251.000000
701.107788	268.000000
701.114546	239.000000
701.121304	213.000000
701.128061	345.000000
701.134819	425.000000
701.141577	345.000000
701.148334	247.000000
701.155092	258.000000
701.161850	272.000000
701.168608	267.000000
701.175365	269.000000
701.182123	237.000000
701.188881	262.000000
701.195639	321.000000
701.202397	351.000000
701.209155	375.000000
701.215913	400.000000
701.222671	398.000000
701.229429	334.000000
701.236187	295.000000
701.242946	364.000000
701.249704	389.000000
701.256462	487.000000
701.263220	572.000000
701.269979	426.000000
701.276737	243.000000
701.283495	324.000000
701.290254	544.000000
701.297012	518.000000
701.303771	362.000000
701.310529	350.000000
701.317288	389.000000
701.324046	401.000000
701.330805	438.000000
701.337563	540.000000
701.344322	650.000000
701.351081	576.000000
701.357839	470.000000
701.364598	547.000000
701.371357	595.000000
701.378116	572.000000
701.384875	563.000000
701.391634	546.000000
701.398393	512.000000
701.405151	518.000000
701.411910	629.000000
701.418669	638.000000
701.425429	562.000000
701.432188	458.000000
701.438947	396.000000
701.445706	467.000000
701.452465	549.000000
701.459224	519.000000
701.465984	419.000000
701.472743	355.000000
701.479502	349.000000
701.486262	461.000000
701.493021	558.000000
701.499780	486.000000
701.506540	297.000000
701.513299	251.000000
701.520059	251.000000
701.526818	210.000000
701.533578	252.000000
701.540337	381.000000
701.547097	413.000000
701.553857	371.000000
701.560617	363.000000
701.567376	354.000000
701.574136	332.000000
701.580896	386.000000
701.587656	371.000000
701.594416	292.000000
701.601175	283.000000
701.607935	335.000000
701.614695	363.000000
701.621455	342.000000
701.628215	331.000000
701.634976	313.000000
701.641736	281.000000
701.648496	227.000000
701.655256	170.000000
701.662016	155.000000
701.668776	242.000000
701.675537	292.000000
701.682297	259.000000
701.689057	260.000000
701.695818	296.000000
701.702578	289.000000
701.709338	234.000000
701.716099	235.000000
701.722859	263.000000
701.729620	228.000000
701.736381	255.000000
701.743141	253.000000
701.749902	148.000000
701.756662	132.000000
701.763423	173.000000
701.770184	206.000000
701.776945	269.000000
701.783705	278.000000
701.790466	264.000000
701.797227	271.000000
701.803988	239.000000
701.810749	174.000000
701.817510	192.000000
701.824271	201.000000
701.831032	135.000000
701.837793	153.000000
701.844554	212.000000
701.851315	221.000000
701.858076	202.000000
701.864838	188.000000
701.871599	149.000000
701.878360	163.000000
701.885121	223.000000
701.891883	216.000000
701.898644	225.000000
701.905405	159.000000
701.912167	73.000000
701.918928	148.000000
701.925690	230.000000
701.932451	210.000000
701.939213	147.000000
701.945974	119.000000
701.952736	119.000000
701.959498	128.000000
701.966259	217.000000
701.973021	243.000000
701.979783	199.000000
701.986545	223.000000
701.993306	267.000000
702.000068	260.000000
702.006830	275.000000
702.013592	333.000000
702.020354	351.000000
702.027116	264.000000
702.033878	215.000000
702.040640	249.000000
702.047402	177.000000
702.054164	143.000000
702.060926	166.000000
702.067689	191.000000
702.074451	241.000000
702.081213	256.000000
702.087975	302.000000
702.094738	284.000000
702.101500	229.000000
702.108262	255.000000
702.115025	269.000000
702.121787	230.000000
702.128550	243.000000
702.135312	224.000000
702.142075	188.000000
702.148837	207.000000
702.155600	257.000000
702.162362	336.000000
702.169125	313.000000
702.175888	178.000000
702.182651	193.000000
702.189413	273.000000
702.196176	274.000000
702.202939	255.000000
702.209702	262.000000
702.216465	287.000000
702.223228	369.000000
702.229991	373.000000
702.236754	300.000000
702.243517	405.000000
702.250280	502.000000
702.257043	427.000000
702.263806	414.000000
702.270569	402.000000
702.277332	394.000000
702.284096	448.000000
702.290859	536.000000
702.297622	573.000000
702.304385	524.000000
702.311149	412.000000
702.317912	526.000000
702.324676	730.000000
702.331439	761.000000
702.338203	561.000000
702.344966	373.000000
702.351730	377.000000
702.358493	387.000000
702.365257	449.000000
702.372020	558.000000
702.378784	521.000000
702.385548	521.000000
702.392312	469.000000
702.399075	382.000000
702.405839	392.000000
702.412603	614.000000
702.419367	633.000000
702.426131	501.000000
702.432895	481.000000
702.439659	486.000000
702.446423	416.000000
702.453187	442.000000
702.459951	477.000000
702.466715	434.000000
702.473479	383.000000
702.480243	386.000000
702.487008	264.000000
702.493772	158.000000
702.500536	228.000000
702.507300	325.000000
702.514065	329.000000
702.520829	343.000000
702.527594	442.000000
702.534358	496.000000
702.541123	421.000000
702.547887	377.000000
702.554652	425.000000
702.561416	451.000000
702.568181	488.000000
702.574945	515.000000
702.581710	486.000000
702.588475	364.000000
702.595240	254.000000
702.602004	223.000000
702.608769	298.000000
702.615534	329.000000
702.622299	249.000000
702.629064	134.000000
702.635829	210.000000
702.642594	278.000000
702.649359	210.000000
702.656124	199.000000
702.662889	179.000000
702.669654	194.000000
702.676419	339.000000
702.683184	401.000000
702.689949	276.000000
702.696715	146.000000
702.703480	157.000000
702.710245	262.000000
702.717010	339.000000
702.723776	415.000000
702.730541	401.000000
702.737307	308.000000
702.744072	315.000000
702.750838	244.000000
702.757603	275.000000
702.764369	379.000000
702.771134	321.000000
702.777900	227.000000
702.784666	232.000000
702.791431	278.000000
702.798197	315.000000
702.804963	308.000000
702.811728	260.000000
702.818494	253.000000
702.825260	225.000000
702.832026	233.000000
702.838792	208.000000
702.845558	288.000000
702.852324	280.000000
702.859090	219.000000
702.865856	277.000000
702.872622	295.000000
702.879388	248.000000
702.886154	243.000000
702.892921	248.000000
702.899687	286.000000
702.906453	276.000000
702.913219	285.000000
702.919986	395.000000
702.926752	397.000000
702.933518	359.000000
702.940285	367.000000
702.947051	324.000000
702.953818	270.000000
702.960584	290.000000
702.967351	340.000000
702.974117	279.000000
702.980884	197.000000
702.987651	343.000000
702.994417	417.000000
703.001184	350.000000
703.007951	285.000000
703.014717	216.000000
703.021484	198.000000
703.028251	232.000000
703.035018	259.000000
703.041785	301.000000
703.048552	291.000000
703.055319	247.000000
703.062086	194.000000
703.068853	193.000000
703.075620	181.000000
703.082387	197.000000
703.089154	213.000000
703.095921	203.000000
703.102689	197.000000
703.109456	209.000000
703.116223	240.000000
703.122990	202.000000
703.129758	131.000000
703.136525	119.000000
703.143292	159.000000
703.150060	140.000000
703.156827	145.000000
703.163595	206.000000
703.170362	286.000000
703.177130	264.000000
703.183898	207.000000
703.190665	197.000000
703.197433	372.000000
703.204201	543.000000
703.210968	434.000000
703.217736	232.000000
703.224504	276.000000
703.231272	383.000000
703.238040	401.000000
703.244807	369.000000
703.251575	311.000000
703.258343	363.000000
703.265111	411.000000
703.271879	434.000000
703.278647	435.000000
703.285415	472.000000
703.292184	512.000000
703.298952	566.000000
703.305720	587.000000
703.312488	563.000000
703.319256	451.000000
703.326025	428.000000
703.332793	546.000000
703.339561	529.000000
703.346330	353.000000
703.353098	241.000000
703.359867	289.000000
703.366635	309.000000
703.373404	417.000000
703.380172	534.000000
703.386941	524.000000
703.393709	420.000000
703.400478	402.000000
703.407247	459.000000
703.414015	409.000000
703.420784	518.000000
703.427553	561.000000
703.434322	442.000000
703.441091	387.000000
703.447859	458.000000
703.454628	583.000000
703.461397	529.000000
703.468166	427.000000
703.474935	393.000000
703.481704	356.000000
703.488473	344.000000
703.495243	355.000000
703.502012	428.000000
703.508781	444.000000
703.515550	423.000000
703.522319	393.000000
703.529089	266.000000
703.535858	275.000000
703.542627	300.000000
703.549397	303.000000
703.556166	331.000000
703.562935	202.000000
703.569705	138.000000
703.576474	276.000000
703.583244	380.000000
703.590014	379.000000
703.596783	259.000000
703.603553	245.000000
703.610322	274.000000
703.617092	209.000000
703.623862	182.000000
703.630632	228.000000
703.637401	256.000000
703.644171	212.000000
703.650941	227.000000
703.657711	243.000000
703.664481	193.000000
703.671251	179.000000
703.678021	235.000000
703.684791	311.000000
703.691561	401.000000
703.698331	384.000000
703.705101	279.000000
703.711871	311.000000
703.718642	379.000000
703.725412	330.000000
703.732182	297.000000
703.738952	302.000000
703.745723	251.000000
703.752493	183.000000
703.759263	188.000000
703.766034	188.000000
703.772804	149.000000
703.779575	151.000000
703.786345	160.000000
703.793116	201.000000
703.799886	285.000000
703.806657	279.000000
703.813428	250.000000
703.820198	297.000000
703.826969	282.000000
703.833740	166.000000
703.840511	161.000000
703.847281	207.000000
703.854052	247.000000
703.860823	250.000000
703.867594	216.000000
703.874365	158.000000
703.881136	150.000000
703.887907	193.000000
703.894678	217.000000
703.901449	197.000000
703.908220	193.000000
703.914991	177.000000
703.921763	191.000000
703.928534	192.000000
703.935305	190.000000
703.942076	178.000000
703.948848	250.000000
703.955619	277.000000
703.962390	191.000000
703.969162	187.000000
703.975933	255.000000
703.982705	227.000000
703.989476	252.000000
703.996248	328.000000
704.003019	335.000000
704.009791	301.000000
704.016563	275.000000
704.023334	229.000000
704.030106	293.000000
704.036878	337.000000
704.043649	330.000000
704.050421	259.000000
704.057193	167.000000
704.063965	139.000000
704.070737	180.000000
704.077509	178.000000
704.084281	128.000000
704.091053	100.000000
704.097825	75.000000
704.104597	28.000000
704.111369	116.000000
704.118141	273.000000
704.124913	317.000000
704.131685	242.000000
704.138458	184.000000
704.145230	175.000000
704.152002	236.000000
704.158775	264.000000
704.165547	264.000000
704.172319	303.000000
704.179092	370.000000
704.185864	447.000000
704.192637	528.000000
704.199409	393.000000
704.206182	264.000000
704.212954	310.000000
704.219727	405.000000
704.226500	495.000000
704.233272	495.000000
704.240045	487.000000
704.246818	529.000000
704.253591	498.000000
704.260363	553.000000
704.267136	615.000000
704.273909	590.000000
704.280682	549.000000
704.287455	480.000000
704.294228	500.000000
704.301001	453.000000
704.307774	347.000000
704.314547	377.000000
704.321320	432.000000
704.328093	417.000000
704.334867	398.000000
704.341640	435.000000
704.348413	423.000000
704.355186	431.000000
704.361960	374.000000
704.368733	231.000000
704.375506	241.000000
704.382280	323.000000
704.389053	381.000000
704.395827	447.000000
704.402600	465.000000
704.409374	413.000000
704.416147	413.000000
704.422921	454.000000
704.429695	503.000000
704.436468	555.000000
704.443242	559.000000
704.450016	459.000000
704.456790	413.000000
704.463563	472.000000
704.470337	407.000000
704.477111	417.000000
704.483885	590.000000
704.490659	524.000000
704.497433	366.000000
704.504207	436.000000
704.510981	369.000000
704.517755	224.000000
704.524529	126.000000
704.531303	144.000000
704.538077	241.000000
704.544852	271.000000
704.551626	169.000000
704.558400	134.000000
704.565174	250.000000
704.571949	361.000000
704.578723	329.000000
704.585497	303.000000
704.592272	310.000000
704.599046	331.000000
704.605821	306.000000
704.612595	345.000000
704.619370	355.000000
704.626145	313.000000
704.632919	386.000000
704.639694	437.000000
704.646469	331.000000
704.653243	261.000000
704.660018	343.000000
704.666793	384.000000
704.673568	273.000000
704.680343	221.000000
704.687117	193.000000
704.693892	170.000000
704.700667	165.000000
704.707442	178.000000
704.714217	231.000000
704.720992	257.000000
704.727767	175.000000
704.734543	170.000000
704.741318	225.000000
704.748093	236.000000
704.754868	196.000000
704.761643	148.000000
704.768419	187.000000
704.775194	227.000000
704.781969	242.000000
704.788745	239.000000
704.795520	198.000000
704.802296	255.000000
704.809071	340.000000
704.815847	318.000000
704.822622	217.000000
704.829398	202.000000
704.836173	232.000000
704.842949	248.000000
704.849725	212.000000
704.856500	159.000000
704.863276	142.000000
704.870052	197.000000
704.876828	267.000000
704.883604	244.000000
704.890379	221.000000
704.897155	186.000000
704.903931	147.000000
704.910707	147.000000
704.917483	169.000000
704.924259	183.000000
704.931035	102.000000
704.937811	95.000000
704.944588	165.000000
704.951364	203.000000
704.958140	157.000000
704.964916	108.000000
704.971693	178.000000
704.978469	245.000000
704.985245	197.000000
704.992022	172.000000
704.998798	221.000000
705.005574	214.000000
705.012351	153.000000
705.019127	185.000000
705.025904	308.000000
705.032680	357.000000
705.039457	344.000000
705.046234	265.000000
705.053010	154.000000
705.059787	105.000000
705.066564	107.000000
705.073341	153.000000
705.080117	186.000000
705.086894	198.000000
705.093671	236.000000
705.100448	256.000000
705.107225	316.000000
705.114002	447.000000
705.120779	481.000000
705.127556	337.000000
705.134333	216.000000
705.141110	217.000000
705.147887	308.000000
705.154664	334.000000
705.161441	337.000000
705.168219	308.000000
705.174996	331.000000
705.181773	480.000000
705.188551	568.000000
705.195328	570.000000
705.202105	511.000000
705.208883	516.000000
705.215660	507.000000
705.222438	428.000000
705.229215	354.000000
705.235993	295.000000
705.242770	397.000000
705.249548	483.000000
705.256326	485.000000
705.263103	457.000000
705.269881	443.000000
705.276659	530.000000
705.283437	680.000000
705.290214	784.000000
705.296992	656.000000
705.303770	506.000000
705.310548	354.000000
705.317326	332.000000
705.324104	368.000000
705.330882	443.000000
705.337660	554.000000
705.344438	532.000000
705.351216	407.000000
705.357994	375.000000
705.364772	338.000000
705.371551	306.000000
705.378329	319.000000
705.385107	325.000000
705.391885	415.000000
705.398664	607.000000
705.405442	646.000000
705.412221	590.000000
705.418999	519.000000
705.425778	570.000000
705.432556	559.000000
705.439335	525.000000
705.446113	462.000000
705.452892	318.000000
705.459670	410.000000
705.466449	561.000000
705.473228	518.000000
705.480006	512.000000
705.486785	496.000000
705.493564	459.000000
705.500343	374.000000
705.507122	362.000000
705.513901	352.000000
705.520680	313.000000
705.527459	311.000000
705.534238	268.000000
705.541017	261.000000
705.547796	284.000000
705.554575	294.000000
705.561354	306.000000
705.568133	291.000000
705.574912	266.000000
705.581691	224.000000
705.588471	165.000000
705.595250	165.000000
705.602029	200.000000
705.608809	238.000000
705.615588	248.000000
705.622368	224.000000
705.629147	227.000000
705.635926	295.000000
705.642706	279.000000
705.649486	293.000000
705.656265	317.000000
705.663045	315.000000
705.669824	312.000000
705.676604	307.000000
705.683384	284.000000
705.690164	391.000000
705.696943	396.000000
705.703723	240.000000
705.710503	149.000000
705.717283	171.000000
705.724063	141.000000
705.730843	164.000000
705.737623	219.000000
705.744403	239.000000
705.751183	175.000000
705.757963	122.000000
705.764743	128.000000
705.771523	176.000000
705.778303	246.000000
705.785084	290.000000
705.791864	275.000000
705.798644	191.000000
705.805424	204.000000
705.812205	293.000000
705.818985	270.000000
705.825766	271.000000
705.832546	285.000000
705.839326	209.000000
705.846107	182.000000
705.852888	202.000000
705.859668	227.000000
705.866449	233.000000
705.873229	226.000000
705.880010	159.000000
705.886791	111.000000
705.893571	75.000000
705.900352	115.000000
705.907133	213.000000
705.913914	243.000000
705.920695	236.000000
705.927476	225.000000
705.934257	284.000000
705.941038	251.000000
705.947819	222.000000
705.954600	334.000000
705.961381	350.000000
705.968162	270.000000
705.974943	204.000000
705.981724	176.000000
705.988505	174.000000
705.995287	223.000000
706.002068	265.000000
706.008849	226.000000
706.015630	200.000000
706.022412	230.000000
706.029193	344.000000
706.035975	366.000000
706.042756	285.000000
706.049538	230.000000
706.056319	204.000000
706.063101	162.000000
706.069882	199.000000
706.076664	303.000000
706.083446	317.000000
706.090227	234.000000
706.097009	192.000000
706.103791	245.000000
706.110572	315.000000
706.117354	265.000000
706.124136	202.000000
706.130918	274.000000
706.137700	335.000000
706.144482	296.000000
706.151264	197.000000
706.158046	217.000000
706.164828	271.000000
706.171610	277.000000
706.178392	257.000000
706.185174	320.000000
706.191957	340.000000
706.198739	418.000000
706.205521	512.000000
706.212303	364.000000
706.219086	307.000000
706.225868	391.000000
706.232650	343.000000
706.239433	305.000000
706.246215	250.000000
706.252998	197.000000
706.259780	320.000000
706.266563	464.000000
706.273345	583.000000
706.280128	650.000000
706.286911	615.000000
706.293693	549.000000
706.300476	471.000000
706.307259	325.000000
706.314041	272.000000
706.320824	319.000000
706.327607	458.000000
706.334390	510.000000
706.341173	432.000000
706.347956	361.000000
706.354739	400.000000
706.361522	443.000000
706.368305	437.000000
706.375088	488.000000
706.381871	407.000000
706.388654	333.000000
706.395437	296.000000
706.402221	406.000000
706.409004	507.000000
706.415787	558.000000
706.422570	442.000000
706.429354	397.000000
706.436137	483.000000
706.442920	574.000000
706.449704	627.000000
706.456487	718.000000
706.463271	545.000000
706.470054	381.000000
706.476838	346.000000
706.483622	286.000000
706.490405	233.000000
706.497189	271.000000
706.503973	378.000000
706.510756	337.000000
706.517540	371.000000
706.524324	527.000000
706.531108	515.000000
706.537892	362.000000
706.544675	272.000000
706.551459	328.000000
706.558243	360.000000
706.565027	300.000000
706.571811	263.000000
706.578595	284.000000
706.585380	306.000000
706.592164	222.000000
706.598948	234.000000
706.605732	250.000000
706.612516	206.000000
706.619300	187.000000
706.626085	170.000000
706.632869	106.000000
706.639653	111.000000
706.646438	207.000000
706.653222	245.000000
706.660007	254.000000
706.666791	223.000000
706.673576	260.000000
706.680360	380.000000
706.687145	357.000000
706.693929	255.000000
706.700714	268.000000
706.707499	298.000000
706.714283	268.000000
706.721068	286.000000
706.727853	324.000000
706.734638	302.000000
706.741423	162.000000
706.748208	128.000000
706.754992	129.000000
706.761777	149.000000
706.768562	156.000000
706.775347	188.000000
706.782132	223.000000
706.788918	258.000000
706.795703	219.000000
706.802488	142.000000
706.809273	110.000000
706.816058	121.000000
706.822843	166.000000
706.829629	184.000000
706.836414	243.000000
706.843199	234.000000
706.849985	251.000000
706.856770	287.000000
706.863556	245.000000
706.870341	244.000000
706.877126	270.000000
706.883912	208.000000
706.890698	107.000000
706.897483	73.000000
706.904269	111.000000
706.911054	112.000000
706.917840	142.000000
706.924626	179.000000
706.931412	158.000000
706.938197	167.000000
706.944983	180.000000
706.951769	206.000000
706.958555	203.000000
706.965341	161.000000
706.972127	151.000000
706.978913	154.000000
706.985699	161.000000
706.992485	220.000000
706.999271	221.000000
707.006057	194.000000
707.012843	207.000000
707.019630	191.000000
707.026416	235.000000
707.033202	316.000000
707.039988	262.000000
707.046775	190.000000
707.053561	167.000000
707.060348	135.000000
707.067134	184.000000
707.073920	250.000000
707.080707	244.000000
707.087493	247.000000
707.094280	186.000000
707.101067	139.000000
707.107853	223.000000
707.114640	266.000000
707.121426	281.000000
707.128213	268.000000
707.135000	274.000000
707.141787	253.000000
707.148574	198.000000
707.155360	195.000000
707.162147	227.000000
707.168934	263.000000
707.175721	299.000000
707.182508	344.000000
707.189295	440.000000
707.196082	578.000000
707.202869	585.000000
707.209656	483.000000
707.216444	377.000000
707.223231	282.000000
707.230018	220.000000
707.236805	331.000000
707.243592	514.000000
707.250380	588.000000
707.257167	544.000000
707.263954	583.000000
707.270742	661.000000
707.277529	566.000000
707.284317	512.000000
707.291104	553.000000
707.297892	511.000000
707.304679	498.000000
707.311467	521.000000
707.318255	420.000000
707.325042	365.000000
707.331830	462.000000
707.338618	507.000000
707.345406	478.000000
707.352193	469.000000
707.358981	418.000000
707.365769	368.000000
707.372557	486.000000
707.379345	557.000000
707.386133	577.000000
707.392921	515.000000
707.399709	457.000000
707.406497	411.000000
707.413285	366.000000
707.420073	342.000000
707.426861	453.000000
707.433650	584.000000
707.440438	629.000000
707.447226	508.000000
707.454014	323.000000
707.460803	238.000000
707.467591	340.000000
707.474379	412.000000
707.481168	477.000000
707.487956	422.000000
707.494745	369.000000
707.501533	406.000000
707.508322	413.000000
707.515111	418.000000
707.521899	301.000000
707.528688	229.000000
707.535476	253.000000
707.542265	214.000000
707.549054	144.000000
707.555843	208.000000
707.562632	286.000000
707.569420	328.000000
707.576209	308.000000
707.582998	184.000000
707.589787	171.000000
707.596576	292.000000
707.603365	352.000000
707.610154	337.000000
707.616943	275.000000
707.623732	207.000000
707.630522	239.000000
707.637311	327.000000
707.644100	391.000000
707.650889	413.000000
707.657679	315.000000
707.664468	259.000000
707.671257	341.000000
707.678047	413.000000
707.684836	324.000000
707.691625	246.000000
707.698415	224.000000
707.705204	248.000000
707.711994	248.000000
707.718784	232.000000
707.725573	269.000000
707.732363	364.000000
707.739152	433.000000
707.745942	378.000000
707.752732	336.000000
707.759522	309.000000
707.766312	245.000000
707.773101	243.000000
707.779891	197.000000
707.786681	105.000000
707.793471	82.000000
707.800261	139.000000
707.807051	214.000000
707.813841	234.000000
707.820631	279.000000
707.827421	377.000000
707.834211	239.000000
707.841002	204.000000
707.847792	283.000000
707.854582	278.000000
707.861372	265.000000
707.868163	218.000000
707.874953	202.000000
707.881743	223.000000
707.888534	227.000000
707.895324	161.000000
707.902115	164.000000
707.908905	147.000000
707.915696	219.000000
707.922486	286.000000
707.929277	234.000000
707.936067	125.000000
707.942858	102.000000
707.949649	158.000000
707.956439	224.000000
707.963230	241.000000
707.970021	251.000000
707.976812	159.000000
707.983603	143.000000
707.990394	240.000000
707.997185	215.000000
708.003975	171.000000
708.010766	163.000000
708.017557	244.000000
708.024349	278.000000
708.031140	229.000000
708.037931	317.000000
708.044722	292.000000
708.051513	176.000000
708.058304	150.000000
708.065096	199.000000
708.071887	273.000000
708.078678	238.000000
708.085470	236.000000
708.092261	221.000000
708.099052	231.000000
708.105844	243.000000
708.112635	221.000000
708.119427	196.000000
708.126218	174.000000
708.133010	142.000000
708.139802	166.000000
708.146593	276.000000
708.153385	352.000000
708.160177	238.000000
708.166968	144.000000
708.173760	190.000000
708.180552	320.000000
708.187344	428.000000
708.194136	444.000000
708.200928	382.000000
708.207719	403.000000
708.214511	393.000000
708.221303	456.000000
708.228096	488.000000
708.234888	400.000000
708.241680	319.000000
708.248472	327.000000
708.255264	333.000000
708.262056	342.000000
708.268848	363.000000
708.275641	335.000000
708.282433	346.000000
708.289225	289.000000
708.296018	298.000000
708.302810	422.000000
708.309603	400.000000
708.316395	325.000000
708.323188	313.000000
708.329980	385.000000
708.336773	377.000000
708.343565	297.000000
708.350358	306.000000
708.357151	330.000000
708.363943	291.000000
708.370736	330.000000
708.377529	395.000000
708.384322	512.000000
708.391114	553.000000
708.397907	393.000000
708.404700	292.000000
708.411493	291.000000
708.418286	317.000000
708.425079	356.000000
708.431872	423.000000
708.438665	448.000000
708.445458	455.000000
708.452251	448.000000
708.459044	420.000000
708.465838	411.000000
708.472631	425.000000
708.479424	486.000000
708.486217	497.000000
708.493011	347.000000
708.499804	228.000000
708.506598	277.000000
708.513391	408.000000
708.520184	402.000000
708.526978	290.000000
708.533771	326.000000
708.540565	347.000000
708.547359	329.000000
708.554152	380.000000
708.560946	341.000000
708.567739	275.000000
708.574533	341.000000
708.581327	394.000000
708.588121	314.000000
708.594915	250.000000
708.601708	208.000000
708.608502	176.000000
708.615296	241.000000
708.622090	261.000000
708.628884	283.000000
708.635678	272.000000
708.642472	226.000000
708.649266	200.000000
708.656060	247.000000
708.662855	282.000000
708.669649	376.000000
708.676443	399.000000
708.683237	335.000000
708.690031	317.000000
708.696826	315.000000
708.703620	294.000000
708.710414	263.000000
708.717209	254.000000
708.724003	259.000000
708.730798	261.000000
708.737592	296.000000
708.744387	353.000000
708.751181	285.000000
708.757976	208.000000
708.764771	234.000000
708.771565	210.000000
708.778360	198.000000
708.785155	214.000000
708.791950	277.000000
708.798744	368.000000
708.805539	354.000000
708.812334	336.000000
708.819129	287.000000
708.825924	195.000000
708.832719	152.000000
708.839514	157.000000
708.846309	135.000000
708.853104	144.000000
708.859899	202.000000
708.866694	243.000000
708.873489	191.000000
708.880284	194.000000
708.887080	219.000000
708.893875	227.000000
708.900670	191.000000
708.907466	210.000000
708.914261	259.000000
708.921056	231.000000
708.927852	245.000000
708.934647	278.000000
708.941443	324.000000
708.948238	342.000000
708.955034	308.000000
708.961829	298.000000
708.968625	280.000000
708.975421	260.000000
708.982216	223.000000
708.989012	182.000000
708.995808	156.000000
709.002604	202.000000
709.009399	203.000000
709.016195	128.000000
709.022991	103.000000
709.029787	196.000000
709.036583	200.000000
709.043379	215.000000
709.050175	316.000000
709.056971	317.000000
709.063767	291.000000
709.070563	353.000000
709.077359	299.000000
709.084156	176.000000
709.090952	196.000000
709.097748	261.000000
709.104544	303.000000
709.111341	357.000000
709.118137	353.000000
709.124933	363.000000
709.131730	329.000000
709.138526	272.000000
709.145323	255.000000
709.152119	242.000000
709.158916	247.000000
709.165712	239.000000
709.172509	276.000000
709.179306	353.000000
709.186102	353.000000
709.192899	338.000000
709.199696	433.000000
709.206493	527.000000
709.213289	501.000000
709.220086	554.000000
709.226883	558.000000
709.233680	424.000000
709.240477	369.000000
709.247274	443.000000
709.254071	570.000000
709.260868	529.000000
709.267665	444.000000
709.274462	443.000000
709.281259	471.000000
709.288056	470.000000
709.294854	625.000000
709.301651	560.000000
709.308448	333.000000
709.315245	333.000000
709.322043	483.000000
709.328840	490.000000
709.335637	489.000000
709.342435	468.000000
709.349232	365.000000
709.356030	316.000000
709.362827	318.000000
709.369625	295.000000
709.376423	275.000000
709.383220	359.000000
709.390018	482.000000
709.396816	498.000000
709.403613	458.000000
709.410411	410.000000
709.417209	515.000000
709.424007	680.000000
709.430804	712.000000
709.437602	620.000000
709.444400	528.000000
709.451198	396.000000
709.457996	299.000000
709.464794	264.000000
709.471592	277.000000
709.478390	335.000000
709.485189	313.000000
709.491987	282.000000
709.498785	256.000000
709.505583	283.000000
709.512381	189.000000
709.519180	171.000000
709.525978	281.000000
709.532776	341.000000
709.539575	321.000000
709.546373	331.000000
709.553172	367.000000
709.559970	385.000000
709.566769	356.000000
709.573567	317.000000
709.580366	279.000000
709.587164	190.000000
709.593963	213.000000
709.600762	204.000000
709.607560	251.000000
709.614359	269.000000
709.621158	263.000000
709.627957	294.000000
709.634755	289.000000
709.641554	251.000000
709.648353	256.000000
709.655152	253.000000
709.661951	295.000000
709.668750	358.000000
709.675549	355.000000
709.682348	360.000000
709.689147	318.000000
709.695947	304.000000
709.702746	360.000000
709.709545	366.000000
709.716344	346.000000
709.723143	317.000000
709.729943	279.000000
709.736742	286.000000
709.743541	354.000000
709.750341	342.000000
709.757140	272.000000
709.763940	297.000000
709.770739	359.000000
709.777539	359.000000
709.784338	332.000000
709.791138	306.000000
709.797938	329.000000
709.804737	280.000000
709.811537	158.000000
709.818337	121.000000
709.825136	192.000000
709.831936	170.000000
709.838736	84.000000
709.845536	65.000000
709.852336	88.000000
709.859136	114.000000
709.865936	223.000000
709.872736	276.000000
709.879536	263.000000
709.886336	285.000000
709.893136	262.000000
709.899936	213.000000
709.906736	177.000000
709.913536	143.000000
709.920337	118.000000
709.927137	118.000000
709.933937	101.000000
709.940737	75.000000
709.947538	99.000000
709.954338	166.000000
709.961139	244.000000
709.967939	196.000000
709.974739	197.000000
709.981540	216.000000
709.988341	185.000000
709.995141	246.000000
710.001942	321.000000
710.008742	311.000000
710.015543	230.000000
710.022344	168.000000
710.029145	130.000000
710.035945	166.000000
710.042746	227.000000
710.049547	254.000000
710.056348	266.000000
710.063149	250.000000
710.069950	314.000000
710.076751	332.000000
710.083552	225.000000
710.090353	207.000000
710.097154	182.000000
710.103955	156.000000
710.110756	164.000000
710.117557	220.000000
710.124358	277.000000
710.131160	218.000000
710.137961	132.000000
710.144762	146.000000
710.151564	213.000000
710.158365	271.000000
710.165166	253.000000
710.171968	252.000000
710.178769	311.000000
710.185571	388.000000
710.192372	403.000000
710.199174	450.000000
710.205976	538.000000
710.212777	548.000000
710.219579	567.000000
710.226381	569.000000
710.233182	517.000000
710.239984	432.000000
710.246786	440.000000
710.253588	508.000000
710.260390	501.000000
710.267191	448.000000
710.273993	484.000000
710.280795	456.000000
710.287597	352.000000
710.294399	321.000000
710.301201	400.000000
710.308004	530.000000
710.314806	498.000000
710.321608	429.000000
710.328410	391.000000
710.335212	389.000000
710.342014	378.000000
710.348817	406.000000
710.355619	479.000000
710.362421	529.000000
710.369224	427.000000
710.376026	338.000000
710.382829	360.000000
710.389631	421.000000
710.396434	507.000000
710.403236	532.000000
710.410039	493.000000
710.416842	410.000000
710.423644	421.000000
710.430447	424.000000
710.437250	306.000000
710.444052	250.000000
710.450855	368.000000
710.457658	453.000000
710.464461	431.000000
710.471264	389.000000
710.478067	331.000000
710.484870	315.000000
710.491673	449.000000
710.498476	582.000000
710.505279	454.000000
710.512082	308.000000
710.518885	271.000000
710.525688	290.000000
710.532491	301.000000
710.539294	232.000000
710.546098	258.000000
710.552901	284.000000
710.559704	280.000000
710.566507	374.000000
710.573311	391.000000
710.580114	263.000000
710.586918	116.000000
710.593721	99.000000
710.600525	122.000000
710.607328	195.000000
710.614132	301.000000
710.620935	377.000000
710.627739	345.000000
710.634543	290.000000
710.641346	274.000000
710.648150	297.000000
710.654954	371.000000
710.661758	442.000000
710.668562	391.000000
710.675365	327.000000
710.682169	323.000000
710.688973	240.000000
710.695777	190.000000
710.702581	323.000000
710.709385	401.000000
710.716189	322.000000
710.722993	244.000000
710.729798	215.000000
710.736602	281.000000
710.743406	386.000000
710.750210	389.000000
710.757014	326.000000
710.763819	297.000000
710.770623	280.000000
710.777427	268.000000
710.784232	258.000000
710.791036	308.000000
710.797841	347.000000
710.804645	391.000000
710.811450	302.000000
710.818254	178.000000
710.825059	137.000000
710.831864	137.000000
710.838668	117.000000
710.845473	159.000000
710.852278	200.000000
710.859082	184.000000
710.865887	192.000000
710.872692	229.000000
710.879497	199.000000
710.886302	165.000000
710.893107	179.000000
710.899912	147.000000
710.906717	124.000000
710.913522	182.000000
710.920327	174.000000
710.927132	181.000000
710.933937	198.000000
710.940742	150.000000
710.947547	146.000000
710.954352	209.000000
710.961158	221.000000
710.967963	105.000000
710.974768	154.000000
710.981574	281.000000
710.988379	263.000000
710.995184	183.000000
711.001990	183.000000
711.008795	149.000000
711.015601	125.000000
711.022406	153.000000
711.029212	133.000000
711.036018	142.000000
711.042823	229.000000
711.049629	297.000000
711.056435	282.000000
711.063240	179.000000
711.070046	158.000000
711.076852	174.000000
711.083658	200.000000
711.090464	194.000000
711.097270	183.000000
711.104075	248.000000
711.110881	260.000000
711.117687	256.000000
711.124493	242.000000
711.131300	135.000000
711.138106	180.000000
711.144912	227.000000
711.151718	241.000000
711.158524	289.000000
711.165330	284.000000
711.172137	235.000000
711.178943	224.000000
711.185749	260.000000
711.192556	344.000000
711.199362	404.000000
711.206169	336.000000
711.212975	325.000000
711.219781	428.000000
711.226588	489.000000
711.233395	462.000000
711.240201	560.000000
711.247008	587.000000
711.253814	543.000000
711.260621	602.000000
711.267428	627.000000
711.274235	561.000000
711.281041	412.000000
711.287848	398.000000
711.294655	461.000000
711.301462	546.000000
711.308269	634.000000
711.315076	581.000000
711.321883	438.000000
711.328690	344.000000
711.335497	261.000000
711.342304	206.000000
711.349111	299.000000
711.355918	430.000000
711.362726	374.000000
711.369533	398.000000
711.376340	433.000000
711.383147	490.000000
711.389955	618.000000
711.396762	588.000000
711.403569	427.000000
711.410377	416.000000
711.417184	447.000000
711.423992	465.000000
711.430799	407.000000
711.437607	382.000000
711.444414	467.000000
711.451222	453.000000
711.458030	386.000000
711.464837	410.000000
711.471645	421.000000
711.478453	474.000000
711.485261	461.000000
711.492068	379.000000
711.498876	284.000000
711.505684	301.000000
711.512492	323.000000
711.519300	384.000000
711.526108	441.000000
711.532916	365.000000
711.539724	298.000000
711.546532	276.000000
711.553340	360.000000
711.560148	371.000000
711.566956	435.000000
711.573765	429.000000
711.580573	316.000000
711.587381	202.000000
711.594189	185.000000
711.600998	136.000000
711.607806	103.000000
711.614615	170.000000
711.621423	305.000000
711.628231	355.000000
711.635040	386.000000
711.641849	328.000000
711.648657	290.000000
711.655466	346.000000
711.662274	402.000000
711.669083	375.000000
711.675892	355.000000
711.682700	372.000000
711.689509	378.000000
711.696318	304.000000
711.703127	294.000000
711.709936	348.000000
711.716745	277.000000
711.723553	276.000000
711.730362	407.000000
711.737171	431.000000
711.743980	375.000000
711.750790	347.000000
711.757599	326.000000
711.764408	252.000000
711.771217	218.000000
711.778026	373.000000
711.784835	466.000000
711.791645	458.000000
711.798454	361.000000
711.805263	221.000000
711.812073	187.000000
711.818882	270.000000
711.825691	286.000000
711.832501	219.000000
711.839310	307.000000
711.846120	416.000000
711.852929	308.000000
711.859739	193.000000
711.866549	190.000000
711.873358	159.000000
711.880168	176.000000
711.886978	205.000000
711.893787	170.000000
711.900597	213.000000
711.907407	215.000000
711.914217	119.000000
711.921027	111.000000
711.927837	163.000000
711.934647	189.000000
711.941457	211.000000
711.948267	266.000000
711.955077	230.000000
711.961887	232.000000
711.968697	287.000000
711.975507	345.000000
711.982317	325.000000
711.989127	269.000000
711.995938	272.000000
712.002748	264.000000
712.009558	237.000000
712.016369	253.000000
712.023179	239.000000
712.029989	201.000000
712.036800	171.000000
712.043610	209.000000
712.050421	276.000000
712.057231	238.000000
712.064042	183.000000
712.070852	171.000000
712.077663	131.000000
712.084474	151.000000
712.091284	157.000000
712.098095	197.000000
712.104906	230.000000
712.111717	284.000000
712.118528	289.000000
712.125338	379.000000
712.132149	386.000000
712.138960	312.000000
712.145771	303.000000
712.152582	246.000000
712.159393	271.000000
712.166204	302.000000
712.173015	294.000000
712.179827	317.000000
712.186638	368.000000
712.193449	366.000000
712.200260	357.000000
712.207071	352.000000
712.213883	321.000000
712.220694	292.000000
712.227505	419.000000
712.234317	565.000000
712.241128	602.000000
712.247940	596.000000
712.254751	483.000000
712.261563	439.000000
712.268374	527.000000
712.275186	560.000000
712.281997	484.000000
712.288809	488.000000
712.295621	497.000000
712.302433	367.000000
712.309244	402.000000
712.316056	497.000000
712.322868	680.000000
712.329680	767.000000
712.336492	678.000000
712.343304	540.000000
712.350116	539.000000
712.356928	630.000000
712.363740	561.000000
712.370552	545.000000
712.377364	547.000000
712.384176	384.000000
712.390988	323.000000
712.397800	372.000000
712.404612	431.000000
712.411425	351.000000
712.418237	301.000000
712.425049	472.000000
712.431862	497.000000
712.438674	386.000000
712.445486	367.000000
712.452299	427.000000
712.459111	405.000000
712.465924	401.000000
712.472736	415.000000
712.479549	432.000000
712.486361	422.000000
712.493174	430.000000
712.499987	451.000000
712.506799	420.000000
712.513612	455.000000
712.520425	461.000000
712.527238	391.000000
712.534051	277.000000
712.540864	303.000000
712.547676	385.000000
712.554489	374.000000
712.561302	412.000000
712.568115	473.000000
712.574928	342.000000
712.581741	322.000000
712.588555	379.000000
712.595368	432.000000
712.602181	346.000000
712.608994	267.000000
712.615807	212.000000
712.622621	163.000000
712.629434	135.000000
712.636247	123.000000
712.643061	169.000000
712.649874	232.000000
712.656687	215.000000
712.663501	198.000000
712.670314	252.000000
712.677128	230.000000
712.683941	178.000000
712.690755	267.000000
712.697569	338.000000
712.704382	304.000000
712.711196	267.000000
712.718010	225.000000
712.724823	279.000000
712.731637	273.000000
712.738451	203.000000
712.745265	197.000000
712.752079	247.000000
712.758893	210.000000
712.765707	141.000000
712.772521	128.000000
712.779335	169.000000
712.786149	210.000000
712.792963	255.000000
712.799777	252.000000
712.806591	213.000000
712.813405	184.000000
712.820220	243.000000
712.827034	194.000000
712.833848	170.000000
712.840662	189.000000
712.847477	210.000000
712.854291	194.000000
712.861106	163.000000
712.867920	211.000000
712.874734	225.000000
712.881549	227.000000
712.888364	309.000000
712.895178	321.000000
712.901993	256.000000
712.908807	229.000000
712.915622	218.000000
712.922437	178.000000
712.929251	137.000000
712.936066	161.000000
712.942881	242.000000
712.949696	342.000000
712.956511	372.000000
712.963326	289.000000
712.970141	183.000000
712.976956	221.000000
712.983771	253.000000
712.990586	313.000000
712.997401	324.000000
713.004216	267.000000
713.011031	248.000000
713.017846	286.000000
713.024661	299.000000
713.031477	354.000000
713.038292	436.000000
713.045107	381.000000
713.051923	273.000000
713.058738	172.000000
713.065553	160.000000
713.072369	190.000000
713.079184	277.000000
713.086000	303.000000
713.092815	249.000000
713.099631	199.000000
713.106446	171.000000
713.113262	216.000000
713.120078	266.000000
713.126893	295.000000
713.133709	270.000000
713.140525	230.000000
713.147341	279.000000
713.154156	302.000000
713.160972	282.000000
713.167788	314.000000
713.174604	329.000000
713.181420	356.000000
713.188236	419.000000
713.195052	429.000000
713.201868	408.000000
713.208684	417.000000
713.215500	459.000000
713.222317	453.000000
713.229133	503.000000
713.235949	526.000000
713.242765	492.000000
713.249582	410.000000
713.256398	391.000000
713.263214	542.000000
713.270031	776.000000
713.276847	852.000000
713.283663	940.000000
713.290480	1007.000000
713.297296	973.000000
713.304113	847.000000
713.310930	669.000000
713.317746	495.000000
713.324563	455.000000
713.331380	501.000000
713.338196	532.000000
713.345013	584.000000
713.351830	520.000000
713.358647	482.000000
713.365463	687.000000
713.372280	820.000000
713.379097	750.000000
713.385914	646.000000
713.392731	540.000000
713.399548	496.000000
713.406365	533.000000
713.413182	595.000000
713.419999	722.000000
713.426817	677.000000
713.433634	602.000000
713.440451	521.000000
713.447268	489.000000
713.454085	578.000000
713.460903	476.000000
[truncated: 253,658 more rows]
