# Supplementary material for: Identification and tentative removal of collagen glue in Palaeolithic worked bone objects: implications for ZooMS and radiocarbon dating
Source: Sci Rep. 2023 Dec 13;13:22119. doi: 10.1038/s41598-023-49242-7 (PMC10719399; doi:10.1038/s41598-023-49242-7)
Supplement: Supplementary file 2 — Supplementary Information 2. [file 41598_2023_49242_MOESM2_ESM.zip › maldi raw files/749 IST_modified_1.txt]

800.118862202491	8
800.137148567345	0
800.155435141666	1
800.173721925116	0
800.192008917694	5
800.210296119739	0
800.228583530914	0
800.246871151386	0
800.265158981155	0
800.283447020223	1
800.301735268419	2
800.320023725914	1
800.338312392538	12
800.356601268627	3
800.374890353847	7
800.393179648364	1
800.411469152179	5
800.429758865123	6
800.448048787365	4
800.466338918905	3
800.484629259574	10
800.50291980971	27
800.521210568975	8
800.539501537369	1
800.55779271523	2
800.57608410222	1
800.594375698677	0
800.612667504094	0
800.63095951881	0
800.649251742991	2
800.667544176303	1
800.685836818744	0
800.704129670651	0
800.722422731688	0
800.740716002022	1
800.759009481655	0
800.777303170417	0
800.795597068478	2
800.813891175836	8
800.832185492324	0
800.850480018278	1
800.868774753194	5
800.887069697744	13
800.905364851256	3
800.923660214066	8
800.941955786173	2
800.960251567579	0
800.978547558115	6
800.996843757948	3
801.01514016708	0
801.03343678551	0
801.05173361307	0
801.070030649928	0
801.088327896084	3
801.106625351538	5
801.124923016122	6
801.143220890004	3
801.161518973184	8
801.179817265663	3
801.198115767271	5
801.216414478009	6
801.234713398382	1
801.253012527717	3
801.27131186635	18
801.289611414281	1
801.307911171511	11
801.32621113787	7
801.344511313528	4
801.362811698483	6
801.381112292738	13
801.399413096122	3
801.417714108804	2
801.436015330785	0
801.454316761896	4
801.472618402473	1
801.490920252181	4
801.509222311018	3
801.527524579323	6
801.545827056757	2
801.56412974349	4
801.582432639521	4
801.600735744682	0
801.61903905931	0
801.637342583069	0
801.655646315957	9
801.673950258312	8
801.692254409797	0
801.710558770412	0
801.728863340494	0
801.747168119706	4
801.765473108386	10
801.783778306027	3
801.802083713135	1
801.820389329373	0
801.838695154909	0
801.857001189744	7
801.87530743371	6
801.893613886974	0
801.911920549705	0
801.930227421397	2
801.948534502389	1
801.966841792847	0
801.985149292267	0
802.003457001155	3
802.021764919341	2
802.040073046489	9
802.058381383272	2
802.076689929018	10
802.094998684061	2
802.113307648573	11
802.131616822046	6
802.149926204817	2
802.168235797056	0
802.186545598426	3
802.204855609094	4
802.223165828892	1
802.241476257989	0
802.259786896385	3
802.27809774408	2
802.296408800905	2
802.314720067029	0
802.333031542452	2
802.351343227174	2
802.369655121026	1
802.387967224177	1
802.406279536627	2
802.424592058207	5
802.442904789255	4
802.461217729433	11
802.479530878742	10
802.497844237518	12
802.516157805425	9
802.53447158263	0
802.552785569135	3
802.57109976477	3
802.589414169872	0
802.607728783937	4
802.626043607469	7
802.644358640132	5
802.662673882093	2
802.680989333354	2
802.699304993914	0
802.717620863604	0
802.735936942594	0
802.754253230882	1
802.772569728301	4
802.790886435188	8
802.809203351205	4
802.827520476353	7
802.845837810969	0
802.864155354715	1
802.882473107761	14
802.900791070105	13
802.919109241581	3
802.937427622355	5
802.955746212429	8
802.974065011633	2
802.992384020305	0
803.010703238108	2
803.02902266521	0
803.047342301443	10
803.065662146975	2
803.083982201975	0
803.102302465938	0
803.120622939367	0
803.138943621928	9
803.157264513788	2
803.175585614948	0
803.193906925238	3
803.212228444828	2
803.230550173717	0
803.248872111905	3
803.267194259224	4
803.285516615843	12
803.303839181761	11
803.322161956978	3
803.340484941327	3
803.358808134974	12
803.377131537921	4
803.395455149999	0
803.413778971377	3
803.432103002223	8
803.45042724203	1
803.468751691307	0
803.487076349713	0
803.50540121742	1
803.523726294426	4
803.542051580563	0
803.560377076	0
803.578702780736	7
803.597028694603	3
803.615354817938	0
803.633681150404	4
803.65200769217	2
803.670334443236	1
803.688661403432	1
803.70698857276	4
803.725315951724	4
803.743643539651	0
803.761971336878	0
803.780299343404	5
803.79862755923	3
803.816955984187	1
803.835284618444	5
803.853613462	11
803.871942514857	3
803.890271776844	3
803.9086012483	3
803.926930928718	1
803.945260818604	0
803.963590917622	2
803.98192122594	9
804.000251743557	0
804.018582470474	0
804.036913406523	2
804.055244551871	2
804.073575906519	0
804.091907470299	6
804.110239243378	2
804.128571225757	5
804.146903417436	1
804.165235818246	0
804.183568428356	0
804.201901247935	12
804.220234276476	9
804.238567514318	9
804.256900961628	1
804.2752346179	0
804.293568483473	0
804.311902558514	1
804.330236842686	1
804.348571336159	4
804.366906038763	0
804.385240950667	0
804.403576072039	5
804.421911402375	16
804.44024694201	9
804.458582691114	3
804.47691864935	7
804.495254816885	4
804.513591193552	13
804.53192777952	19
804.550264574787	13
804.568601579186	10
804.586938792885	4
804.605276216052	5
804.623613848183	1
804.641951689782	16
804.660289740513	7
804.678628000544	2
804.696966469875	0
804.715305148338	5
804.73364403627	9
804.751983133333	4
804.770322439528	3
804.788661955192	6
804.807001679987	7
804.825341614083	6
804.843681757479	0
804.862022110006	0
804.880362671834	1
804.898703442962	7
804.917044423222	5
804.935385612951	9
804.953727011811	5
804.972068619803	6
804.990410437264	3
805.008752463857	2
805.02709469975	6
805.045437144944	2
805.06377979927	4
805.082122663064	0
805.100465735821	8
805.118809018048	6
805.137152509575	4
805.155496210065	1
805.173840120193	12
805.192184239284	7
805.210528567676	0
805.228873105537	1
805.247217852361	1
805.265562808485	9
805.283907974079	2
805.302253348804	0
805.32059893283	1
805.338944725988	0
805.357290728446	4
805.375636940374	2
805.393983361265	0
805.412329991456	8
805.430676831117	9
805.449023879741	3
805.467371138004	1
805.485718605229	2
805.504066281586	2
805.522414167581	8
805.54076226254	6
805.559110566799	5
805.577459080528	1
805.59580780322	5
805.614156735381	0
805.632505876674	2
805.650855227268	2
805.669204787163	7
805.68755455619	5
805.705904534518	12
805.724254722146	1
805.742605119075	5
805.760955725306	3
805.779306540499	14
805.797657565162	10
805.816008799125	14
805.834360242221	21
805.852711894618	0
805.871063756315	1
805.889415827314	0
805.907768107444	0
805.926120596876	5
805.944473295608	2
805.962826203472	5
805.981179320638	3
805.999532647104	4
806.017886182872	9
806.036239927771	8
806.05459388214	2
806.072948045642	0
806.091302418275	3
806.109657000379	9
806.128011791615	3
806.146366791982	16
806.16472200182	7
806.18307742079	0
806.20143304923	10
806.219788886633	5
806.238144933506	4
806.256501189512	8
806.274857654818	7
806.293214329257	13
806.311571213166	3
806.329928306207	2
806.348285608718	2
806.366643120192	2
806.385000840968	3
806.403358771214	0
806.421716910423	8
806.440075259102	11
806.458433817083	4
806.476792584027	13
806.49515156061	8
806.513510746156	0
806.531870141004	25
806.550229745153	10
806.568589558603	0
806.586949581185	1
806.605309813238	4
806.623670254255	5
806.64203090491	1
806.660391764529	1
806.678752833449	1
806.697114111671	1
806.715475599025	2
806.73383729585	5
806.752199201807	4
806.770561317065	2
806.788923641625	2
806.807286175317	0
806.82564891831	4
806.844011870606	0
806.862375032033	6
806.880738402762	2
806.899101982793	1
806.917465772125	0
806.935829770758	6
806.954193978524	3
806.972558395592	3
806.990923021961	0
807.009287857463	14
807.027652902266	7
807.046018156371	3
807.064383619608	0
807.082749292316	1
807.101115174157	16
807.119481265299	7
807.137847565574	2
807.156214075319	0
807.174580794197	0
807.192947722208	2
807.211314859689	8
807.229682206303	1
807.248049762219	0
807.266417527436	3
807.284785501786	1
807.303153685438	0
807.321522078561	4
807.339890680647	4
807.358259492035	4
807.376628512894	10
807.394997742716	4
807.41336718201	9
807.431736830436	4
807.450106688164	4
807.468476755193	4
807.486847031525	0
807.505217516989	1
807.523588211755	16
807.541959115823	9
807.560330229024	3
807.578701551695	1
807.597073083331	1
807.615444824437	0
807.633816774846	0
807.652188934218	3
807.67056130323	3
807.688933881206	4
807.707306668484	0
807.725679665233	0
807.744052870945	0
807.76242628613	0
807.780799910446	1
807.799173744065	4
807.817547786986	9
807.835922039208	17
807.854296500564	0
807.872671171222	1
807.891046051013	3
807.909421140275	3
807.927796438669	4
807.946171946366	11
807.964547663365	11
807.982923589497	3
808.001299724932	0
808.019676069668	9
808.038052623706	3
808.056429386878	2
808.074806359351	0
808.093183541127	5
808.111560932205	1
808.129938532416	0
808.14831634193	0
808.166694360745	1
808.185072588694	7
808.203451026113	5
808.221829672497	4
808.240208528353	6
808.25858759351	5
808.276966867632	7
808.295346351225	0
808.31372604412	5
808.332105946148	6
808.350486057648	1
808.368866378112	5
808.387246908048	6
808.405627647117	5
808.424008595487	0
808.442389753161	9
808.460771120137	5
808.479152696246	12
808.497534481657	10
808.515916476371	8
808.534298680218	2
808.552681093367	1
808.571063715819	0
808.589446547574	5
808.607829588461	12
808.626212838651	7
808.644596298313	3
808.662979966939	6
808.681363844868	20
808.699747932099	6
808.718132228632	6
808.736516734299	6
808.754901449438	0
808.77328637371	4
808.791671507284	2
808.810056849992	12
808.828442402003	13
808.846828163485	15
808.865214133932	2
808.883600313681	3
808.901986702902	0
808.920373301087	8
808.938760108913	4
808.957147125704	4
808.975534351797	0
808.993921787193	7
809.012309431722	6
809.030697285554	0
809.049085348859	0
809.067473621127	0
809.085862102867	3
809.104250793741	1
809.122639693918	1
809.141028803397	2
809.15941812201	2
809.177807649925	4
809.196197387313	0
809.214587333665	0
809.232977489489	0
809.251367854447	0
809.269758428538	3
809.288149212102	1
809.306540204799	0
809.324931406799	1
809.343322818271	4
809.361714438707	10
809.380106268616	5
809.398498307489	6
809.416890555834	1
809.435283013482	2
809.453675680264	6
809.472068556349	1
809.490461641737	3
809.508854936258	0
809.527248440083	1
809.54564215321	1
809.564036075471	2
809.582430207205	8
809.600824548072	2
809.619219098242	0
809.637613857716	5
809.656008826323	9
809.674404004233	6
809.692799391447	4
809.711194987794	0
809.729590793613	0
809.747986808567	3
809.766383032823	0
809.784779466213	7
809.803176108907	11
809.821572960903	13
809.839970022203	12
809.858367292637	4
809.876764772374	27
809.895162461414	12
809.913560359757	3
809.931958467234	14
809.950356784015	0
809.968755310098	0
809.987154045485	1
810.005552990006	3
810.02395214383	8
810.042351506958	4
810.060751079389	2
810.079150860953	6
810.097550851652	2
810.115951051823	1
810.134351461298	2
810.152752079907	0
810.171152907819	0
810.189553944865	7
810.207955191384	8
810.226356647037	5
810.244758311993	0
810.263160186253	0
810.281562269646	3
810.299964562343	3
810.318367064344	5
810.336769775479	14
810.355172696086	4
810.373575825659	1
810.391979164704	0
810.410382713053	0
810.428786470536	12
810.447190437322	6
810.465594613412	8
810.483998998636	11
810.502403593163	12
810.520808396994	0
810.53921340996	11
810.557618632398	2
810.576024063971	2
810.594429704847	0
810.612835555026	0
810.63124161434	0
810.649647882958	0
810.668054360879	16
810.686461047935	8
810.704867944463	7
810.723275049957	0
810.741682364923	9
810.760089889193	1
810.778497622598	0
810.796905565306	0
810.815313717149	0
810.833722078464	14
810.852130648914	31
810.870539428668	28
810.888948417557	16
810.907357615918	4
810.925767023414	3
810.944176640213	1
810.962586466147	0
810.980996501385	0
810.999406746096	3
811.017817199772	0
811.036227862752	1
811.054638735205	0
811.073049816793	10
811.091461107684	3
811.10987260771	0
811.12828431704	0
811.146696235674	5
811.165108363611	1
811.183520700684	0
811.20193324706	0
811.22034600274	22
811.238758967724	8
811.257172141843	2
811.275585525265	0
811.293999117992	0
811.312412919853	9
811.330826931018	9
811.349241151657	17
811.367655581261	9
811.386070220338	0
811.40448506855	5
811.422900126066	9
811.441315392886	0
811.459730868841	0
811.4781465541	4
811.496562448663	0
811.51497855253	1
811.533394865531	8
811.551811387837	7
811.570228119447	6
811.588645060362	0
811.60706221041	7
811.625479569594	0
811.643897138421	1
811.662314916213	7
811.680732903479	4
811.699151099709	5
811.717569505414	8
811.735988120423	0
811.754406944567	0
811.772825978015	2
811.791245220598	6
811.809664672485	1
811.828084333846	0
811.846504204341	2
811.864924283972	17
811.883344573076	4
811.901765071146	2
811.920185778859	0
811.938606695537	0
811.95702782152	0
811.975449156807	3
811.993870701399	0
812.012292455125	0
812.030714418326	13
812.049136590492	20
812.067558972131	3
812.085981563076	6
812.104404363155	1
812.122827372538	0
812.141250591057	0
812.15967401888	2
812.178097656177	0
812.19652150244	0
812.214945558176	2
812.233369823048	1
812.251794297224	0
812.270218980705	1
812.28864387349	10
812.30706897541	8
812.325494286635	13
812.343919807165	6
812.362345536829	1
812.380771475798	4
812.399197624072	8
812.417623981651	6
812.436050548364	3
812.454477324383	17
812.472904309705	6
812.491331504333	0
812.509758908095	2
812.528186521163	1
812.546614343535	0
812.565042375212	0
812.583470616024	0
812.60189906614	0
812.620327725562	0
812.638756594119	1
812.65718567215	0
812.675614959146	3
812.694044455617	0
812.712474161393	15
812.730904076304	20
812.74933420035	5
812.767764533871	8
812.786195076527	7
812.804625828658	1
812.823056789754	9
812.841487960324	4
812.85991934003	0
812.878350929041	1
812.896782727357	0
812.915214734977	0
812.933646951733	0
812.952079377794	0
812.97051201316	3
812.988944857661	9
813.007377911467	6
813.025811174579	0
813.044244646995	0
813.062678328546	0
813.081112219403	0
813.099546319734	1
813.117980629031	7
813.136415147633	36
813.15484987554	17
813.173284812752	9
813.1917199591	3
813.210155314922	4
813.22859087988	0
813.247026654143	14
813.265462637542	1
813.283898830245	1
813.302335232424	3
813.320771843568	1
813.339208664017	6
813.357645693941	1
813.376082932831	0
813.394520381196	2
813.412958038866	12
813.431395905502	8
813.449833981783	0
813.468272267029	1
813.486710761581	15
813.505149465608	16
813.5235883786	10
813.542027501068	3
813.560466832671	2
813.57890637358	3
813.597346123793	6
813.615786083143	7
813.634226251798	1
813.652666629927	1
813.671107217023	0
813.689548013594	1
813.7079890193	0
813.726430234143	1
813.74487165846	0
813.763313291913	0
813.781755134671	1
813.800197186735	3
813.818639448105	1
813.83708191861	1
813.85552459842	0
813.873967487536	7
813.892410585958	0
813.910853893515	0
813.929297410208	9
813.947741136546	22
813.96618507185	4
813.984629216459	9
814.003073570375	12
814.021518133426	16
814.039962905952	9
814.058407887614	0
814.076853078582	2
814.095298478855	7
814.113744088264	0
814.132189906979	0
814.150635934999	6
814.169082172156	0
814.187528618787	0
814.205975274385	1
814.224422139628	5
814.242869213837	0
814.261316497352	1
814.279763990173	27
814.298211692299	8
814.316659603562	5
814.33510772413	0
814.353556054003	1
814.372004593183	3
814.390453341498	3
814.40890229912	5
814.427351466047	2
814.44580084228	2
814.464250427649	14
814.482700222323	19
814.501150226304	2
814.519600439421	6
814.538050861843	11
814.556501493572	7
814.574952334606	5
814.593403384946	4
814.611854644252	1
814.630306113204	0
814.648757791123	2
814.667209678517	6
814.685661775046	10
814.704114080883	9
814.722566596025	4
814.741019320303	0
814.759472253717	3
814.777925396777	2
814.796378748803	4
814.814832310305	0
814.833286080774	0
814.851740060718	3
814.870194249969	0
814.888648648355	0
814.907103255878	0
814.925558073047	3
814.944013099182	2
814.962468334623	1
814.98092377937	1
814.999379433254	3
815.017835296613	0
815.036291369109	0
815.054747650911	0
815.073204142019	0
815.091660842264	4
815.110117751814	4
815.128574870671	5
815.147032198664	1
815.165489736133	0
815.183947482569	0
815.202405438481	6
815.220863603699	3
815.239321978053	1
815.257780561714	11
815.276239354511	2
815.294698356784	0
815.313157568194	0
815.33161698891	0
815.350076618762	1
815.368536458091	2
815.386996506556	0
815.405456764327	2
815.423917231235	6
815.442377907449	12
815.46083879314	1
815.479299887797	7
815.497761191761	11
815.5162227052	1
815.534684427777	4
815.55314635966	1
815.571608500679	9
815.590070851005	1
815.608533410637	1
815.626996179576	8
815.645459157651	1
815.663922345033	0
815.682385741721	0
815.700849347716	17
815.719313162847	5
815.737777187285	2
815.75624142103	0
815.774705863911	3
815.793170516099	6
815.811635377763	0
815.830100448394	0
815.848565728502	2
815.867031217746	2
815.885496916297	3
815.903962824154	6
815.922428941148	1
815.940895267449	0
815.959361803056	0
815.977828547971	0
815.996295502022	0
816.014762665379	0
816.033230038043	0
816.051697620014	5
816.070165411122	21
816.088633411367	5
816.107101621258	5
816.125570040116	16
816.144038668451	10
816.162507505753	12
816.180976552531	6
816.199445808616	7
816.217915273838	1
816.236384948197	0
816.254854832033	0
816.273324925005	3
816.291795227455	1
816.310265739041	1
816.328736459764	2
816.347207389964	1
816.365678529131	2
816.384149877775	10
816.402621435726	22
816.421093202813	15
816.439565179208	9
816.45803736491	12
816.476509759748	4
816.494982364064	17
816.513455177346	8
816.531928200276	3
816.550401432172	2
816.568874873376	3
816.587348523886	0
816.605822383534	2
816.624296452488	5
816.64277073092	0
816.661245218319	6
816.679719915195	6
816.698194821378	9
816.716669936528	5
816.735145261325	6
816.753620795089	2
816.77209653816	11
816.790572490538	7
816.809048652224	3
816.827525023047	9
816.846001603177	2
816.864478392614	0
816.882955391358	4
816.901432599239	1
816.919910016428	2
816.938387642924	3
816.956865478727	1
816.975343523837	1
816.993821777914	11
817.012300241469	3
817.030778914331	2
817.049257796331	0
817.067736887637	0
817.086216188251	0
817.104695698002	2
817.123175417231	9
817.141655345426	0
817.1601354831	18
817.17861583008	19
817.197096386198	11
817.215577151453	1
817.234058126186	4
817.252539310056	6
817.271020703403	12
817.289502305888	7
817.30798411751	0
817.326466138609	8
817.344948368676	4
817.363430808221	3
817.381913457073	3
817.400396315062	0
817.418879382359	2
817.437362658963	6
817.455846144705	5
817.474329839924	0
817.492813744111	0
817.511297857775	0
817.529782180747	2
817.548266712686	4
817.566751454273	4
817.585236404828	0
817.60372156469	6
817.622206934029	8
817.640692512336	4
817.659178300121	2
817.677664297044	1
817.696150503274	12
817.714636918812	10
817.733123543487	5
817.75161037747	0
817.770097420931	0
817.788584673359	9
817.807072135095	8
817.825559806309	2
817.84404768666	1
817.862535776319	9
817.881024075116	5
817.89951258322	10
817.918001300633	4
817.936490227183	8
817.954979363041	14
817.973468708376	5
817.99195826268	0
818.010448026461	1
818.02893799938	9
818.047428181606	7
818.065918573141	8
818.084409173813	10
818.102899983794	5
818.121391003252	2
818.139882231678	3
818.158373669581	1
818.176865316623	10
818.195357172973	3
818.213849238631	4
818.232341513426	3
818.250833997529	4
818.269326690941	1
818.28781959349	3
818.306312705517	4
818.324806026682	4
818.343299556985	4
818.361793296766	2
818.380287245685	7
818.398781403912	3
818.417275771448	1
818.435770348121	9
818.454265134272	8
818.472760129391	1
818.491255333988	8
818.509750747893	2
818.528246370767	11
818.546742203118	4
818.565238244778	0
818.583734495575	0
818.602230955851	4
818.620727625095	2
818.639224503647	0
818.657721591677	11
818.676218888845	6
818.694716395152	4
818.713214110936	4
818.731712035859	0
818.75021017026	3
818.768708513629	1
818.787207066307	2
818.805705828463	9
818.824204799586	1
818.842703980188	3
818.861203370099	6
818.879702968977	0
818.898202777504	0
818.916702795	6
818.935203021803	1
818.953703458085	0
818.972204103335	0
818.990704958063	1
819.00920602193	2
819.027707295105	1
819.046208777589	1
819.06471046921	4
819.08321237014	2
819.101714480379	0
819.120216799926	1
819.138719328781	1
819.157222066605	6
819.175725013907	1
819.194228170518	4
819.212731536267	0
819.231235111324	1
819.24973889569	8
819.268242889365	2
819.286747092178	7
819.305251504299	7
819.323756125729	1
819.342260956297	0
819.360765996174	3
819.37927124536	2
819.397776703854	0
819.416282371486	1
819.434788248598	2
819.453294334847	0
819.471800630235	9
819.490307135103	5
819.508813849108	7
819.527320772252	4
819.545827904874	16
819.564335246636	15
819.582842797876	5
819.601350558084	4
819.619858527772	0
819.638366706598	9
819.656875094732	5
819.675383692006	8
819.693892498758	11
819.712401514648	11
819.730910740018	3
819.749420174356	4
819.767929818003	2
819.786439671129	0
819.804949733223	2
819.823460004797	2
819.841970485679	7
819.860481175529	9
819.878992075029	2
819.897503183498	2
819.916014501275	0
819.934526028361	2
819.953037764756	0
819.97154971029	0
819.990061865302	3
820.008574229454	0
820.027086802914	7
820.045599585514	0
820.064112577422	0
820.082625778639	0
820.101139189165	12
820.11965280883	5
820.138166637804	2
820.156680676086	8
820.175194923679	2
820.193709380409	0
820.212224046449	2
820.230738921798	0
820.249254006285	3
820.267769300082	7
820.286284803358	10
820.304800515603	11
820.323316437327	12
820.34183256819	5
820.360348908362	8
820.378865457843	3
820.397382216463	3
820.415899184392	7
820.434416361631	3
820.452933748008	12
820.471451343865	4
820.48996914886	4
820.508487163165	12
820.527005386779	4
820.545523819532	3
820.564042461424	0
820.582561312966	1
820.601080373477	0
820.619599643467	0
820.638119122426	5
820.656638810864	3
820.675158708612	2
820.693678815499	3
820.712199131525	0
820.73071965703	0
820.749240391675	5
820.767761335799	4
820.786282489062	4
820.804803851464	12
820.823325423347	14
820.841847204368	4
820.860369194528	0
820.878891394168	0
820.897413802947	0
820.915936421206	21
820.934459248433	14
820.952982284971	6
820.971505530987	9
820.990028986144	10
821.008552650439	8
821.027076524214	1
821.045600607128	0
821.064124899352	5
821.082649400715	4
821.101174111558	21
821.11969903154	4
821.138224160832	0
821.156749499263	4
821.175275047174	21
821.193800804224	23
821.212326770584	2
821.230852946083	0
821.249379330891	1
821.26790592501	4
821.286432728438	0
821.304959741176	1
821.323486963052	1
821.342014394069	6
821.360542034565	2
821.379069884371	10
821.397597943317	7
821.416126211572	0
821.434654688966	3
821.453183375841	3
821.471712271855	0
821.490241377008	0
821.508770691642	2
821.527300215415	0
821.545829948498	0
821.564359890891	0
821.582890042423	11
821.601420403435	2
821.619950973587	3
821.638481752878	0
821.65701274165	2
821.67554393956	1
821.694075346781	8
821.712606963312	1
821.731138788982	0
821.749670823963	0
821.768203068253	3
821.786735521682	1
821.805268184592	4
821.823801056642	4
821.842334137831	1
821.860867428501	1
821.87940092831	3
821.897934637599	3
821.916468555858	6
821.935002683597	10
821.953537020476	2
821.972071566665	7
821.990606321993	6
822.009141286802	2
822.027676460751	6
822.046211844009	9
822.064747436578	1
822.083283238286	9
822.101819249305	3
822.120355469634	3
822.138891899102	4
822.157428538051	0
822.17596538614	0
822.194502443539	0
822.213039710077	0
822.231577185926	5
822.250114871085	1
822.268652765554	4
822.287190869163	6
822.305729182253	4
822.324267704312	0
822.342806435852	2
822.361345376702	9
822.379884526521	2
822.398423885992	0
822.416963454431	3
822.435503232182	2
822.454043219413	12
822.472583415613	1
822.491123821294	5
822.509664436115	1
822.528205260247	0
822.546746293689	5
822.56528753627	4
822.583828988163	10
822.602370649536	0
822.620912519878	2
822.639454599701	17
822.657996888665	13
822.676539386768	21
822.695082094523	5
822.713625011247	8
822.732168137111	1
822.750711472627	4
822.769255017112	1
822.787798771078	0
822.806342734184	6
822.82488690643	4
822.843431288157	4
822.861975879024	11
822.880520679202	3
822.899065688691	9
822.917610907319	4
822.936156335429	8
822.954701972508	10
822.973247819068	1
822.991793874939	0
823.010340139779	6
823.028886614101	3
823.047433297734	0
823.065980190506	1
823.08452729276	4
823.103074603983	4
823.121622124687	2
823.140169854532	6
823.158717793687	1
823.177265942153	0
823.19581429976	0
823.214362866677	1
823.232911643075	9
823.251460628443	6
823.270009823122	7
823.288559227282	3
823.307108840582	7
823.325658663023	6
823.344208694945	4
823.362758936007	3
823.381309386381	5
823.399860045894	9
823.418410914718	12
823.436961993024	2
823.455513280299	1
823.474064777056	1
823.492616482954	7
823.511168398162	1
823.529720522681	0
823.54827285634	0
823.566825399311	10
823.585378151763	8
823.603931113185	21
823.622484284088	19
823.641037664132	15
823.659591253316	1
823.678145051982	6
823.696699059959	6
823.715253276905	0
823.733807703504	0
823.752362339073	4
823.770917184123	3
823.789472238143	8
823.808027501645	0
823.826582974458	0
823.845138656412	6
823.863694547676	4
823.882250648252	15
823.900806957968	7
823.919363476996	2
823.937920205335	1
823.956477142985	6
823.975034289775	1
823.993591645876	0
824.012149211289	0
824.030706986013	1
824.049264969878	3
824.067823163053	2
824.08638156554	4
824.104940177168	0
824.123498998277	0
824.142058028528	1
824.160617267918	6
824.179176716791	12
824.197736374805	6
824.216296242129	7
824.234856318765	0
824.253416604542	11
824.27197709963	2
824.290537804029	1
824.30909871774	0
824.327659840592	2
824.346221172755	3
824.364782714229	3
824.383344465015	2
824.401906424941	2
824.420468594179	11
824.439030972729	2
824.457593560419	10
824.476156357591	12
824.494719363733	2
824.513282579358	9
824.531846004294	8
824.550409638371	3
824.568973481759	1
824.587537534289	1
824.6061017963	2
824.624666267453	7
824.643230947916	7
824.661795837692	0
824.680360936608	13
824.698926244836	10
824.717491762376	1
824.736057489056	5
824.754623425048	7
824.773189570523	11
824.791755924967	3
824.810322488894	0
824.828889261962	12
824.847456244342	9
824.866023436033	0
824.884590836865	0
824.903158447009	8
824.921726266465	5
824.940294295233	3
824.958862533141	0
824.977430980361	2
824.995999636893	4
825.014568502737	1
825.033137577722	7
825.051706862018	2
825.070276355627	4
825.088846058376	14
825.107415970608	6
825.125986091981	2
825.144556422495	2
825.163126962492	5
825.18169771163	12
825.20026867008	8
825.218839837841	17
825.237411214744	3
825.255982800959	0
825.274554596486	0
825.293126601153	0
825.311698815304	0
825.330271238596	0
825.348843871028	0
825.367416712944	1
825.385989764001	3
825.40456302454	2
825.42313649405	7
825.441710173043	4
825.460284061177	10
825.478858158623	7
825.497432465211	0
825.516006981281	5
825.534581706492	15
825.553156641187	13
825.571731784852	2
825.590307137828	5
825.608882700288	3
825.627458471719	0
825.646034452632	6
825.664610642687	1
825.683187042053	0
825.701763650732	0
825.720340468723	3
825.738917495856	0
825.7574947323	9
825.776072177886	3
825.794649832956	2
825.813227697166	1
825.831805770689	18
825.850384053524	5
825.8689625455	3
825.887541246789	0
825.90612015739	4
825.924699277303	1
825.943278606358	0
825.961858144725	4
825.980437892404	2
825.999017849396	8
826.017598015529	5
826.036178390974	0
826.054758975732	0
826.073339769631	0
826.091920773014	0
826.110501985538	0
826.129083407204	1
826.147665038353	0
826.166246878643	0
826.184828928246	0
826.203411187162	7
826.221993655219	5
826.240576332588	0
826.25915921927	7
826.277742315094	3
826.296325620401	7
826.314909134849	6
826.333492858439	2
826.352076791513	0
826.370660933728	6
826.389245285427	3
826.407829846097	1
826.426414616249	2
826.444999595544	8
826.463584784151	6
826.4821701819	4
826.500755789133	8
826.519341605507	10
826.537927631194	7
826.556513866193	1
826.575100310334	0
826.593686963788	0
826.612273826555	1
826.630860898463	7
826.649448179855	4
826.668035670389	0
826.686623370235	3
826.705211279224	0
826.723799397525	0
826.742387725309	0
826.760976262065	6
826.779565008133	0
826.798153963686	5
826.816743128379	6
826.835332502386	6
826.853922085535	2
826.872511877996	0
826.891101879771	0
826.909692090687	0
826.928282511087	0
826.946873140629	0
826.965463979483	6
826.984055027651	2
827.002646284961	1
827.021237751412	2
827.039829427519	7
827.058421312596	7
827.077013406987	9
827.09560571069	14
827.114198223706	4
827.132790945865	0
827.151383877336	13
827.16997701812	8
827.188570368217	2
827.207163927457	4
827.225757696009	4
827.244351673874	1
827.262945861053	0
827.281540257373	0
827.300134863007	5
827.318729677954	11
827.337324702213	17
827.355919935615	25
827.374515378159	10
827.393111030358	3
827.411706891529	3
827.430302962012	2
827.448899241808	4
827.467495730918	3
827.48609242917	2
827.504689336735	3
827.523286453613	5
827.541883779804	8
827.560481315138	0
827.579079059956	7
827.597677013745	2
827.616275176847	0
827.634873549434	1
827.653472131163	11
827.672070922034	18
827.690669922389	8
827.709269131887	6
827.727868550869	2
827.746468178822	3
827.765068016089	5
827.78366806284	2
827.802268318733	0
827.820868783769	4
827.839469458289	9
827.858070341951	4
827.876671434927	0
827.895272737045	5
827.913874248477	8
827.932475969393	3
827.95107789928	3
827.969680038652	0
827.988282387166	0
828.006884944994	15
828.025487712135	4
828.04409068859	1
828.062693874187	13
828.081297269098	11
828.099900873151	1
828.118504686689	0
828.137108709369	0
828.155712941362	0
828.17431738267	9
828.19292203312	7
828.211526892883	20
828.23013196196	19
828.248737240179	12
828.267342727712	5
828.28594842473	0
828.304554330719	0
828.323160446193	0
828.34176677081	1
828.36037330474	0
828.378980047984	0
828.397587000371	0
828.416194162242	3
828.434801533256	7
828.453409113412	3
828.472016903054	0
828.490624901838	6
828.509233109765	4
828.527841527176	6
828.546450153901	4
828.565058989769	0
828.583668034951	6
828.602277289275	8
828.620886753085	10
828.639496425866	10
828.658106308132	2
828.676716399711	0
828.695326700434	0
828.71393721047	3
828.732547929821	1
828.751158858314	0
828.76976999612	4
828.788381343241	0
828.806992899505	1
828.825604665253	1
828.844216640145	0
828.86282882435	1
828.88144121787	2
828.900053820532	6
828.918666632508	3
828.937279653798	7
828.955892884231	7
828.974506324149	1
828.993119973039	0
829.011733831586	1
829.030347899104	0
829.048962175936	10
829.067576662082	7
829.086191357371	13
829.104806262145	7
829.123421376062	0
829.142036699293	0
829.160652231839	0
829.179267973527	2
829.19788392453	4
829.216500084846	5
829.235116454306	7
829.25373303308	8
829.272349821339	0
829.29096681857	0
829.309584025286	1
829.328201441146	1
829.346819066319	7
829.365436900807	8
829.384054944438	11
829.402673197383	9
829.421291659814	0
829.439910331217	2
829.458529212105	1
829.477148302136	3
829.49576760131	5
829.51438710997	6
829.533006827773	1
829.55162675489	3
829.570246891321	0
829.588867237067	3
829.607487791956	0
829.62610855616	2
829.644729529678	0
829.663350712338	0
829.681972104314	7
829.700593705604	1
829.719215516208	0
829.737837535955	0
829.756459765189	3
829.775082203565	9
829.793704851085	3
829.81232770809	0
829.830950774239	0
829.849574049531	7
829.868197534308	9
829.886821228229	0
829.905445131636	15
829.924069244015	1
829.942693565708	3
829.961318096887	0
829.97994283721	0
829.998567786676	0
830.017192945627	2
830.035818313723	5
830.054443891132	9
830.073069677857	1
830.091695673724	0
830.110321879078	2
830.128948293403	19
830.147574917215	5
830.16620175017	1
830.18482879244	10
830.203456044025	6
830.222083504924	6
830.240711174966	3
830.259339054324	7
830.277967142996	6
830.296595440812	7
830.315223948113	1
830.333852664387	7
830.352481590147	2
830.371110725222	0
830.389740069269	11
830.408369622974	3
830.42699938565	2
830.445629357641	4
830.464259539119	9
830.482889929569	31
830.501520529505	10
830.520151338585	3
830.538782356979	3
830.557413584689	2
830.576045021713	3
830.594676667881	0
830.613308523364	0
830.631940588162	1
830.650572862275	1
830.66920534536	0
830.687838037931	1
830.706470939818	2
830.725104050848	0
830.743737371365	5
830.762370901025	0
830.781004639829	0
830.799638588119	4
830.818272745553	4
830.83690711213	4
830.855541688195	5
830.874176473402	2
830.892811468097	3
830.911446671764	17
830.930082084745	5
830.948717707214	0
830.967353538826	7
830.985989579582	4
831.004625829824	6
831.02326228921	3
831.041898957911	2
831.060535835928	0
831.079172923088	0
831.097810219564	2
831.116447725355	4
831.135085440289	2
831.153723364711	1
831.172361498276	17
831.190999841157	9
831.209638393181	3
831.228277154521	1
831.246916125347	6
831.265555305146	12
831.284194694431	0
831.302834292861	3
831.321474100606	0
831.340114117666	2
831.35875434387	1
831.377394779389	0
831.396035424224	0
831.414676278375	1
831.433317341669	5
831.451958614279	5
831.470600096204	2
831.489241787444	1
831.507883687829	1
831.526525797529	0
831.545168116545	2
831.563810644704	1
831.582453382179	1
831.601096329141	0
831.619739485076	5
831.638382850497	1
831.657026425063	0
831.675670208944	0
831.694314202141	6
831.712958404482	3
831.731602816138	1
831.75024743711	1
831.768892267227	2
831.78753730683	2
831.806182555577	13
831.824828013469	5
831.843473680848	6
831.86211955737	17
831.880765643209	25
831.899411938363	11
831.918058442833	1
831.936705156447	6
831.955352079377	1
831.973999211451	10
831.992646553012	5
832.011294103718	4
832.029941863739	5
832.048589833076	4
832.067238011557	1
832.085886399354	0
832.104534996467	1
832.123183802724	0
832.141832818469	8
832.160482043357	15
832.17913147739	5
832.197781120911	3
832.216430973575	4
832.235081035728	1
832.253731306853	7
832.272381787465	1
832.291032477222	3
832.309683376294	12
832.328334484511	3
832.346985802216	0
832.365637329065	1
832.384289065229	1
832.40294101071	12
832.421593165335	15
832.440245529277	4
832.458898102534	17
832.477550884935	17
832.496203876825	6
832.514857077859	1
832.533510488208	3
832.552164107702	3
832.570817936512	3
832.589471974639	2
832.608126222081	11
832.626780678668	4
832.645435344743	2
832.66409021979	1
832.682745304325	20
832.701400598005	8
832.720056101001	2
832.738711813485	0
832.757367734941	0
832.776023865714	0
832.794680205975	0
832.813336755209	0
832.83199351393	5
832.850650481796	7
832.869307658978	9
832.887965045476	1
832.90662264112	0
832.925280446079	0
832.943938460355	1
832.962596683947	6
832.981255116855	3
832.999913758908	3
833.018572610105	2
833.037231670791	5
833.055890940621	2
833.074550419767	1
833.093210108402	1
833.11187000601	1
833.130530113105	0
833.149190429174	0
833.167850954731	0
833.186511689604	0
833.205172633622	1
833.223833786956	10
833.242495149607	7
833.261156721403	2
833.279818502515	9
833.298480492944	10
833.317142692689	0
833.335805101579	11
833.354467719785	25
833.373130547479	4
833.391793584147	6
833.410456830131	5
833.429120285432	0
833.44778395005	0
833.466447823812	2
833.485111907063	4
833.503776199458	1
833.52244070117	9
833.541105412027	2
833.5597703322	1
833.578435461862	3
833.597100800498	10
833.615766348449	1
833.63443210589	2
833.653098072303	1
833.671764248205	0
833.690430633423	0
833.709097227615	0
833.727764031467	0
833.746431044292	13
833.765098266434	1
833.783765698064	5
833.802433338668	12
833.821101188761	5
833.839769247998	1
833.858437516552	0
833.877105994423	2
833.895774681439	5
833.914443577772	0
833.933112683421	0
833.951781998387	1
833.970451522671	3
833.989121256099	1
834.007791198673	0
834.026461350735	0
834.045131711942	0
834.063802282466	1
834.082473062308	7
834.101144051466	10
834.119815249769	13
834.138486657389	4
834.157158274326	0
834.175830100581	0
834.19450213598	4
834.213174380524	8
834.231846834558	5
834.250519497908	4
834.269192370404	2
834.287865452216	4
834.306538743174	0
834.325212243621	7
834.343885953213	1
834.362559872122	0
834.381234000348	1
834.39990833772	6
834.418582884408	6
834.437257640414	4
834.455932605565	2
834.474607780205	2
834.493283163818	3
834.511958756921	3
834.530634559341	0
834.549310570906	0
834.567986791788	0
834.586663221987	9
834.605339861332	10
834.624016709994	2
834.642693767973	0
834.661371035098	0
834.680048511712	10
834.698726197471	0
834.717404092547	0
834.736082196769	0
834.754760510481	0
834.773439033337	5
834.792117765511	2
834.81079670683	6
834.829475857467	7
834.848155217421	4
834.866834786692	0
834.885514565281	0
834.904194552844	0
834.922874750067	0
834.941555156265	10
834.960235771779	12
834.978916596783	1
834.997597630933	2
835.0162788744	5
835.034960327012	6
835.05364198877	0
835.07232386019	4
835.091005940583	3
835.109688230294	4
835.128370729322	10
835.147053437667	6
835.16573635533	2
835.184419482139	0
835.203102818266	9
835.22178636371	11
835.240470118299	5
835.259154082207	0
835.277838255431	2
835.296522637802	11
835.315207229662	6
835.333892030668	7
835.352577040991	3
835.371262260632	0
835.389947689419	0
835.408633327523	4
835.427319174946	0
835.446005231513	6
835.464691497571	6
835.483377972602	1
835.502064657123	7
835.520751550962	7
835.539438653947	0
835.558125966249	0
835.576813487697	1
835.595501218635	2
835.614189158719	0
835.632877308121	0
835.651565666668	12
835.670254234705	13
835.688943011888	0
835.707631998389	2
835.726321194036	0
835.745010599001	5
835.763700213455	20
835.782390036883	8
835.801080069802	8
835.819770311866	6
835.838460763248	0
835.857151423948	0
835.875842293794	3
835.894533372958	7
835.913224661612	8
835.93191615924	0
835.950607866186	0
835.969299782622	5
835.987991908032	10
836.006684242932	6
836.025376786978	12
836.044069540342	7
836.062762503024	3
836.081455675024	2
836.10014905617	5
836.118842646634	5
836.137536446416	0
836.156230455345	0
836.174924673591	8
836.193619101156	5
836.212313738038	3
836.231008584067	0
836.249703639414	3
836.268398904251	1
836.287094378063	2
836.305790061364	6
836.324485953812	6
836.343182055406	0
836.36187836649	2
836.38057488672	11
836.399271616269	3
836.417968555135	3
836.436665703148	12
836.455363060651	10
836.474060627301	5
836.492758403097	18
836.511456388383	19
836.530154582815	8
836.548852986566	0
836.567551599635	0
836.58625042185	4
836.604949453556	1
836.623648694235	1
836.642348144406	2
836.661047803722	10
836.679747672357	16
836.698447750311	7
836.717148037583	5
836.735848534001	4
836.754549239738	3
836.773250154793	4
836.791951278994	2
836.810652612514	1
836.829354155352	0
836.848055907509	0
836.866757868812	5
836.885460039434	13
836.904162419547	10
836.922865008633	10
836.941567807039	8
836.960270814935	1
836.978974031805	6
836.997677458166	10
837.016381093673	8
837.035084938499	8
837.053788992644	4
837.072493256107	1
837.091197728717	0
[truncated: 106,073 more rows]
