# Supplementary material for: Identification and tentative removal of collagen glue in Palaeolithic worked bone objects: implications for ZooMS and radiocarbon dating
Source: Sci Rep. 2023 Dec 13;13:22119. doi: 10.1038/s41598-023-49242-7 (PMC10719399; doi:10.1038/s41598-023-49242-7)
Supplement: Supplementary file 2 — Supplementary Information 2. [file 41598_2023_49242_MOESM2_ESM.zip › maldi raw files/749 IST_modified_2.txt]

799.991934905903	0
800.010240971115	0
800.028547246234	0
800.046853731623	0
800.065160426919	0
800.083467332484	0
800.101774447956	0
800.120081773578	0
800.138389309227	0
800.156697055025	0
800.175005010851	0
800.193313176705	1
800.211621552829	3
800.22993013886	0
800.24823893492	1
800.266547941128	1
800.284857157485	0
800.30316658375	0
800.321476220164	0
800.339786066727	0
800.358096123319	0
800.376406389938	0
800.394716866707	0
800.413027553384	0
800.43133845033	0
800.449649557305	0
800.467960874308	0
800.48627240134	0
800.504584138642	0
800.522896085851	0
800.541208243089	0
800.559520610477	0
800.577833188014	0
800.59614597558	0
800.614458973174	0
800.632772180797	0
800.65108559869	0
800.669399226491	1
800.687713064321	0
800.706027112301	0
800.72434137043	2
800.742655838588	0
800.760970516775	0
800.779285405111	2
800.797600503477	1
800.815915811871	0
800.834231330415	0
800.852547058988	0
800.870862997711	0
800.889179146463	0
800.907495505243	0
800.925812074054	0
800.944128853134	4
800.962445842123	4
800.980763041262	0
800.99908045043	0
801.017398069748	0
801.035715899096	0
801.054033938472	0
801.072352187878	0
801.090670647554	0
801.10898931714	0
801.127308196875	0
801.145627286761	0
801.163946586555	0
801.182266096499	0
801.200585816473	0
801.218905746718	0
801.237225886872	2
801.255546237055	1
801.273866797388	0
801.292187567872	0
801.310508548264	4
801.328829738807	0
801.34715113938	0
801.365472750224	0
801.383794570977	0
801.402116601759	2
801.420438842692	0
801.438761293776	1
801.457083954768	0
801.475406825911	0
801.493729907205	0
801.512053198529	0
801.530376699882	0
801.548700411387	0
801.5670243328	0
801.585348464485	0
801.6036728062	0
801.621997357945	1
801.640322119719	0
801.658647091766	1
801.676972273722	0
801.695297665829	0
801.713623267845	0
801.731949080133	0
801.750275102451	0
801.768601334799	1
801.786927777298	0
801.805254429828	0
801.823581292387	0
801.841908365098	0
801.86023564784	0
801.878563140732	0
801.896890843655	0
801.915218756608	0
801.933546879591	0
801.951875212847	3
801.970203756012	0
801.988532509329	0
802.006861472676	0
802.025190646174	0
802.043520029582	0
802.061849623263	0
802.080179426853	1
802.098509440715	0
802.116839664488	0
802.135170098411	2
802.153500742366	1
802.171831596472	0
802.190162660609	0
802.208493934776	0
802.226825419096	0
802.245157113446	0
802.263489017826	0
802.281821132359	0
802.300153457044	2
802.318485991638	1
802.336818736384	0
802.355151691282	0
802.373484856211	0
802.391818231171	3
802.410151816162	0
802.428485611305	0
802.4468196166	1
802.465153831805	0
802.483488257162	0
802.501822892672	0
802.520157738212	0
802.538492793783	0
802.556828059507	0
802.575163535141	0
802.593499221048	0
802.611835116987	0
802.630171222957	0
802.648507538957	0
802.666844065232	0
802.685180801416	1
802.703517747632	0
802.721854904001	0
802.740192270522	1
802.758529847074	0
802.776867633658	0
802.795205630273	0
802.813543837162	0
802.831882253961	0
802.850220880792	0
802.868559717775	0
802.886898764912	0
802.905238022079	0
802.923577489279	0
802.94191716651	0
802.960257054015	0
802.97859715143	0
802.996937458998	0
803.015277976599	0
803.033618704351	0
803.051959642015	1
803.070300789953	0
803.088642147801	0
803.106983715924	0
803.125325493957	0
803.143667482144	0
803.162009680362	0
803.180352088733	0
803.198694707137	2
803.217037535572	0
803.235380574161	1
803.253723822781	1
803.272067281434	0
803.29041095024	0
803.308754829199	0
803.327098918069	0
803.345443217093	0
803.363787726148	0
803.382132445357	0
803.400477374599	0
803.418822513993	0
803.43716786342	0
803.45551342288	0
803.473859192493	0
803.492205172138	0
803.510551361816	0
803.528897761647	0
803.54724437151	0
803.565591191528	0
803.583938221577	0
803.602285461781	0
803.620632911895	0
803.638980572164	0
803.657328442465	0
803.675676523041	0
803.694024813528	0
803.712373314049	0
803.730722024723	0
803.74907094555	0
803.767420076411	0
803.785769417304	0
803.80411896823	0
803.822468729432	0
803.840818700545	0
803.85916888169	0
803.87751927299	5
803.895869874444	1
803.914220685931	0
803.932571707451	0
803.950922939003	0
803.969274380831	0
803.987626032571	0
804.005977894344	0
804.024329966271	0
804.042682248353	0
804.061034740467	0
804.079387442615	0
804.097740354917	0
804.116093477252	5
804.134446809621	1
804.152800352143	0
804.171154104821	0
804.18950806741	0
804.207862240154	0
804.226216622931	0
804.244571215863	0
804.262926018828	2
804.281281031948	0
804.29963625498	0
804.317991688288	1
804.336347331508	0
804.354703184882	0
804.373059248291	0
804.391415521975	0
804.409772005571	0
804.428128699202	0
804.446485602987	0
804.464842716805	0
804.483200040779	0
804.501557574786	0
804.519915318827	1
804.538273273023	0
804.556631437253	0
804.574989811637	0
804.593348396056	0
804.611707190508	0
804.630066195115	0
804.648425409757	0
804.666784834432	0
804.685144469262	1
804.703504314248	0
804.721864369146	0
804.740224634199	0
804.758585109408	0
804.776945794529	0
804.795306689806	0
804.813667795238	0
804.832029110705	0
804.850390636205	0
804.868752371861	0
804.887114317551	0
804.905476473275	0
804.923838839155	0
804.942201415069	1
804.960564201138	1
804.978927197242	0
804.99729040338	1
805.015653819674	0
805.034017446002	0
805.052381282485	5
805.070745328883	0
805.089109585435	0
805.107474052265	0
805.125838728886	0
805.144203615785	0
805.162568712597	1
805.180934019686	0
805.199299536689	0
805.217665263847	0
805.23603120104	0
805.254397348388	1
805.272763705772	0
805.29113027319	0
805.309497050764	0
805.327864038495	0
805.346231236138	0
805.364598643938	0
805.382966261773	0
805.401334089764	0
805.419702127789	0
805.438070375971	0
805.456438834067	0
805.47480750244	0
805.493176380848	0
805.51154546917	0
805.529914767769	0
805.548284276404	0
805.566653995073	0
805.585023923778	0
805.603394062639	0
805.621764411656	0
805.640134970587	0
805.658505739675	0
805.676876718798	0
805.695247908199	0
805.713619307514	0
805.731990916864	0
805.750362736371	1
805.768734766034	1
805.787107005611	1
805.805479455346	0
805.823852115236	0
805.842224985162	0
805.860598065124	0
805.878971355243	0
805.897344855397	0
805.915718565586	0
805.934092485932	0
805.952466616314	0
805.970840956732	0
805.989215507428	0
806.007590268038	0
806.025965238805	0
806.044340419486	0
806.062715810446	0
806.081091411442	0
806.099467222473	0
806.117843243662	0
806.136219474886	0
806.154595916146	0
806.172972567563	0
806.191349429016	0
806.209726500627	0
806.228103782273	0
806.246481273955	0
806.264858975795	0
806.283236887671	1
806.301615009582	2
806.31999334153	1
806.338371883757	2
806.356750636019	0
806.375129598196	1
806.393508770531	0
806.411888153145	1
806.430267745673	0
806.448647548238	0
806.467027560961	0
806.485407783719	0
806.503788216635	0
806.522168859588	0
806.540549712577	0
806.558930775724	0
806.577312048906	0
806.595693532126	0
806.614075225503	0
806.632457129038	0
806.650839242488	0
806.669221566096	0
806.687604099741	0
806.705986843665	0
806.724369797504	1
806.742752961379	0
806.761136335413	0
806.779519919604	0
806.797903713711	0
806.816287717976	1
806.8346719324	0
806.853056356859	0
806.871440991356	0
806.889825835889	0
806.908210890581	2
806.926596155431	0
806.944981630317	0
806.963367315241	0
806.981753210201	0
807.00013931532	0
807.018525630597	0
807.03691215579	0
807.055298891141	2
807.073685836651	0
807.092072992197	0
807.110460357781	0
807.128847933523	0
807.147235719181	1
807.165623715119	1
807.184011920972	1
807.202400337106	0
807.220788963155	0
807.239177799363	0
807.257566845609	0
807.275956102013	0
807.294345568454	0
807.312735244933	0
807.33112513157	0
807.349515228245	0
807.367905535079	0
807.386296051828	0
807.404686778737	0
807.423077715926	0
807.441468863031	0
807.459860220173	0
807.478251787353	1
807.496643564814	0
807.515035552311	0
807.533427749726	0
807.55182015742	0
807.570212775153	0
807.588605602923	0
807.606998640731	0
807.625391888698	2
807.643785346702	0
807.662179014866	1
807.680572893068	0
807.698966981308	0
807.717361279707	0
807.735755788143	0
807.75415050674	0
807.772545435252	0
807.790940574046	0
807.809335922877	0
807.827731481747	0
807.846127250654	0
807.864523229721	0
807.882919418826	0
807.901315818091	0
807.919712427394	1
807.938109246734	0
807.956506276235	0
807.974903515774	0
807.99330096535	4
808.011698625209	0
808.030096494983	1
808.048494574797	1
808.06689286477	0
808.085291364902	0
808.103690075073	0
808.122088995283	0
808.140488125652	1
808.158887465939	0
808.177287016506	0
808.195686776991	0
808.214086747757	0
808.23248692844	0
808.250887319283	0
808.269287920165	0
808.287688731207	1
808.306089752288	0
808.324490983407	0
808.342892424565	0
808.361294076004	0
808.379695937361	0
808.398098008878	0
808.416500290434	0
808.43490278215	0
808.453305483904	0
808.471708395698	0
808.490111517652	0
808.508514849766	0
808.526918391798	0
808.54532214399	0
808.563726106221	1
808.582130278613	4
808.600534661044	0
808.618939253513	4
808.637344056144	0
808.655749068934	2
808.674154291643	0
808.692559724512	0
808.71096536742	0
808.72937122061	0
808.747777283718	0
808.766183556865	0
808.784590040173	0
808.80299673352	0
808.821403637028	0
808.839810750576	0
808.858218074162	0
808.87662560791	0
808.895033351697	0
808.913441305645	0
808.931849469632	0
808.950257843659	1
808.968666427846	0
808.987075222074	0
809.00548422634	0
809.02389344089	0
809.042302865357	0
809.060712499864	0
809.079122344654	0
809.097532399362	0
809.115942664109	0
809.134353139018	0
809.152763824088	0
809.171174719197	2
809.189585824347	0
809.207997139658	0
809.226408665008	0
809.24482040052	0
809.26323234595	0
809.281644501542	0
809.300056867295	0
809.318469443088	0
809.336882228921	0
809.355295224915	0
809.37370843095	0
809.392121847146	0
809.410535473261	0
809.428949309659	0
809.447363356097	0
809.465777612453	0
809.484192079093	0
809.502606755651	0
809.521021642492	0
809.539436739253	0
809.557852046175	0
809.576267563137	0
809.594683290261	0
809.613099227426	0
809.631515374752	0
809.649931731997	0
809.668348299526	0
809.686765076973	3
809.705182064583	2
809.723599262233	2
809.742016670166	0
809.760434288019	0
809.778852115912	0
809.797270153967	0
809.815688402063	0
809.834106860321	0
809.852525528619	1
809.870944406958	0
809.88936349546	0
809.907782794002	0
809.926202302706	0
809.94462202133	1
809.963041950237	0
809.981462089185	1
809.999882438174	0
810.018302997204	0
810.036723766396	0
810.05514474563	0
810.073565935025	0
810.091987334462	0
810.11040894394	0
810.12883076358	0
810.147252793261	0
810.165675033104	0
810.184097482989	0
810.202520142915	0
810.220943012882	0
810.239366093134	0
810.257789383304	0
810.276212883638	0
810.294636594013	0
810.31306051455	3
810.331484645007	0
810.349908985628	3
810.368333536411	0
810.386758297356	4
810.405183268222	1
810.423608449251	0
810.442033840321	0
810.460459441553	0
810.478885252828	0
810.497311274144	1
810.515737505501	0
810.534163947143	0
810.552590598705	0
810.57101746043	0
810.589444532197	0
810.607871814127	0
810.626299306098	1
810.644727008111	1
810.663154920288	0
810.681583042627	0
810.700011374887	0
810.718439917311	1
810.736868669776	0
810.755297632404	0
810.773726805074	0
810.792156187908	0
810.810585780662	0
810.8290155837	0
810.84744559666	0
810.865875819783	0
810.884306252947	0
810.902736896398	0
810.921167749768	0
810.93959881318	0
810.958030086756	1
810.976461570496	0
810.994893264156	0
811.01332516798	0
811.031757281846	0
811.050189605998	0
811.06862214007	0
811.087054884185	0
811.105487838463	0
811.123921002905	0
811.142354377268	0
811.160787961794	4
811.179221756485	2
811.197655761218	0
811.216089975994	3
811.234524400811	0
811.252959035915	0
811.271393880939	0
811.289828936128	0
811.308264201359	0
811.326699676754	0
811.34513536207	0
811.363571257672	0
811.382007363195	0
811.400443679004	1
811.418880204733	0
811.437316940627	0
811.455753886564	0
811.474191042666	0
811.492628408688	0
811.511065984996	0
811.529503771225	0
811.547941767741	0
811.566379974178	0
811.584818390779	0
811.603257017423	0
811.621695854232	0
811.640134901083	0
811.658574157978	0
811.677013625037	0
811.695453302139	0
811.713893189406	0
811.732333286716	1
811.750773594069	1
811.769214111587	0
811.787654839148	0
811.806095776752	0
811.824536924521	0
811.842978282333	0
811.86141985031	0
811.87986162833	0
811.898303616394	0
811.916745814622	0
811.935188222894	0
811.953630841209	0
811.972073669689	0
811.990516708334	0
812.008959956901	0
812.027403415633	1
812.04584708453	1
812.064290963471	0
812.082735052455	0
812.101179351483	0
812.119623860797	0
812.138068580034	0
812.156513509314	0
812.174958648759	0
812.193403998369	0
812.211849558024	1
812.230295327722	0
812.248741307464	0
812.267187497492	0
812.285633897443	1
812.30408050756	4
812.32252732772	0
812.340974358045	0
812.359421598293	0
812.377869048707	0
812.396316709286	0
812.414764579909	1
812.433212660697	0
812.451660951408	0
812.470109452285	0
812.488558163327	1
812.507007084414	0
812.525456215544	0
812.54390555684	0
812.562355108181	0
812.580804869687	0
812.599254841116	0
812.61770502271	2
812.636155414592	0
812.654606016275	0
812.673056828246	0
812.691507850139	0
812.70995908232	0
812.728410524424	0
812.746862176694	1
812.765314039007	0
812.783766111488	0
812.802218394012	0
812.820670886581	0
812.839123589316	0
812.857576502218	0
812.876029625042	0
812.894482958033	0
812.912936501068	0
812.931390254269	0
812.949844217515	0
812.968298390928	0
812.986752774263	0
813.005207367886	1
813.023662171433	0
813.042117185145	0
813.060572409025	0
813.079027842949	0
813.097483486918	1
813.115939340932	0
813.134395405234	0
813.152851679459	0
813.171308163729	0
813.189764858166	0
813.20822176277	0
813.226678877418	2
813.245136202112	0
813.26359373685	0
813.282051481877	0
813.300509436827	3
813.318967601823	0
813.337425976985	0
813.355884562314	0
813.374343357688	4
813.392802363108	1
813.411261578694	0
813.429721004326	0
813.448180640003	0
813.466640485847	0
813.485100541736	0
813.503560807792	0
813.522021283894	2
813.540481970041	0
813.558942866234	0
813.577403972715	0
813.59586528912	0
813.614326815692	0
813.63278855231	0
813.651250499095	0
813.669712655926	0
813.688175022802	0
813.706637599846	0
813.725100386935	2
813.743563384191	0
813.762026591372	1
813.78049000872	3
813.798953636357	0
813.817417473796	0
813.835881521524	0
813.854345779177	1
813.872810247119	0
813.891274924985	0
813.909739813019	4
813.928204911098	2
813.946670219345	0
813.965135737638	0
813.983601466099	0
814.002067404484	0
814.020533553158	0
814.038999911757	0
814.057466480524	0
814.075933259458	2
814.094400248439	0
814.112867447465	7
814.131334856538	2
814.149802475779	0
814.168270305187	0
814.18673834452	0
814.205206594021	1
814.22367505369	1
814.242143723284	0
814.260612603046	0
814.279081692975	0
814.297550992952	0
814.316020502974	0
814.334490223165	1
814.352960153402	0
814.371430293807	0
814.389900644259	0
814.408371204757	0
814.426841975302	0
814.445312956137	0
814.463784146897	0
814.482255547703	1
814.500727158677	0
814.519198979821	0
814.53767101101	0
814.556143252247	0
814.574615703651	0
814.593088365103	0
814.611561236723	0
814.630034318269	0
814.648507609982	0
814.666981111865	0
814.685454823794	1
814.70392874577	0
814.722402877915	0
814.740877220106	0
814.759351772467	0
814.777826534752	0
814.796301507329	0
814.814776689952	0
814.833252082622	0
814.851727685339	0
814.870203498103	0
814.888679521159	0
814.907155754139	0
814.925632197289	0
814.944108850485	0
814.962585713851	0
814.981062787263	0
814.999540070845	0
815.018017564353	0
815.036495268151	0
815.054973181875	0
815.073451305767	0
815.091929639829	0
815.110408183939	0
815.128886938096	0
815.1473659023	0
815.165845076674	1
815.184324461095	0
815.202804055685	0
815.221283860323	0
815.239763875131	2
815.258244099864	0
815.276724534766	4
815.295205179838	0
815.313686034958	1
815.332167100125	0
815.350648375462	0
815.369129860846	0
815.3876115564	0
815.40609346188	0
815.42457557753	0
815.443057903349	0
815.461540439217	0
815.480023185131	0
815.498506141216	0
815.516989307349	1
815.535472683651	0
815.553956270002	0
815.5724400664	0
815.590924072846	0
815.609408289585	0
815.627892716249	0
815.646377353083	1
815.664862199965	0
815.683347257017	0
815.701832523996	0
815.720318001266	0
815.738803688463	1
815.757289585952	0
815.775775693367	0
815.794262010952	1
815.812748538585	0
815.831235276389	0
815.849722224241	0
815.868209382141	1
815.88669675009	0
815.905184328331	0
815.923672116498	0
815.942160114836	0
815.960648323222	0
815.979136741779	0
815.997625370384	0
816.016114209159	0
816.034603257861	1
816.053092516856	0
816.071581985777	0
816.090071664869	0
816.108561554131	0
816.12705165332	0
816.14554196268	0
816.16403248221	0
816.182523211789	0
816.201014151417	0
816.219505301216	0
816.237996660941	0
816.256488230959	1
816.274980011026	0
816.293472001142	0
816.311964201307	0
816.330456611764	0
816.348949232149	0
816.367442062582	0
816.385935103187	0
816.404428353962	1
816.422921814787	0
816.44141548566	0
816.459909366583	0
816.478403457799	0
816.496897758941	0
816.515392270133	0
816.533886991496	0
816.552381923031	0
816.570877064614	0
816.589372416247	0
816.607867978051	0
816.626363749904	0
816.644859731807	0
816.663355923881	0
816.681852326004	0
816.700348938299	0
816.718845760643	0
816.737342793036	0
816.755840035479	0
816.774337488215	0
816.792835150879	1
816.811333023715	2
816.8298311066	0
816.848329399656	0
816.866827902762	0
816.885326615918	0
816.903825539123	0
816.922324672623	0
816.940824016049	0
816.959323569648	0
816.977823333296	1
816.996323307116	0
817.014823490986	0
817.033323884905	0
817.051824489119	0
817.07032530326	0
817.088826327451	0
817.107327561814	0
817.125829006349	0
817.144330660812	0
817.162832525447	0
817.181334600132	1
817.199836885111	1
817.218339380018	0
817.236842084975	0
817.255345000104	0
817.273848125405	0
817.292351460757	0
817.310855006158	0
817.32935876161	0
817.347862727234	0
817.366366902908	0
817.384871288755	1
817.403375884651	0
817.421880690721	0
817.440385706718	0
817.458890932888	1
817.47739636923	0
817.495902015622	0
817.514407872065	0
817.532913938681	0
817.551420215347	0
817.569926702185	0
817.588433398952	0
817.606940305892	0
817.625447423004	0
817.643954750166	0
817.662462287502	0
817.680970034766	2
817.699477992202	0
817.717986159812	0
817.736494537472	0
817.755003125182	0
817.773511923066	0
817.792020931	0
817.810530148985	0
817.829039577143	0
817.847549215352	0
817.866059063734	0
817.884569122167	0
817.90307939065	2
817.921589869307	4
817.940100558014	0
817.958611456773	0
817.977122565704	0
817.995633884687	0
818.014145413842	1
818.032657153049	0
818.051169102307	1
818.06968126186	0
818.088193631342	0
818.106706210875	2
818.125219000582	0
818.143732000462	0
818.162245210271	0
818.180758630254	3
818.199272260287	0
818.217786100616	0
818.236300150875	0
818.254814411184	0
818.273328881668	0
818.291843562324	0
818.31035845291	3
818.32887355367	0
818.347388864603	0
818.365904385588	1
818.384420116624	0
818.402936057712	1
818.421452208973	0
818.439968570408	0
818.458485141894	0
818.477001923433	1
818.495518915023	0
818.514036116909	0
818.532553528724	0
818.551071150591	0
818.569588982632	0
818.588107024847	3
818.606625277113	0
818.625143739432	0
818.643662411802	0
818.662181294469	1
818.680700387065	0
818.699219689835	0
818.717739202657	0
818.736258925654	0
818.75477885858	0
818.77329900168	0
818.791819354954	0
818.810339918281	0
818.828860691781	0
818.847381675212	0
818.865902868817	1
818.884424272596	1
818.902945886427	0
818.921467710311	0
818.939989744369	0
818.958511988479	0
818.977034442763	0
818.995557106978	0
819.014079981367	0
819.03260306593	2
819.051126360546	0
819.069649865215	0
819.08817358018	3
819.106697505075	1
819.125221640023	0
819.143745985145	0
819.162270540442	0
819.180795305669	2
819.199320281071	0
819.217845466526	0
819.236370862155	0
819.254896467959	0
819.273422283694	0
819.291948309603	0
819.310474545688	0
819.329000991702	0
819.347527647892	0
819.366054514134	0
819.384581590674	0
819.403108877144	0
819.421636373667	0
819.440164080365	0
819.458691997238	1
819.477220124164	0
819.495748461021	0
819.514277008175	0
819.532805765382	0
819.551334732642	0
819.569863910077	0
819.588393297565	0
819.606922895229	0
819.625452702823	0
819.643982720592	0
819.662512948537	0
819.681043386535	0
819.699574034586	0
819.718104892813	0
819.736635961093	0
819.755167239548	0
819.773698728057	0
819.792230426618	0
819.810762335234	0
819.829294454146	0
819.84782678299	0
819.86635932201	1
819.884892071083	0
819.903425030332	0
819.921958199511	0
819.940491578867	0
819.959025168398	0
819.977558968105	0
819.996092977743	0
820.014627197435	0
820.033161627425	2
820.051696267469	0
820.070231117443	0
820.088766177716	0
820.107301448043	0
820.125836928424	0
820.144372618858	0
820.162908519468	0
820.181444630254	0
820.199980950972	0
820.218517481865	0
820.237054222813	1
820.255591173937	1
820.274128335114	0
820.292665706468	0
820.311203287876	0
820.329741079337	0
820.348279080975	2
820.366817292667	0
820.385355714413	0
820.403894346457	0
820.422433188433	0
820.440972240464	0
820.45951150267	0
820.478050975053	0
820.496590657368	0
820.51513054986	0
820.533670652528	1
820.55221096525	0
820.570751488027	0
820.58929222098	0
820.607833163864	0
820.626374317048	0
820.644915680287	1
820.663457253579	0
820.681999036926	0
820.700541030572	0
820.719083234151	0
820.737625647905	0
820.756168271715	0
820.774711105701	0
820.793254149619	0
820.811797403715	0
820.830340867987	0
820.848884542314	0
820.867428426695	0
820.885972521254	0
820.904516825867	0
820.923061340657	0
820.941606065501	0
820.960151000401	0
820.978696145355	0
820.997241500609	0
821.015787065795	0
821.034332841158	1
821.052878826699	0
821.071425022172	0
821.089971427822	0
821.108518043527	0
821.12706486941	0
821.145611905347	0
821.16415915134	1
821.182706607509	0
821.201254273856	0
821.219802150136	0
821.238350236594	0
821.256898533106	0
821.275447039918	0
821.293995756663	0
821.312544683463	0
821.331093820441	0
821.349643167597	0
821.368192724685	4
821.386742491951	0
821.405292469272	1
821.423842656893	0
821.442393054447	0
821.460943662057	0
821.479494479844	0
821.498045507809	0
821.516596745707	0
821.535148193783	1
821.553699852037	0
821.572251720346	0
821.590803798711	0
821.609356087131	0
821.62790858573	0
821.646461294506	0
821.665014213338	0
821.683567342225	3
821.702120681169	4
821.720674230412	0
821.739227989589	0
821.757781958822	0
821.776336138233	0
821.794890527822	0
821.813445127467	0
821.831999937167	0
821.850554956924	0
821.869110186981	0
821.887665626972	0
821.906221277141	0
821.924777137365	1
821.943333207769	0
821.961889488105	0
821.980445978621	0
821.999002679315	0
822.017559590064	0
822.036116710993	0
822.054674041854	0
822.073231583017	0
822.091789334114	0
822.110347295389	0
822.128905466721	0
822.147463848353	0
822.166022439919	0
822.184581241542	0
822.203140253343	0
822.221699475201	0
822.240258907237	0
822.25881854933	4
822.277378401479	0
822.295938463807	0
822.314498736191	0
822.333059218632	0
822.351619911251	0
822.37018081405	2
822.388741926783	0
822.407303249694	0
822.425864782662	5
822.444426525932	1
822.462988479136	0
822.481550642397	0
822.500113015836	0
822.518675599455	0
822.537238393008	0
822.55580139674	0
822.574364610651	1
822.592928034619	0
822.611491668644	0
822.630055512849	0
822.648619566987	0
822.667183831428	0
822.685748305925	0
822.704312990479	0
822.72287788509	0
822.741442990003	0
822.760008304851	0
822.778573829755	0
822.797139564839	0
822.815705510103	0
822.834271665423	0
822.852838030801	0
822.871404606236	1
822.889971391973	0
822.908538387644	0
822.927105593496	0
822.945673009282	2
822.96424063537	1
822.982808471515	0
823.001376517718	0
823.019944774101	0
823.038513240541	0
823.05708191716	2
823.075650803715	1
823.094219900571	0
823.112789207364	0
823.131358724335	1
823.149928451365	0
823.168498388574	0
823.187068535841	0
823.205638893165	0
823.224209460669	0
823.242780238354	0
823.261351225973	1
823.279922423773	0
823.29849383163	0
823.317065449791	0
823.335637277886	0
823.354209316039	3
823.372781564372	1
823.391354022763	2
823.409926691334	2
823.428499569963	0
823.44707265865	0
823.465645957517	0
823.484219466443	0
823.502793185548	0
823.521367114589	0
823.539941253933	0
823.558515603335	0
823.577090162795	0
823.595664932313	1
823.614239912012	0
823.632815101768	0
823.651390501706	0
823.669966111701	0
823.688541931877	0
823.707117961989	1
823.725694202281	0
823.744270652755	1
823.762847313286	0
823.781424183876	0
823.800001264646	0
823.818578555352	0
823.837156056362	0
823.85573376743	0
823.874311688556	0
823.892889819741	0
823.911468161229	0
823.930046712653	0
823.948625474258	0
823.967204445922	0
823.985783627767	0
824.004363019547	0
824.022942621509	0
824.041522433652	0
824.060102455854	1
824.078682688236	0
824.097263130555	0
824.115843783178	2
824.134424645736	1
824.153005718476	0
824.171587001275	0
824.190168494255	0
824.208750197294	0
824.227332110391	0
824.245914233671	0
824.264496567131	0
824.283079110528	0
824.301661864106	0
824.320244827743	0
824.338828001562	0
824.35741138544	2
824.375994979499	1
824.394578783495	0
824.413162797795	0
824.431747022154	0
824.450331456449	0
824.468916101049	0
824.487500955707	0
824.506086020425	0
824.524671295203	0
824.543256780162	0
824.561842475302	1
824.58042838038	0
824.599014495639	0
824.617600821081	0
824.636187356581	0
824.654774102141	0
824.673361057883	0
824.691948223561	0
824.710535599545	1
824.729123185587	1
824.747710981689	0
824.766298987851	0
824.784887204195	0
824.803475630721	0
824.822064267183	0
824.840653113828	0
824.859242170656	0
824.87783143742	0
824.896420914366	0
824.915010601495	0
824.933600498683	1
824.952190605931	0
824.970780923362	0
824.989371450852	0
825.007962188525	1
825.026553136257	1
825.045144294049	0
825.063735662024	0
825.082327240059	0
825.100919028153	0
825.119511026308	0
825.138103234767	0
825.156695653164	0
825.175288281744	1
825.193881120383	0
825.212474169206	0
825.231067428088	0
825.249660897153	0
825.268254576155	0
825.286848465463	0
825.305442564709	0
825.324036874137	0
825.342631393625	0
825.361226123419	0
825.379821063028	0
825.398416212942	0
825.417011572794	0
825.435607142952	0
825.45420292317	0
825.472798913448	0
825.491395113787	0
825.509991524309	0
825.528588144891	0
825.547184975534	0
825.56578201636	0
825.584379267369	0
825.602976728316	2
825.621574399446	0
825.640172280759	0
825.658770372133	0
825.677368673567	0
825.695967185062	1
825.714565906741	0
825.733164838602	0
825.751763980525	1
825.770363332508	0
825.788962894552	0
825.807562666779	0
825.826162649068	0
825.844762841539	0
825.863363244072	0
825.881963856788	0
825.900564679442	0
825.91916571228	1
825.937766955301	0
825.956368408384	0
825.974970071527	0
825.993571944854	0
826.012174028243	0
826.030776321815	0
826.049378825325	0
826.067981539019	2
826.086584462897	0
826.105187596836	0
826.123790940836	0
826.14239449502	0
826.160998259388	0
826.179602233694	0
826.198206418185	1
826.216810812736	0
826.235415417472	0
826.254020232269	0
826.272625257128	0
826.29123049217	0
826.309835937274	0
826.328441592562	0
826.347047457911	1
826.365653533322	0
826.384259818917	1
826.402866314574	2
826.421473020292	0
826.440079936194	0
826.458687062281	0
826.477294398307	0
826.495901944517	0
826.514509700788	0
826.533117667244	0
826.551725843762	0
826.570334230464	1
826.588942827228	0
826.607551634054	1
826.626160651064	0
826.644769878136	1
826.66337931527	0
826.681988962588	0
826.700598819968	2
826.719208887533	1
826.737819165037	0
826.756429652849	0
826.775040350722	0
826.793651258658	0
826.812262376655	0
826.83087370496	0
826.849485243205	0
826.868096991511	0
826.886708950002	0
826.905321118679	2
826.923933497294	0
826.942546086095	0
826.96115888508	1
826.979771894128	0
826.998385113238	0
827.016998542533	0
827.03561218189	0
827.054226031432	0
827.072840090914	0
827.091454360581	0
827.110068840433	2
827.128683530348	0
827.147298430325	0
827.165913540487	0
827.184528860834	0
827.203144391122	1
827.221760131594	0
827.240376082129	0
827.25899224285	0
827.277608613633	1
827.296225194478	0
827.314841985509	0
827.333458986603	1
827.352076197882	0
827.370693619224	0
827.389311250628	0
827.407929092218	0
827.426547143871	0
827.445165405587	0
827.463783877488	0
827.482402559452	0
827.501021451602	0
827.519640553815	0
827.53825986609	0
827.556879388552	0
827.575499121076	0
827.594119063786	0
827.612739216436	0
827.631359579395	0
827.649980152417	0
827.668600935379	0
827.68722192865	0
827.705843131984	0
827.724464545381	0
827.743086168842	0
827.761708002488	0
827.780330046321	0
827.798952300216	0
827.817574764052	0
827.836197438197	0
827.854820322405	0
827.873443416677	0
827.892066721135	0
827.910690235533	0
827.929313960241	0
827.947937895011	0
827.966562039845	1
827.985186394743	1
828.00381095995	0
828.022435735097	3
828.041060720308	0
828.059685915829	2
828.07831132129	0
828.096936936937	0
828.115562762648	0
828.134188798546	0
828.152815044507	0
828.171441500532	0
828.19006816662	0
828.208695043019	0
828.227322129357	1
828.245949425883	0
828.264576932472	0
828.283204649248	1
828.301832576088	1
828.320460712992	0
828.339089060083	0
828.35771761736	0
828.376346384578	0
828.394975361984	0
828.413604549453	0
828.432233947109	0
828.450863554829	0
828.469493372613	0
828.488123400585	0
828.506753638743	0
828.525384086842	0
828.544014745129	0
828.562645613479	0
828.581276692017	0
828.599907980619	0
828.618539479408	0
828.637171188138	0
828.655803107178	0
828.674435236283	0
828.693067575452	0
828.711700124686	0
828.730332884106	0
828.748965853591	0
828.767599033141	0
828.786232422878	0
828.804866022802	0
828.823499832791	0
828.842133852721	1
828.860768082962	0
828.879402523267	0
828.898037173637	0
828.916672034194	0
828.935307104693	0
828.953942385502	0
828.972577876377	0
828.991213577315	0
829.009849488319	0
829.028485609633	0
829.047121940889	1
829.06575848221	0
829.084395233841	0
829.103032195415	0
829.121669367176	0
829.140306749002	1
829.158944341016	0
829.177582143095	1
829.196220155238	1
829.214858377447	0
829.233496809966	3
829.252135452428	1
829.270774305078	0
829.289413367792	0
829.308052640695	0
829.326692123663	0
829.345331816696	2
829.363971719917	0
829.382611833203	0
829.401252156677	0
829.419892690217	0
829.438533433822	0
829.457174387615	0
829.475815551473	0
829.494456925397	0
829.513098509508	0
829.531740303686	0
829.550382308051	0
829.569024522482	0
829.587666946979	0
829.606309581664	0
829.624952426414	0
829.64359548123	0
829.662238746234	0
829.680882221427	1
829.699525906562	0
829.718169801886	0
829.736813907276	0
829.755458222977	0
829.774102748621	0
829.79274748433	0
829.811392430229	0
829.830037586315	0
829.848682952345	0
829.867328528564	0
829.885974314848	0
829.904620311444	0
829.923266517982	0
829.941912934587	0
829.960559561381	0
829.979206398363	0
829.997853445289	0
830.016500702403	2
830.035148169706	0
830.053795847076	0
830.072443734511	0
830.091091832135	0
830.109740139826	0
830.128388657582	0
830.147037385528	0
830.16568632354	0
830.184335471741	0
830.202984830008	1
830.221634398341	0
830.240284176864	0
830.258934165453	0
830.277584364231	0
830.296234772952	0
830.314885391863	0
830.333536220963	1
830.352187260129	0
830.370838509362	0
830.389489968785	0
830.408141638396	0
830.426793517951	0
830.445445607696	0
830.464097907507	2
830.482750417508	4
830.501403137575	0
830.520056067709	0
830.538709208032	0
830.557362558545	0
830.576016119002	0
830.594669889648	0
830.613323870362	0
830.631978061264	3
830.650632462234	0
830.66928707327	0
830.687941894496	0
830.706596925912	0
830.725252167272	1
830.743907618821	0
830.762563280438	0
830.781219152367	0
830.799875234241	0
830.818531526181	0
830.837188028311	0
830.855844740632	0
830.874501662896	2
830.89315879535	1
830.911816137871	3
830.930473690706	0
830.949131453485	2
830.96778942633	0
830.986447609366	0
831.005106002592	0
831.023764605763	0
831.042423419123	0
831.061082442674	0
831.079741676292	0
831.098401119977	0
831.117060773853	1
831.135720637796	0
831.154380711807	0
831.173040996008	0
831.191701490276	0
831.210362194735	0
831.229023109261	0
831.247684233854	0
831.266345568515	0
831.28500711349	1
831.303668868409	0
831.322330833519	0
831.340993008697	0
831.359655394065	0
831.378317989501	2
831.396980795004	0
831.415643810698	0
831.43430703646	1
831.452970472413	0
831.471634118433	0
831.490297974521	0
831.5089620408	0
831.527626317147	4
831.546290803562	8
831.564955500167	0
831.583620406841	1
831.602285523705	0
831.620950850514	0
831.639616387638	0
831.658282134829	0
831.676948092088	0
831.695614259416	0
831.714280636934	0
831.732947224644	0
831.751614022299	0
831.770281030144	0
831.788948248058	0
831.807615676164	0
831.826283314337	0
831.844951162702	0
831.863619221012	0
831.882287489636	0
831.900955968329	0
831.919624657089	0
831.938293555918	1
831.956962664939	0
831.975631984028	2
831.994301513308	0
832.012971252534	1
832.031641202075	0
832.050311361683	0
832.068981731361	2
832.087652311106	0
832.106323101044	0
832.124994101173	0
832.143665311247	0
832.162336731637	0
832.181008361972	0
832.199680202375	0
832.21835225297	0
832.237024513757	0
832.255696984613	0
832.274369665538	0
832.293042556654	1
832.311715657839	3
832.330388969216	0
832.349062490539	0
832.367736222054	0
832.386410163884	0
832.405084315536	0
832.423758677504	0
832.442433249417	0
832.461108031646	0
832.47978302382	0
832.498458226187	0
832.517133638622	0
832.53580926125	0
832.554485093947	0
832.573161136713	0
832.591837389671	0
832.610513852822	0
832.629190525918	0
832.647867409207	0
832.666544502565	0
832.685221806116	0
832.703899319735	0
832.722577043424	0
832.741254977306	1
832.75993312138	0
832.7786114754	0
832.797290039612	0
832.815968813894	0
832.834647798369	1
832.853326992913	0
832.872006397649	1
832.890686012455	0
832.909365837331	0
832.928045872399	0
832.946726117537	0
832.965406572744	0
832.984087238144	0
833.002768113614	0
833.021449199277	0
833.040130495009	0
833.058812000811	0
833.077493716806	0
833.09617564287	0
833.114857779128	0
833.133540125455	0
833.152222681852	0
833.170905448318	0
833.189588425101	0
833.208271611831	0
833.226955008631	0
833.245638615623	0
833.264322432809	0
833.283006460065	0
833.301690697391	0
833.32037514491	0
833.339059802499	0
833.357744670281	0
833.37642974801	0
833.395115035932	0
833.413800534171	0
833.432486242234	0
833.451172160613	0
833.469858288939	0
833.488544627582	1
833.507231176172	0
833.525917934955	0
833.544604903808	0
833.563292082855	0
833.581979471973	0
833.600667071161	0
833.619354880542	0
833.638042899993	0
833.656731129639	0
833.675419569354	0
833.694108219141	0
833.71279707912	0
833.731486149171	1
833.750175429292	1
833.768864919606	1
833.787554620115	0
833.806244530571	0
833.82493465122	0
833.843624981941	0
833.862315522855	0
833.881006273839	0
833.899697235018	2
833.918388406145	0
833.937079787588	1
833.955771379103	0
833.974463180688	0
833.993155192343	0
834.011847414194	0
834.030539846114	0
834.049232488106	0
834.067925340292	0
834.086618402672	0
834.105311675123	0
834.124005157645	0
834.142698850362	0
834.161392753026	0
834.180086865884	0
834.198781188937	0
834.21747572206	0
834.236170465378	1
834.254865418644	0
834.273560582105	0
834.29225595576	0
834.310951539486	0
834.329647333283	0
834.348343337275	0
834.367039551338	0
834.385735975472	0
834.404432609801	0
834.423129454202	0
834.441826508796	0
834.460523773463	0
834.479221248201	0
834.497918933133	0
834.516616828137	0
834.535314933335	0
834.554013248482	0
834.572711773824	1
834.591410509484	0
834.610109454969	0
834.628808610771	1
834.647507976523	1
834.666207552592	0
834.68490733861	0
834.703607334823	0
834.722307541107	0
834.741007957587	0
834.759708584138	0
834.778409420885	0
834.797110467579	0
834.815811724593	0
834.834513191555	0
834.853214868711	0
834.871916756064	0
834.890618853488	0
834.909321160984	0
834.928023678552	0
834.946726406315	4
834.965429344274	4
834.984132492181	0
835.002835850283	0
835.021539418458	0
835.040243196828	0
835.05894718527	1
835.077651383908	0
835.096355792618	1
835.115060411523	0
835.133765240377	0
835.152470279427	0
835.171175528672	0
835.18988098799	0
835.20858665738	0
835.227292536842	0
835.245998626623	0
835.264704926353	4
835.283411436156	0
835.302118156154	0
835.320825086348	0
835.339532226615	0
835.358239576953	2
835.376947137488	0
835.395654908096	0
835.414362888899	0
835.433071079651	0
835.4517794806	0
835.470488091744	0
835.489196912961	0
835.507905944251	1
835.526615185736	1
835.545324637418	0
835.564034299049	0
835.582744170876	0
835.601454252776	0
835.620164544873	0
835.638875047041	0
835.657585759283	0
835.676296681721	0
835.695007814232	1
835.713719156939	0
835.732430709596	0
835.751142472449	0
835.769854445621	0
835.788566628744	0
835.807279021939	0
835.825991625331	0
835.844704438796	0
835.863417462457	0
835.882130696068	0
835.900844139999	0
835.919557794003	0
835.93827165808	0
835.95698573223	0
835.975700016577	0
835.994414511121	0
836.013129215615	0
836.031844130305	0
836.050559255068	0
836.069274590152	0
836.087990135185	2
836.106705890292	0
836.125421855596	0
836.144138031097	0
836.162854416547	0
836.181571012195	0
836.200287818039	0
836.219004833957	2
836.237722059948	2
836.256439496014	1
836.275157142399	1
836.293874998734	0
836.312593065267	3
836.33131134175	1
836.350029828676	0
836.36874852543	0
836.387467432381	3
836.406186549529	0
836.42490587675	0
836.44362541417	1
836.462345161539	0
836.481065119105	0
836.499785286869	1
836.518505664706	0
836.537226252618	0
836.555947050727	0
836.574668059033	0
836.59338927729	0
836.612110705744	1
836.630832344273	0
836.649554192998	0
836.668276251798	0
836.686998520672	0
836.70572099962	3
836.724443688889	0
836.743166588108	0
836.761889697525	0
836.780613017017	0
836.79933654683	0
836.818060286469	0
836.83678423643	0
836.855508396342	0
836.874232766575	0
836.892957346883	0
836.911682137141	0
836.930407137721	0
836.949132348375	0
836.967857769103	0
836.986583399906	0
837.005309240907	0
[truncated: 105,882 more rows]
