# Supplementary material for: Identification and tentative removal of collagen glue in Palaeolithic worked bone objects: implications for ZooMS and radiocarbon dating
Source: Sci Rep. 2023 Dec 13;13:22119. doi: 10.1038/s41598-023-49242-7 (PMC10719399; doi:10.1038/s41598-023-49242-7)
Supplement: Supplementary file 2 — Supplementary Information 2. [file 41598_2023_49242_MOESM2_ESM.zip › maldi raw files/749 IST_modified_3.txt]

800.102271712539	2
800.120557899944	0
800.138844296476	4
800.157130902136	8
800.175417717087	7
800.19370474133	13
800.211991975031	16
800.230279417859	7
800.248567069814	6
800.266854931061	0
800.285143001766	8
800.303431281432	6
800.321719770721	0
800.340008468972	0
800.358297376515	0
800.376586493516	0
800.394875819479	0
800.413165354899	0
800.431455099446	0
800.449745053451	1
800.468035216582	5
800.486325589007	3
800.504616170723	1
800.522906961732	1
800.541197961868	4
800.559489171296	7
800.577780590017	3
800.596072218031	0
800.614364055171	0
800.632656101604	0
800.650948357494	1
800.669240822347	7
800.687533496657	3
800.70582638026	4
800.724119472989	2
800.742412775012	4
800.760706286327	2
800.779000006769	1
800.797293936669	0
800.815588075696	6
800.833882424016	0
800.852176981628	0
800.870471748533	11
800.888766724565	13
800.907061910055	9
800.925357304507	12
800.943652908583	14
800.96194872162	0
800.98024474395	5
800.998540975738	0
801.016837416487	0
801.035134066861	0
801.053430926196	3
801.071727994824	0
801.09002527291	2
801.108322759958	1
801.126620456464	8
801.144918362263	13
801.163216477189	5
801.181514801574	9
801.19981333492	13
801.218112077725	7
801.236411029822	1
801.254710191047	0
801.27300956173	0
801.291309141375	1
801.309608930478	11
801.327908928874	4
801.346209136398	1
801.364509553214	6
801.382810179324	6
801.401111014726	1
801.419412059255	6
801.437713313078	9
801.456014776359	0
801.474316448768	4
801.492618330304	8
801.510920421298	15
801.52922272142	10
801.547525230835	11
801.565827949543	7
801.584130877544	6
801.602434014672	2
801.620737361259	0
801.639040916808	0
801.657344681981	3
801.675648656116	10
801.69395283971	3
801.712257232431	0
801.730561834446	1
801.748866645753	6
801.767171666354	2
801.785476896082	0
801.803782335103	6
801.822087983418	16
801.840393841025	0
801.858699907926	1
801.877006183955	2
801.895312669276	0
801.913619363891	5
801.931926267799	6
801.950233381001	1
801.96854070333	5
801.986848234952	5
802.005155975867	0
802.023463926076	3
802.041772085578	0
802.060080454208	0
802.078389032131	0
802.096697819348	6
802.115006815857	0
802.133316021495	0
802.151625436591	0
802.169935060816	0
802.188244894333	0
802.206554936978	0
802.224865189083	2
802.24317565048	5
802.26148632084	0
802.279797200659	4
802.298108289772	0
802.316419588178	0
802.334731095711	4
802.353042812538	5
802.371354738659	0
802.389666874073	0
802.407979218615	0
802.42629177245	3
802.444604535579	10
802.462917508002	7
802.481230689718	10
802.499544080562	5
802.517857680865	4
802.536171490296	13
802.554485509021	5
802.572799736873	0
802.59111417402	3
802.609428820625	0
802.627743676359	8
802.646058741386	7
802.664374015707	6
802.682689499155	7
802.701005191898	7
802.719321093934	2
802.737637205263	0
802.755953525887	0
802.774270055638	1
802.792586794684	0
802.810903743023	1
802.829220900655	1
802.847538267416	0
802.865855843636	0
802.884173628985	15
802.902491623627	11
802.920809827397	4
802.939128240627	4
802.95744686315	8
802.975765694802	10
802.994084735747	0
803.012403985987	0
803.030723445354	0
803.049043114181	0
803.067362991971	0
803.08568307922	8
803.104003375763	9
803.1223238816	7
803.140644596565	2
803.158965520824	0
803.177286654377	5
803.195607997224	0
803.213929549199	3
803.232251310634	14
803.250573281197	8
803.268895460889	5
803.28721785004	0
803.305540448319	1
803.323863256059	1
803.342186272926	8
803.360509499088	22
803.378832934544	4
803.397156579127	0
803.415480433006	0
803.433804496178	1
803.452128768644	0
803.470453250404	5
803.488777941293	1
803.507102841476	4
803.525427951119	3
803.54375326989	2
803.562078797789	0
803.580404534983	9
803.598730481471	4
803.617056637419	0
803.635383002495	2
803.6537095767	8
803.672036360199	3
803.690363352992	8
803.70869055508	4
803.727017966462	3
803.745345587138	1
803.763673416942	2
803.782001456207	8
803.800329704434	8
803.818658162122	0
803.836986828938	1
803.855315705214	0
803.873644790619	6
803.891974085318	4
803.910303589311	2
803.928633302433	0
803.946963225015	4
803.965293356726	20
803.983623697565	5
804.001954247865	1
804.020285007459	0
804.038615976181	0
804.056947154198	0
804.07527854151	0
804.093610138116	14
804.111941944017	18
804.13027395888	4
804.148606183369	3
804.166938616988	1
804.185271259735	0
804.203604111942	0
804.221937173278	7
804.240270443908	15
804.258603923833	9
804.276937612887	0
804.295271511402	2
804.313605619045	6
804.331939935982	2
804.350274462214	6
804.368609197576	5
804.386944142397	7
804.405279296513	2
804.423614659592	4
804.441950232132	0
804.460286013801	7
804.47862200493	6
804.496958205353	12
804.51529461474	2
804.533631233588	0
804.551968061564	6
804.570305099001	0
804.588642345567	0
804.606979801427	4
804.625317466582	0
804.643655341032	0
804.661993424611	4
804.680331717485	2
804.698670219654	2
804.717008931117	9
804.73534785171	4
804.753686981597	2
804.772026320945	0
804.790365869422	0
804.808705627028	0
804.827045594095	4
804.84538577029	8
804.863726155781	0
804.882066750567	3
804.900407554647	0
804.918748568023	4
804.937089790362	14
804.955431222327	20
804.973772863422	5
804.992114713645	10
805.01045677333	17
805.028799042144	4
805.047141520252	0
805.065484207656	0
805.083827104189	12
805.102170210182	17
805.120513525471	9
805.138857049723	0
805.157200783436	0
805.175544726445	2
805.193888878582	0
805.21223324018	0
805.230577810742	5
805.248922590765	3
805.267267580083	15
805.28561277853	5
805.303958186438	7
805.32230380331	8
805.340649629642	2
805.35899566527	6
805.377341910027	16
805.395688364246	4
805.414035027593	1
805.43238190007	4
805.450728982008	7
805.469076273075	6
805.487423773438	16
805.505771483262	11
805.524119402049	9
805.542467530298	3
805.560815867676	0
805.579164414349	0
805.597513170318	0
805.615862135582	0
805.634211309975	5
805.65256069383	1
805.670910286814	4
805.689260089093	2
805.707610100502	0
805.725960321372	4
805.744310751372	14
805.762661390667	5
805.781012239258	2
805.799363297144	0
805.817714564159	5
805.836066040636	2
805.854417726243	0
805.872769621145	1
805.891121725342	3
805.909474038669	0
805.927826561292	0
805.94617929321	11
805.964532234423	16
805.982885384933	12
806.001238744571	0
806.019592313506	3
806.037946091902	9
806.056300079261	3
806.074654276082	0
806.093008682033	0
806.111363297279	0
806.129718121987	0
806.148073155659	1
806.166428398792	3
806.184783851055	5
806.203139512614	3
806.221495383635	9
806.239851463619	8
806.258207753064	4
806.27656425164	3
806.294920959511	9
806.313277876678	11
806.331635003141	2
806.349992338899	2
806.368349883788	1
806.386707637972	15
806.405065601451	8
806.423423774227	0
806.441782156133	0
806.4601407475	0
806.478499547997	0
806.49685855779	0
806.515217776879	1
806.533577205098	0
806.551936842612	0
806.570296689423	1
806.588656745529	9
806.607017010931	0
806.625377485464	1
806.643738169458	1
806.662099062582	0
806.680460165002	12
806.698821476718	4
806.717182997563	1
806.735544727705	1
806.753906667143	0
806.772268815877	0
806.790631173907	4
806.808993741067	2
806.827356517523	0
806.845719503441	0
806.864082698323	8
806.882446102667	1
806.900809716307	0
806.919173538911	1
806.937537571143	1
806.95590181234	2
806.974266262998	2
806.992630922953	1
807.010995791872	0
807.029360870419	1
807.047726158096	1
807.066091654903	0
807.084457361172	1
807.102823276406	2
807.121189401268	3
807.139555735259	4
807.157922278382	6
807.1762890308	1
807.194655992515	3
807.213023163525	10
807.231390543833	5
807.24975813327	2
807.26812593217	13
807.286493940199	2
807.304862157526	0
807.323230584148	0
807.341599219901	2
807.359968065116	3
807.378337119462	0
807.396706383104	2
807.415075856042	0
807.43344553811	1
807.451815429475	8
807.470185530137	9
807.488555840094	0
807.506926359348	2
807.525297087899	0
807.54366802558	2
807.562039172557	5
807.580410528665	7
807.598782094235	9
807.617153869102	4
807.635525853099	2
807.653898046393	9
807.672270448983	2
807.690643060704	3
807.709015881887	2
807.727388912201	5
807.745762151811	2
807.764135600718	4
807.782509258921	6
807.800883126255	4
807.819257202886	4
807.837631488813	5
807.856005984037	0
807.874380688557	1
807.892755602208	7
807.911130725322	2
807.9295060574	2
807.947881598941	0
807.966257349612	0
807.984633309746	0
808.003009479011	1
808.021385857573	3
808.039762445431	0
808.058139242586	2
808.076516248872	1
808.094893464454	0
808.113270889333	4
808.131648523509	0
808.150026366982	6
808.168404419419	8
808.186782681486	9
808.205161152517	0
808.22353983301	0
808.241918722801	1
808.260297821723	2
808.278677129941	4
808.297056647622	0
808.315436374268	0
808.333816310377	8
808.35219645545	3
808.370576810153	13
808.388957373987	4
808.407338146951	1
808.425719129379	8
808.444100320937	3
808.462481721792	8
808.480863331944	2
808.499245151227	5
808.517627179973	2
808.536009418016	1
808.554391865024	0
808.572774521495	1
808.591157387263	1
808.609540462162	0
808.627923746524	0
808.646307239851	0
808.664690942641	6
808.683074854728	1
808.701458975947	0
808.719843306628	1
808.738227846274	7
808.756612595384	3
808.774997553791	5
808.793382721328	7
808.811768098329	1
808.830153684295	3
808.848539479724	0
808.866925484451	3
808.885311698308	1
808.903698121463	0
808.922084754081	0
808.940471595664	0
808.95885864671	0
808.977245906887	0
808.995633376362	8
809.014021055134	4
809.032408943203	5
809.050797040404	9
809.069185346901	3
809.087573862862	11
809.105962587955	11
809.124351522178	3
809.142740665865	4
809.161130018683	2
809.179519580799	1
809.197909352212	2
809.216299332922	4
809.234689522764	1
809.253079922069	0
809.271470530339	0
809.289861348239	3
809.30825237527	0
809.326643611433	3
809.345035056893	2
809.36342671165	10
809.381818575705	4
809.400210649057	2
809.418602931541	1
809.436995423322	0
809.455388124401	3
809.473781034777	0
809.492174154451	4
809.510567483256	8
809.528961021359	13
809.547354768926	6
809.565748725457	2
809.584142891453	6
809.602537266579	1
809.620931851004	0
809.639326644893	4
809.657721647746	6
809.676116860063	3
809.694512281512	0
809.712907912259	0
809.731303752303	9
809.749699801645	10
809.768096060285	2
809.786492528056	8
809.804889205125	4
809.823286091491	1
809.841683186989	0
809.860080491951	17
809.878478006211	5
809.896875729436	14
809.915273662292	4
809.933671804279	0
809.952070155397	0
809.970468715814	5
809.988867485528	7
810.00726646454	1
810.02566565285	0
810.044065050291	0
810.062464657197	0
810.080864473068	2
810.099264498569	4
810.117664733036	2
810.136065176967	0
810.15446583003	0
810.17286669239	0
810.191267764049	9
810.209669045005	4
810.228070535093	1
810.246472234479	0
810.26487414333	0
810.283276261146	3
810.301678588426	5
810.320081125004	7
810.338483870548	7
810.356886825722	1
810.375289989862	0
810.393693363466	8
810.412096946368	2
810.430500738235	6
810.448904739734	6
810.467308950197	0
810.485713370126	12
810.504117999352	15
810.522522837544	7
810.540927885367	0
810.559333142321	0
810.577738608407	2
810.596144283792	2
810.614550168475	0
810.632956262456	1
810.651362565735	8
810.669769078146	3
810.688175800021	0
810.706582731029	4
810.724989871335	2
810.743397220939	0
810.761804779675	6
810.780212547875	5
810.798620525208	8
810.817028711839	19
810.835437107602	5
810.853845712829	1
810.872254527189	0
810.890663550846	0
810.909072783803	1
810.927482226057	10
810.945891877611	8
810.964301738295	6
810.982711808279	2
811.001122087394	4
811.019532575974	2
811.037943273853	1
811.056354180864	5
811.074765297173	0
811.093176622781	0
811.11158815752	1
811.129999901725	0
811.148411855062	1
811.166824017697	0
811.185236389631	3
811.203648970864	5
811.222061761228	9
811.240474760891	6
811.258887969852	0
811.277301388113	0
811.295715015672	0
811.314128852362	1
811.332542898352	10
811.35095715364	4
811.369371618227	5
811.387786291946	2
811.40620117513	0
811.424616267446	0
811.443031569061	12
811.461447079975	3
811.479862800021	1
811.498278729532	5
811.516694868175	0
811.535111216118	10
811.553527773358	7
811.571944539898	0
811.590361515403	2
811.60877870054	3
811.627196094643	0
811.645613698211	2
811.664031511079	7
811.682449533078	0
811.700867764376	6
811.719286204973	2
811.737704854869	1
811.756123714064	4
811.774542782224	7
811.792962060017	10
811.811381546942	0
811.829801242999	1
811.848221148522	1
811.866641263177	2
811.885061587131	10
811.903482120384	3
811.921902862769	0
811.94032381462	0
811.958744975603	4
811.977166345886	9
811.995587925467	4
812.014009714347	7
812.03243171236	1
812.050853919839	1
812.069276336283	0
812.087698962193	4
812.106121797402	5
812.124544841743	0
812.142968095551	8
812.161391558324	6
812.179815230562	1
812.1982391121	0
812.216663202771	8
812.235087502907	2
812.253512012009	0
812.271936730577	1
812.290361658444	7
812.308786795444	10
812.32721214191	5
812.345637697341	3
812.364063462239	4
812.382489436435	5
812.400915619764	0
812.419342012393	5
812.43776861432	2
812.456195425547	3
812.474622445907	2
812.493049675566	0
812.511477114691	0
812.529904762948	5
812.548332620338	10
812.566760687195	1
812.58518896335	4
812.603617448472	2
812.622046143059	2
812.640475046946	0
812.658904159966	0
812.677333482452	0
812.695763014071	1
812.714192754988	2
812.732622705039	0
812.751052864556	0
812.769483233206	0
812.787913811155	0
812.806344598403	3
812.824775594951	1
812.843206800632	0
812.861638215613	2
812.880069839893	0
812.898501673472	0
812.916933716351	1
812.935365968363	0
812.953798429674	0
812.972231100285	5
812.990663980196	8
813.009097069406	12
813.027530367749	11
813.045963875392	6
813.064397592501	7
813.082831518576	4
813.101265654117	1
813.119699998792	6
813.138134552766	4
813.156569316207	8
813.175004288613	6
813.193439470487	2
813.211874861493	0
813.230310461799	0
813.248746271404	2
813.26718229031	0
813.285618518348	9
813.304054955853	7
813.322491602491	3
813.340928458429	6
813.3593655235	0
813.377802798037	8
813.396240281874	6
813.414677974678	0
813.433115876948	6
813.451553988518	4
813.469992309221	4
813.488430839391	0
813.506869578693	5
813.525308527296	6
813.543747685199	12
813.562187052234	2
813.58062662857	10
813.599066414206	1
813.617506409141	0
813.635946613377	2
813.654387026745	7
813.672827649581	3
813.69126848155	0
813.709709522651	0
813.72815077322	13
813.746592232922	7
813.765033902091	14
813.783475780392	6
813.801917867828	4
813.82036016473	3
813.838802670932	0
813.857245386267	3
813.875688310903	6
813.894131444671	0
813.912574787907	0
813.931018340443	0
813.949462102112	0
813.967906073082	0
813.986350253184	3
814.004794642754	1
814.023239241623	1
814.04168404946	2
814.06012906693	5
814.078574293534	0
814.097019729271	0
814.115465374308	0
814.133911228645	2
814.152357292283	3
814.170803565221	4
814.189250047292	1
814.207696738831	1
814.226143639503	0
814.244590749475	0
814.263038068748	7
814.281485597154	7
814.299933335027	2
814.318381282034	2
814.336829438174	0
814.355277803781	3
814.373726378522	2
814.392175162731	0
814.410624156073	0
814.429073358715	0
814.447522770657	0
814.465972391733	0
814.48442222211	5
814.502872261954	2
814.521322510765	0
814.539772969043	0
814.558223636621	12
814.576674513167	7
814.595125599346	4
814.613576894492	0
814.632028399106	0
814.65048011302	10
814.668932035901	13
814.687384168416	4
814.705836510065	0
814.724289060848	0
814.742741821098	0
814.761194790315	4
814.779647969167	2
814.798101357152	5
814.81655495427	11
814.835008760857	6
814.853462776577	3
814.871917001598	12
814.890371435919	7
814.908826079375	0
814.92728093213	1
814.945735994354	8
814.964191265544	17
814.982646746203	9
815.001102435994	3
815.019558335254	0
815.038014443648	4
815.056470761342	0
815.074927288337	10
815.093384024632	2
815.111840970062	9
815.130298124792	10
815.148755488657	3
815.167213061989	0
815.185670844622	6
815.204128836388	0
815.222587037456	0
815.241045447825	4
815.259504067494	3
815.277962896465	0
815.296421934402	1
815.314881181974	1
815.33334063868	13
815.351800304521	5
815.370260179829	1
815.388720264271	0
815.407180558014	3
815.425641061058	5
815.444101773236	17
815.462562694882	5
815.481023825662	3
815.499485165743	8
815.517946715125	0
815.536408473641	2
815.554870441625	0
815.573332618911	0
815.591795005163	0
815.610257600883	0
815.628720405738	0
815.647183420061	0
815.665646643517	2
815.684110076275	2
815.702573718334	0
815.721037569695	3
815.739501630189	0
815.757965899984	0
815.776430379081	1
815.794895067479	5
815.813359965178	10
815.831825072012	1
815.850290388146	3
815.868755913582	1
815.887221648152	0
815.90568759219	0
815.924153745363	1
815.942620108004	3
815.961086679779	1
815.979553460688	3
815.998020451066	8
816.016487650578	6
816.034955059391	8
816.053422677506	0
816.071890504922	0
816.090358541472	9
816.108826787491	3
816.127295242477	1
816.145763907099	0
816.164232780688	0
816.182701863745	5
816.201171155937	1
816.21964065743	0
816.238110368224	1
816.256580288153	2
816.275050417551	4
816.293520756083	1
816.311991303916	3
816.330462061051	2
816.348933027488	3
816.367404203059	0
816.385875587931	2
816.404347182105	0
816.422818985581	1
816.441290998358	1
816.459763220269	1
816.478235651482	5
816.496708291997	2
816.515181141813	0
816.533654200932	8
816.552127469184	5
816.570600946738	12
816.589074633761	5
816.607548529752	0
816.626022635211	0
816.644496949804	5
816.6629714737	0
816.681446206897	1
816.699921149396	4
816.718396301029	3
816.736871662132	0
816.755347232369	0
816.773823011907	0
816.79229900058	0
816.810775198723	0
816.829251606167	0
816.847728222578	1
816.866205048459	1
816.884682083641	7
816.903159328125	6
816.921636781744	9
816.940114444665	0
816.958592316887	0
816.977070398412	2
816.995548689071	1
817.014027189032	1
817.032505898295	8
817.05098481686	2
817.069463944727	2
817.087943281728	5
817.106422828199	12
817.124902583805	4
817.143382548545	3
817.161862722754	0
817.180343106099	1
817.198823698912	1
817.21730450086	1
817.235785512111	0
817.254266732496	0
817.272748162183	0
817.29122980134	1
817.309711649631	0
817.328193707224	0
817.346675973953	1
817.36515845015	4
817.383641135483	3
817.402124030117	11
817.420607133887	5
817.439090447126	1
817.457573969667	0
817.476057701343	3
817.494541642321	2
817.513025792434	0
817.531510152017	10
817.549994720901	12
817.568479498754	2
817.586964486243	0
817.605449682867	3
817.623935088627	0
817.642420703688	1
817.660906528052	2
817.679392561718	0
817.697878804686	0
817.71636525679	7
817.734851918362	10
817.75333878907	11
817.771825869081	0
817.790313158394	3
817.808800656841	0
817.827288364592	0
817.845776281811	0
817.864264407999	0
817.882752743656	1
817.901241288449	16
817.919730042711	14
817.938219006108	4
817.956708178641	0
817.975197560643	1
817.993687151947	0
818.012176952387	8
818.03066696213	0
818.049157181175	11
818.067647609522	3
818.086138247004	1
818.104629093789	10
818.123120149877	5
818.141611415267	0
818.16010288996	1
818.178594573788	1
818.197086466918	1
818.215578569352	0
818.234070881087	6
818.252563402126	0
818.271056132299	1
818.289549071776	6
818.308042220555	8
818.326535578636	4
818.345029145853	1
818.36352292254	1
818.382016908362	0
818.400511103487	2
818.419005507915	1
818.437500121478	0
818.455994944511	0
818.47448997668	0
818.492985218151	1
818.511480668925	8
818.529976328835	7
818.548472198047	0
818.566968276729	4
818.58546456438	2
818.6039610615	6
818.622457767924	2
818.640954683483	1
818.659451808345	0
818.677949142509	2
818.696446685977	5
818.71494443858	1
818.733442400486	0
818.751940571862	6
818.770438952374	0
818.788937542021	8
818.807436341138	3
818.825935349224	4
818.844434566948	0
818.862933993807	3
818.881433629801	9
818.899933475266	10
818.918433529867	4
818.936933793771	2
818.955434266977	0
818.973934949319	0
818.992435841132	0
819.01093694208	4
819.029438252332	0
819.047939771886	3
819.066441500576	0
819.084943438737	2
819.103445586033	0
819.121947942633	0
819.140450508535	4
819.158953283574	5
819.177456268082	1
819.195959461727	5
819.214462864675	0
819.232966476925	4
819.25147029848	1
819.269974329169	0
819.288478569163	2
819.306983018459	1
819.325487677058	0
819.343992544793	0
819.362497621832	0
819.381002908341	5
819.399508403986	3
819.418014108767	1
819.436520023019	3
819.455026146406	5
819.473532479097	8
819.492039021091	0
819.510545772389	1
819.529052732822	5
819.547559902559	0
819.566067281766	0
819.584574870109	0
819.603082667589	4
819.621590674539	4
819.640098890625	7
819.658607316015	6
819.677115950708	0
819.695624794537	0
819.714133847836	0
819.73264311044	2
819.751152582012	0
819.769662263054	7
819.788172153233	1
819.806682252883	0
819.825192561836	4
819.843703079758	3
819.862213807151	6
819.880724743847	5
819.89923588968	0
819.917747244983	0
819.936258809256	0
819.954770582999	4
819.973282566046	8
819.991794758229	1
820.010307159882	0
820.028819770673	0
820.047332590599	0
820.065845619996	0
820.08435885853	1
820.102872306367	0
820.121385963676	0
820.139899829953	4
820.158413905701	5
820.176928190586	4
820.195442684774	7
820.213957388266	12
820.232472301062	24
820.250987422993	4
820.269502754397	0
820.288018294936	0
820.306534044779	0
820.325050003759	3
820.34356617221	4
820.362082549965	15
820.380599136688	1
820.399115932883	1
820.417632938382	0
820.436150153016	7
820.454667577123	5
820.473185210366	3
820.491703052912	13
820.510221104763	4
820.52873936575	6
820.547257836041	13
820.565776515635	7
820.584295404534	1
820.602814502737	1
820.621333810076	1
820.639853326886	2
820.658373052833	2
820.676892987917	0
820.695413132472	0
820.713933486163	1
820.732454049326	8
820.750974821626	1
820.769495803062	1
820.788016993969	1
820.806538394014	0
820.825060003529	5
820.843581822182	0
820.86210384997	0
820.880626087231	4
820.899148533796	0
820.917671189497	6
820.936194054502	1
820.954717128644	1
820.973240412258	6
820.991763905176	1
821.010287607062	6
821.028811518421	8
821.047335639251	2
821.065859969051	0
821.084384508154	6
821.102909256562	2
821.121434214274	3
821.139959381291	0
821.158484757444	0
821.177010343069	0
821.195536137831	1
821.214062141897	5
821.232588355267	1
821.251114777774	1
821.269641409585	0
821.288168250868	9
821.306695301121	6
821.325222560845	0
821.343750029706	0
821.362277708039	2
821.380805595509	2
821.399333692116	15
821.417861998195	9
821.43639051341	3
821.454919238098	2
821.473448171922	0
821.491977315051	1
821.510506667484	0
821.529036229054	8
821.547565999929	2
821.566095980108	0
821.584626169592	0
821.60315656838	5
821.621687176305	0
821.640217993535	3
821.658749020069	2
821.677280256075	5
821.695811701051	3
821.714343355331	5
821.732875218916	6
821.751407291806	8
821.769939574	8
821.788472065498	4
821.807004766134	15
821.825537676074	10
821.844070795319	4
821.862604123869	0
821.881137661556	4
821.899671408715	1
821.918205365011	0
821.936739530611	3
821.955273905517	1
821.973808489559	0
821.992343283074	4
822.010878285726	2
822.029413497683	0
822.047948918945	0
822.066484549343	1
822.085020389047	8
822.103556438223	9
822.122092696368	0
822.140629163986	0
822.159165840909	2
822.177702726969	0
822.196239822333	0
822.214777126835	0
822.23331464081	0
822.251852364089	7
822.270390296506	17
822.288928438228	4
822.307466789254	5
822.326005349585	12
822.344544119054	4
822.363083097827	3
822.381622286074	8
822.400161683457	25
822.418701289978	7
822.437241105971	12
822.455781130934	9
822.474321365538	10
822.492861809279	0
822.511402462157	2
822.529943324508	2
822.548484395996	0
822.567025676789	6
822.585567166887	2
822.604108866123	2
822.622650774832	14
822.641192892678	18
822.659735219829	8
822.678277756285	2
822.696820501878	0
822.715363456777	3
822.733906621149	0
822.75244999449	1
822.770993577304	0
822.789537369424	1
822.808081370681	0
822.826625581243	0
822.84517000111	2
822.863714630283	0
822.882259468761	1
822.900804516376	0
822.919349773297	0
822.937895239522	2
822.956440915054	7
822.974986799722	0
822.993532893696	2
823.012079197143	5
823.030625709728	0
823.04917243145	0
823.067719362646	0
823.086266502979	3
823.104813852617	0
823.123361411561	7
823.141909179642	4
823.160457157197	4
823.179005344057	0
823.197553739886	3
823.216102345189	0
823.234651159798	1
823.253200183544	3
823.271749416763	2
823.290298858952	6
823.308848510783	2
823.327398371583	1
823.345948441689	0
823.364498721268	9
823.383049209985	4
823.401599908007	2
823.420150815167	0
823.438701931633	0
823.457253257572	5
823.475804792481	11
823.494356537031	2
823.512908490551	5
823.531460653377	5
823.550013025677	4
823.568565607114	0
823.587118397689	2
823.605671397737	3
823.624224606923	5
823.642778025583	3
823.661331653381	0
823.679885490316	6
823.698439536725	8
823.716993792272	4
823.735548257125	7
823.754102931283	1
823.772657814747	0
823.791212907349	0
823.809768209425	0
823.828323720639	0
823.846879441158	8
823.865435370815	9
823.883991509947	8
823.902547858384	6
823.921104415791	1
823.939661182671	3
823.958218158858	1
823.976775344183	2
823.995332738981	0
824.013890342917	5
824.032448156159	4
824.051006178708	10
824.069564410394	1
824.088122851386	0
824.106681501684	2
824.125240361288	10
824.143799430198	3
824.162358708246	2
824.1809181956	4
824.199477892428	1
824.218037798226	4
824.236597913499	2
824.255158237909	1
824.273718771625	0
824.292279514816	3
824.310840466976	4
824.32940162861	8
824.347962999383	1
824.366524579462	1
824.385086369015	4
824.403648367538	12
824.422210575535	6
824.44077299267	8
824.459335619111	3
824.477898454859	0
824.496461499913	3
824.515024754273	2
824.533588217771	1
824.552151890575	1
824.570715772686	3
824.589279864103	0
824.607844164658	0
824.626408674687	0
824.644973393855	1
824.663538322329	1
824.682103460109	0
824.700668807028	0
824.719234363253	7
824.737800128784	0
824.756366103621	0
824.774932287765	1
824.793498681047	3
824.812065283803	1
824.830632095698	0
824.8491991169	0
824.867766347407	0
824.886333787053	1
824.904901436006	0
824.923469294432	0
824.94203736183	8
824.960605638701	12
824.979174124712	3
824.997742820028	0
825.016311724819	0
825.034880838581	1
825.053450161817	0
825.072019694359	0
825.09058943604	3
825.109159387028	2
825.127729547154	7
825.146299916755	0
825.164870495662	0
825.183441283708	1
825.20201228106	1
825.220583487719	0
825.239154903516	0
825.257726528788	3
825.276298363031	0
825.294870406917	4
825.31344265994	5
825.332015122103	3
825.35058779374	0
825.369160674348	3
825.387733764599	1
825.406307063988	0
825.424880572516	0
825.44345429035	0
825.46202821766	0
825.48060235394	0
825.499176699695	0
825.517751254589	0
825.536326018957	0
825.554900992464	8
825.573476175278	13
825.592051567398	1
825.610627168826	3
825.629202979224	0
825.647778999265	10
825.666355228277	2
825.684931666764	0
825.703508314557	0
825.72208517149	0
825.740662237729	0
825.759239513275	0
825.777816998128	5
825.79639469212	16
825.814972595419	4
825.833550708025	0
825.852129030106	7
825.870707561157	9
825.889286301516	1
825.907865251181	0
825.926444410322	4
825.945023778601	3
825.96360335602	1
825.982183142913	6
826.000763138778	1
826.019343344286	7
826.037923758932	0
826.056504382717	1
826.075085215978	8
826.093666258378	19
826.112247510085	1
826.130828971098	3
826.149410641251	0
826.167992520879	0
826.186574609647	0
826.205156907721	3
826.223739415102	7
826.242322131623	9
826.26090505745	3
826.279488192753	10
826.298071537027	6
826.316655090776	11
826.335238853833	1
826.353822826028	1
826.372407007531	8
826.390991398341	1
826.409575998458	1
826.428160807883	7
826.446745826447	5
826.465331054318	0
826.483916491496	7
826.502502137813	2
826.521087993606	1
826.539674058538	13
826.558260332778	1
826.576846816493	6
826.595433509179	3
826.614020411341	0
826.632607522473	0
826.65119484325	4
826.669782373165	8
826.68837011222	0
826.70695806075	3
826.72554621842	1
826.744134585397	1
826.762723161682	9
826.781311947106	12
826.799900942005	5
826.818490146212	1
826.837079559391	0
826.855669182045	1
826.874259014006	3
826.892849055107	5
826.911439305683	2
826.930029765231	4
826.948620434254	1
826.967211312586	0
826.985802400056	4
827.004393697002	2
827.02298520292	0
827.041576918313	0
827.060168843014	7
827.078760976854	8
827.097353320002	0
827.115945872626	1
827.134538634221	3
827.153131605292	0
827.171724785502	0
827.190318175021	5
827.208911773847	0
827.22750558198	0
827.246099599422	0
827.264693826002	0
827.283288261891	4
827.301882907087	2
827.320477761423	3
827.339072825235	6
827.357668098355	0
827.376263580446	1
827.394859272182	11
827.413455172888	6
827.432051283071	0
827.450647602394	1
827.469244131024	1
827.487840868962	11
827.506437816208	0
827.525034972594	3
827.543632338288	6
827.562229913289	0
827.580827697599	5
827.599425691216	10
827.618023893973	0
827.636622306207	0
827.655220927411	0
827.673819758092	1
827.692418798081	1
827.71101804721	6
827.729617505815	3
827.74821717356	0
827.766817050612	0
827.785417136805	0
827.804017432306	3
827.822617937283	1
827.841218651399	1
827.859819574824	11
827.878420707389	4
827.89702204943	0
827.915623600611	2
827.9342253611	2
827.952827330729	0
827.971429509834	1
827.990031898247	4
828.008634495801	0
828.027237302662	0
828.045840318663	13
828.064443544141	4
828.083046978927	1
828.101650622685	1
828.120254476088	0
828.138858538462	0
828.157462810313	2
828.176067291303	10
828.194671981602	3
828.213276881209	0
828.231881990125	0
828.25048730818	0
828.269092835713	2
828.287698572216	3
828.306304518365	9
828.324910673654	1
828.343517038083	2
828.36212361182	1
828.380730394866	9
828.39933738722	5
828.417944588883	0
828.436551999685	0
828.455159619796	3
828.473767449383	12
828.492375487943	0
828.510983735979	1
828.529592193324	0
828.548200859809	0
828.566809735602	0
828.585418820536	5
828.604028114946	8
828.622637618665	3
828.641247331524	6
828.659857253691	3
828.678467384999	0
828.697077725784	0
828.715688275877	0
828.73429903511	0
828.752910003653	0
828.771521181503	7
828.790132568494	4
828.808744164962	0
828.82735597057	0
828.845967985487	0
828.864580209712	5
828.883192643078	3
828.901805285921	4
828.920418137736	3
828.939031199196	2
828.957644469796	1
828.976257949537	5
828.994871638587	0
829.013485537113	0
829.032099644612	1
829.050713961588	6
829.069328487704	10
829.087943223297	5
829.106558168031	8
829.125173322073	4
829.143788685425	0
829.162404258085	0
829.181020039885	0
829.199636030995	0
829.218252231245	0
829.236868640972	5
829.255485260008	5
829.274102088185	0
829.29271912567	0
829.311336372464	0
829.329953828568	0
829.348571493811	2
829.367189368364	0
829.385807452225	1
829.404425745565	3
829.423044247876	1
829.441662959664	3
829.460281880425	6
829.478901010831	4
829.497520350379	1
829.516139899066	1
829.534759657231	4
829.553379624537	1
829.571999801152	0
829.590620187076	12
829.60924078214	8
829.627861586682	6
829.646482600365	8
829.665103823357	3
829.683725255658	0
829.702346897099	0
829.72096874785	16
829.739590808079	5
829.758213077279	1
829.776835556126	0
829.795458243945	10
829.814081141073	12
829.832704247679	5
829.851327563257	0
829.869951088313	0
829.888574822677	5
829.907198766183	0
829.925822918998	0
829.944447281123	0
829.963071852556	5
829.981696633299	5
830.000321623183	12
830.018946822376	0
830.037572230878	0
830.056197848521	2
830.074823675642	0
830.093449711904	0
830.112075957475	4
830.130702412356	3
830.149329076546	3
830.167955949876	0
830.186583032685	5
830.205210324635	1
830.223837825894	0
830.242465536294	0
830.261093456171	0
830.27972158519	0
830.298349923519	5
830.316978471157	5
830.335607227935	2
830.354236194192	2
830.37286536959	0
830.391494754297	5
830.410124348314	4
830.428754151641	1
830.447384164108	0
830.466014385885	12
830.484644816971	6
830.503275457368	0
830.521906307073	14
830.54053736592	9
830.559168634077	2
830.577800111543	1
830.596431798318	3
830.615063694403	1
830.63369579963	0
830.652328114166	1
830.670960638012	3
830.689593371167	0
830.708226313632	0
830.726859465239	5
830.745492826155	3
830.76412639638	2
830.782760175747	0
830.801394164593	0
830.820028362748	0
830.838662770044	1
830.85729738665	0
830.875932212397	0
830.894567247623	0
830.913202491989	6
830.931837945666	11
830.950473608653	3
830.969109480949	0
830.987745562387	0
831.006381853303	0
831.02501835336	0
831.043655062727	0
831.062291981404	2
831.080929109223	0
831.099566446351	6
831.11820399279	0
831.136841748538	2
831.155479713596	0
831.174117887796	0
831.192756271305	0
831.211394864125	4
831.230033666254	2
831.248672677694	0
831.267311898275	3
831.285951328334	7
831.304590967535	4
831.323230815878	2
831.341870873699	1
831.360511140661	1
831.379151617103	1
831.397792302685	1
831.416433197409	1
831.435074301612	3
831.453715615125	2
831.472357137612	3
831.490998869745	0
831.509640810851	1
831.528282961436	0
831.546925321331	1
831.565567890199	1
831.584210668546	0
831.602853656203	0
831.621496853171	0
831.64014025928	2
831.658783874699	6
831.677427699428	3
831.696071733468	0
831.714715976649	3
831.733360429309	4
831.752005091111	1
831.770649962224	2
831.789295042646	0
831.80794033221	0
831.826585831085	6
831.845231539438	5
831.863877456764	10
831.88252358357	7
831.901169919517	0
831.919816464944	0
831.938463219512	0
831.95711018339	5
831.975757356579	4
831.994404738909	1
832.01305233055	1
832.031700131502	0
832.050348141764	0
832.068996361336	0
832.08764479005	0
832.106293428075	3
832.124942275579	1
832.143591332056	0
832.162240598012	0
832.180890073279	0
832.199539757519	0
832.218189651406	1
832.236839754267	3
832.255490066608	3
832.274140588259	0
832.292791318883	3
832.311442259155	0
832.330093408569	0
832.348744767125	5
832.367396334991	10
832.386048112168	0
832.404700098656	8
832.423352294623	5
832.442004699564	0
832.460657313815	1
832.479310137545	10
832.497963170249	4
832.516616412433	2
832.535269863758	0
832.553923524563	1
832.572577394509	1
832.591231473767	8
832.609885762335	4
832.628540260046	3
832.647194967236	1
832.665849883567	3
832.684505009041	5
832.703160343995	1
832.72181588826	8
832.740471641666	0
832.759127604384	2
832.777783776412	0
832.796440157751	1
832.815096748401	0
832.833753548024	0
832.852410557296	3
832.871067775542	1
832.889725203266	0
832.908382840303	8
832.927040686481	10
832.94569874197	15
832.96435700677	6
832.983015480712	0
833.001674164134	0
833.020333056698	5
833.038992158573	5
833.05765146976	2
833.076310990257	6
833.094970719897	0
833.113630659016	0
833.132290807109	2
833.150951164682	1
833.169611731566	0
833.188272507592	1
833.206933493098	0
833.225594687578	0
833.244256091537	0
833.262917704639	3
833.281579527221	8
833.300241558945	2
833.318903799981	11
833.337566250327	3
833.356228909985	7
833.374891778785	11
833.393554856897	5
833.412218144319	6
833.430881641053	1
833.449545347099	0
833.468209262117	2
833.486873386785	2
833.505537720426	2
833.524202263548	0
833.54286701598	1
833.561531977555	0
833.580197148442	1
833.598862528809	1
833.617528118149	3
833.63619391697	5
833.654859924933	5
833.673526142207	5
833.692192568793	13
833.710859204522	9
833.72952604973	3
833.74819310425	0
833.766860367744	3
833.785527840718	0
833.804195523004	0
833.822863414432	9
833.84153151534	19
833.860199825223	19
833.878868344754	14
833.897537073259	5
833.916206011076	4
833.934875158373	1
833.953544514813	6
833.972214080564	0
833.990883855627	0
834.009553839833	6
834.02822403335	3
834.046894436179	0
834.065565048319	0
834.084235869771	4
834.102906900197	3
834.121578140273	13
834.14024958949	0
834.15892124802	1
834.177593115692	0
834.196265192676	0
834.214937479141	0
834.233609974749	4
834.252282679499	5
834.27095559373	4
834.289628717104	0
834.308302049958	6
834.326975591955	0
834.345649343095	4
834.364323303716	1
834.382997473479	0
834.401671852555	2
834.420346440942	0
834.439021238641	1
834.457696245483	7
834.476371461806	8
834.495046887271	4
834.513722522048	4
834.532398365969	0
834.55107441937	0
834.569750681914	0
834.58842715377	7
834.607103834938	11
834.625780725417	14
834.64445782504	3
834.663135134144	0
834.681812652222	7
834.700490379949	4
834.719168316651	4
834.737846462665	3
834.756524818159	0
834.775203382797	1
834.793882156747	0
834.812561140008	0
834.831240332413	1
834.84991973413	3
834.868599345159	0
834.887279165499	0
834.905959195152	0
834.924639433948	2
834.943319882057	4
834.962000539477	0
834.980681406209	1
834.999362482254	1
835.018043767442	2
835.036725261941	4
835.055406965753	7
835.074088878878	1
835.092771001145	5
835.111453332894	5
835.130135873785	0
835.148818623989	0
835.167501583336	0
835.186184752165	0
835.204868130305	6
835.223551717589	2
835.242235514185	2
835.260919520094	11
835.279603735146	15
835.29828815951	12
835.316972793186	3
835.335657636175	7
835.354342688476	3
835.37302794992	5
835.391713420846	6
835.410399100915	6
835.429084990296	17
835.44777108899	9
835.466457396827	3
835.485143913977	0
835.503830640608	0
835.522517576213	5
835.5412047213	1
835.55989207553	7
835.578579639242	17
835.597267412097	6
835.615955394096	3
835.634643585576	4
835.653331986368	1
835.672020596304	1
835.690709415553	0
835.709398444114	10
835.728087681988	9
835.746777129005	1
835.765466785335	0
835.784156650977	0
835.802846725932	5
835.821537010199	6
835.84022750361	14
835.858918206334	25
835.87760911837	10
835.896300239719	3
835.914991570211	1
835.933683110186	1
835.952374859304	2
835.971066817734	2
835.989758985477	0
836.008451362364	0
836.027143948732	7
836.045836744245	0
836.064529749069	1
836.083222963207	2
836.101916386488	0
836.120610019252	0
836.139303861159	2
836.157997912378	0
836.176692172911	5
836.195386642587	4
836.214081321576	3
836.232776210046	12
836.251471307492	1
836.27016661442	2
836.28886213066	14
836.307557856044	2
836.326253790741	2
836.344949934751	9
836.363646288074	6
836.38234285054	8
836.40103962232	13
836.419736603412	1
836.438433793986	2
836.457131193535	7
836.475828802567	31
836.494526620573	11
836.51322464823	9
836.531922885031	1
836.550621330976	5
836.569319986403	2
836.588018850974	3
836.606717924858	8
836.625417208055	8
836.644116700396	0
836.662816402219	6
836.681516313186	13
836.700216433467	1
836.71891676306	1
836.737617301797	1
836.756318050017	8
836.77501900738	6
836.793720174057	1
836.812421550047	5
836.831123135181	0
836.849824929797	2
836.868526933557	0
836.88722914663	0
836.905931569017	0
836.924634200717	1
836.943337041561	6
836.962040091718	5
836.980743351188	3
836.999446819972	0
837.018150497899	0
837.03685438514	2
837.055558481864	1
837.074262787731	2
[truncated: 106,073 more rows]
