# Supplementary material for: Identification and tentative removal of collagen glue in Palaeolithic worked bone objects: implications for ZooMS and radiocarbon dating
Source: Sci Rep. 2023 Dec 13;13:22119. doi: 10.1038/s41598-023-49242-7 (PMC10719399; doi:10.1038/s41598-023-49242-7)
Supplement: Supplementary file 2 — Supplementary Information 2. [file 41598_2023_49242_MOESM2_ESM.zip › maldi raw files/749 IST_original_1.txt]

800.028435567527	0
800.046718601147	0
800.065001844015	8
800.08328529596	10
800.101568957154	1
800.119852827595	7
800.138136907283	9
800.15642119605	0
800.174705694064	4
800.192990401326	0
800.211275317666	0
800.229560443254	14
800.24784577809	21
800.266131322003	21
800.284417075334	9
800.302703037743	16
800.320989209231	9
800.339275589966	3
800.357562180118	10
800.375848979179	19
800.394135987657	12
800.412423205214	7
800.430710632018	3
800.448998267901	2
800.467286113201	18
800.485574167579	4
800.503862431205	13
800.52215090391	10
800.540439585862	13
800.558728477062	11
800.57701757751	3
800.595306886867	2
800.613596405811	0
800.631886133833	1
800.650176070933	0
800.668466217282	5
800.686756572878	9
800.705047137553	4
800.723337911475	5
800.741628894816	1
800.759920087065	7
800.778211488731	1
800.796503099307	3
800.8147949193	5
800.833086948541	2
800.85137918686	12
800.869671634428	3
800.887964291244	3
800.906257157138	10
800.92455023228	6
800.942843516501	5
800.961137010139	0
800.979430713026	4
800.997724624821	6
801.016018746034	3
801.034313076326	6
801.052607615866	3
801.070902364654	0
801.08919732252	6
801.107492489635	6
801.125787865998	3
801.144083451439	18
801.162379246298	14
801.180675250236	9
801.198971463423	2
801.217267885687	1
801.235564517201	4
801.253861357792	14
801.272158407802	9
801.29045566689	9
801.308753135226	11
801.327050812811	13
801.345348699475	5
801.363646795556	6
801.381945100547	10
801.400243614955	16
801.418542338443	9
801.436841271178	14
801.455140412993	13
801.473439764225	10
801.491739324367	9
801.510039094096	4
801.528339072734	6
801.546639260621	7
801.564939657756	0
801.58324026397	1
801.601541079433	0
801.619842104313	0
801.638143338103	0
801.656444781311	0
801.674746433598	7
801.693048295133	2
801.711350365747	9
801.729652645609	2
801.74795513489	0
801.76625783308	2
801.784560740689	6
801.802863857206	3
801.821167183142	4
801.839470718327	1
801.85777446259	3
801.876078416102	2
801.894382578862	0
801.912686950702	0
801.93099153179	0
801.949296321957	1
801.967601321543	8
801.985906530207	6
802.004211948121	13
802.022517575113	6
802.040823411523	12
802.059129457013	0
802.077435711751	3
802.095742175569	12
802.114048848635	0
802.13235573095	1
802.150662822514	4
802.168970123156	5
802.187277633048	20
802.205585352188	10
802.223893280408	4
802.242201417876	4
802.260509764593	3
802.27881832039	3
802.297127085435	5
802.315436059898	0
802.333745243272	2
802.352054636063	9
802.370364237765	4
802.388674048884	17
802.406984069083	13
802.425294298701	8
802.443604737398	11
802.461915385174	16
802.480226242369	5
802.498537308643	6
802.516848584166	5
802.535160068769	1
802.55347176262	4
802.57178366572	0
802.59009577807	1
802.608408099498	10
802.626720630176	2
802.645033369933	0
802.663346319109	1
802.681659477364	7
802.699972844868	1
802.718286421452	0
802.736600207454	0
802.754914202366	4
802.773228406697	2
802.791542820107	7
802.809857442936	2
802.828172274845	0
802.846487315833	4
802.86480256624	0
802.883118025557	5
802.901433694292	2
802.919749572107	2
802.938065659171	7
802.956381955485	7
802.974698461048	13
802.99301517552	4
803.011332099581	15
803.029649232552	10
803.047966574772	2
803.066284126242	1
803.084601886961	0
803.102919856759	0
803.121238035976	2
803.139556424104	5
803.15787502165	5
803.176193828276	1
803.194512844151	0
803.212832069276	0
803.23115150348	3
803.249471147103	1
803.267790999637	0
803.286111061589	8
803.304431332621	2
803.322751812903	8
803.341072502264	6
803.359393401044	5
803.377714508904	2
803.396035826014	3
803.414357352203	5
803.432679087812	9
803.45100103233	9
803.469323186268	14
803.487645549286	7
803.505968121553	1
803.52429090307	0
803.542613893836	0
803.560937093512	5
803.579260502777	8
803.597584120952	0
803.615907948377	6
803.634231985222	7
803.652556230976	6
803.67088068615	0
803.689205350403	2
803.707530223906	3
803.725855306489	2
803.744180598322	7
803.762506099405	7
803.780831809737	2
803.799157729149	0
803.81748385798	1
803.835810195722	3
803.854136742883	5
803.872463499124	5
803.890790464615	1
803.909117639185	2
803.927445023176	7
803.945772616246	3
803.964100418566	4
803.982428429966	4
804.000756650616	0
804.019085080516	0
804.037413719666	1
804.055742567895	3
804.074071625374	1
804.092400892104	0
804.110730367913	0
804.129060053142	2
804.147389947282	0
804.165720050841	0
804.18405036348	0
804.202380885369	0
804.220711616508	2
804.239042556727	4
804.257373706196	4
804.275705064915	1
804.294036632714	4
804.312368409933	16
804.330700396232	12
804.349032591611	5
804.36736499641	7
804.38569761029	2
804.404030433419	2
804.422363465628	23
804.440696707258	20
804.459030157798	8
804.477363817757	20
804.495697686797	9
804.514031765087	0
804.532366052628	1
804.550700549418	16
804.569035255118	13
804.587370170409	0
804.60570529461	8
804.624040628061	12
804.642376170763	7
804.660711922714	4
804.679047883916	7
804.697384054198	0
804.71572043373	0
804.734057022343	3
804.752393820376	0
804.770730827319	0
804.789068043682	2
804.807405469126	1
804.82574310399	0
804.844080947764	1
804.862419000959	2
804.880757263234	0
804.899095734759	1
804.917434415365	0
804.935773305391	3
804.954112404498	0
804.972451712854	4
804.990791230291	0
805.009130956979	0
805.027470892917	0
805.045811038106	2
805.064151392545	0
805.082491955894	6
805.100832728664	5
805.119173710514	3
805.137514901785	5
805.155856301966	3
805.174197911568	23
805.19253973025	13
805.210881758183	11
805.229223995366	17
805.2475664418	5
805.265909097145	9
805.28425196191	5
805.302595035925	2
805.320938319021	3
805.339281811368	3
805.357625512966	11
805.375969423643	11
805.394313543572	16
805.412657872751	12
805.431002411011	12
805.449347158691	13
805.467692115452	12
805.486037281294	6
805.504382656387	3
805.5227282409	8
805.541074034324	8
805.559420037168	10
805.577766249094	19
805.59611267027	7
805.614459300526	7
805.632806140204	3
805.651153188962	1
805.669500446971	5
805.687847914061	22
805.706195590402	16
805.724543475993	5
805.742891570665	0
805.761239874588	2
805.779588387932	0
805.797937110357	6
805.816286041862	12
805.834635182618	18
805.852984532626	6
805.871334091714	6
805.889683860053	0
805.908033837813	1
805.926384024483	9
805.944734420575	20
805.963085025578	9
805.981435840001	0
805.999786863676	0
806.018138096431	0
806.036489538438	0
806.054841189695	4
806.073193049863	18
806.091545119623	5
806.109897398293	0
806.128249886385	3
806.146602583557	3
806.164955489981	0
806.183308605655	0
806.201661930411	8
806.220015464417	3
806.238369207505	4
806.256723160014	3
806.275077321604	0
806.293431692445	1
806.311786272367	12
806.33014106171	19
806.348496060135	1
806.36685126764	2
806.385206684567	8
806.403562310575	6
806.421918145663	6
806.440274190174	5
806.458630443765	4
806.476986906608	8
806.495343578702	9
806.513700459877	2
806.532057550473	21
806.55041484998	11
806.568772358909	4
806.587130076919	1
806.605488004181	9
806.623846140523	2
806.642204486287	0
806.660563040962	2
806.678921805059	4
806.697280778407	2
806.715639960836	0
806.733999352516	0
806.752358953278	0
806.770718763291	3
806.789078782726	7
806.807439011072	1
806.825799448839	0
806.844160095518	6
806.862520951788	1
806.88088201697	2
806.899243291403	0
806.917604775258	0
806.935966468023	1
806.954328370211	3
806.972690481309	6
806.99105280183	21
807.009415331602	7
807.027778070455	1
807.04614101856	5
807.064504175916	1
807.082867542354	0
807.101231118044	5
807.119594902815	8
807.137958897007	4
807.156323100281	4
807.174687512807	0
807.193052134414	9
807.211416965443	12
807.229782005554	17
807.248147254916	4
807.26651271336	0
807.284878381055	2
807.303244258002	4
807.321610344031	3
807.339976639482	4
807.358343144014	26
807.376709857798	27
807.395076780663	20
807.41344391278	13
807.431811254149	15
807.4501788046	10
807.468546564302	11
807.486914533256	2
807.505282711462	0
807.52365109875	10
807.542019695289	3
807.56038850108	11
807.578757515953	1
807.597126740248	2
807.615496173455	13
807.633865816083	4
807.652235667964	3
807.670605728926	0
807.68897599914	1
807.707346478436	0
807.725717166984	2
807.744088064783	0
807.762459171835	1
807.780830487969	8
807.799202013354	5
807.817573747821	7
807.835945691711	1
807.854317844682	21
807.872690206905	16
807.89106277821	1
807.909435558937	6
807.927808548576	16
807.946181747638	1
807.964555155781	5
807.982928773346	14
808.001302599823	7
808.019676635722	1
808.038050880704	0
808.056425334937	12
808.074799998422	9
808.09317487099	0
808.111549952809	1
808.129925243881	18
808.148300744035	6
808.16667645344	0
808.185052372269	0
808.203428500009	10
808.221804837001	2
808.240181383245	7
808.258558138742	13
808.276935103321	9
808.295312277322	9
808.313689660235	3
808.332067252571	11
808.350445053988	6
808.368823064658	17
808.38720128458	16
808.405579713584	18
808.423958352011	9
808.44233719935	10
808.460716256111	9
808.479095521954	2
808.49747499705	10
808.515854681228	0
808.534234574829	11
808.552614677511	16
808.570994989446	6
808.589375510463	15
808.607756240904	11
808.626137180255	6
808.64451832903	3
808.662899686887	0
808.681281253996	2
808.699663030358	2
808.718045015972	0
808.736427210498	0
808.754809614617	5
808.773192227648	10
808.791575049932	10
808.809958081639	1
808.828341322257	3
808.846724772299	4
808.865108431422	13
808.883492299799	3
808.901876377257	0
808.920260663968	4
808.938645159932	14
808.957029865149	3
808.975414779448	5
808.993799902999	3
809.012185235803	5
809.03057077786	2
809.048956528999	0
809.067342489391	0
809.085728658865	8
809.104115037763	11
809.122501625742	1
809.140888422975	0
809.15927542929	4
809.177662644857	8
809.196050069678	1
809.214437703751	0
809.232825546906	5
809.251213599315	6
809.269601860976	5
809.28799033172	3
809.306379011887	8
809.324767900966	7
809.343156999468	18
809.361546307053	15
809.379935823891	35
809.398325549981	28
809.416715485154	27
809.43510562958	20
809.453495983259	7
809.471886546021	9
809.490277318205	15
809.508668299473	14
809.527059489823	19
809.545450889596	10
809.563842498452	4
809.582234316561	4
809.600626343752	3
809.619018580368	2
809.637411025894	0
809.655803680845	0
809.674196544878	7
809.692589618165	6
809.710982900704	5
809.729376392497	6
809.747770093201	0
809.7661640035	10
809.784558122711	7
809.802952451346	0
809.821346988892	4
809.839741735863	3
809.858136692086	4
809.876531857392	2
809.894927231952	6
809.913322815594	3
809.93171860866	10
809.950114610638	0
809.96851082204	7
809.986907242524	8
810.005303872433	10
810.023700711253	15
810.042097759498	10
810.060495016825	0
810.078892483405	2
810.097290159068	10
810.115688044155	2
810.134086138325	8
810.152484441749	6
810.170882954255	4
810.189281676185	7
810.207680607027	0
810.226079747293	10
810.244479096813	2
810.262878655245	0
810.2812784231	6
810.29967840021	12
810.318078586402	8
810.336478981677	7
810.354879586376	11
810.373280400158	15
810.391681423364	25
810.410082655483	25
810.428484097025	12
810.44688574748	16
810.46528760753	9
810.483689676492	5
810.502091954707	4
810.520494442176	6
810.538897138899	6
810.557300044705	2
810.575703159764	2
810.594106484077	2
810.612510017643	0
810.630913760293	2
810.649317712196	1
810.667721873352	1
810.686126243592	2
810.704530823086	0
810.722935611662	4
810.741340609663	4
810.759745816747	1
810.778151233084	0
810.796556858676	1
810.81496269335	4
810.833368737278	0
810.85177499046	0
810.870181452725	14
810.888588124244	1
810.906995005017	0
810.925402095043	8
810.943809394153	1
810.962216902516	2
810.980624620133	5
810.999032546833	2
811.017440682788	0
811.035849027996	7
811.054257582458	2
811.072666346003	1
811.091075318802	0
811.109484500684	11
811.127893891991	9
811.146303492381	2
811.164713302026	2
811.183123320753	5
811.201533548734	8
811.21994398597	2
811.238354632459	0
811.256765488031	10
811.275176552858	10
811.293587826938	2
811.311999310102	7
811.33041100252	3
811.348822904192	6
811.367235015118	10
811.385647335127	13
811.404059864561	24
811.422472602908	18
811.44088555068	14
811.459298707364	5
811.477712073644	11
811.496125648836	13
811.514539433283	24
811.532953426984	3
811.551367629939	12
811.569782041977	4
811.58819666327	8
811.606611493817	5
811.625026533617	1
811.643441782502	9
811.661857240641	5
811.680272907863	0
811.69868878451	1
811.71710487024	1
811.735521165225	12
811.753937669294	7
811.772354382616	2
811.790771305193	3
811.809188437025	2
811.82760577794	10
811.846023328109	3
811.864441087532	0
811.882859056039	0
811.901277233971	0
811.919695620817	10
811.938114217087	4
811.956533022441	0
811.974952037049	2
811.993371260911	0
812.011790693858	0
812.030210336058	4
812.048630187513	10
812.067050248052	7
812.085470518016	2
812.103890997064	1
812.122311685196	3
812.140732582752	1
812.159153689393	3
812.177575005288	6
812.195996530266	0
812.21441826467	0
812.232840207987	1
812.25126236073	1
812.269684722556	20
812.288107293807	9
812.306530073972	24
812.324953063561	14
812.343376262235	27
812.361799670163	27
812.380223287175	18
812.398647113613	10
812.417071148963	8
812.435495393739	14
812.45391984777	2
812.472344510885	3
812.490769383254	0
812.509194464707	0
812.527619755586	3
812.546045255378	0
812.564470964595	8
812.582896882896	14
812.601323010623	5
812.619749347263	0
812.638175893328	1
812.656602648478	6
812.675029612882	0
812.693456786541	1
812.711884169284	1
812.730311761282	1
812.748739562535	2
812.767167572871	6
812.785595792634	5
812.804024221309	0
812.822452859411	10
812.840881706767	3
812.859310763207	2
812.877740028902	6
812.896169503681	0
812.914599187715	1
812.933029081005	1
812.951459183549	0
812.969889495006	0
812.98832001606	1
813.006750746027	7
813.02518168542	10
813.043612833897	12
813.06204419163	2
813.080475758446	0
813.098907534688	8
813.117339519844	2
813.135771714425	1
813.154204118091	4
813.172636731183	2
813.191069553188	6
813.209502584619	0
813.227935825134	3
813.246369274904	2
813.264802933929	2
813.283236802039	3
813.301670879404	1
813.320105166024	0
813.338539661899	5
813.356974366687	7
813.375409281073	8
813.393844404372	6
813.412279736926	12
813.430715278736	3
813.4491510298	1
813.467586989949	11
813.486023159524	2
813.504459538013	3
813.522896125928	7
813.541332922927	13
813.559769929181	9
813.578207144691	11
813.596644569285	5
813.615082203305	0
813.633520046239	1
813.651958098599	0
813.670396360044	9
813.688834830743	6
813.707273510699	0
813.725712399738	0
813.744151498033	0
813.762590805584	1
813.781030322219	10
813.799470048281	6
813.817909983255	1
813.836350127657	1
813.854790481143	0
813.873231044055	4
813.891671815881	2
813.910112797133	0
813.92855398747	7
813.946995387062	4
813.96543699591	0
813.983878813843	3
814.002320841031	8
814.020763077303	2
814.039205523003	0
814.057648177786	9
814.076091041826	0
814.09453411495	7
814.1129773975	14
814.131420888965	13
814.149864589855	8
814.168308499831	8
814.186752619233	5
814.205196947549	8
814.223641485291	9
814.242086232119	0
814.260531188202	7
814.27897635354	2
814.297421727963	6
814.315867311813	6
814.334313104577	2
814.352759106768	7
814.371205318043	11
814.389651738574	5
814.40809836819	5
814.426545207232	21
814.444992255189	4
814.463439512743	5
814.481886979211	9
814.500334654935	1
814.518782539915	2
814.537230633979	2
814.5556789373	5
814.574127450047	4
814.592576171708	9
814.611025102796	0
814.629474242969	9
814.647923592398	6
814.666373150911	11
814.684822918681	11
814.703272895878	1
814.721723081988	0
814.740173477526	0
814.758624082148	0
814.777074896027	3
814.79552591899	3
814.81397715121	0
814.832428592685	1
814.850880243416	0
814.869332103233	0
814.887784172305	1
814.906236450634	5
814.924688938047	1
814.943141634717	2
814.961594540643	1
814.980047655825	4
814.998500980091	7
815.016954513614	8
815.035408256394	1
815.053862208258	7
815.072316369549	1
815.090770739926	5
815.109225319388	12
815.127680108276	8
815.146135106079	0
815.16459031331	2
815.183045729625	4
815.201501355368	8
815.219957190024	1
815.238413234109	9
815.256869487278	2
815.275325949703	18
815.293782621214	16
815.312239502152	11
815.330696592175	8
815.349153891455	7
815.36761139982	2
815.386069117612	4
815.404527044319	5
815.422985180452	8
815.441443525843	1
815.459902080147	0
815.478360843879	2
815.496819816867	6
815.515278998941	0
815.533738390271	9
815.552197990686	4
815.570657800358	7
815.589117819457	4
815.60757804747	2
815.626038484912	5
815.644499131438	5
815.662959987221	1
815.681421052089	0
815.699882326385	2
815.718343809595	0
815.736805502233	4
815.755267403957	6
815.773729515108	6
815.792191835173	0
815.810654364666	2
815.829117103244	7
815.847580051079	1
815.866043208171	7
815.884506574348	4
815.902970149782	0
815.921433934472	6
815.939897928419	2
815.95836213128	4
815.976826543741	2
815.995291165115	2
816.013755995746	4
816.032221035635	0
816.050686284779	7
816.06915174301	2
816.087617410668	12
816.10608328724	2
816.124549373241	2
816.143015668327	7
816.16148217267	2
816.17994888627	1
816.198415808955	0
816.216882941068	0
816.235350282096	8
816.253817832552	6
816.272285592093	6
816.290753560891	5
816.309221738946	5
816.327690126087	6
816.346158722484	6
816.364627528139	12
816.383096542879	3
816.401565767048	11
816.42003520013	2
816.438504842641	3
816.456974694238	6
816.475444755263	4
816.493915025202	0
816.51238550457	1
816.530856193023	6
816.549327090733	3
816.567798197701	0
816.586269513754	2
816.604741039064	3
816.623212773631	10
816.641684717284	5
816.660156870194	1
816.678629232361	5
816.697101803614	7
816.715574584296	14
816.734047574063	9
816.752520773087	2
816.770994181197	2
816.789467798564	10
816.807941625189	3
816.826415660899	0
816.844889905866	2
816.863364360262	2
816.881839023573	0
816.900313896312	2
816.918788978137	5
816.937264269048	2
816.955739769387	4
816.974215478812	2
816.992691397495	0
817.011167525435	0
817.029643862461	7
817.048120408744	1
817.066597164284	2
817.085074128911	0
817.103551302794	0
817.122028685936	9
817.140506278334	2
817.158984079818	0
817.17746209056	2
817.195940310559	1
817.214418739644	0
817.232897377987	5
817.251376225587	2
817.269855282273	1
817.288334548388	8
817.306814023589	4
817.325293708047	4
817.343773601592	12
817.362253704394	7
817.380734016453	8
817.399214537599	9
817.417695268173	10
817.436176207662	1
817.454657356581	6
817.473138714585	2
817.491620282018	4
817.510102058366	0
817.528584044143	1
817.547066239006	5
817.565548643127	2
817.584031256334	0
817.60251407897	9
817.620997110692	1
817.639480351671	3
817.657963801738	0
817.676447461061	1
817.694931329643	2
817.713415407482	5
817.731899694407	6
817.75038419059	17
817.768868896031	6
817.787353810557	2
817.805838934342	0
817.824324267385	0
817.842809809685	0
817.861295561072	1
817.879781521716	0
817.898267691446	0
817.916754070606	2
817.935240658681	2
817.953727456357	1
817.972214462947	0
817.990701678795	0
818.009189103901	3
818.027676738265	0
818.046164581716	1
818.064652634424	0
818.08314089639	9
818.101629367443	3
818.120118047924	1
818.138606937321	14
818.157096036148	13
818.175585344061	4
818.194074861403	5
818.21256458766	1
818.231054523347	1
818.249544667948	3
818.268035022151	5
818.286525585269	1
818.305016357644	8
818.323507339278	5
818.34199853017	11
818.360489930148	4
818.378981539384	1
818.397473357879	3
818.415965385631	6
818.434457622471	4
818.452950068568	9
818.471442723923	4
818.489935588365	1
818.508428662065	2
818.526921945023	1
818.545415437068	1
818.563909138371	2
818.582403049104	0
818.600897168752	0
818.619391497657	2
818.637886035822	5
818.656380783244	7
818.674875739753	13
818.693370905692	7
818.711866280546	14
818.73036186483	6
818.748857658201	3
818.767353660829	0
818.785849872717	12
818.804346293862	3
818.822842924094	1
818.841339763413	2
818.859836812162	7
818.878334069998	2
818.896831537263	3
818.915329213444	3
818.933827099055	10
818.952325193581	4
818.970823497537	0
818.989322010751	0
819.007820733053	1
819.026319664612	0
819.04481880543	5
819.063318155335	1
819.081817714499	3
819.100317482749	0
819.118817460429	0
819.137317647196	0
819.155818043222	2
819.174318648507	0
819.192819462878	0
819.211320486507	5
819.229821719396	9
819.248323161543	29
819.266824812605	9
819.285326673269	1
819.303828742848	1
819.322331021686	22
819.340833509783	9
819.359336207138	6
819.37783911358	2
819.396342229281	5
819.41484555424	3
819.433349088458	3
819.451852831764	4
819.470356784327	13
819.488860945978	14
819.50736531706	6
819.525869897228	3
819.544374686655	0
819.562879685341	2
819.581384892942	2
819.599890310145	6
819.618395936264	10
819.636901771813	6
819.655407816278	4
819.673914070173	0
819.692420533155	6
819.710927205568	3
819.729434087068	9
819.747941177655	4
819.766448477501	9
819.784955986777	5
819.803463704969	2
819.821971632592	7
819.840479769302	8
819.85898811527	16
819.877496670326	3
819.896005434813	0
819.914514408386	0
819.933023591048	0
819.951532983139	0
819.970042584318	1
819.988552394756	10
820.007062414282	10
820.025572643066	12
820.044083081109	0
820.062593728411	1
820.081104584801	0
820.09961565045	0
820.118126925357	0
820.136638409524	3
820.155150102606	6
820.173662005291	7
820.192174116892	11
820.210686437923	0
820.22919896787	2
820.247711707248	6
820.266224655713	4
820.284737813609	3
820.303251180593	2
820.321764756664	9
820.340278542166	6
820.358792536756	12
820.377306740604	8
820.39582115354	12
820.414335775736	4
820.43285060719	4
820.451365647732	1
820.469880897534	11
820.488396356766	12
820.506912024914	6
820.525427902493	4
820.543943988988	2
820.562460284914	5
820.580976790099	6
820.599493504372	5
820.618010427904	7
820.636527560696	14
820.655044902575	6
820.673562453713	0
820.692080214111	3
820.710598183597	3
820.729116362513	8
820.747634750346	13
820.766153347609	2
820.784672153961	0
820.803191169743	2
820.821710394442	2
820.840229828571	5
820.858749471617	3
820.877269324266	9
820.89578938583	1
820.914309656654	2
820.932830136738	12
820.951350826081	4
820.969871724512	0
820.988392832374	1
821.006914149152	3
821.025435675362	0
821.043957410659	1
821.062479355216	3
821.081001509032	6
821.099523871937	1
821.118046444101	0
821.136569225524	4
821.155092216207	1
821.173615415978	0
821.192138825009	4
821.210662443127	2
821.229186270677	2
821.247710307144	4
821.266234553041	1
821.284759008198	0
821.303283672444	2
821.321808545948	2
821.340333628541	2
821.358858920394	6
821.377384421678	4
821.39591013205	7
821.41443605151	7
821.43296218023	9
821.45148851821	7
821.470015065449	5
821.488541821777	8
821.507068787364	10
821.525595962039	14
821.544123346146	4
821.562650939341	0
821.581178741796	7
821.599706753339	10
821.618234974142	11
821.636763404205	3
821.655292043527	2
821.673820891938	5
821.692349949609	19
821.710879216539	2
821.72940869273	3
821.747938377837	6
821.766468272548	3
821.784998376346	10
821.803528689233	14
821.82205921138	2
821.840589942615	11
821.859120883282	3
821.877652033037	8
821.896183392052	4
821.914714960155	2
821.93324673769	9
821.951778724314	7
821.970310920197	1
821.988843325169	0
822.007375939401	0
822.025908762893	4
822.044441795473	9
822.062975037314	2
822.081508488586	1
822.100042148775	2
822.118576018396	0
822.137110096933	7
822.155644384903	0
822.174178882132	2
822.19271358845	5
822.211248504028	6
822.229783628867	5
822.248318962794	2
822.26685450598	15
822.285390258428	9
822.303926219963	0
822.322462390931	3
822.340998770816	8
822.359535360132	10
822.378072158537	10
822.396609166203	9
822.415146383128	12
822.433683809314	13
822.452221444417	11
822.470759289123	1
822.489297342747	3
822.50783560563	10
822.526374077946	5
822.544912759179	11
822.563451649844	5
822.581990749597	5
822.600530058611	4
822.619069576714	9
822.637609304077	10
822.6561492407	1
822.674689386584	3
822.693229741556	7
822.711770305789	5
822.730311079283	3
822.748852062037	9
822.767393253707	5
822.785934654982	10
822.804476265174	0
822.823018084798	1
822.841560113339	0
822.860102351313	1
822.878644798375	1
822.89718745487	6
822.915730320453	1
822.934273395125	3
822.95281667923	5
822.971360172423	13
822.989903874877	4
823.00844778642	6
823.026991907223	1
823.045536237287	0
823.064080776612	2
823.082625525026	2
823.1011704827	3
823.119715649463	3
823.138261025659	3
823.156806610944	0
823.175352405489	7
823.193898409123	10
823.212444622018	5
823.230991044174	0
823.24953767559	0
823.268084516268	5
823.286631565862	4
823.305178824889	16
823.323726293177	7
823.342273970554	11
823.360821857191	6
823.37936995309	13
823.397918258077	24
823.416466772326	28
823.435015495663	6
823.453564428433	10
823.472113570292	9
823.490662921412	24
823.509212481621	19
823.527762251263	6
823.546312229994	8
823.564862417986	3
823.583412815067	2
823.601963421409	10
823.620514237012	9
823.639065261704	0
823.657616495829	0
823.676167939043	5
823.694719591518	1
823.713271453082	4
823.731823523907	0
823.750375803822	1
823.768928293169	0
823.787480991606	0
823.806033899303	3
823.824587016262	0
823.84314034231	0
823.861693877619	0
823.880247622189	5
823.898801575848	1
823.917355738941	0
823.935910110951	0
823.954464692394	14
823.973019482926	17
823.991574482719	4
824.010129691773	0
824.028685110089	0
824.047240737494	5
824.065796574161	0
824.084352619916	3
824.102908874933	0
824.121465339383	0
824.14002201275	0
824.158578895551	0
824.177135987269	0
824.195693288592	0
824.214250798833	0
824.232808518335	0
824.251366447098	2
824.269924585123	0
824.288482932237	5
824.307041488612	7
824.325600254249	5
824.344159229148	1
824.362718412963	5
824.381277806384	5
824.399837408895	10
824.418397220495	5
824.436957241356	12
824.455517471307	26
824.474077910691	9
824.492638559165	6
824.511199416901	8
824.529760483725	16
824.548321759984	8
824.566883245332	6
824.585444939941	5
824.60400684364	0
824.6225689566	0
824.641131278822	0
824.659693810306	0
824.678256550707	3
824.696819500714	0
824.715382659638	2
824.733946027996	10
824.752509605444	19
824.771073392153	10
824.789637387952	7
824.808201593012	3
824.826766007507	4
824.845330630918	0
824.863895463764	0
824.882460505527	2
824.901025756724	3
824.919591217183	8
824.938156886731	3
824.956722765541	2
824.975288853613	3
824.993855150602	12
825.012421657198	3
825.030988372711	1
825.049555297658	8
825.068122431694	1
825.086689774993	5
825.105257327381	8
825.123825089203	8
825.142393060115	3
825.160961240117	5
825.179529629552	9
825.198098228078	1
825.216667035865	10
825.235236052742	9
825.253805279054	2
825.272374714282	4
825.290944358945	11
825.309514212698	9
825.328084275885	15
825.34665454799	17
825.365225029528	9
825.383795720157	8
825.402366620047	4
825.4209377292	8
825.439509047443	5
825.458080574947	10
825.476652311714	7
825.49522425757	11
825.513796412861	3
825.532368777241	0
825.550941350712	4
825.569514133617	2
825.588087125439	1
825.606660326696	1
825.625233737215	0
825.643807356825	1
825.662381185523	4
825.680955223657	0
825.69952947088	7
825.718103927538	8
825.736678593113	6
825.755253468123	3
825.773828552051	0
825.792403845586	4
825.810979348038	2
825.829555059752	3
825.848130980729	1
825.866707110968	1
825.88528345047	10
825.903859998889	14
825.922436756743	13
825.941013723859	4
825.959590900065	6
825.978168285533	1
825.996745880264	1
826.015323684085	0
826.033901697169	0
826.052479919342	4
826.07105835095	7
826.089636991648	3
826.108215841609	7
826.12679490066	12
826.145374169146	8
826.163953646722	8
826.18253333356	5
826.201113229488	7
826.219693334679	8
826.238273649133	3
826.256854172849	2
826.275434905655	8
826.294015847723	8
826.312596999055	8
826.331178359476	7
826.34975992916	4
826.368341708107	8
826.386923696144	19
826.405505893443	5
826.424088300178	7
826.44267091583	10
826.461253740918	15
826.479836774923	11
826.498420018363	4
826.517003471066	3
826.53558713286	5
826.554171003915	0
826.572755084062	6
826.591339373471	3
826.609923872315	6
826.628508580077	4
826.647093497275	5
826.665678623562	9
826.684263959113	3
826.702849503926	4
826.721435257829	0
826.740021220995	1
826.758607393252	0
826.777193774944	8
826.795780365727	2
826.814367165772	3
826.832954174908	0
826.851541393479	1
826.870128820968	3
826.888716457892	10
826.907304303907	4
826.925892359357	0
826.944480623725	3
826.963069097529	0
826.981657780423	0
827.00024667258	0
827.018835774	7
827.03742508451	0
827.056014604456	1
827.07460433332	3
827.093194271619	3
827.111784419009	2
827.130374775663	3
827.148965341406	1
827.167556116585	1
827.186147100683	4
827.204738294215	0
827.223329697011	4
827.241921308898	3
827.260513129875	6
827.279105160287	10
827.297697399791	1
827.31628984873	0
827.334882506587	3
827.35347537388	6
827.372068450091	6
827.39066173591	16
827.409255230647	14
827.427848934647	3
827.446442848084	19
827.465036970438	4
827.483631302228	9
827.502225842937	2
827.520820593081	21
827.539415552488	11
827.558010720986	19
827.576606098748	10
827.595201685772	8
827.613797481888	4
827.632393487267	2
827.650989701736	1
827.669586125642	7
827.688182758638	3
827.706779600898	5
827.725376652248	5
827.743973913035	7
827.762571382912	1
827.781169062053	3
827.799766950284	3
827.818365047779	8
827.836963354537	11
827.855561870559	5
827.874160595672	0
827.892759530048	0
827.911358673687	0
827.929958026418	4
827.948557588412	4
827.967157359669	2
827.98575734019	0
828.00435752963	1
828.022957928678	3
828.041558536644	0
828.060159354047	9
828.078760380368	7
828.097361616125	1
828.115963061146	0
828.134564715258	1
828.153166578633	0
828.171768651272	0
828.190370933002	0
828.208973423996	0
828.227576124253	0
828.246179033602	8
828.264782152386	7
828.28338548009	0
828.301989017229	3
828.32059276346	3
828.339196718954	5
828.357800883712	3
828.376405257561	14
828.395009840674	5
828.413614633051	5
828.432219634518	4
828.450824845422	7
828.469430265418	9
828.488035894677	10
828.506641733027	4
828.525247780642	8
828.543854037519	10
828.562460503489	4
828.581067178894	0
828.599674063219	0
828.618281156979	1
828.636888459831	2
828.65549597212	1
828.674103693327	1
828.692711623971	8
828.711319763706	8
828.729928112705	6
828.748536670795	2
828.767145438322	0
828.78575441494	0
828.804363600822	5
828.822972995795	1
828.841582600033	0
828.860192413534	0
828.878802436299	2
828.897412668156	3
828.916023109277	0
828.934633759662	0
828.953244619139	4
828.971855687879	1
828.990466965883	0
829.009078453152	1
829.027690149339	1
829.046302055136	5
829.064914169852	6
829.083526494004	0
829.102139027075	2
829.120751769756	0
829.139364721355	0
829.157977882219	2
829.176591252347	5
829.195204831739	0
829.213818620222	4
829.23243261797	1
829.251046824809	6
829.269661241085	11
829.288275866626	9
829.306890701085	0
829.325505744981	4
829.344120997969	8
829.362736460221	16
829.381352131738	6
829.399968012518	10
829.418584102218	7
829.437200401527	11
829.455816909756	15
829.474433627248	9
829.493050554005	10
829.511667690027	2
829.53028503514	9
829.548902589517	1
829.567520353159	2
829.586138326065	1
829.604756508063	11
829.623374899326	7
829.641993499852	3
829.660612309471	12
829.679231328354	7
829.697850556502	2
829.716469993741	1
829.735089640244	1
829.753709496185	0
829.772329561046	0
829.79094983517	20
829.809570318559	13
829.828191011213	4
829.846811912958	9
829.865433024141	0
829.884054344243	1
829.902675873782	12
829.921297612413	11
829.939919560309	0
829.958541717469	8
829.977164083894	3
829.995786659238	6
830.01440944402	4
830.033032438066	8
830.051655641204	13
830.070279053606	9
830.088902675274	5
830.107526506206	1
830.126150546057	1
830.144774795346	8
830.1633992539	12
830.182023921545	16
830.200648798455	7
830.21927388463	4
830.237899179897	6
830.256524684429	2
830.275150398053	7
830.293776321114	1
830.312402453268	0
830.331028794686	5
830.349655345369	6
830.368282105144	14
830.386909074184	14
830.405536252489	10
830.424163640059	13
830.442791236548	3
830.461419042648	5
830.480047057666	3
830.49867528195	9
830.517303715499	6
830.535932358313	8
830.554561210218	2
830.573190271562	3
830.591819541825	10
830.610449021526	8
830.629078710319	1
830.647708608377	1
830.666338715527	8
830.684969032115	4
830.703599557795	0
830.72223029274	0
830.740861236778	0
830.759492390253	5
830.778123752821	0
830.796755324481	1
830.815387105579	2
830.834019095596	0
830.852651295224	8
830.871283703771	3
830.889916321584	0
830.908549148662	9
830.927182185005	8
830.94581543044	2
830.964448885141	1
830.983082548934	2
831.001716422164	0
831.020350504488	5
831.038984796076	4
831.057619296757	1
831.076254006876	3
831.094888925915	9
831.113524054391	3
831.13215939196	18
831.150794938968	14
831.169430695067	8
831.188066660259	23
831.206702834889	4
831.22533921844	10
831.243975811427	4
831.262612613508	1
831.281249625027	1
831.299886845465	2
831.318524275342	7
831.337161914311	13
831.355799762546	34
831.374437819873	18
831.393076086638	4
831.411714562496	10
831.43035324762	7
831.448992141836	7
831.467631245317	4
831.486270558064	1
831.504910080076	9
831.523549811181	11
831.542189751552	2
831.560829901188	15
831.579470259917	5
831.598110827911	0
831.616751605171	0
831.635392591696	3
831.654033787314	12
831.672675192198	6
831.691316806174	8
831.709958629588	5
831.728600662096	8
831.747242903869	0
831.765885354735	0
831.784528015039	2
831.803170884263	6
831.821813962926	12
831.840457250682	6
831.859100747703	10
831.87774445399	4
831.896388369542	3
831.915032494187	18
831.933676828098	16
831.952321371275	0
831.970966123545	2
831.98961108508	1
832.008256255709	0
832.026901635776	8
832.045547224935	1
832.064193023361	1
832.082839030879	3
832.101485247836	10
832.120131673887	5
832.138778309203	5
832.157425153611	3
832.176072207286	1
832.194719470227	6
832.21336694226	5
832.23201462356	5
832.250662514298	6
832.269310614129	0
832.287958923053	2
832.306607441243	6
832.325256168526	8
832.343905105248	3
832.362554251063	7
832.381203606144	16
832.399853170491	10
832.418502943931	18
832.437152926637	28
832.455803118609	39
832.474453519674	40
832.493104130178	49
832.511754949602	30
832.530405978465	27
832.549057216422	8
832.567708663644	6
832.586360320132	5
832.605012185887	12
832.623664260562	6
832.642316544848	9
832.660969038055	9
832.679621740528	6
832.698274652441	1
832.716927773273	12
832.735581103544	7
832.754234642736	0
832.77288839154	0
832.791542349264	0
832.810196516255	1
832.828850892511	13
832.847505478034	20
832.86616027265	4
832.884815276532	9
832.903470489681	4
832.922125912096	2
832.940781543431	3
832.959437384378	3
832.978093434246	0
832.996749693553	11
833.015406161953	5
833.034062839447	4
833.05271972638	0
833.071376822406	1
833.090034127699	9
833.108691642085	6
833.12734936591	0
833.146007298829	2
833.164665441014	4
833.183323792293	11
833.201982352838	1
833.22064112265	0
833.239300101555	1
833.257959289726	4
833.276618687337	0
833.295278293868	0
833.313938109839	0
833.33259813473	17
833.351258369234	17
833.369918812659	5
833.388579465349	7
833.40724032748	23
833.425901398531	16
833.444562679021	12
833.463224168432	22
833.481885867283	20
833.500547775227	15
833.519209892611	16
833.537872219088	9
833.556534754659	10
833.575197499497	24
833.593860453774	17
833.612523616972	11
833.631186989609	4
833.64985057134	15
833.668514362338	3
833.68717836243	0
833.705842571961	0
833.724506990413	0
833.743171618304	0
833.76183645529	0
833.780501501715	4
833.799166757234	5
833.817832221846	0
833.836497895899	0
833.855163778872	0
833.873829871284	8
833.892496172791	0
833.911162683738	0
833.929829403605	0
833.948496332912	0
833.967163471313	0
833.985830818981	0
834.004498375915	4
834.023166141944	3
834.041834117239	11
834.060502301801	8
834.079170695457	0
834.097839298553	0
834.11650811057	3
834.135177132027	11
834.153846362751	3
834.172515802395	0
834.19118545148	0
834.209855309658	0
834.228525377277	0
834.247195653816	16
834.265866139796	7
834.284536834869	2
834.303207739383	1
834.321878852818	6
834.340550175692	14
834.359221707488	8
834.377893448723	7
834.396565399226	2
834.415237558823	9
834.433909927686	10
834.452582505818	6
834.471255293043	26
834.489928289535	16
834.508601495294	10
834.527274910147	6
834.545948534441	20
834.564622367828	14
834.583296410483	0
834.601970662059	3
834.620645123248	4
834.639319793359	5
834.657994672909	1
834.676669761554	2
834.695345059466	9
834.714020566472	3
834.732696282919	0
834.751372208459	7
834.770048343267	5
834.788724687169	4
834.807401240339	5
834.826078002776	1
834.84475497448	1
834.863432155105	6
834.882109545344	1
834.900787144677	4
834.919464953104	3
834.938142970799	1
834.956821197761	4
834.975499633817	2
834.99417827914	0
835.012857133905	10
835.03153619759	0
835.050215470716	5
835.068894952764	5
835.087574644251	1
835.106254545007	3
835.124934654856	8
835.143614973974	4
835.162295502358	12
835.180976239837	4
835.199657186584	9
835.218338342424	5
835.237019707706	9
835.255701282082	7
835.274383065726	8
835.293065058637	0
835.311747260643	3
835.330429671916	7
835.349112292456	7
835.367795122092	6
835.386478160995	3
835.405161409165	25
835.42384486643	13
835.442528533136	11
835.461212408937	13
835.479896494004	5
835.498580788167	0
835.517265291597	1
835.535950004122	2
835.554634926088	2
835.573320057148	5
835.592005397476	7
835.610690947072	4
835.629376705762	0
835.648062673894	0
835.666748850946	0
835.68543523744	0
835.704121833028	5
835.722808637884	9
835.741495651835	3
835.760182875227	6
835.778870307713	3
835.797557949468	21
835.816245800317	14
835.834933860434	1
835.853622129819	0
835.872310608471	2
835.890999296045	0
835.909688193234	0
835.928377299344	0
835.947066614895	0
835.965756139541	4
835.984445873455	5
836.003135816463	0
836.021825968913	0
836.040516330458	2
836.059206901097	1
836.077897681178	0
836.096588670353	14
836.115279868797	13
836.133971276335	14
836.152662893141	7
836.171354719216	0
836.190046754558	3
836.208738998996	4
836.227431452701	0
836.246124115674	2
836.264816987743	3
836.283510069079	2
836.302203359684	5
836.320896859557	6
836.339590568525	21
836.358284486761	57
836.376978614265	88
836.395672950864	75
836.414367496905	97
836.43306225204	87
836.45175721627	76
836.470452389769	38
836.489147772536	17
836.507843364571	7
836.526539165701	9
836.545235176273	1
836.563931395767	8
836.582627824702	1
836.601324462732	4
836.62002131003	11
836.638718366424	12
836.657415632259	6
836.676113107189	2
836.694810791387	3
836.713508684681	2
836.732206787243	5
836.750905099073	10
836.769603620172	0
836.788302350539	12
836.807001289828	1
836.825700438559	0
836.844399796385	15
836.863099363652	8
836.881799140015	7
836.900499125473	4
836.9191993202	9
836.937899724368	5
836.956600337458	4
836.97530115999	8
836.994002191617	0
[truncated: 106,070 more rows]
