# Supplementary material for: Identification and tentative removal of collagen glue in Palaeolithic worked bone objects: implications for ZooMS and radiocarbon dating
Source: Sci Rep. 2023 Dec 13;13:22119. doi: 10.1038/s41598-023-49242-7 (PMC10719399; doi:10.1038/s41598-023-49242-7)
Supplement: Supplementary file 2 — Supplementary Information 2. [file 41598_2023_49242_MOESM2_ESM.zip › maldi raw files/749 IST_original_2.txt]

800.084546868863	15
800.102831428131	10
800.121116196495	14
800.139401174289	17
800.157686361179	6
800.175971757164	9
800.19425736258	7
800.212543177092	5
800.230829201035	9
800.249115433905	8
800.267401876207	6
800.285688527604	9
800.303975388264	10
800.322262458188	16
800.340549737374	17
800.358837225657	17
800.377124923203	14
800.395412830012	25
800.413700946084	4
800.431989271252	3
800.450277805684	11
800.468566549378	7
800.486855502336	3
800.50514466439	7
800.523434035875	8
800.541723616455	19
800.560013406132	4
800.578303405239	1
800.596593613442	6
800.614884030908	28
800.633174657638	9
800.651465493464	14
800.66975653872	7
800.688047793073	11
800.706339256522	1
800.724630929401	6
800.742922811544	4
800.761214902616	12
800.779507203118	4
800.797799712884	7
800.816092431746	7
800.834385359872	4
800.85267849726	12
800.870971843913	7
800.889265399661	18
800.907559164673	17
800.925853138949	3
800.944147322488	4
800.962441715124	13
800.980736317022	15
800.999031128352	5
801.017326148611	31
801.035621378133	20
801.053916817086	21
801.072212465136	19
801.090508322281	3
801.108804388858	4
801.127100664531	12
801.145397149467	19
801.163693843668	8
801.181990747132	9
801.200287859692	11
801.218585181516	7
801.236882712603	8
801.255180452787	1
801.273478402235	4
801.291776560946	6
801.310074929089	14
801.32837350616	12
801.346672292495	18
801.364971288095	19
801.383270493125	10
801.401569907084	19
801.419869530307	19
801.438169362961	11
801.456469404712	11
801.474769655559	22
801.493070115837	30
801.511370785212	11
801.529671663683	5
801.547972751586	5
801.566274048752	11
801.584575555015	9
801.602877270542	16
801.621179195333	3
801.63948132922	2
801.657783672371	0
801.676086224786	14
801.694388986465	12
801.712691957409	5
801.730995137448	0
801.749298526752	0
801.76760212532	8
801.785905932984	2
801.804209950079	14
801.822514176272	3
801.840818611728	10
801.859123256281	13
801.877428110266	27
801.895733173347	17
801.914038445524	14
801.932343927134	4
801.950649618007	1
801.968955517977	11
801.987261627211	15
802.005567945542	11
802.023874473305	4
802.042181210164	7
802.060488156287	14
802.078795311675	17
802.097102676159	2
802.115410249908	4
802.13371803292	6
802.152026025197	7
802.170334226571	9
802.188642637376	3
802.206951257278	2
802.225260086445	4
802.243569124708	10
802.261878372236	12
802.280187829195	10
802.298497495084	6
802.316807370404	19
802.335117454822	6
802.353427748671	6
802.371738251449	16
802.39004896366	27
802.408359884967	14
802.426671015539	6
802.444982355375	6
802.463293904475	7
802.481605662672	1
802.499917630134	2
802.51822980686	5
802.536542192851	9
802.554854787939	2
802.573167592291	1
802.591480606075	1
802.609793828788	4
802.628107260766	5
802.646420902176	2
802.664734752683	6
802.683048812288	14
802.701363081324	5
802.719677559457	5
802.737992247022	34
802.756307143517	10
802.774622249444	22
802.792937564467	31
802.811253088756	2
802.829568822309	0
802.84788476496	12
802.866200917042	22
802.884517278221	6
802.902833848666	7
802.921150628207	2
802.939467617013	0
802.957784815251	0
802.976102222586	1
802.994419839186	4
803.012737664716	14
803.031055699846	19
803.049373944072	12
803.067692397396	2
803.086011060153	13
803.104329932006	24
803.122649013124	6
803.140968303507	6
803.159287802987	14
803.1776075119	20
803.195927429742	11
803.214247557017	16
803.232567893557	14
803.250888439194	7
803.269209194095	6
803.287530158262	10
803.305851331526	31
803.324172714055	8
803.342494306016	12
803.360816107074	2
803.37913811723	9
803.397460336651	19
803.415782765337	11
803.434105403288	8
803.452428250504	3
803.470751306817	4
803.489074572395	5
803.507398047406	3
803.525721731346	2
803.544045624552	3
803.56236972719	7
803.580694038758	0
803.599018559759	5
803.617343290025	16
803.635668229388	1
803.653993377849	1
803.672318735742	4
803.690644302901	18
803.708970079157	21
803.727296064678	6
803.745622259464	0
803.763948663516	0
803.782275276497	13
803.800602099079	2
803.818929130758	2
803.837256371535	4
803.855583821577	7
803.873911480885	18
803.892239349457	12
803.910567427295	6
803.92889571423	10
803.947224210431	5
803.965552915897	0
803.983881830628	5
804.002210954457	3
804.020540287551	12
804.03886982991	3
804.057199581535	3
804.075529542258	8
804.093859712245	3
804.112190091499	2
804.130520680017	8
804.148851477801	4
804.167182484515	10
804.185513700829	9
804.203845126074	0
804.222176760584	4
804.240508604527	16
804.258840657568	25
804.277172919875	36
804.295505391279	16
804.313838071949	11
804.332170962051	4
804.350504061084	10
804.36883736955	4
804.387170887114	10
804.405504614111	13
804.423838550039	11
804.442172695399	11
804.460507049858	12
804.478841613582	9
804.497176386571	8
804.515511368826	4
804.533846560179	4
804.552181960798	2
804.570517570682	17
804.588853389831	0
804.607189418079	0
804.625525655593	11
804.643862102372	20
804.662198758416	19
804.680535623559	5
804.698872698135	9
804.717209981809	3
804.735547474581	8
804.753885176787	11
804.77222308809	6
804.790561208659	10
804.808899538494	9
804.827238077427	0
804.845576825794	4
804.863915783091	5
804.882254949821	10
804.900594325817	8
804.918933910911	5
804.937273705271	0
804.955613708897	6
804.973953921789	0
804.992294343779	4
805.010634975034	16
805.028975815556	6
805.047316865343	4
805.065658124229	8
805.08399959238	9
805.102341269798	6
805.120683156313	3
805.139025252263	1
805.15736755731	20
805.175710071791	30
805.194052795203	15
805.21239572788	13
805.230738869992	16
805.249082221034	14
805.267425781509	14
805.285769551251	11
805.304113530091	5
805.322457718197	4
805.340802115569	6
805.359146722207	14
805.377491537775	22
805.395836562945	11
805.414181797214	13
805.432527240581	2
805.450872893214	9
805.469218755113	15
805.487564826278	11
805.50591110671	8
805.524257596239	7
805.542604295035	14
805.560951203097	4
805.579298320425	9
805.597645646852	15
805.615993182713	2
805.634340927504	1
805.652688881729	10
805.671037045053	6
805.689385417811	6
805.7077339995	16
805.726082790622	1
805.744431791011	3
805.762781000498	12
805.781130419252	17
805.799480047272	8
805.81782988439	7
805.836179930775	9
805.854530186426	12
805.872880651344	0
805.89123132536	12
805.90958220881	11
805.927933301359	2
805.946284603174	4
805.964636114088	10
805.982987834436	1
806.001339763882	0
806.019691902428	1
806.038044250407	4
806.056396807653	2
806.074749573998	4
806.093102549441	0
806.111455734319	23
806.129809128463	13
806.148162731538	17
806.166516544047	3
806.184870565823	4
806.203224796865	10
806.221579237006	8
806.239933886414	7
806.258288745088	18
806.276643812861	5
806.2949990899	5
806.313354576206	11
806.331710271779	19
806.350066176451	21
806.368422290557	36
806.386778613762	16
806.405135146065	14
806.423491887803	14
806.44184883864	7
806.460205998912	26
806.478563368114	20
806.496920946751	5
806.515278734487	7
806.53363673149	8
806.551994937759	4
806.570353353295	0
806.58871197793	2
806.607070811832	0
806.625429855001	4
806.643789107436	7
806.66214856897	15
806.680508239771	9
806.698868119839	7
806.717228209174	22
806.735588507608	16
806.753949015308	9
806.772309732276	15
806.79067065851	16
806.809031793843	1
806.827393138611	0
806.845754692479	7
806.864116455445	16
806.882478427846	7
806.900840609346	0
806.919203000113	0
806.937565600147	8
806.955928409447	7
806.974291427847	1
806.992654655514	6
807.011018092448	4
807.029381738481	5
807.047745593782	10
807.066109658516	3
807.084473932351	4
807.102838415284	5
807.121203107484	0
807.13956800912	13
807.157933119854	8
807.176298439688	5
807.194663968789	8
807.213029707324	6
807.231395654959	2
807.249761811694	1
807.268128177863	10
807.286494753132	15
807.304861537668	24
807.32322853147	26
807.341595734373	37
807.35996314671	40
807.378330767978	30
807.396698598682	23
807.415066638653	15
807.433434887724	1
807.451803346061	15
807.470172013666	5
807.48854089037	6
807.506909976342	7
807.525279271748	6
807.543648776254	2
807.56201848986	1
807.580388412733	1
807.598758544873	17
807.617128886448	13
807.635499436955	4
807.653870196729	6
807.672241165939	0
807.690612344247	12
807.708983731656	7
807.727355328332	1
807.745727134443	10
807.764099149485	2
807.782471373964	2
807.800843807709	15
807.819216450554	21
807.837589302667	7
807.855962363879	1
807.874335634526	5
807.892709114273	3
807.911082803288	0
807.92945670157	5
807.947830809119	15
807.966205125768	10
807.984579651685	8
808.002954386869	17
808.021329331153	12
808.039704484704	9
808.058079847691	8
808.076455419778	11
808.094831200964	9
808.113207191418	5
808.131583391308	12
808.149959800129	6
808.168336418386	6
808.186713245742	17
808.205090282534	13
808.223467528258	15
808.241844983418	3
808.260222647677	8
808.278600521204	13
808.296978603999	18
808.315356896061	12
808.333735397391	15
808.352114107821	14
808.370493027519	17
808.388872156485	13
808.40725149455	17
808.425631041883	21
808.444010798484	12
808.462390764353	17
808.480770939321	3
808.499151323726	16
808.51753191723	0
808.535912719834	25
808.554293731874	9
808.572674953014	5
808.59105638359	4
808.609438023097	8
808.627819872041	10
808.646201930084	1
808.664584197396	19
808.682966673975	14
808.701349359822	12
808.71973225477	4
808.738115358985	2
808.756498672468	2
808.774882195219	2
808.79326592707	8
808.81164986819	15
808.830034018745	2
808.848418378232	7
808.866802946988	16
808.885187725179	12
808.903572712471	13
808.921957908862	6
808.94034331469	4
808.958728929617	3
808.977114753813	11
808.995500787277	24
809.013887029841	25
809.032273481841	9
809.050660142941	1
809.06904701331	8
809.087434092779	19
809.105821381683	1
809.12420887952	6
809.142596586793	3
809.160984503335	13
809.179372628976	6
809.197760963886	2
809.216149508064	3
809.234538261511	1
809.252927224057	6
809.271316395872	21
809.289705777123	3
809.308095367306	17
809.326485166758	17
809.344875175646	16
809.363265393634	23
809.381655820723	47
809.400046457248	43
809.418437302873	50
809.436828357767	13
809.455219621929	19
809.473611095191	19
809.49200277789	11
809.510394669521	12
809.528786770588	2
809.547179080925	1
809.565571600361	4
809.583964329066	5
809.602357267039	4
809.620750414281	11
809.639143770623	14
809.657537336234	14
809.675931111113	28
809.694325095092	27
809.712719288509	13
809.731113691025	15
809.749508302811	10
809.767903123696	7
809.786298154019	10
809.804693393441	12
809.823088841965	4
809.841484499925	2
809.859880367153	3
809.878276443482	4
809.89667272908	9
809.915069223947	18
809.933465927914	6
809.951862841149	7
809.970259963653	12
809.988657295426	11
810.007054836468	2
810.025452586611	10
810.043850546022	8
810.062248714701	13
810.080647092482	10
810.09904567953	9
810.117444476017	1
810.135843481603	0
810.15424269629	2
810.172642120246	13
810.191041753471	25
810.209441595965	17
810.227841647727	4
810.24624190859	7
810.264642378723	12
810.283043058123	11
810.301443946793	13
810.319845044564	17
810.338246351603	19
810.356647867911	22
810.375049593488	27
810.393451528334	24
810.411853672113	26
810.430256025329	20
810.448658587813	18
810.467061359399	8
810.485464340421	24
810.503867530545	10
810.522270929937	9
810.540674538431	1
810.559078356193	3
810.577482383392	3
810.595886619524	3
810.614291065094	1
810.632695719764	3
810.651100583703	9
810.669505656912	19
810.687910939221	6
810.706316430968	15
810.724722131815	3
810.743128041932	7
810.761534161149	8
810.779940489804	16
810.79834702756	5
810.816753774585	11
810.835160730879	14
810.853567896106	1
810.871975270938	17
810.890382854872	23
810.908790648075	14
810.927198650378	4
810.945606861951	0
810.964015282793	4
810.982423912905	7
811.000832752117	3
811.019241800767	7
811.037651058518	3
811.05606052537	8
811.07447020166	12
811.092880087051	2
811.111290181711	10
811.12970048564	4
811.148110998671	0
811.166521721139	6
811.184932652708	6
811.203343793547	6
811.221755143486	0
811.240166702696	6
811.258578471174	11
811.276990449091	13
811.29540263594	8
811.313815032058	2
811.332227637615	11
811.350640452272	22
811.369053476031	24
811.387466709059	23
811.405880151525	16
811.424293803093	5
811.442707663761	13
811.461121733868	10
811.479536013075	7
811.497950501552	17
811.516365199299	6
811.534780106147	17
811.553195222433	8
811.571610547652	4
811.590026082308	10
811.608441826235	8
811.626857779262	3
811.64527394156	6
811.663690313127	7
811.682106893963	25
811.700523683733	3
811.718940683109	14
811.737357891586	15
811.755775309165	16
811.774192936013	18
811.7926107723	18
811.811028817688	13
811.829447072177	18
811.847865535936	20
811.866284209133	5
811.884703091264	6
811.903122182832	7
811.92154148367	6
811.93996099361	0
811.958380712651	6
811.97680064113	12
811.99522077888	4
812.01364112573	13
812.032061681851	4
812.050482447241	7
812.068903421733	13
812.087324605495	6
812.105745998526	7
812.124167600828	6
812.142589412231	7
812.161011433073	5
812.179433663016	1
812.197856102229	12
812.216278750543	10
812.234701608297	17
812.253124675151	9
812.271547951107	10
812.289971436502	8
812.308395130998	11
812.326819034933	15
812.3452431478	33
812.363667470107	15
812.382092001683	10
812.400516742193	10
812.418941692141	17
812.437366851359	9
812.455792219848	12
812.474217797269	16
812.492643584298	8
812.511069580428	11
812.529495785492	14
812.547922200163	13
812.566348823935	11
812.584775656977	3
812.603202699122	3
812.621629950536	16
812.640057411389	4
812.658485081176	5
812.676912960401	11
812.695341048728	6
812.713769346326	1
812.732197853193	1
812.750626569162	1
812.76905549457	4
812.78748462908	10
812.805913972861	19
812.824343525743	13
812.842773288064	7
812.861203259487	6
812.87963344018	20
812.898063829975	7
812.91649442904	14
812.934925237544	4
812.95335625515	1
812.971787482027	7
812.990218918005	4
813.008650563254	5
813.027082417774	6
813.045514481395	4
813.063946754456	12
813.082379236618	13
813.100811928219	11
813.119244828754	12
813.137677938559	10
813.156111257803	7
813.174544785981	1
813.192978523598	6
813.211412470485	4
813.229846626643	12
813.248280991734	0
813.266715566265	1
813.285150350066	11
813.303585342969	8
813.322020545143	12
813.340455956587	12
813.358891577302	27
813.37732740712	11
813.395763446207	4
813.414199694566	5
813.432636152026	9
813.451072818926	18
813.469509694928	12
813.487946780201	15
813.506384074744	21
813.52482157839	12
813.543259291474	22
813.561697213493	9
813.580135344951	7
813.598573685679	5
813.61701223551	3
813.635450994612	3
813.653889962815	13
813.672329140458	7
813.690768527204	0
813.70920812322	5
813.727647928507	12
813.746087943065	1
813.764528166725	0
813.782968599657	6
813.801409241858	3
813.819850093163	2
813.838291153907	2
813.856732423753	1
813.87517390287	14
813.893615591089	5
813.912057488748	11
813.930499595509	14
813.948941911542	12
813.967384436676	13
813.98582717125	13
814.004270114927	6
814.022713267706	17
814.041156629925	19
814.059600201414	6
814.078043982006	0
814.09648797187	8
814.114932171004	7
814.13337657924	8
814.151821196748	16
814.170266023527	15
814.188711059577	1
814.207156304898	7
814.225601759322	12
814.244047423016	5
814.262493295982	5
814.280939378051	7
814.29938566939	16
814.317832170169	18
814.336278880052	13
814.354725799036	12
814.373172927292	16
814.391620264987	6
814.410067811617	5
814.428515567686	4
814.446963532858	2
814.46541170747	7
814.483860091016	17
814.502308684002	17
814.520757486259	13
814.53920649745	17
814.557655718081	4
814.576105147983	7
814.594554787157	0
814.613004635433	0
814.631454692981	4
814.6499049598	16
814.668355435722	12
814.686806120915	6
814.70525701538	1
814.723708119116	8
814.742159431955	9
814.760610954234	21
814.779062685615	16
814.7975146261	6
814.815966776024	11
814.83441913522	2
814.852871703519	0
814.871324480921	5
814.889777467763	16
814.908230663707	8
814.926684068923	0
814.945137683411	4
814.96359150717	0
814.982045540032	4
815.000499782166	9
815.018954233571	4
815.037408894248	11
815.055863764028	23
815.074318843079	17
815.092774131402	5
815.111229628997	8
815.129685335694	4
815.148141251832	2
815.166597377073	0
815.185053711417	8
815.203510255201	6
815.221967008088	2
815.240423970247	17
815.258881141678	5
815.277338522211	10
815.295796112185	10
815.314253911093	11
815.332711919442	9
815.351170137063	3
815.369628563955	5
815.388087199782	18
815.406546045049	39
815.425005099588	19
815.44346436323	2
815.461923836144	9
815.48038351833	9
815.498843409788	12
815.517303510348	6
815.535763820181	1
815.554224339285	4
815.572685067662	8
815.591146005141	5
815.609607152062	0
815.628068508085	21
815.646530073211	22
815.664991847779	7
815.683453831449	10
815.701916024391	10
815.720378426437	10
815.738841037924	1
815.757303858682	10
815.775766888375	11
815.794230127508	3
815.812693575914	8
815.831157233423	14
815.849621100204	1
815.868085176257	2
815.886549461582	4
815.905013955841	1
815.923478659711	16
815.941943572683	9
815.960408694759	11
815.978874026107	2
815.997339566896	3
816.015805316788	11
816.034271275784	5
816.052737444052	0
816.07120382176	2
816.089670408404	3
816.108137204488	7
816.126604209845	5
816.145071424305	15
816.163538848037	5
816.182006480873	26
816.200474323149	3
816.21894237453	7
816.237410635182	6
816.255879105107	8
816.274347784304	6
816.292816672435	17
816.311285770177	11
816.329755077022	10
816.348224592971	19
816.366694318192	18
816.385164252685	4
816.403634396451	0
816.42210474932	0
816.44057531163	4
816.459046083044	12
816.477517063731	15
816.495988253521	7
816.514459652752	2
816.532931261087	12
816.551403078694	0
816.569875105405	22
816.588347341557	5
816.606819786813	18
816.625292441341	21
816.643765305142	5
816.662238378047	11
816.680711660224	16
816.699185151673	13
816.717658852395	17
816.736132762221	16
816.754606881319	5
816.773081209859	7
816.791555747503	10
816.81003049425	1
816.82850545027	1
816.846980615562	0
816.865455990127	0
816.883931573796	1
816.902407366907	10
816.920883369121	9
816.939359580439	15
816.957836001198	26
816.97631263123	24
816.994789470197	10
817.013266518606	14
817.031743776287	13
817.050221243242	9
817.068698919131	3
817.087176804462	7
817.105654899065	12
817.124133202773	13
817.142611715753	9
817.161090438175	6
817.179569369531	3
817.198048510161	2
817.216527860233	15
817.235007419408	14
817.253487187687	24
817.271967165408	6
817.290447352233	14
817.308927748331	8
817.327408353702	8
817.345889168177	4
817.364370192093	12
817.382851424945	7
817.401332867239	3
817.419814518805	13
817.438296379645	25
817.456778449419	31
817.475260728636	22
817.493743217125	7
817.512225914719	4
817.530708821585	0
817.549191937724	3
817.567675263137	12
817.586158797654	7
817.604642541443	6
817.623126494506	13
817.641610656673	1
817.660095028282	13
817.678579608995	12
817.69706439915	12
817.71554939824	5
817.734034606603	16
817.752520024409	4
817.771005651149	2
817.789491487332	2
817.807977532788	4
817.826463787348	13
817.844950251182	1
817.863436924288	10
817.881923806499	4
817.900410897983	0
817.91889819874	9
817.937385708771	5
817.955873428074	10
817.974361356482	19
817.992849494164	18
818.011337841118	19
818.029826397177	11
818.048315162678	0
818.066804137284	5
818.085293321162	9
818.103782714145	2
818.122272316571	2
818.140762128101	6
818.159252148904	5
818.17774237898	12
818.196232818161	13
818.214723466785	8
818.233214324343	16
818.251705391344	13
818.270196667619	9
818.288688152829	4
818.307179847481	14
818.325671751407	11
818.344163864607	5
818.36265618691	22
818.381148718488	3
818.399641459338	7
818.418134409294	9
818.436627568522	9
818.455120937194	5
818.47361451497	9
818.49210830185	3
818.510602298004	4
818.5290965036	7
818.547590918133	4
818.566085542107	0
818.584580375186	2
818.603075417708	24
818.621570669166	14
818.640066130066	3
818.658561800071	2
818.677057679349	2
818.695553767901	3
818.714050065727	0
818.732546572826	3
818.751043288861	6
818.769540214339	9
818.788037349091	7
818.806534692947	3
818.825032246246	3
818.843530008649	3
818.862027980327	6
818.880526161109	11
818.899024551165	14
818.917523150494	10
818.936021959098	0
818.954520976806	12
818.973020203957	13
818.991519640213	2
819.010019285574	4
819.028519140377	1
819.047019204455	7
819.065519477468	4
819.084019959924	0
819.102520651654	1
819.121021552658	6
819.139522662598	7
819.15802398198	11
819.176525510637	12
819.195027248399	10
819.213529195434	5
819.232031351913	7
819.250533717327	5
819.269036292015	3
819.287539076147	3
819.306042069383	13
819.324545271724	5
819.343048683509	22
819.361552304398	27
819.380056134561	11
819.398560173999	5
819.417064422541	8
819.435568880526	13
819.454073547448	5
819.472578423813	17
819.491083509451	8
819.509588804195	14
819.528094308213	5
819.546600021505	6
819.565105944072	11
819.583612075743	30
819.602118416688	14
819.620624966908	8
819.639131726402	4
819.657638695001	10
819.676145872874	7
819.694653260021	12
819.713160856274	3
819.73166866197	6
819.75017667677	7
819.768684900846	0
819.787193334026	1
819.80570197665	1
819.824210828379	0
819.842719889382	0
819.86122915966	2
819.879738639043	13
819.898248327869	2
819.916758225632	13
819.935268332838	5
819.953778649318	9
819.972289174903	1
819.990799909763	1
820.009310853898	5
820.027822007306	1
820.04633336982	1
820.064844941609	0
820.083356722672	0
820.10186871284	1
820.120380912283	6
820.138893321169	9
820.157405939161	2
820.175918766257	9
820.194431802629	3
820.212945048444	5
820.231458503196	3
820.249972167391	9
820.26848604086	7
820.287000123435	14
820.305514415116	3
820.32402891624	2
820.342543626639	15
820.361058546143	22
820.379573674922	9
820.398089012975	12
820.416604560134	14
820.435120316568	11
820.453636282276	9
820.472152457259	18
820.490668841516	10
820.509185434879	9
820.527702237517	9
820.54621924943	6
820.564736470448	0
820.583253900909	1
820.601771540477	16
820.620289389319	8
820.638807447267	4
820.65732571449	3
820.675844191156	8
820.694362876759	15
820.712881771806	6
820.731400875958	3
820.749920189555	7
820.768439712088	2
820.786959444065	14
820.805479385317	4
820.823999535505	4
820.842519895137	3
820.861040464045	6
820.879561242227	7
820.898082229515	1
820.916603426078	1
820.935124831915	0
820.953646446859	8
820.972168271077	2
820.99069030457	24
821.009212547339	36
821.027734999213	14
821.046257660531	21
821.064780530955	9
821.083303610485	30
821.101826899459	14
821.120350397708	3
821.138874105063	0
821.157398021524	11
821.175922147429	7
821.194446482609	6
821.212971026726	1
821.231495780287	6
821.250020743123	2
821.268545915234	13
821.287071296282	19
821.305596886774	3
821.324122686542	7
821.342648695415	5
821.361174913733	17
821.379701341157	22
821.398227977856	21
821.41675482366	13
821.43528187874	25
821.453809143095	11
821.472336616557	4
821.490864299462	7
821.509392191643	5
821.52792029293	13
821.546448603323	23
821.564977123161	18
821.583505852104	1
821.602034790323	0
821.620563937817	0
821.639093294587	5
821.657622860462	16
821.676152635613	9
821.694682620039	4
821.713212813572	1
821.731743216379	3
821.750273828632	4
821.76880464999	7
821.787335680624	18
821.805866920195	13
821.82439836938	14
821.84293002767	8
821.861461895067	9
821.879993971909	5
821.898526257857	10
821.917058753081	2
821.93559145741	4
821.954124371185	12
821.972657494065	22
821.991190826221	17
822.009724367653	0
822.02825811836	4
822.046792078174	15
822.065326247263	6
822.083860625627	0
822.102395213098	0
822.120930009845	19
822.139465015867	19
822.158000231165	10
822.176535655738	4
822.195071289418	4
822.213607132373	8
822.232143184604	5
822.250679445941	6
822.269215916723	3
822.287752596612	28
822.306289485776	21
822.324826584047	22
822.343363891763	28
822.361901408585	17
822.380439134683	11
822.398977070057	10
822.417515214537	9
822.436053568462	11
822.454592131324	8
822.473130903632	5
822.491669885215	12
822.510209075735	12
822.52874847587	6
822.547288085112	11
822.56582790346	10
822.584367931083	3
822.602908167983	6
822.621448614158	23
822.63998926944	15
822.658530134168	8
822.677071208002	1
822.695612491111	4
822.714153983328	7
822.732695684989	8
822.751237595757	22
822.769779715632	17
822.788322044952	13
822.806864583548	6
822.825407331251	5
822.84395028806	5
822.862493454315	2
822.881036829846	6
822.899580414483	5
822.918124208397	6
822.936668211586	9
822.955212423883	6
822.973756845455	15
822.992301476303	23
823.010846316428	8
823.029391365659	3
823.047936624166	6
823.066482092119	2
823.085027769009	0
823.103573655345	16
823.122119750787	4
823.140666055506	5
823.159212569501	8
823.177759292602	9
823.19630622515	11
823.214853366804	1
823.233400717564	1
823.251948277771	0
823.270496047254	3
823.289044025674	5
823.307592213539	8
823.326140610682	12
823.3446892171	18
823.363238032456	32
823.381787057257	11
823.400336291335	18
823.41888573452	23
823.437435387151	20
823.455985248888	12
823.474535319902	2
823.493085600023	8
823.51163608942	9
823.530186788093	15
823.548737695874	12
823.5672888131	5
823.585840139434	1
823.604391675213	10
823.62294341993	8
823.641495374092	14
823.660047537362	6
823.678599909908	8
823.697152491731	4
823.71570528266	9
823.734258283036	13
823.752811492349	3
823.771364911109	2
823.789918539144	0
823.808472376287	4
823.827026422707	4
823.845580678403	6
823.864135143375	2
823.882689817455	1
823.901244700981	3
823.919799793614	9
823.938355095353	6
823.95691060637	8
823.975466326833	12
823.994022256403	9
824.01257839508	1
824.031134743203	0
824.049691300434	0
824.068248066941	0
824.086805042725	0
824.105362227616	3
824.123919621953	6
824.142477225228	21
824.16103503795	7
824.179593059948	7
824.198151291053	17
824.216709731435	13
824.235268381094	7
824.25382724003	8
824.272386308073	13
824.290945585393	10
824.30950507199	17
824.328064767694	10
824.346624672844	2
824.365184787102	5
824.383745110636	20
824.402305643278	23
824.420866385367	16
824.439427336562	7
824.457988496865	15
824.476549866615	14
824.495111445642	18
824.513673233776	3
824.532235231187	8
824.550797437875	1
824.56935985367	11
824.587922478742	8
824.606485313092	6
824.625048356718	6
824.643611609621	9
824.662175071632	2
824.68073874292	7
824.699302623485	22
824.717866713157	15
824.736431012107	3
824.754995520333	0
824.773560237837	14
824.792125164618	6
824.810690300506	3
824.829255645672	12
824.847821200114	4
824.866386963834	3
824.884952936661	7
824.903519118766	9
824.922085510148	1
824.940652110807	1
824.959218920573	3
824.977785939617	2
824.996353167938	7
825.014920605536	4
825.033488252242	9
825.052056108225	8
825.070624173485	6
825.089192448023	7
825.107760931668	12
825.126329624761	7
825.14489852696	3
825.163467638438	6
825.182036959022	6
825.200606488885	3
825.219176228024	1
825.237746176441	10
825.256316333966	4
825.274886700938	4
825.293457277018	2
825.312028062374	17
825.330599056839	25
825.349170260751	26
825.367741673601	14
825.386313296068	7
825.404885127472	4
825.423457168325	26
825.442029418284	6
825.460601877522	6
825.479174545867	1
825.497747423489	6
825.516320510559	7
825.534893806737	18
825.553467312192	11
825.572041026755	10
825.590614950596	25
825.609189083714	21
825.62776342594	10
825.646337977614	7
825.664912738565	6
825.683487708624	9
825.702062887791	4
825.720638276405	0
825.739213874127	5
825.757789681127	4
825.776365697405	2
825.79494192279	9
825.813518357623	6
825.832095001564	3
825.850671854783	0
825.86924891711	11
825.887826188714	8
825.906403669596	0
825.924981359756	4
825.943559259194	9
825.96213736774	17
825.980715685733	3
825.999294212834	8
826.017872949043	10
826.036451894531	2
826.055031049465	1
826.073610413508	5
826.092189986659	11
826.110769769258	8
826.129349760965	5
826.14792996195	1
826.166510372212	0
826.185090991583	7
826.203671820401	5
826.222252858158	9
826.240834105362	7
826.259415561845	2
826.277997227436	14
826.296579102304	10
826.315161186451	7
826.333743479875	7
826.352325982238	6
826.370908694219	8
826.389491615308	17
826.408074745505	12
826.42665808498	15
826.445241633903	4
826.463825391935	4
826.482409359074	2
826.500993535492	2
826.519577921357	1
826.538162516161	8
826.556747320413	2
826.575332333943	4
826.593917556582	4
826.612502988328	5
826.631088629523	13
826.649674479996	14
826.668260539578	18
826.686846808437	20
826.705433286575	9
826.724019973821	7
826.742606870345	4
826.761193976148	2
826.779781291229	6
826.798368815418	1
826.816956549055	2
826.835544491801	10
826.854132643825	19
826.872721004958	6
826.891309575539	13
826.909898355228	3
826.928487344025	5
826.947076542271	0
826.965665949796	4
826.984255566428	8
827.002845392169	11
827.021435427359	3
827.040025671827	12
827.058616125403	14
827.077206788258	3
827.095797660222	3
827.114388741634	10
827.132980032154	3
827.151571531952	17
827.17016324103	4
827.188755159216	0
827.20734728668	0
827.225939623423	8
827.244532169444	6
827.263124924574	12
827.281717889153	3
827.30031106284	6
827.318904445806	15
827.33749803788	14
827.356091839403	13
827.374685850034	18
827.393280069774	21
827.411874498963	13
827.43046913726	5
827.449063985006	7
827.467659041691	16
827.486254307824	22
827.504849783066	12
827.523445467587	17
827.542041361387	3
827.560637464465	11
827.579233776651	13
827.597830298117	17
827.616427028861	5
827.635023968885	10
827.653621118016	9
827.672218476427	3
827.690816044287	5
827.709413821255	7
827.728011807332	10
827.746610002688	24
827.765208407322	10
827.783807021066	14
827.802405844258	5
827.821004876729	1
827.839604118309	1
827.858203568998	4
827.876803229136	5
827.895403098383	23
827.914003176908	17
827.932603464713	11
827.951203961796	12
827.969804667989	4
827.98840558346	11
828.00700670821	3
828.02560804224	8
828.044209585378	10
828.062811337795	5
828.081413299491	6
828.100015470466	29
828.118617850551	14
828.137220439914	20
828.155823238556	8
828.174426246308	22
828.193029463508	10
828.211632889818	14
828.230236525576	13
828.248840370274	16
828.26744442425	2
828.286048687676	3
828.304653160041	6
828.323257841855	14
828.341862732948	8
828.360467833321	16
828.379073142632	18
828.397678661393	5
828.416284389433	15
828.434890326582	24
828.45349647301	12
828.472102828718	10
828.490709393704	3
828.5093161678	8
828.527923151176	2
828.54653034383	8
828.565137745593	3
828.583745356806	12
828.602353177129	8
828.62096120673	8
828.639569445441	8
828.658177893601	5
828.67678655087	6
828.695395417419	4
828.714004493077	5
828.732613778184	4
828.751223272571	1
828.769832975897	9
828.788442888673	4
828.807053010728	15
828.825663341722	10
828.844273882336	11
828.862884632059	28
828.881495590891	11
828.900106759003	1
828.918718136395	2
828.937329723066	5
828.955941518846	4
828.974553524076	3
828.993165738415	7
829.011778162034	7
829.030390794763	5
829.04900363694	2
829.067616688228	20
829.086229948625	14
829.104843418471	18
829.123457097597	4
829.142070985833	12
829.160685083348	8
829.179299389973	12
829.197913906047	3
829.216528631231	3
829.235143565695	4
829.253758709438	3
829.272374062291	1
829.290989624424	7
829.309605395836	15
829.328221376528	17
829.346837566329	16
829.36545396558	11
829.384070573941	2
829.402687391582	3
829.421304418332	4
829.439921654363	19
829.458539099842	12
829.477156754262	7
829.495774618131	2
829.514392691111	5
829.533010973539	3
829.551629464908	14
829.570248165727	25
829.588867075655	7
829.607486194863	0
829.626105523351	0
829.644725061119	1
829.663344807997	0
829.681964764154	9
829.700584929592	7
829.719205304309	1
829.737825888136	13
829.756446681243	9
829.77506768363	4
829.793688895297	9
829.812310316074	1
829.830931946301	8
829.849553785637	10
829.868175834084	5
829.886798091981	7
829.905420558987	8
829.924043235444	8
829.942666120841	17
829.961289215688	3
829.979912519644	3
829.998536032881	8
830.017159755398	5
830.035783687024	12
830.054407828101	11
830.073032178288	14
830.091656737755	3
830.110281506333	6
830.12890648419	10
830.147531671497	2
830.166157067915	14
830.184782673612	5
830.20340848825	9
830.222034512508	15
830.240660745876	10
830.259287188354	8
830.277913840283	5
830.296540701321	17
830.31516777164	11
830.333795051239	12
830.352422539949	12
830.371050238108	4
830.389678145208	9
830.408306261758	17
830.426934587588	12
830.445563122529	4
830.46419186675	14
830.482820820251	16
830.501449982862	6
830.520079354754	13
830.538708936096	6
830.557338726549	3
830.575968726111	7
830.594598934954	1
830.613229353248	16
830.631859980652	11
830.650490817166	1
830.669121862961	5
830.687753118206	6
830.706384582561	4
830.725016256027	12
830.743648138773	5
830.76228023097	5
830.780912532107	4
830.799545042695	0
830.818177762564	0
830.836810691542	0
830.855443829801	19
830.874077177341	11
830.892710733991	19
830.911344499922	7
830.929978475133	10
830.948612659625	20
830.967247053397	15
830.98588165628	5
831.004516468444	11
831.023151489888	3
831.041786720442	2
831.060422160278	9
831.079057809564	5
831.09769366796	4
831.116329735468	0
831.134966012255	1
831.153602498494	1
831.172239193673	5
831.190876098303	3
831.209513212043	11
831.228150535235	8
831.246788067366	4
831.265425808949	7
831.284063759813	9
831.302701919617	12
831.321340288872	15
831.339978867407	25
831.358617655224	10
831.377256652151	2
831.395895858359	14
831.414535273848	31
831.433174898447	14
831.451814732327	7
831.470454775489	10
831.489095027931	14
831.507735489484	11
831.526376160488	6
831.545017040602	5
831.563658129998	9
831.582299428504	6
831.600940936462	3
831.61958265353	3
831.638224579709	1
831.656866715339	5
831.67550906025	8
831.694151614102	6
831.712794377405	2
831.731437349989	15
831.750080531854	7
831.76872392283	23
831.787367523087	14
831.806011332454	11
831.824655351103	18
831.843299579203	18
831.861944016414	7
831.880588662906	11
831.89923351851	4
831.917878583394	10
831.936523857559	5
831.955169341005	1
831.973815033562	6
831.992460935571	2
832.011107046691	0
832.029753366922	15
832.048399896604	4
832.067046635397	1
832.085693583471	10
832.104340740826	14
832.122988107463	10
832.141635683211	18
832.16028346824	7
832.17893146255	15
832.197579666142	5
832.216228078844	7
832.234876700828	1
832.253525532093	1
832.27217457264	2
832.290823822298	0
832.309473281237	3
832.328122949457	15
832.346772826788	14
832.365422913571	15
832.384073209466	13
832.402723714812	35
832.421374429098	58
832.440025352837	33
832.458676485686	49
832.477327827647	41
832.495979379059	27
832.514631139753	11
832.533283109729	16
832.551935288645	15
832.570587677013	6
832.589240274663	16
832.607893081424	2
832.626546097466	4
832.64519932279	6
832.663852757395	0
832.682506401112	2
832.70116025411	12
832.71981431639	6
832.738468587781	6
832.757123068624	12
832.775777758578	9
832.794432657814	17
832.813087766162	20
832.831743083961	16
832.850398610871	5
832.869054347064	12
832.887710292367	7
832.906366447123	6
832.92502281099	12
832.943679384138	8
832.962336166569	13
832.98099315811	13
832.999650358934	12
833.018307769039	19
833.036965388426	18
833.055623217095	21
833.074281254875	14
833.092939501937	1
833.111597958281	11
833.130256623736	2
833.148915498644	1
833.167574582663	1
833.186233875963	8
833.204893378376	1
833.22355309024	9
833.242213011216	9
833.260873141304	6
833.279533480843	4
833.298194029665	14
833.316854787598	21
833.335515754643	23
833.35417693114	18
833.372838316919	15
833.39149991181	9
833.410161715982	29
833.428823729437	35
833.447485952003	21
833.466148383851	21
833.484811024981	21
833.503473875394	11
833.522136934917	14
833.540800203723	10
833.559463681982	9
833.578127369352	7
833.596791265834	8
833.615455371597	8
833.634119686643	6
833.652784210971	4
833.671448944411	3
833.690113887303	9
833.708779039307	9
833.727444400593	12
833.746109970991	36
833.764775750841	18
833.783441739804	0
833.802107938048	1
833.820774345404	2
833.839440962213	7
833.858107788133	7
833.876774823336	3
833.895442067821	21
833.914109521418	11
833.932777184297	14
833.951445056459	14
833.970113137902	3
833.988781428458	10
834.007449928296	0
834.026118637416	7
834.044787555819	18
834.063456683333	29
834.0821260203	12
834.100795566379	10
834.11946532157	0
834.138135286214	16
834.156805460141	13
834.175475843179	10
834.194146435329	5
834.212817236932	8
834.231488247647	8
834.250159467645	4
834.268830896924	11
834.287502535487	5
834.306174383161	6
834.324846440118	14
834.343518706357	7
834.36219118188	15
834.380863866513	20
834.39953676043	14
834.418209863629	6
834.43688317611	23
834.455556697704	22
834.474230428751	19
834.492904368909	21
834.51157851818	18
834.530252876904	16
834.54892744474	19
834.567602221859	6
834.586277208089	0
834.604952403774	0
834.62362780874	2
834.642303422648	0
834.66097924601	7
834.679655278654	14
834.69833152041	7
834.71700797145	0
834.735684631771	16
834.754361501376	5
834.773038580092	4
834.791715868092	7
834.810393365374	16
834.829071071939	4
834.847748987616	0
834.866427112576	3
834.885105446819	2
834.903783990174	15
834.922462742983	4
834.941141704903	1
834.959820876107	5
834.978500256423	1
834.997179846192	0
835.015859645074	7
835.034539653239	9
835.053219870686	2
835.071900297246	2
835.090580933259	13
835.109261778214	4
835.127942832623	5
835.146624096314	20
835.165305569118	8
835.183987251205	4
835.202669142575	1
835.221351243228	8
835.240033552993	8
835.258716072042	33
835.277398800373	11
835.296081737817	8
835.314764884714	4
835.333448240724	10
835.352131806017	6
835.370815580423	15
835.389499564282	31
835.408183757253	23
835.426868159337	25
835.445552770875	16
835.464237591697	6
835.48292262163	11
835.501607860847	21
835.520293309176	7
835.538978966959	16
835.557664833855	12
835.576350910034	3
835.595037195495	4
835.613723690241	1
835.632410393928	1
835.65109730724	13
835.669784429664	8
835.688471761201	1
835.707159302021	12
835.725847052125	8
835.744535011512	4
835.763223180011	6
835.781911557964	15
835.800600145031	30
835.819288941209	16
835.837977946842	9
835.856667161758	28
835.875356585787	21
835.894046218928	3
835.912736061524	11
835.931426113403	9
835.950116374395	4
835.96880684467	3
835.987497524058	10
836.0061884129	2
836.024879510855	2
836.043570818093	5
836.062262334615	17
836.08095406025	9
836.099645995168	4
836.118338139369	4
836.137030492854	2
836.155723055452	4
836.174415827505	3
836.19310880867	6
836.211801998947	6
836.230495398679	8
836.249189007524	4
836.267882825824	7
836.286576853065	3
836.305271089761	14
836.32396553557	37
836.342660190662	58
836.361355055038	110
836.380050128698	122
836.39874541147	125
836.417440903527	103
836.436136604867	59
836.45483251549	27
836.473528635227	26
836.492224964247	10
836.510921502551	18
836.529618250139	22
836.54831520684	28
836.567012372824	14
836.585709748264	5
836.604407332645	22
836.62310512631	20
836.64180312943	9
836.660501341663	3
836.679199763008	4
836.697898393809	2
836.716597233722	6
836.73529628292	5
836.753995541401	9
836.772695009166	16
836.791394686045	5
836.810094572207	10
836.828794667653	23
836.847494972383	21
836.866195486055	8
836.884896209353	11
836.903597141764	13
836.922298283288	10
836.940999634096	9
836.959701194359	12
836.978402963735	5
836.997104942225	13
837.015807130169	2
837.034509527226	0
837.053212133568	11
[truncated: 106,070 more rows]
