# Supplementary material for: Identification and tentative removal of collagen glue in Palaeolithic worked bone objects: implications for ZooMS and radiocarbon dating
Source: Sci Rep. 2023 Dec 13;13:22119. doi: 10.1038/s41598-023-49242-7 (PMC10719399; doi:10.1038/s41598-023-49242-7)
Supplement: Supplementary file 2 — Supplementary Information 2. [file 41598_2023_49242_MOESM2_ESM.zip › maldi raw files/749 IST_original_3.txt]

800.152100342315	0
800.170385654681	15
800.188671176298	3
800.206956907168	1
800.225242847127	0
800.243528996337	18
800.261815354962	8
800.280101922676	14
800.298388699641	10
800.316675685859	23
800.334962881328	12
800.353250286049	19
800.37153789986	7
800.389825723084	16
800.408113755399	15
800.426401996965	19
800.444690447782	2
800.462979107852	15
800.481267977173	13
800.499557055747	2
800.517846343572	2
800.536135840487	8
800.554425546654	5
800.572715462234	2
800.591005586905	0
800.609295920827	18
800.627586464001	18
800.645877216266	2
800.664168177944	8
800.682459348874	7
800.700750728894	5
800.719042318166	6
800.73733411669	2
800.755626124466	2
800.773918341494	3
800.792210767774	8
800.810503403306	13
800.828796247928	12
800.847089301964	13
800.86538256509	13
800.883676037468	24
800.901969719098	21
800.92026360998	3
800.938557710114	7
800.956852019501	13
800.975146538139	9
800.993441265868	1
801.011736202848	7
801.030031349243	1
801.048326704728	0
801.066622269465	10
801.084918043454	12
801.103214026534	4
801.121510219027	1
801.139806620773	1
801.158103231609	6
801.176400051697	3
801.194697081199	16
801.212994319792	8
801.231291767637	10
801.249589424572	22
801.267887290921	27
801.286185366523	8
801.304483651215	10
801.322782145159	5
801.341080848517	3
801.359379760966	9
801.377678882667	22
801.395978213621	23
801.414277753665	15
801.432577503123	11
801.450877461672	5
801.469177629634	4
801.487478006688	15
801.505778592993	18
801.524079388552	25
801.542380393362	4
801.560681607425	11
801.578983030741	6
801.597284663147	14
801.615586504967	15
801.633888555878	5
801.652190816041	0
801.670493285457	8
801.688795964125	10
801.707098852046	14
801.725401949219	22
801.743705255483	9
801.762008771161	8
801.780312495931	2
801.798616429952	7
801.816920573226	1
801.835224925753	4
801.853529487532	6
801.871834258564	2
801.890139238848	9
801.908444428224	1
801.926749827013	5
801.945055434894	0
801.963361252027	2
801.981667278413	1
801.999973514051	6
802.018279958942	23
802.036586612924	1
802.054893476321	0
802.073200548808	5
802.09150783071	7
802.109815321703	1
802.12812302211	9
802.146430931608	3
802.164739050359	11
802.183047378201	12
802.201355915458	17
802.219664661805	12
802.237973617567	2
802.25628278242	12
802.274592156526	13
802.292901739885	3
802.311211532497	10
802.329521534361	19
802.347831745317	4
802.366142165687	6
802.384452795148	8
802.402763634024	3
802.421074681991	9
802.439385939211	5
802.457697405683	6
802.476009081409	7
802.494320966226	10
802.512633060458	1
802.530945363781	7
802.549257876518	4
802.567570598347	10
802.585883529429	1
802.604196669763	11
802.622510019351	8
802.640823578192	9
802.659137346124	0
802.677451323471	2
802.695765509909	6
802.7140799056	13
802.732394510544	8
802.750709324741	6
802.769024348192	0
802.787339580895	8
802.805655022852	5
802.8239706739	5
802.842286534363	8
802.860602603917	4
802.878918882724	0
802.897235370785	5
802.915552068098	6
802.933868974665	7
802.952186090485	25
802.970503415397	10
802.988820949724	4
803.007138693141	3
803.025456645812	3
803.043774807899	4
803.062093179077	4
803.080411759346	13
803.09873054903	16
803.117049547968	6
803.135368755997	11
803.153688173441	9
803.172007799976	8
803.190327635766	7
803.208647680808	13
803.226967935104	4
803.245288398653	2
803.263609071455	2
803.281929953349	2
803.300251044659	17
803.318572345059	34
803.336893854714	6
803.355215573621	0
803.373537501782	1
803.391859639197	7
803.410181985865	2
803.428504541625	11
803.4468273068	14
803.465150281066	12
803.483473464586	3
803.501796857522	3
803.520120459549	7
803.538444270668	8
803.556768291203	7
803.57509252099	3
803.59341695987	1
803.611741608165	5
803.630066465552	13
803.648391532192	14
803.666716808086	10
803.685042293233	1
803.703367987635	2
803.72169389129	9
803.740020004036	4
803.758346326198	0
803.776672857452	0
803.79499959796	0
803.813326547721	10
803.831653706736	10
803.849981075005	2
803.868308652528	3
803.886636439304	7
803.904964435334	6
803.923292640456	2
803.941621054832	7
803.959949678623	0
803.978278511506	8
803.996607553481	16
804.014936804872	7
804.033266265517	5
804.051595935253	0
804.069925814406	4
804.08825590265	0
804.106586200148	6
804.1249167069	2
804.143247422906	0
804.161578348166	18
804.17990948268	15
804.198240826447	5
804.216572379307	3
804.234904141421	13
804.25323611295	7
804.271568293572	6
804.289900683447	13
804.308233282577	17
804.326566090798	19
804.344899108436	4
804.363232335165	21
804.381565771311	26
804.399899416548	7
804.41823327104	20
804.436567334786	25
804.454901607786	22
804.473236090039	4
804.491570781548	1
804.509905682148	1
804.528240792164	10
804.546576111272	5
804.564911639635	0
804.583247377251	3
804.601583324122	9
804.619919480247	2
804.638255845626	0
804.656592420098	0
804.674929203985	0
804.693266196965	0
804.711603399361	0
804.729940810849	2
804.748278431592	15
804.766616261588	10
804.784954300677	1
804.803292549183	3
804.82163100678	4
804.839969673794	2
804.8583085499	2
804.87664763526	5
804.894986929875	10
804.913326433744	8
804.931666146868	3
804.950006069246	3
804.968346200716	9
804.986686541602	7
805.005027091581	0
805.023367850815	1
805.041708819302	0
805.060049997045	0
805.078391384041	0
805.096732980292	1
805.115074785798	0
805.133416800396	2
805.15175902441	7
805.170101457517	5
805.188444099879	4
805.206786951494	5
805.225130012365	7
805.24347328249	3
805.261816761707	4
805.280160450341	11
805.298504348068	11
805.316848455211	7
805.335192771447	8
805.353537296937	3
805.371882031682	6
805.390226975682	11
805.408572128774	12
805.426917491283	11
805.445263062884	17
805.463608843902	11
805.481954834013	5
805.500301033378	3
805.518647441998	4
805.536994059873	13
805.555340887002	1
805.573687923225	3
805.592035168864	0
805.610382623595	7
805.628730287581	3
805.647078160985	1
805.665426243481	0
805.683774535231	12
805.702123036237	17
805.720471746497	7
805.73882066585	6
805.75716979462	11
805.775519132483	14
805.7938686796	5
805.812218435973	8
805.8305684016	3
805.848918576482	0
805.867268960619	3
805.885619553849	1
805.903970356496	5
805.922321368235	2
805.940672589392	0
805.959024019642	0
805.977375659146	6
805.995727507905	4
806.014079565758	8
806.032431833027	2
806.050784309389	8
806.069136995169	7
806.087489890041	1
806.105842994168	5
806.124196307551	3
806.142549830188	7
806.160903562081	2
806.179257503229	0
806.197611653469	18
806.215966013127	25
806.234320581877	8
806.252675359883	7
806.271030347144	10
806.28938554366	12
806.307740949431	13
806.326096564458	5
806.34445238874	2
806.362808422114	7
806.381164664906	9
806.399521116791	1
806.417877777931	5
806.436234648326	22
806.454591727977	16
806.472949016883	13
806.491306514882	15
806.509664222298	22
806.528022138808	3
806.546380264735	1
806.564738599755	2
806.58309714403	3
806.601455897561	4
806.619814860347	10
806.638174032226	3
806.656533413523	0
806.674893003913	0
806.69325280372	4
806.711612812621	4
806.729973030777	0
806.748333458188	0
806.766694094855	3
806.785054940777	12
806.803415995793	2
806.821777260226	2
806.840138733752	4
806.858500416534	0
806.876862308734	10
806.895224410027	6
806.913586720575	6
806.931949240217	14
806.950311969276	6
806.968674907591	4
806.987038054999	5
807.005401411663	5
807.023764977744	0
807.042128752919	6
807.06049273735	12
807.078856930873	13
807.097221333815	16
807.115585946013	6
807.133950767303	0
807.152315798012	2
807.170681037814	5
807.189046486871	7
807.207412145185	7
807.225778012754	4
807.244144089578	0
807.262510375496	5
807.280876870832	14
807.299243575262	17
807.317610488947	20
807.33597761205	17
807.354344944247	23
807.3727124857	23
807.391080236246	13
807.40944819621	4
807.42781636543	14
807.446184743906	15
807.464553331475	2
807.4829221283	0
807.501291134381	4
807.519660349717	0
807.53802977431	4
807.556399408159	17
807.574769251263	6
807.593139303461	5
807.611509565077	5
807.629880035787	5
807.648250715753	5
807.666621604974	0
807.684992703452	1
807.703364011186	9
807.721735528013	1
807.740107254258	7
807.758479189597	10
807.776851334355	10
807.795223688206	27
807.813596251313	7
807.831969023677	6
807.850342005296	12
807.868715196009	15
807.88708859614	11
807.905462205365	15
807.923836024009	0
807.942210051746	6
807.96058428874	13
807.97895873499	7
807.997333390495	13
808.015708255257	0
808.034083329113	12
808.052458612387	17
808.070834104755	11
808.089209806379	4
808.107585717422	5
808.125961837558	1
808.144338166951	3
808.162714705437	13
808.181091453343	15
808.199468410504	11
808.217845576759	7
808.236222952271	4
808.254600537201	1
808.272978331226	11
808.291356334506	5
808.30973454688	4
808.328112968673	0
808.346491599723	3
808.364870439866	24
808.383249489428	6
808.401628748085	19
808.420008215997	21
808.438387893166	10
808.456767779591	13
808.475147875273	9
808.493528180048	2
808.511908694243	5
808.530289417532	9
808.548670350076	3
808.56705149204	3
808.585432843098	1
808.603814403413	0
808.622196172821	8
808.640578151649	4
808.658960339733	1
808.677342736911	5
808.695725343345	4
808.714108159199	10
808.732491184146	1
808.75087441835	1
808.769257861812	0
808.787641514366	2
808.80602537634	0
808.824409447408	0
808.842793727896	4
808.861178217477	17
808.879562916315	0
808.89794782441	4
808.916332941761	0
808.934718268369	9
808.953103804234	3
808.971489549193	6
808.989875503571	14
809.008261667043	10
809.026648039772	6
809.045034621758	8
809.063421413001	5
809.0818084135	3
809.100195623256	3
809.118583042107	3
809.136970670376	1
809.15535850774	6
809.173746554361	8
809.192134810401	5
809.210523275536	4
809.228911949927	7
809.247300833575	5
809.265689926318	5
809.28407922848	5
809.302468739736	14
809.320858460249	10
809.339248390182	13
809.357638529209	18
809.376028877493	24
809.394419434871	49
809.412810201669	25
809.431201177724	13
809.449592362873	16
809.46798375728	27
809.486375361105	11
809.504767174025	3
809.523159196203	22
809.541551427475	13
809.559943868166	11
809.578336518114	1
809.596729377157	6
809.61512244562	9
809.633515723177	1
809.651909209991	8
809.670302906062	7
809.68869681139	5
809.707090925976	0
809.725485249656	3
809.743879782756	0
809.76227452495	5
809.780669476401	6
809.799064637273	11
809.817460007239	23
809.835855586462	6
809.854251374779	2
809.872647372517	4
809.891043579512	0
809.909439995601	1
809.92783662111	0
809.946233455714	11
809.964630499575	3
809.983027752694	1
810.00142521507	4
810.01982288654	9
810.03822076743	3
810.056618857416	15
810.07501715682	5
810.09341566532	3
810.111814383077	11
810.130213310092	10
810.148612446364	5
810.167011791893	2
810.18541134668	1
810.203811110561	13
810.222211083863	13
810.240611266259	1
810.259011657913	1
810.277412258824	11
810.295813068993	3
810.314214088419	11
810.332615317103	4
810.351016754881	7
810.36941840208	16
810.387820258373	44
810.406222323924	46
810.424624598733	33
810.443027082799	33
810.461429776123	5
810.479832678704	6
810.498235790543	15
810.516639111477	32
810.535042641831	14
810.55344638128	6
810.571850329987	3
810.590254487951	8
810.608658855173	0
810.627063431652	0
810.645468217227	1
810.663873212222	0
810.682278416312	3
810.700683829822	11
810.719089452428	9
810.737495284291	9
810.755901325412	15
810.77430757579	8
810.792714035426	6
810.811120704158	11
810.82952758231	4
810.847934669557	0
810.866341966061	0
810.884749471824	1
810.903157186844	0
810.921565111123	2
810.939973244659	0
810.958381587452	0
810.976790139504	0
810.995198900651	0
811.013607871219	8
811.032017050881	23
811.050426439802	20
811.06883603798	12
811.087245845417	1
811.105655861949	0
811.124066087901	9
811.142476522948	2
811.160887167417	7
811.17929802098	25
811.197709083802	12
811.216120355881	8
811.234531837219	5
811.252943527651	12
811.271355427505	14
811.289767536616	6
811.308179854823	2
811.326592382288	3
811.345005119011	11
811.363418064992	25
811.381831220231	27
811.400244584729	36
811.418658158484	12
811.437071941335	8
811.455485933607	12
811.473900134974	11
811.492314545599	1
811.510729165482	12
811.529143994624	25
811.547559033024	37
811.565974280682	10
811.584389737435	0
811.60280540361	5
811.621221278879	0
811.639637363407	1
811.658053657194	0
811.676470160239	4
811.694886872542	9
811.713303794103	2
811.731720924922	2
811.750138264837	16
811.768555814173	17
811.786973572605	17
811.805391540295	11
811.823809717243	8
811.84222810345	0
811.860646698915	12
811.879065503639	3
811.897484517458	9
811.915903740698	15
811.934323173034	10
811.952742814628	5
811.971162665481	1
811.989582725592	0
812.008002994961	2
812.026423473589	3
812.044844161313	0
812.063265058458	0
812.081686164699	0
812.100107480198	5
812.118529004956	16
812.136950739135	5
812.155372682247	0
812.173794834781	0
812.192217196573	0
812.21063976746	0
812.229062547769	7
812.247485537174	2
812.265908735838	8
812.28433214376	4
812.30275576094	2
812.32117958738	6
812.339603623078	4
812.358027867872	20
812.376452322087	33
812.394876985398	5
812.413301857968	7
812.431726939797	6
812.450152230884	18
812.46857773123	20
812.487003440835	14
812.505429359698	3
812.523855487657	4
812.542281824876	7
812.560708371515	1
812.579135127251	2
812.597562092245	0
812.615989266499	6
812.634416650011	8
812.652844242619	1
812.671272044649	1
812.689700055774	2
812.708128276322	6
812.726556705965	0
812.744985344868	2
812.763414193029	2
812.781843250449	0
812.800272517128	8
812.818701993066	14
812.8371316781	5
812.855561572393	5
812.873991676108	1
812.892421988919	2
812.910852510989	0
812.929283242318	12
812.947714182743	14
812.96614533259	2
812.984576691533	0
813.003008259897	1
813.021440037359	4
813.039872024079	8
813.058304220058	2
813.076736625296	3
813.095169239793	4
813.11360206355	0
813.132035096402	13
813.150468338677	16
813.168901790048	21
813.187335450678	11
813.205769320567	8
813.224203399715	5
813.242637688123	6
813.261072185789	2
813.279506892715	2
813.297941808737	3
813.316376934018	7
813.334812268722	17
813.353247812522	10
813.371683565581	7
813.390119527899	14
813.408555699314	11
813.42699208015	24
813.445428670247	11
813.463865469439	10
813.482302477891	0
813.500739695602	0
813.519177122735	2
813.537614758802	3
813.556052604291	3
813.574490659039	0
813.592928923047	6
813.611367396151	5
813.629806078515	9
813.648244970301	4
813.666684071183	2
813.685123381325	8
813.703562900726	13
813.722002629224	6
813.740442567144	35
813.758882714161	14
813.7773230706	10
813.795763636136	4
813.814204410931	16
813.832645394985	15
813.8510865883	7
813.869527990873	4
813.887969602707	0
813.906411423636	12
813.924853453989	3
813.943295693438	6
813.961738142146	0
813.980180800114	7
813.998623667342	4
814.017066743829	3
814.035510029576	1
814.05395352442	2
814.072397228686	1
814.090841142049	0
814.109285264671	0
814.127729596553	1
814.146174137695	3
814.164618888097	1
814.183063847758	1
814.201509016679	2
814.219954394697	3
814.238399982138	4
814.256845778675	7
814.275291784472	9
814.293737999529	5
814.312184423845	10
814.330631057421	5
814.349077900094	6
814.367524952191	5
814.385972213383	0
814.404419683999	8
814.422867363711	0
814.441315252684	4
814.459763350916	2
814.478211658408	20
814.49666017516	6
814.515108901172	12
814.533557836281	2
814.552006980812	4
814.570456334441	2
814.588905897329	3
814.607355669478	0
814.625805650886	9
814.644255841555	2
814.66270624132	4
814.681156850509	9
814.699607668794	6
814.718058696502	5
814.736509933308	5
814.754961379373	7
814.773413034699	18
814.791864899284	7
814.810316972967	6
814.828769256072	3
814.847221748275	3
814.865674449901	5
814.884127360624	16
814.902580480607	6
814.92103380985	0
814.939487348354	7
814.957941096117	4
814.976395052978	1
814.994849219261	13
815.013303594642	4
815.031758179283	1
815.050212973348	5
815.06866797651	4
815.087123188931	8
815.10557861045	3
815.124034241393	0
815.142490081595	6
815.160946130895	2
815.179402389455	1
815.197858857438	6
815.216315534519	8
815.23477242086	7
815.253229516298	14
815.27168682116	23
815.290144335281	17
815.3086020585	7
815.327059991143	7
815.345518132883	9
815.363976483884	20
815.382435044144	20
815.400893813665	13
815.419352792447	7
815.437811980326	4
815.456271377628	0
815.474730984028	4
815.493190799688	3
815.511650824772	12
815.530111058953	8
815.548571502231	3
815.567032154934	4
815.585493016897	1
815.60395408812	14
815.62241536844	12
815.640876858021	8
815.659338557026	13
815.677800465129	10
815.696262582491	20
815.714724908952	9
815.733187444836	3
815.751650189981	22
815.770113144223	16
815.788576307888	6
815.807039680652	9
815.825503262676	0
815.843967053961	10
815.862431054506	5
815.880895264312	2
815.899359683216	5
815.917824311543	1
815.936289148968	16
815.954754195817	6
815.973219451764	6
815.991684916971	9
816.010150591439	9
816.028616475168	3
816.047082567994	0
816.065548870245	0
816.084015381593	1
816.102482102365	9
816.120949032235	5
816.139416171365	0
816.157883519756	6
816.176351077408	0
816.194818844322	4
816.213286820332	2
816.231755005767	0
816.2502234003	3
816.268692004093	1
816.287160817311	7
816.305629839626	7
816.324099071202	1
816.342568512039	4
816.361038162137	11
816.379508021333	7
816.397978089953	2
816.416448367671	5
816.43491885465	3
816.45338955089	2
816.471860456391	12
816.490331571153	0
816.508802895176	17
816.527274428297	11
816.545746170842	0
816.564218122485	0
816.582690283389	6
816.601162653718	11
816.619635233144	11
816.638108021668	2
816.656581019617	4
816.675054226826	5
816.693527643134	7
816.712001268866	4
816.730475103696	0
816.748949147787	2
816.767423401139	19
816.785897863753	7
816.804372535628	1
816.822847416764	5
816.841322506997	5
816.859797806656	0
816.878273315412	7
816.89674903343	4
816.915224960709	8
816.933701097249	19
816.952177443051	4
816.970653998114	8
816.989130762438	11
817.007607735861	8
817.026084918544	22
817.044562310653	12
817.063039911859	18
817.081517722327	4
817.099995742056	12
817.118473970883	6
817.136952409135	0
817.155431056649	4
817.17390991326	2
817.192388979133	4
817.210868254431	7
817.229347738827	0
817.247827432484	7
817.26630733524	2
817.28478744742	1
817.303267768862	2
817.321748299402	15
817.340229039367	16
817.35870998843	2
817.377191146755	16
817.395672514341	21
817.414154091189	4
817.432635877135	3
817.451117872506	6
817.469600077138	0
817.488082490869	7
817.506565113862	3
817.525047946116	10
817.543530987632	12
817.562014238409	9
817.580497698448	0
817.598981367749	12
817.617465246148	5
817.635949333972	9
817.654433630895	8
817.672918137079	5
817.691402852525	5
817.709887777233	1
817.728372911202	8
817.746858254433	1
817.765343806926	0
817.783829568518	0
817.802315539371	2
817.820801719649	4
817.839288109026	9
817.857774707665	1
817.876261515565	7
817.894748532564	8
817.913235758989	10
817.931723194675	6
817.950210839459	3
817.968698693506	0
817.987186756814	1
818.005675029548	0
818.024163511217	1
818.042652202311	0
818.061141102667	0
818.079630212285	1
818.098119531165	6
818.116609059143	13
818.135098796384	7
818.153588742886	3
818.172078898651	3
818.190569263678	9
818.209059837966	2
818.227550621353	11
818.246041614166	15
818.264532816077	2
818.283024227414	20
818.30151584785	6
818.320007677548	0
818.338499716507	0
818.356991964566	2
818.375484422049	11
818.393977088796	4
818.41246996464	0
818.430963049747	16
818.44945634428	10
818.467949847911	13
818.486443560805	12
818.504937482797	18
818.523431614215	2
818.541925954895	0
818.560420504674	0
818.578915263878	5
818.597410232182	0
818.615905409747	27
818.634400796575	27
818.652896392666	8
818.671392198018	7
818.68988821247	4
818.708384436347	12
818.726880869323	2
818.745377511561	0
818.763874363062	3
818.782371423988	13
818.80086869385	16
818.819366173138	4
818.837863861688	0
818.856361759337	0
818.874859866412	0
818.893358182586	2
818.911856708022	3
818.930355442885	0
818.948854386846	9
818.967353539906	0
818.985852902392	6
819.004352474141	5
819.022852254989	3
819.041352245263	6
819.059852444635	8
819.078352853271	4
819.096853471169	0
819.115354298329	7
819.133855334752	22
819.152356580274	8
819.170858035222	10
819.189359699269	1
819.207861572579	3
819.226363655315	7
819.24486594715	5
819.263368448247	5
819.281871158444	8
819.300374078067	23
819.318877206953	16
819.337380544937	11
819.355884092348	19
819.374387848859	5
819.392891814631	1
819.411395989667	1
819.429900373965	3
819.448404967363	4
819.466909770187	8
819.485414782273	3
819.503920003459	7
819.522425433908	4
819.540931073619	24
819.559436922593	5
819.57794298083	7
819.59644924833	12
819.614955725093	4
819.633462410955	5
819.651969306243	4
819.670476410631	3
819.688983724281	0
819.707491247195	0
819.725998979371	2
819.744506920811	7
819.763015071513	7
819.781523431314	0
819.800032000542	3
819.81854077887	10
819.83704976646	12
819.855558963477	5
819.874068369594	21
819.892577984973	13
819.911087809615	6
819.929597843357	16
819.948108086526	7
819.966618538794	1
819.985129200488	7
820.003640071282	1
820.022151151339	8
820.04066244066	4
820.059173939243	0
820.077685646926	10
820.096197564035	1
820.114709690244	3
820.13322202588	16
820.151734570615	4
820.170247324614	5
820.188760287875	10
820.2072734604	1
820.225786842024	3
820.244300433076	5
820.26281423339	7
820.281328242804	7
820.299842461481	2
820.318356889422	3
820.336871526625	16
820.355386373092	6
820.373901428823	3
820.392416693816	2
820.410932167909	10
820.42944785143	8
820.447963744049	6
820.466479845933	1
820.484996157079	1
820.503512677489	1
820.522029407162	3
820.540546346099	7
820.559063494135	16
820.577580851599	11
820.596098418162	7
820.614616193988	3
820.633134179078	5
820.651652373431	13
820.670170777048	22
820.688689389929	14
820.707208212072	6
820.725727243316	0
820.744246483823	3
820.762765933757	2
820.781285592791	2
820.799805461089	0
820.81832553865	6
820.836845825475	11
820.855366321399	1
820.873887026751	1
820.892407941203	7
820.910929065081	3
820.92945039806	0
820.947971940303	4
820.966493691809	9
820.985015652578	0
821.003537822448	4
821.022060201745	7
821.040582790142	7
821.059105587966	2
821.07762859489	1
821.096151811078	4
821.11467523653	0
821.133198871245	3
821.151722715224	2
821.170246768304	7
821.18877103081	0
821.207295502417	1
821.225820183451	9
821.244345073585	8
821.262870172983	16
821.281395481645	23
821.29992099957	11
821.318446726596	15
821.336972663049	12
821.355498808602	15
821.374025163583	6
821.392551727664	13
821.411078501009	19
821.429605483618	19
821.44813267549	24
821.466660076463	28
821.485187686864	18
821.503715506528	8
821.522243535293	1
821.540771773321	3
821.559300220614	11
821.57782887717	18
821.59635774299	12
821.614886818075	5
821.633416102423	15
821.651945596036	9
821.670475298748	2
821.689005210889	1
821.707535332129	6
821.726065662634	5
821.744596202403	10
821.763126951436	5
821.781657909569	3
821.800189077131	3
821.818720453792	4
821.837252039881	3
821.855783835071	12
821.874315839525	7
821.892848053243	0
821.911380476225	2
821.929913108471	13
821.948445949818	1
821.966979000592	0
821.985512260467	1
822.004045729771	0
822.022579408174	0
822.041113295842	7
822.059647392774	9
822.078181698806	3
822.096716214267	3
822.115250938991	0
822.133785872817	3
822.152321015906	8
822.170856368424	3
822.189391930042	0
822.207927700925	21
822.226463680908	8
822.244999870319	3
822.263536268994	9
822.28207287677	0
822.300609693975	7
822.31914672028	4
822.337683955849	20
822.356221400683	25
822.374759054781	9
822.393296918143	27
822.411834990606	14
822.430373272498	5
822.44891176349	7
822.46745046391	7
822.485989373431	6
822.504528492217	10
822.523067820267	12
822.541607357582	15
822.560147103997	7
822.57868705984	9
822.597227224785	10
822.615767599157	5
822.634308182631	2
822.652848975369	1
822.671389977372	1
822.689931188639	16
822.708472609007	2
822.727014238803	13
822.745556077865	7
822.764098126026	7
822.782640383453	1
822.801182850144	0
822.8197255261	2
822.838268411321	2
822.856811505806	4
822.875354809556	3
822.893898322407	5
822.912442044687	2
822.930985976067	5
822.949530116712	14
822.968074466622	2
822.986619025797	1
823.005163794236	7
823.02370877194	6
823.042253958745	5
823.060799354979	0
823.079344960314	0
823.097890774913	0
823.116436798942	3
823.134983032071	0
823.153529474301	0
823.172076125961	0
823.190622986884	2
823.209170056909	2
823.227717336363	2
823.246264824918	0
823.264812522738	6
823.283360429822	2
823.301908546172	1
823.320456871787	1
823.339005406666	3
823.357554150647	13
823.376103104056	14
823.394652266567	11
823.413201638343	15
823.431751219547	42
823.450301009853	15
823.468851009424	7
823.487401218096	19
823.505951636197	17
823.524502263563	16
823.54305310003	4
823.561604145762	9
823.58015540076	2
823.598706865022	6
823.61725853855	0
823.635810421343	1
823.6543625134	12
823.672914814559	13
823.691467325148	14
823.710020044837	9
823.728572973792	4
823.747126112012	2
823.765679459497	0
823.784233016248	10
823.802786782263	5
823.82134075738	7
823.839894941926	7
823.858449335574	9
823.877003938486	6
823.895558750664	4
823.914113772108	5
823.932669002817	22
823.95122444279	6
823.969780091866	10
823.98833595037	16
824.006892017976	0
824.025448295012	0
824.044004781149	14
824.062561476551	3
824.081118381218	0
824.099675494987	4
824.118232818186	4
824.13679035065	2
824.155348092215	10
824.173906043046	9
824.192464203306	8
824.211022572668	4
824.229581151295	4
824.248139939188	4
824.266698936182	19
824.285258142606	8
824.303817558131	2
824.322377183086	5
824.340937017142	13
824.359497060464	8
824.378057313051	6
824.396617774904	4
824.415178446023	4
824.433739326243	18
824.452300415893	16
824.470861714644	3
824.489423222826	6
824.507984940108	1
824.526546866657	14
824.545109002471	6
824.563671347386	17
824.582233901732	7
824.600796665343	5
824.619359638056	0
824.637922820034	16
824.656486211443	14
824.675049811952	4
824.693613621728	15
824.71217764077	6
824.730741868913	1
824.749306306486	0
824.767870953161	0
824.786435809266	6
824.805000874472	13
824.823566148944	6
824.842131632682	7
824.860697325686	8
824.879263227956	5
824.897829339492	5
824.916395660129	6
824.934962190197	2
824.953528929366	8
824.972095877801	2
824.990663035502	9
825.009230402469	5
825.027797978702	1
825.046365764201	13
825.064933758802	9
825.083501962833	0
825.102070375966	0
825.120638998364	4
825.139207830029	5
825.15777687096	3
825.176346121157	4
825.19491558062	5
825.213485249349	8
825.232055127344	6
825.250625214441	0
825.269195510804	7
825.287766016597	5
825.306336731492	1
825.324907655489	6
825.343478788917	4
825.362050131611	5
825.380621683406	2
825.399193444632	5
825.41776541496	14
825.436337594554	17
825.454909983579	5
825.473482581541	12
825.492055388934	15
825.510628405593	6
825.529201631518	0
825.547775066545	4
825.566348711003	0
825.584922564563	0
825.603496627389	5
825.622070899481	1
825.64064538084	0
825.659220071465	1
825.677794971192	1
825.69637008035	8
825.714945398609	5
825.733520926136	1
825.752096663092	3
825.770672609151	0
825.789248764476	15
825.807825128904	8
825.826401702762	5
825.844978485887	6
825.863555478113	9
825.882132679606	1
825.90071009053	1
825.919287710556	14
825.937865539849	4
825.956443578408	5
825.975021826069	0
825.993600283161	0
826.012178949356	0
826.03075782498	0
826.049336909708	0
826.067916203702	3
826.086495706962	0
826.105075419489	0
826.123655341283	1
826.142235472343	11
826.160815812506	22
826.179396362099	10
826.197977120795	4
826.216558088757	4
826.235139265986	14
826.253720652482	5
826.272302248244	5
826.290884053273	19
826.309466067405	5
826.328048290967	0
826.346630723632	4
826.365213365564	10
826.383796216762	16
826.402379277227	22
826.420962546959	5
826.439546025958	8
826.458129714223	5
826.476713611591	9
826.49529771839	8
826.513882034291	4
826.532466559459	11
826.551051293894	6
826.569636237596	3
826.588221390565	19
826.606806752636	1
826.625392324139	6
826.643978104744	3
826.66256409478	9
826.681150293919	1
826.699736702324	8
826.718323319997	13
826.736910146937	2
826.755497183143	1
826.774084428452	1
826.792671883193	9
826.811259547036	3
826.829847420146	2
826.848435502523	2
826.867023794332	5
826.885612295078	5
826.904201005256	11
826.922789924702	3
826.94137905325	0
826.959968391229	8
826.978557938311	3
826.99714769466	1
827.01573766044	7
827.034327835324	0
827.052918219474	0
827.071508812727	0
827.090099615412	1
827.108690627199	2
827.127281848418	1
827.14587327874	12
827.164464918329	11
827.183056767185	7
827.201648825308	8
827.220241092699	7
827.238833569192	2
827.257426255117	8
827.276019150145	0
827.294612254604	2
827.313205568167	11
827.331799090996	13
827.350392823093	9
827.368986764293	12
827.387580914925	11
827.406175274823	19
827.424769843825	13
827.443364622094	17
827.461959609795	19
827.480554806599	12
827.49915021267	15
827.517745827844	15
827.53634165245	2
827.554937686323	8
827.5735339293	2
827.592130381708	4
827.610727043219	16
827.629323913998	11
827.647920994044	14
827.666518283357	0
827.685115781938	7
827.703713489622	12
827.722311406738	6
827.740909532958	1
827.759507868444	10
827.778106413363	8
827.796705167384	3
827.815304130673	8
827.833903303066	0
827.85250268489	1
827.871102275982	0
827.889702076177	3
827.90830208564	0
827.926902304535	4
827.945502732532	4
827.964103369798	5
827.982704216331	5
828.001305271968	3
828.019906537036	6
828.038508011208	2
828.057109694812	3
828.075711587519	4
828.094313689494	0
828.112916000736	0
828.131518521247	3
828.150121251025	2
828.16872419007	10
828.187327338219	3
828.205930695801	5
828.224534262486	3
828.243138038438	2
828.261742023658	11
828.280346218146	15
828.298950621902	6
828.317555234926	0
828.336160057053	14
828.354765088612	4
828.373370329275	5
828.391975779206	19
828.410581438404	20
828.429187306871	20
828.447793384605	0
828.466399671607	4
828.485006167877	7
828.503612873251	2
828.522219787893	3
828.540826911967	1
828.559434245145	17
828.57804178759	8
828.596649539304	1
828.615257500285	16
828.63386567037	16
828.652474049888	4
828.671082638509	5
828.689691436563	9
828.70830044372	7
828.726909660145	0
828.745519085839	0
828.7641287208	1
828.782738564865	2
828.801348618527	9
828.819958881129	17
828.838569353162	2
828.8571800343	6
828.875790924706	3
828.89440202438	4
828.913013333322	8
828.931624851532	5
828.950236578846	17
828.968848515593	3
828.987460661443	4
829.006073016726	10
829.024685581113	3
829.043298354768	15
829.061911337691	9
829.080524529883	0
829.099137931178	4
829.117751541906	2
829.136365361738	0
829.154979391003	22
829.173593629372	3
829.192208077008	4
829.210822733914	9
829.229437600087	14
829.248052675365	8
829.266667960075	4
829.285283454054	10
829.303899157136	2
829.322515069487	2
829.341131191107	5
829.359747521994	11
829.378364062151	7
829.396980811575	4
829.415597770269	10
829.434214938066	4
829.452832315296	14
829.47144990163	1
829.490067697232	0
829.508685702103	4
829.527303916243	16
829.545922339651	0
829.564540972328	3
829.583159814109	18
829.601778865322	14
829.62039812564	3
829.639017595391	4
829.657637274246	1
829.67625716237	6
829.694877259762	1
829.713497566258	6
829.732118082188	1
829.750738807221	4
829.769359741688	1
829.787980885259	6
829.806602238098	8
829.825223800207	15
829.843845571584	13
829.862467552229	10
829.881089742144	5
829.899712141162	0
829.918334749614	1
829.93695756717	4
829.955580593995	1
829.974203830089	8
829.992827275451	4
830.011450930082	6
830.030074793982	4
830.048698867151	4
830.067323149424	0
830.085947640966	0
830.104572341941	4
830.123197252021	4
830.141822371369	8
830.160447699987	5
830.179073237873	6
830.197698984864	6
830.216324941288	5
830.234951106816	2
830.253577481613	14
830.272204065844	8
830.29083085918	4
830.309457861784	1
830.328085073492	11
830.346712494634	2
830.365340125046	12
830.383967964561	13
830.40259601351	5
830.421224271564	7
830.439852738887	3
830.458481415478	4
830.477110301339	5
830.495739396304	2
830.514368700703	9
830.532998214371	6
830.551627937144	8
830.570257869185	5
830.588888010661	11
830.60751836124	2
830.626148921089	6
830.644779690208	7
830.663410668595	0
830.682041856087	2
830.700673253013	1
830.719304859043	0
830.737936674342	8
830.756568698911	6
830.775200932749	5
830.793833375856	3
830.812466028233	5
830.831098889714	1
830.849731960629	0
830.868365240648	4
830.886998729937	6
830.905632428495	5
830.924266336323	10
830.942900453419	4
830.961534779786	15
830.980169315421	8
830.998804060162	8
831.017439014336	12
831.036074177615	2
831.054709550163	4
831.073345131981	5
831.091980923068	7
831.110616923425	10
831.129253133051	11
831.147889551782	19
831.166526179946	7
831.185163017216	5
831.203800063755	20
831.222437319564	9
831.241074784642	1
831.25971245899	9
831.278350342607	7
831.296988435494	2
831.315626737485	15
831.334265248747	11
831.352903969442	7
831.371542899242	16
831.390182038312	18
831.408821386651	8
831.427460944261	3
831.446100710974	5
831.464740687123	4
831.483380872376	7
831.502021267063	7
831.520661870856	13
831.539302683918	13
831.55794370625	2
831.576584937852	11
831.595226378558	12
831.613868028699	4
831.632509887945	6
831.651151956625	5
831.669794234411	3
831.688436721466	12
831.707079417791	13
831.725722323386	11
831.74436543825	9
831.76300876222	5
831.781652295624	21
831.800296038133	20
831.818939990077	3
831.837584151125	5
831.856228521444	13
831.874873101033	3
831.893517889726	0
831.912162887855	0
831.930808095253	3
831.949453511756	13
831.968099137529	6
831.986744972737	0
832.00539101705	2
832.024037270633	2
832.042683733487	0
832.061330405445	0
832.079977286838	5
832.098624377336	1
832.117271677269	2
832.135919186307	0
832.154566904615	1
832.173214832193	20
832.191862969042	6
832.21051131516	8
832.229159870548	4
832.247808635042	2
832.266457608805	1
832.285106792004	0
832.303756184308	7
832.322405785882	17
832.341055596726	13
832.359705616841	21
832.37835584606	6
832.39700628488	21
832.41565693264	21
832.434307789835	43
832.452958856135	41
832.471610131706	64
832.490261616546	39
832.508913310657	28
832.527565213874	21
832.546217326525	13
832.564869648447	9
832.583522179474	2
832.602174919771	4
832.620827869339	9
832.639481028177	1
832.658134396285	4
832.676787973664	7
832.695441760313	5
832.714095756067	0
832.732749961257	0
832.751404375552	0
832.770058999118	7
832.788713831954	4
832.80736887406	2
832.826024125436	21
832.844679586084	12
832.863335256001	3
832.881991135024	1
832.900647223318	0
832.919303521047	7
832.937960027881	1
832.956616743986	3
832.975273669362	0
832.993930803843	3
833.012588147759	0
833.031245700946	3
833.049903463239	5
833.068561434802	38
833.087219615636	21
833.105878005905	8
833.124536605115	17
833.14319541376	16
833.161854431676	7
833.180513658863	19
833.199173095155	8
833.217832740718	3
833.236492595717	21
833.255152659821	13
833.273812933196	3
833.292473415677	1
833.311134107593	4
833.32979500878	4
833.348456119073	8
833.367117438801	10
833.385778967635	11
833.404440705741	7
833.423102653116	17
833.441764809763	11
833.46042717568	38
833.479089750868	29
833.497752535162	36
833.516415528726	18
833.535078731727	5
833.553742143833	22
833.57240576521	22
833.591069595858	9
833.609733635777	12
833.628397884966	1
833.647062343262	10
833.665727010993	8
833.684391887831	3
833.703056973939	13
833.721722269318	4
833.740387773968	0
833.759053487889	3
833.777719411081	1
833.796385543544	2
833.815051885113	11
833.833718435953	2
833.852385196229	4
833.871052165611	1
833.889719344264	6
833.908386732188	2
833.927054329383	13
833.945722135684	7
833.964390151421	0
833.983058376264	2
834.001726810543	6
834.020395453929	5
834.039064306585	14
834.057733368512	0
834.076402639711	0
834.095072120181	5
834.113741809757	8
834.132411708769	2
834.151081816887	8
834.169752134276	7
834.188422661102	9
834.207093397034	2
834.225764342237	9
834.244435496711	10
834.263106860291	21
834.281778433308	12
834.300450215431	11
834.31912220699	4
834.337794407655	5
834.356466817592	5
834.3751394368	3
834.393812265279	14
834.412485302865	7
834.431158549887	3
834.449832006015	23
834.468505671579	7
834.48717954625	8
834.505853630193	15
834.524527923406	13
834.543202425891	19
834.561877137648	14
834.58055205851	9
834.59922718881	5
834.617902528215	9
834.636578077057	6
834.655253835006	9
834.673929802226	1
834.692605978717	7
834.711282364315	16
834.729958959349	6
834.748635763655	4
834.767312777068	0
834.785989999751	7
834.804667431872	19
834.823345073099	24
834.842022923597	6
834.860700983202	16
834.879379252244	13
834.898057730557	5
834.916736417977	2
834.935415314833	0
834.954094420796	0
834.972773736031	5
834.991453260537	5
835.010132994315	2
835.028812937365	4
835.047493089521	10
835.066173451114	4
835.084854021813	3
835.103534801949	0
835.122215791192	10
835.140896989707	6
835.159578397493	0
835.178260014386	0
835.196941840716	6
835.215623876318	1
835.234306121026	0
835.252988575171	9
835.271671238423	6
835.290354110947	3
835.309037192742	0
835.32772048381	7
835.346403983984	7
835.365087693595	11
835.383771612478	18
835.402455740468	14
835.421140077729	32
835.439824624262	36
835.458509380068	34
835.477194345145	17
835.495879519494	11
835.514564903115	5
835.533250495843	0
835.551936298008	18
835.57062230928	12
835.589308529824	7
835.60799495964	7
835.626681598728	0
835.645368447088	8
835.66405550472	0
835.682742771458	6
835.701430247634	8
835.720117932917	6
835.738805827472	0
835.757493931464	13
835.776182244563	14
835.794870766769	11
835.813559498412	6
835.832248439328	1
835.85093758935	0
835.86962694881	0
835.888316517377	5
835.907006295215	3
835.925696282326	3
835.94438647871	2
835.963076884365	0
835.981767499293	21
836.000458323492	26
836.019149356799	2
836.037840599543	6
836.056532051395	0
836.075223712518	5
836.093915582914	11
836.112607662582	0
836.131299951357	0
836.14999244957	8
836.168685157055	4
836.187378073647	9
836.206071199512	7
836.224764534648	13
836.243458079058	16
836.262151832739	1
836.280845795693	5
836.299539967919	7
836.318234349253	10
836.336928940024	31
836.355623739902	53
836.374318749053	89
836.393013967476	97
836.411709395171	120
836.430405032139	113
836.44910087838	94
836.467796933728	56
836.486493198513	29
836.505189672406	10
836.523886355571	6
836.542583248009	1
836.561280349719	0
836.579977660702	3
836.598675180958	2
836.617372910486	0
836.636070849121	3
836.654768997029	17
836.673467354375	17
836.692165920828	14
836.710864696553	1
836.729563681552	2
836.748262875823	13
836.766962279201	16
836.785661892017	7
836.804361713941	3
836.823061745303	2
836.841761985772	51
836.860462435513	29
836.879163094528	8
836.897863962815	11
836.91656504021	0
836.935266327043	1
836.953967823148	7
836.972669528361	9
836.991371442847	22
837.010073566605	14
837.028775899637	14
837.047478441941	7
837.066181193518	5
837.084884154368	1
837.103587324325	2
837.12229070372	4
[truncated: 106,070 more rows]
