# Supplementary material for: Identification and tentative removal of collagen glue in Palaeolithic worked bone objects: implications for ZooMS and radiocarbon dating
Source: Sci Rep. 2023 Dec 13;13:22119. doi: 10.1038/s41598-023-49242-7 (PMC10719399; doi:10.1038/s41598-023-49242-7)
Supplement: Supplementary file 2 — Supplementary Information 2. [file 41598_2023_49242_MOESM2_ESM.zip › maldi raw files/780 IST_method 1_1st gelat_A.txt]

800.002291445978	2
800.020574539289	3
800.038857841858	5
800.057141353683	9
800.075425074595	3
800.093709004763	10
800.111993144189	4
800.1302774927	37
800.148562050469	32
800.166846817494	9
800.185131793606	6
800.203416979145	10
800.22170237377	2
800.239987977482	6
800.258273790451	5
800.276559812677	14
800.294846044159	7
800.313132484728	11
800.331419134724	12
800.349705993637	9
800.367993061977	7
800.386280339403	4
800.404567826086	2
800.422855521856	0
800.441143427053	6
800.459431541337	3
800.477719864708	10
800.496008397506	11
800.51429713939	3
800.532586090362	6
800.55087525076	4
800.569164620415	12
800.587454198987	7
800.605743986986	5
800.624033984072	12
800.642324190415	9
800.660614606015	10
800.678905230872	2
800.697196064816	10
800.715487107847	7
800.733778360305	19
800.75206982185	7
800.770361492652	11
800.788653372711	3
800.806945461858	1
800.825237760261	6
800.843530267751	11
800.861822984668	28
800.880115910673	15
800.898409045934	14
800.916702390453	0
800.934995944059	13
800.953289706752	10
800.971583678872	6
800.989877860249	3
801.008172250713	1
801.026466850265	7
801.044761659244	0
801.06305667731	5
801.081351904463	1
801.099647341043	1
801.117942986881	2
801.136238841635	4
801.154534905817	10
801.172831179087	12
801.191127661613	5
801.209424353397	2
801.227721254438	4
801.246018364566	6
801.264315683782	4
801.282613212425	12
801.300910950155	25
801.319208897143	1
801.337507053388	4
801.35580541872	17
801.37410399331	7
801.392402777157	15
801.410701770091	10
801.429000972283	23
801.447300383903	20
801.465600004439	16
801.483899834233	12
801.502199873285	11
801.520500121594	18
801.53880057899	10
801.557101245644	7
801.575402121555	10
801.593703206554	0
801.61200450081	0
801.630306004324	0
801.648607717095	0
801.666909638954	3
801.68521177007	3
801.703514110444	17
801.721816659905	15
801.740119418624	13
801.758422386601	15
801.776725563835	28
801.795028950157	15
801.813332545566	1
801.831636350403	0
801.849940364327	4
801.868244587509	5
801.886549019779	2
801.904853661477	1
801.923158512262	7
801.941463572304	1
801.959768841435	7
801.978074319823	10
801.996380007469	3
802.014685904372	6
802.032992010364	1
802.051298325612	8
802.069604850119	8
802.087911583713	6
802.106218526566	12
802.124525678676	0
802.142833040043	1
802.161140610499	10
802.179448390212	22
802.197756379013	12
802.216064577072	4
802.234372984559	9
802.252681600964	4
802.270990426796	6
802.289299461716	11
802.307608705724	14
802.32591815916	9
802.344227821684	13
802.362537693466	11
802.380847774506	15
802.399158064634	19
802.417468564019	2
802.435779272492	8
802.454090190394	30
802.472401317383	16
802.490712653631	4
802.509024198966	10
802.527335953559	9
802.545647917411	6
802.56396009052	1
802.582272472887	0
802.600585064173	7
802.618897864886	1
802.637210874687	5
802.655524093747	13
802.673837522064	3
802.69215115964	16
802.710465006304	5
802.728779062225	5
802.747093327235	8
802.765407801673	9
802.783722485029	5
802.802037377984	6
802.820352479856	8
802.838667790987	10
802.856983311375	3
802.875299040852	5
802.893614979587	3
802.911931127751	12
802.930247484832	5
802.948564051172	4
802.96688082677	9
802.985197811626	1
803.00351500557	3
803.021832408943	21
803.040150021404	8
803.058467842953	8
803.07678587376	7
803.095104113826	1
803.11342256298	0
803.131741221562	5
803.150060089233	8
803.168379166162	7
803.186698452179	9
803.205017947455	6
803.223337651989	6
803.241657565781	11
803.259977688662	0
803.278298020801	24
803.296618562029	21
803.314939312685	13
803.333260272429	8
803.351581441432	7
803.369902819523	6
803.388224406873	5
803.406546203481	9
803.424868209178	8
803.443190424133	3
803.461512848517	7
803.479835481819	7
803.498158324549	9
803.516481376369	1
803.534804637276	8
803.553128107612	16
803.571451787037	5
803.58977567572	2
803.608099773492	8
803.626424080693	7
803.644748596812	5
803.66307332236	4
803.681398256996	0
803.699723401061	0
803.718048754044	6
803.736374316456	2
803.754700087957	6
803.773026068717	9
803.791352258565	10
803.809678657842	6
803.828005266207	8
803.846332083661	6
803.864659110374	0
803.882986346345	5
803.901313791576	2
803.919641446065	9
803.937969309643	5
803.956297382479	9
803.974625664405	13
803.992954155589	3
804.011282856032	0
804.029611765733	2
804.047940884694	5
804.066270212743	3
804.084599749881	9
804.102929496448	3
804.121259452104	5
804.139589617019	5
804.157919991193	0
804.176250574455	2
804.194581366976	3
804.212912368586	4
804.231243579455	13
804.249574999754	6
804.267906629141	2
804.286238467616	10
804.304570515351	5
804.322902772345	13
804.341235238427	6
804.359567913939	15
804.37790079854	23
804.3962338924	17
804.414567195349	5
804.432900707556	8
804.451234429023	10
804.469568359579	3
804.487902499564	13
804.506236848638	19
804.524571406801	4
804.542906174222	17
804.561241150903	3
804.579576336844	6
804.597911732043	7
804.616247336332	10
804.634583149709	9
804.652919172516	8
804.671255404412	1
804.689591845396	3
804.707928495981	2
804.726265355484	6
804.744602424247	11
804.762939702098	4
804.781277189379	1
804.799614885749	2
804.817952791379	12
804.836290906097	11
804.854629230075	4
804.872967763312	11
804.891306505808	14
804.909645457394	6
804.927984618239	13
804.946323988343	4
804.964663567536	4
804.983003355989	14
805.001343353701	4
805.019683560502	3
805.038023976733	0
805.056364602054	7
805.074705436463	3
805.093046480302	6
805.11138773323	8
805.129729195247	0
805.148070866524	15
805.166412747231	3
805.184754837027	11
805.203097135912	6
805.221439644057	11
805.239782361461	4
805.258125288125	4
805.276468424048	9
805.29481176889	11
805.313155323163	10
805.331499086524	12
805.349843059145	18
805.368187241026	5
805.386531632166	7
805.404876232395	9
805.423221041885	17
805.441566060634	8
805.459911288472	4
805.47825672557	15
805.496602371927	14
805.514948227374	5
805.533294292081	9
805.551640566047	7
805.569987049274	15
805.588333741589	15
805.606680643165	3
805.625027753999	0
805.643375073924	1
805.661722603108	3
805.680070341382	11
805.698418289086	3
805.71676644605	6
805.735114811932	8
805.753463387245	2
805.771812171648	10
805.79016116531	3
805.808510368062	13
805.826859780244	6
805.845209401515	3
805.863559232047	4
805.881909271668	3
805.900259520549	13
805.91860997869	7
805.936960646091	6
805.955311522581	5
805.973662608331	1
805.992013903171	4
806.010365407441	9
806.028717120801	7
806.047069043251	6
806.065421175131	1
806.0837735161	11
806.10212606633	13
806.120478825649	2
806.138831794399	6
806.157184972067	1
806.175538359338	0
806.193891955527	11
806.212245760976	7
806.230599775685	6
806.248953999484	21
806.267308432543	8
806.285663074862	1
806.304017926442	1
806.322372987111	3
806.34072825704	11
806.359083736059	14
806.377439424509	7
806.395795322049	6
806.414151428849	16
806.432507744738	10
806.450864269887	3
806.469221004298	17
806.487577947968	8
806.505935100728	2
806.524292462748	0
806.542650034029	2
806.561007814399	2
806.57936580403	22
806.597724002921	1
806.616082411073	0
806.634441028314	7
806.652799854816	8
806.671158890407	3
806.689518135259	0
806.707877589371	0
806.726237252744	3
806.744597125377	1
806.7629572071	7
806.781317497913	3
806.799677998157	13
806.818038707491	9
806.836399626085	15
806.85476075394	4
806.873122090885	0
806.89148363709	1
806.909845392386	3
806.928207357112	17
806.946569530928	24
806.964931914005	17
806.983294506172	13
807.00165730777	6
807.020020318288	1
807.038383538236	9
807.056746967275	5
807.075110605745	0
807.093474453134	7
807.111838509784	14
807.130202775694	5
807.148567250866	7
807.166931935298	5
807.18529682882	10
807.203661931602	6
807.222027243646	1
807.240392764779	2
807.258758495173	15
807.277124434658	15
807.295490583573	2
807.313856941579	8
807.332223508846	6
807.350590285203	6
807.368957270991	22
807.387324465698	12
807.405691869838	1
807.424059483238	1
807.442427305728	4
807.460795337308	7
807.47916357832	0
807.497532028422	1
807.515900687785	4
807.534269556238	3
807.552638633952	4
807.571007920927	2
807.589377417163	7
807.607747122489	11
807.626117037076	6
807.644487160924	9
807.662857494033	3
807.681228036233	6
807.699598787522	3
807.717969748243	21
807.736340918055	7
807.754712297128	2
807.773083885461	8
807.791455682885	4
807.80982768957	8
807.828199905516	8
807.846572330553	7
807.864944965021	11
807.883317808409	5
807.901690861229	2
807.920064123139	2
807.93843759431	3
807.956811274571	0
807.975185164265	7
807.993559263049	0
808.011933571094	6
808.030308088229	12
808.048682814626	6
808.067057750284	0
808.085432895203	1
808.103808249213	1
808.122183812484	4
808.140559585016	22
808.158935566638	19
808.177311757522	6
808.195688157667	3
808.214064766903	1
808.2324415854	11
808.250818613158	11
808.269195850178	2
808.287573296288	12
808.305950951659	20
808.324328816292	19
808.342706890015	28
808.361085173	6
808.379463665246	16
808.397842366583	10
808.416221277181	7
808.434600397211	10
808.452979726161	13
808.471359264373	14
808.489739011846	11
808.508118968581	24
808.526499134406	28
808.544879509492	18
808.56326009384	8
808.581640887279	5
808.60002189015	1
808.618403101941	2
808.636784523165	3
808.65516615365	9
808.673547993054	1
808.691930041891	2
808.710312299819	0
808.728694767009	0
808.74707744346	14
808.765460329173	6
808.783843423976	2
808.802226728041	10
808.820610241197	2
808.838993963785	7
808.857377895294	2
808.875762036406	3
808.894146386437	14
808.912530945731	21
808.930915714286	9
808.949300691931	5
808.967685878839	8
808.986071275008	2
809.00445688044	0
809.022842694962	0
809.041228718745	4
809.059614951791	12
809.078001393927	2
809.096388045496	8
809.114774905986	0
809.133161975907	4
809.15154925492	3
809.169936743195	7
809.18832444056	13
809.206712347359	13
809.225100463248	7
809.243488788228	17
809.261877322641	25
809.280266066145	12
809.29865501874	11
809.317044180768	17
809.335433551887	5
809.353823132268	7
809.372212921911	6
809.390602920645	5
809.408993128641	9
809.427383545899	11
809.445774172247	12
809.464165007858	9
809.482556052731	8
809.500947306866	10
809.519338770092	10
809.53773044258	7
809.556122324331	4
809.574514415172	0
809.592906715275	2
809.61129922447	7
809.629691943097	8
809.648084870816	7
809.666478007797	2
809.68487135404	1
809.703264909374	7
809.7216586738	0
809.740052647658	2
809.758446830608	1
809.776841222991	2
809.795235824294	3
809.81363063503	14
809.832025654858	20
809.850420883777	3
809.868816322129	11
809.887211969743	10
809.905607826448	6
809.924003892245	4
809.942400167304	9
809.960796651626	10
809.97919334521	3
809.997590248056	10
810.015987359993	5
810.034384681193	0
810.052782211484	2
810.071179951037	1
810.089577899853	9
810.107976057931	11
810.126374425101	6
810.144773001533	5
810.163171787227	1
810.181570782013	13
810.199969986061	4
810.218369399372	15
810.236769021945	11
810.255168853609	19
810.273568894536	29
810.291969144726	17
810.310369604006	5
810.32877027255	11
810.347171150356	11
810.365572237424	5
810.383973533584	18
810.402375038836	8
810.420776753521	3
810.439178677297	9
810.457580810508	10
810.475983152638	14
810.494385704032	2
810.512788464688	0
810.531191434606	6
810.549594613616	2
810.56799800206	3
810.586401599595	3
810.604805406222	2
810.623209422112	5
810.641613647264	6
810.66001808168	11
810.678422725357	9
810.696827578127	17
810.715232639988	7
810.733637911282	0
810.752043391669	21
810.770449081318	3
810.78885498023	2
810.807261088234	5
810.825667405501	14
810.844073931859	5
810.862480667651	9
810.880887612535	2
810.899294766511	19
810.91770212992	7
810.936109702422	8
810.954517484186	1
810.972925475213	12
810.991333675331	6
811.009742084713	1
811.028150703358	4
811.046559531094	12
811.064968568093	1
811.083377814356	2
811.10178726971	1
811.120196934327	3
811.138606808378	9
811.15701689135	3
811.175427183585	6
811.193837685082	2
811.212248395843	3
811.230659315696	0
811.249070444983	5
811.267481783362	6
811.285893330833	16
811.304305087566	14
811.322717053563	19
811.341129228652	15
811.359541613175	8
811.37795420679	10
811.396367009668	12
811.414780021638	21
811.433193242872	9
811.451606673368	17
811.470020313128	10
811.488434161979	5
811.506848220094	9
811.5252624873	1
811.54367696377	0
811.562091649504	7
811.580506544671	2
811.59892164876	3
811.617336962111	2
811.635752484726	2
811.654168216433	1
811.672584157403	3
811.691000307637	0
811.709416667134	3
811.727833235723	1
811.746250013575	3
811.76466700069	2
811.783084196898	1
811.801501602369	1
811.819919217104	0
811.838337041102	0
811.856755074192	1
811.875173316545	3
811.89359176799	6
811.912010428871	13
811.930429298843	18
811.948848378079	16
811.967267666407	9
811.985687163998	5
812.004106870853	9
812.022526786801	7
812.040946912182	0
812.059367246657	17
812.077787790223	8
812.096208543224	3
812.114629505318	0
812.133050676504	1
812.151472057124	6
812.169893646837	8
812.188315445813	4
812.206737453882	5
812.225159671386	7
812.243582097811	11
812.262004733842	11
812.280427578794	2
812.298850633009	2
812.317273896317	14
812.33569736906	22
812.354121050895	11
812.372544941994	9
812.390969042357	15
812.409393351812	8
812.427817870531	4
812.446242598342	23
812.464667535417	5
812.483092681927	13
812.501518037529	21
812.519943602224	8
812.538369376183	1
812.556795359405	10
812.57522155172	5
812.593647953299	2
812.612074564313	11
812.630501384419	3
812.648928413618	1
812.667355652081	3
812.685783099636	5
812.704210756627	7
812.722638622881	4
812.741066698057	6
812.759494982668	6
812.777923476371	7
812.796352179338	8
812.814781091398	6
812.833210212894	0
812.851639543481	8
812.870069083333	6
812.888498832278	5
812.906928790486	6
812.925358957959	18
812.943789334695	7
812.962219920524	4
812.980650715617	1
812.999081719974	5
813.017512933424	1
813.035944356138	2
813.054375988116	9
813.072807829358	15
813.091239879693	3
813.109672139292	16
813.128104607983	1
813.146537285939	5
813.16497017333	3
813.183403269643	5
813.201836575391	9
813.220270090232	19
813.238703814166	3
813.257137747535	7
813.275571890169	21
813.294006241723	11
813.312440802714	8
813.330875572797	8
813.349310552145	15
813.367745740586	10
813.386181138462	10
813.404616745431	3
813.423052561664	5
813.441488587161	2
813.459924821752	22
813.478361265435	6
813.496797918554	11
813.515234780938	8
813.533671852414	1
813.552109132983	15
813.570546622989	13
813.588984322087	8
813.607422230278	8
813.625860347904	3
813.644298674624	4
813.662737210608	13
813.681175955857	12
813.699614910199	4
813.718054073805	1
813.736493446675	4
813.754933028639	6
813.773372819867	4
813.791812820359	9
813.810253030116	5
813.828693448966	8
813.847134077081	21
813.86557491446	7
813.884015960932	16
813.902457216669	30
813.920898681499	14
813.939340355765	9
813.957782239124	21
813.976224331748	10
813.994666633636	16
814.013109144618	16
814.031551864864	14
814.049994794203	12
814.068437932978	3
814.086881280847	3
814.105324837808	3
814.123768604206	4
814.142212579697	14
814.160656764453	10
814.179101158302	14
814.197545761587	8
814.215990573966	9
814.234435595437	13
814.252880826174	12
814.271326266175	7
814.289771915441	9
814.308217773972	36
814.326663841596	8
814.345110118485	11
814.363556604467	12
814.382003299714	6
814.400450204226	4
814.418897318003	13
814.437344641044	13
814.455792173179	9
814.474239914407	12
814.492687865072	3
814.51113602483	8
814.529584393853	3
814.548032971969	5
814.566481759522	0
814.584930755997	14
814.603379961908	19
814.621829376913	9
814.640279001354	10
814.658728834888	3
814.677178877517	0
814.695629129409	3
814.714079590568	0
814.732530260819	6
814.750981140507	15
814.769432229289	12
814.787883527164	13
814.806335034476	10
814.824786750881	4
814.84323867638	5
814.861690811315	3
814.880143155344	0
814.898595708638	4
814.917048471198	9
814.93550144285	18
814.953954623768	12
814.972408013952	1
814.990861613228	2
815.00931542177	0
815.027769439577	14
815.046223666478	7
815.064678102644	10
815.083132748075	2
815.101587602772	9
815.120042666562	15
815.138497939617	7
815.156953421938	8
815.175409113352	6
815.193865014032	10
815.212321123976	4
815.230777443187	5
815.249233971491	16
815.26769070906	9
815.286147655723	20
815.304604811651	4
815.323062177016	7
815.341519751304	20
815.359977535028	17
815.378435527846	5
815.396893729759	6
815.415352141108	11
815.43381076155	12
815.452269591259	5
815.470728630232	12
815.4891878783	20
815.507647335633	11
815.52610700206	10
815.544566877924	7
815.563026962882	6
815.581487257105	10
815.599947760594	3
815.618408473177	1
815.636869394853	1
815.655330526139	4
815.673791866347	2
815.69225341582	0
815.710715174387	7
815.729177142392	3
815.747639319491	9
815.766101705854	4
815.784564301313	3
815.803027106036	17
815.821490120026	8
815.839953343281	2
815.85841677563	5
815.876880417244	6
815.895344268125	11
815.913808328271	7
815.932272597511	19
815.950737075845	6
815.969201763617	9
815.987666660482	3
816.006131766614	7
816.024597082011	14
816.043062606502	6
816.061528340259	1
816.079994283282	4
816.098460435399	0
816.116926796953	2
816.13539336743	5
816.153860147344	2
816.172327136353	8
816.190794334627	0
816.209261741996	0
816.227729358802	1
816.246197184702	13
816.264665219868	12
816.283133464129	28
816.301601917655	10
816.320070580447	7
816.338539452505	9
816.357008533658	10
816.375477824076	11
816.393947323589	16
816.412417032539	6
816.430886950584	11
816.449357077894	18
816.467827414299	6
816.48629795997	6
816.504768714907	15
816.523239678938	17
816.541710852407	4
816.560182234971	1
816.5786538268	8
816.597125627724	4
816.615597637914	14
816.634069857198	8
816.65254228592	11
816.671014923737	8
816.689487770819	11
816.707960827168	0
816.726434092611	6
816.74490756732	10
816.763381251124	2
816.781855144366	2
816.800329246702	12
816.818803558305	0
816.837278079001	14
816.855752808964	4
816.874227748194	1
816.892702896517	0
816.911178254279	7
816.929653821136	2
816.948129597258	3
816.966605582475	12
816.985081776959	3
817.003558180708	1
817.022034793725	3
817.040511615835	7
817.05898864704	4
817.077465887684	17
817.095943337421	13
817.114420996426	9
817.132898864696	8
817.151376942062	7
817.169855228693	22
817.188333724591	3
817.206812429584	7
817.225291344015	6
817.243770467541	4
817.262249800161	4
817.28072934222	11
817.299209093373	8
817.317689053621	3
817.336169223135	5
817.354649602088	8
817.373130190135	8
817.391610987277	7
817.410091993686	1
817.428573209362	10
817.447054634132	13
817.46553626834	17
817.484018111643	5
817.502500164213	0
817.520982425877	9
817.539464896809	19
817.557947577006	8
817.576430466299	10
817.59491356503	6
817.613396872856	4
817.631880389777	10
817.650364115964	6
817.668848051418	3
817.687332196139	2
817.705816550126	0
817.724301113209	2
817.742785885558	14
817.761270867002	8
817.779756057713	7
817.79824145769	13
817.816727066935	1
817.835212885274	18
817.85369891288	10
817.872185149753	0
817.89067159572	0
817.909158250955	3
817.927645115628	17
817.946132189225	1
817.964619472088	0
817.983106964218	6
818.001594665443	5
818.020082576107	3
818.038570695866	8
818.057059024892	11
818.075547563013	1
818.094036310401	4
818.112525267055	25
818.131014432805	13
818.149503807994	11
818.167993392278	0
818.186483185656	1
818.204973188474	7
818.223463400387	8
818.241953821395	6
818.260444451842	7
818.278935291384	7
818.297426340193	16
818.315917598097	8
818.334409065269	8
818.352900741707	6
818.371392627412	13
818.389884722385	6
818.408377026453	15
818.426869539615	21
818.445362262217	22
818.463855193915	10
818.482348334707	8
818.500841685111	8
818.519335244437	19
818.537829013031	9
818.55632299072	5
818.574817177677	11
818.593311573901	8
818.611806179563	9
818.630300994149	0
818.648796018003	3
818.667291251124	3
818.68578669334	5
818.704282344823	0
818.722778205745	3
818.741274275591	4
818.759770554876	13
818.778267043257	1
818.796763740733	0
818.815260647648	1
818.833757763658	0
818.852255088936	2
818.870752623482	0
818.889250367122	6
818.90774832003	14
818.926246482034	33
818.944744853477	8
818.963243434015	4
818.981742223821	3
819.000241222722	2
819.018740430891	6
819.037239848327	0
819.055739475031	2
819.07423931083	0
819.092739355897	0
819.111239610231	1
819.129740073661	2
819.148240746358	5
819.166741628151	3
819.185242719555	5
819.203744019883	3
819.222245529306	2
819.240747248169	10
819.259249176128	10
819.277751313354	10
819.296253659848	14
819.314756215437	9
819.333258980294	3
819.351761954419	10
819.370265137639	5
819.388768530299	9
819.407272132055	3
819.425775942907	3
819.444279963198	3
819.462784192584	8
819.481288631067	3
819.499793278817	11
819.518298136007	15
819.536803202293	6
819.555308477674	4
819.573813962323	3
819.59231965624	7
819.610825559425	15
819.629331671705	8
819.647837993254	4
819.66634452407	7
819.684851263982	0
819.703358213161	2
819.721865371609	3
819.740372739324	7
819.758880316136	7
819.777388102215	7
819.79589609739	9
819.814404302005	6
819.832912715544	4
819.851421338695	6
819.869930170769	6
819.888439212112	9
819.906948462722	11
819.925457922429	0
819.943967591403	3
819.962477469645	0
819.980987557156	7
819.999497853762	10
820.018008359636	4
820.036519074779	4
820.055029999017	0
820.073541132523	6
820.09205247547	12
820.110564027341	15
820.129075788479	4
820.147587758886	8
820.16609993856	2
820.184612327331	3
820.20312492537	14
820.221637732677	3
820.24015074908	3
820.258663974751	5
820.27717740969	10
820.295691053898	13
820.314204907201	12
820.332718969773	5
820.351233241613	5
820.36974772255	4
820.388262412754	11
820.406777312226	8
820.425292420967	10
820.443807738804	21
820.462323265737	14
820.480839002111	12
820.49935494758	3
820.517871102319	3
820.536387466325	11
820.554904039427	2
820.573420821798	5
820.591937813437	2
820.610455014173	5
820.628972424176	5
820.647490043621	2
820.666007871989	3
820.684525909626	2
820.703044156531	7
820.721562612705	14
820.740081277974	3
820.758600152513	9
820.77711923632	7
820.795638529223	0
820.814158031394	1
820.832677742834	0
820.851197663543	5
820.869717793347	3
820.888238132421	2
820.906758680763	2
820.925279438201	1
820.943800404908	0
820.962321580883	8
820.980842965955	4
820.999364560467	1
821.017886364076	1
821.036408376782	2
821.054930598755	9
821.073453029998	1
821.091975670509	11
821.110498520289	6
821.129021579165	0
821.147544847138	2
821.166068324551	0
821.184592011061	3
821.203115906668	13
821.221640011888	10
821.240164326032	8
821.258688849444	6
821.277213581953	4
821.295738523731	0
821.314263674778	2
821.332789035266	6
821.351314604678	3
821.369840383359	13
821.388366371308	10
821.406892568526	11
821.425418974841	12
821.443945590425	23
821.462472415278	7
821.480999449227	8
821.499526692445	4
821.518054144932	14
821.536581806516	16
821.555109677541	2
821.573637757662	6
821.59216604688	6
821.610694545367	6
821.629223253123	1
821.647752170148	1
821.66628129627	0
821.684810631833	5
821.703340176492	10
821.721869930249	1
821.740399893274	1
821.758930065568	5
821.777460446959	2
821.795991037791	0
821.81452183772	7
821.833052846918	0
821.851584065213	6
821.870115492777	9
821.88864712961	5
821.907178975713	3
821.925711030912	3
821.94424329538	3
821.962775768945	2
821.981308451779	3
821.999841343882	7
822.018374445427	9
822.036907755896	4
822.055441275634	2
822.073975004642	3
822.092508942746	1
822.11104309012	5
822.129577446935	13
822.148112012675	2
822.166646787684	6
822.185181771962	1
822.20371696551	18
822.222252368154	12
822.24078798024	1
822.259323801424	3
822.277859831704	5
822.296396071253	7
822.314932520072	5
822.33346917816	4
822.352006045517	10
822.370543121799	28
822.389080407523	9
822.407617902344	10
822.426155606434	7
822.444693519794	11
822.463231642423	11
822.481769974149	11
822.500308515144	8
822.518847265409	17
822.537386224771	18
822.555925393403	18
822.574464771304	3
822.593004358474	1
822.611544154742	5
822.630084160107	2
822.648624374913	8
822.667164798817	8
822.68570543199	15
822.704246274433	12
822.722787325973	3
822.741328586783	19
822.759870056862	21
822.778411736038	10
822.796953624484	7
822.815495722372	10
822.834038029185	3
822.852580545267	2
822.871123270619	7
822.889666205241	2
822.90820934896	15
822.926752702121	11
822.945296264207	3
822.963840035735	7
822.98238401636	17
823.000928206255	5
823.019472605248	3
823.038017213682	13
823.056562031214	3
823.075107057843	4
823.093652293742	6
823.112197738911	10
823.130743393349	8
823.149289257058	7
823.167835329863	0
823.186381611939	15
823.204928103112	3
823.223474803727	0
823.242021713439	1
823.26056883225	8
823.279116160502	3
823.297663697852	0
823.316211444471	3
823.334759400188	6
823.353307565175	8
823.371855939432	13
823.390404522959	8
823.408953315584	14
823.427502317478	21
823.446051528642	12
823.464600948904	2
823.483150578436	1
823.501700417238	11
823.520250465309	4
823.538800722479	9
823.557351188918	2
823.575901864455	21
823.594452749262	11
823.613003843512	11
823.631555146687	6
823.650106659304	15
823.668658381019	12
823.687210311831	0
823.705762452086	14
823.724314801611	12
823.742867360062	26
823.761420127955	10
823.779973104945	10
823.798526291206	9
823.817079686737	6
823.835633291538	3
823.854187105437	0
823.872741128434	2
823.891295360873	7
823.90984980241	0
823.928404453217	0
823.946959313295	2
823.96551438247	4
823.984069660915	0
824.002625148631	4
824.021180845445	27
824.039736751529	13
824.058292866883	11
824.076849191508	10
824.09540572523	14
824.113962468223	18
824.132519420313	2
824.151076581674	8
824.169633952305	13
824.188191532379	18
824.206749321379	9
824.225307319649	5
824.243865527189	2
824.262423943827	14
824.280982569736	11
824.299541405087	12
824.318100449364	16
824.336659702912	11
824.35521916573	15
824.373778837818	10
824.392338719004	6
824.410898809634	14
824.429459109361	5
824.448019618187	13
824.466580336283	13
824.485141263649	16
824.503702400286	0
824.522263746194	2
824.540825301027	14
824.559387065303	3
824.577949038677	0
824.596511221495	4
824.615073613238	2
824.633636214424	1
824.652199024881	0
824.670762044263	5
824.689325273088	6
824.707888711012	3
824.726452358206	14
824.745016214671	11
824.763580280407	13
824.782144555241	9
824.800709039345	33
824.819273732548	16
824.837838635022	1
824.856403746939	6
824.874969067781	7
824.893534597894	1
824.912100337278	0
824.930666285933	4
824.949232443686	10
824.967798810882	4
824.986365387177	8
825.00493217257	1
825.023499167406	10
825.042066371168	6
825.060633784374	13
825.079201406677	14
825.097769238425	6
825.11633727927	1
825.134905529214	1
825.153473988429	1
825.172042656915	2
825.190611534499	9
825.209180621526	13
825.227749917652	14
825.246319423049	11
825.264889137545	20
825.283459061311	9
825.302029194176	5
825.320599536656	13
825.339170088063	4
825.357740848568	1
825.376311818517	3
825.394882997565	8
825.413454385883	15
825.432025983472	11
825.45059779016	14
825.469169806119	15
825.487742031349	6
825.50631446585	0
825.52488710945	2
825.543459962321	2
825.562033024463	3
825.580606295703	3
825.599179776215	13
825.617753465825	2
825.636327364879	15
825.654901473032	10
825.673475790455	9
825.692050316978	16
825.710625052771	1
825.729199997836	7
825.747775152172	17
825.766350515607	15
825.784926088313	10
825.80350187029	5
825.822077861366	6
825.840654061714	6
825.859230471332	2
825.877807090049	0
825.89638391821	4
825.91496095547	4
825.933538202002	7
825.952115657631	28
825.970693322533	16
825.989271196533	0
826.007849279977	5
826.02642757252	0
826.045006074334	3
826.063584785247	5
826.082163705604	16
826.100742834887	8
826.119322173787	6
826.137901721614	6
826.156481478711	11
826.175061444907	0
826.193641620548	17
826.212222005288	9
826.230802599299	9
826.249383402408	9
826.267964414962	6
826.286545636442	15
826.305127067367	13
826.32370870739	10
826.342290556858	2
826.360872615252	16
826.37945488309	10
826.398037360027	9
826.416620046063	11
826.435202941543	13
826.453786046295	12
826.472369360146	11
826.490952883096	1
826.509536615318	6
826.528120556811	6
826.546704707576	1
826.565289067612	0
826.583873636748	0
826.602458415155	12
826.621043402662	4
826.63962859944	2
826.65821400549	0
826.676799620811	1
826.695385445405	3
826.713971479097	6
826.732557721889	6
826.751144174125	0
826.76973083546	7
826.788317705894	8
826.806904785773	4
826.825492074924	1
826.844079573001	16
826.862667280523	12
826.881255197144	16
826.899843323037	10
826.918431658374	20
826.937020202638	7
826.955608956174	11
826.974197918982	13
826.992787090888	3
827.011376472067	3
827.029966062691	6
827.048555862241	3
827.067145871236	2
827.08573608933	6
827.104326516523	8
827.122917153161	8
827.141507998899	0
827.160099053908	21
827.178690318189	8
827.19728179157	6
827.215873474223	9
827.234465365975	0
827.253057467172	8
827.271649777468	15
827.290242297037	1
827.308835025704	7
827.327427963644	13
827.346021110857	23
827.364614467341	30
827.383208033097	19
827.40180180778	17
827.420395791908	11
827.438989985135	3
827.457584387635	12
827.476178999407	7
827.494773820451	9
827.513368850594	1
827.53196409001	1
827.550559538525	7
827.569155196485	3
827.587751063372	4
827.606347139877	7
827.624943425308	11
827.643539920012	7
827.662136623988	11
827.680733537064	7
827.699330659412	8
827.717927991205	2
827.736525531925	10
827.755123281917	4
827.773721241182	0
827.792319409719	1
827.810917787355	4
827.829516374437	9
827.848115170619	7
827.8667141759	1
827.885313390453	5
827.903912814279	2
827.922512447205	15
827.941112289576	12
827.959712341046	6
827.978312601789	4
827.996913071632	0
828.015513750747	9
828.034114639135	6
828.052715736795	8
828.071317043555	1
828.089918559588	0
828.10852028472	9
828.127122219298	1
828.145724362803	2
828.164326715926	14
828.182929277976	2
828.201532049298	3
828.220135029893	1
828.238738219588	8
828.257341618555	20
828.275945226796	9
828.294549044308	5
828.313153071094	9
828.33175730698	9
828.350361751965	18
828.368966406396	12
828.387571269926	16
828.40617634273	24
828.424781624633	3
828.443387115982	6
828.461992816258	5
828.480598725979	5
828.4992048448	12
828.517811173068	16
828.536417710262	7
828.555024456902	7
828.573631412642	6
828.592238577654	9
828.610845951767	16
828.629453535325	18
828.648061327984	0
828.666669329742	10
828.685277540774	12
828.703885961078	1
828.722494590655	2
828.741103429505	10
828.759712477455	7
828.778321734678	0
828.796931201001	0
828.815540876597	2
828.834150761466	7
828.852760855781	1
828.871371159023	0
828.889981671538	1
828.908592393153	5
828.927203324214	6
828.945814464375	0
828.964425813809	5
828.983037372517	13
829.001649140324	1
829.020261117405	15
829.038873303585	5
829.057485699212	0
829.076098303939	11
829.094711117939	5
829.113324141039	8
829.131937373413	26
829.150550815059	39
829.169164465979	13
829.187778325999	4
829.206392395292	26
829.225006673858	27
829.243621161525	17
829.262235858465	2
829.280850764678	0
829.299465879991	5
829.31808120475	13
829.33669673861	13
829.35531248157	14
829.373928433804	7
829.39254459531	10
829.41116096609	8
829.429777546144	10
829.448394335297	3
829.467011333724	1
829.485628541251	6
829.504245958052	1
829.522863584126	7
829.541481419474	5
829.560099463921	3
829.578717717643	10
829.597336180637	8
829.615954852732	1
829.634573734101	6
829.653192824743	6
829.671812124658	12
829.690431633674	8
829.709051351963	6
829.727671279353	7
829.746291416016	2
829.764911762126	4
829.783532317163	3
829.802153081647	19
829.820774055231	16
829.839395237916	12
829.858016630047	8
829.876638231452	8
829.895260041785	13
829.913882061564	5
829.932504290443	3
829.951126728597	5
829.969749376024	1
829.988372232551	1
830.006995298525	3
830.025618573427	3
830.044242057775	8
830.062865751225	17
830.081489653947	9
830.100113765771	10
830.118738087041	8
830.137362617412	2
830.155987357056	2
830.174612305801	3
830.19323746382	13
830.211862831113	0
830.230488407679	8
830.249114193346	9
830.267740188287	11
830.286366392329	9
830.304992805818	6
830.323619428407	4
830.34224626027	21
830.360873301234	13
830.379500551472	13
830.398128010983	29
830.416755679596	22
830.435383557655	19
830.454011644815	6
830.472639941249	11
830.491268446784	18
830.509897161593	11
830.528526085502	13
830.547155218859	3
830.56578456149	5
830.584414113048	13
830.603043874054	23
830.62167384416	18
830.64030402354	8
830.658934412022	9
830.67756500995	5
830.696195816979	2
830.714826833283	0
830.733458058687	1
830.752089493365	4
830.770721137317	0
830.789352990371	1
830.807985052871	0
830.826617324473	5
830.845249805349	9
830.863882495325	3
830.882515394576	5
830.901148503101	3
830.9197818209	6
830.9384153478	15
830.957049083801	6
830.97568302925	6
830.994317183799	0
831.012951547623	8
831.031586120721	2
831.05022090292	8
831.068855894393	13
831.08749109514	7
831.106126504989	9
831.124762124112	8
831.143397952682	10
831.16203399018	4
831.180670237126	4
831.199306693	4
831.217943358321	18
831.236580232743	20
831.255217316613	24
831.273854609584	12
831.292492111657	5
831.311129823003	17
831.329767743624	6
831.348405873346	17
831.367044212516	7
831.385682760787	5
831.404321518333	1
831.422960484979	4
831.441599660901	28
831.460239046096	31
831.478878640566	12
831.497518444138	4
831.516158456983	3
831.534798678931	0
831.553439110152	6
831.572079750648	1
831.590720600419	7
831.609361659464	12
831.628002927611	9
831.646644404859	9
831.665286091554	4
831.683927987352	13
831.702570092423	8
831.72121240677	5
831.739854930217	3
831.75849766294	3
831.777140604937	6
831.795783756035	5
831.814427116408	6
831.833070686056	5
831.851714464978	9
831.870358453002	9
831.8890026503	2
831.9076470567	1
831.926291672375	7
831.944936497498	11
831.963581531722	3
831.982226775048	8
832.000872227648	1
832.019517889523	2
832.0381637605	0
832.056809840925	15
832.075456130451	9
832.094102629079	10
832.112749336982	22
832.131396254159	11
832.150043380612	14
832.168690716339	7
832.187338261168	14
832.205986015272	1
832.224633978477	7
832.243282150957	7
832.261930532712	3
832.280579123742	8
832.299227924048	3
832.317876933454	7
832.336526151963	5
832.355175579919	2
832.373825216977	2
832.392475063311	5
832.411125118746	1
832.429775383629	4
832.448425857441	3
832.467076540701	7
832.485727433062	4
832.504378534699	9
832.523029845611	15
832.541681365798	12
832.560333095086	8
832.57898503365	1
832.597637181316	5
832.616289538256	8
832.634942104646	16
832.653594879963	9
832.672247864556	3
832.690901058424	16
832.709554461567	9
832.728208073812	3
832.746861895505	6
832.7655159263	0
832.784170166197	0
832.802824615543	0
832.821479273817	15
832.84013414154	22
832.858789218538	8
832.877444504638	0
832.896100000013	8
832.91475570449	2
832.933411618243	3
832.952067741271	0
832.970724073573	3
832.989380614978	8
833.008037365659	5
833.026694325441	6
833.045351494672	11
833.064008873005	9
833.082666460613	0
833.101324257324	5
833.119982263483	4
833.138640478571	3
833.157298903108	7
833.175957536746	2
833.194616379834	9
833.21327543185	1
833.231934693142	1
833.250594163709	4
833.269253843551	0
833.287913732496	1
833.306573830889	7
833.325234138385	3
833.343894654983	13
833.36255538103	14
833.381216316178	10
833.399877460429	5
833.418538813956	4
833.437200376932	23
833.455862149009	7
833.474524130189	11
833.493186320645	22
833.511848720376	6
833.530511329382	7
833.549174147491	18
833.567837174876	1
833.586500411536	5
833.605163857299	11
833.623827512337	9
833.642491376651	17
833.66115545024	17
833.679819732932	8
833.6984842249	5
833.71714892597	11
833.735813836489	0
833.75447895611	7
833.773144285007	3
833.791809823007	11
833.810475570282	12
833.829141526833	17
833.847807692486	5
833.866474067415	13
833.885140651794	4
833.903807445101	0
833.922474447858	10
833.941141659717	14
833.959809080678	11
833.978476710916	5
833.997144550603	15
834.015812599392	12
834.034480857283	10
834.053149324451	5
834.071818000894	0
834.090486886614	13
834.109155981435	18
834.127825285707	21
834.146494798907	9
834.165164521557	4
834.183834453309	11
834.202504594164	2
834.221174944468	0
834.239845504049	1
834.258516272558	0
834.277187250517	2
834.295858437578	12
834.314529833916	3
834.333201439529	13
834.351873254419	11
834.370545278411	10
834.389217511679	19
834.407889954051	8
834.426562605698	3
834.445235466621	5
834.46390853682	11
834.482581816122	3
834.501255304701	4
834.519929002555	8
834.538602909512	13
834.557277025745	4
834.575951351428	6
834.59462588604	4
834.613300630102	7
834.631975583093	18
834.650650745534	11
834.669326117078	5
834.688001698072	9
834.706677487994	15
834.725353487367	5
834.744029695842	5
834.762706113593	5
834.781382740448	5
834.800059576752	4
834.818736622159	1
834.837413876669	1
834.856091340629	0
834.874769013691	0
834.893446895857	0
834.912124987472	4
834.93080328819	5
834.949481798185	2
834.968160517456	3
834.98683944583	11
835.00551858348	6
835.024197930234	0
835.042877486437	2
835.061557251743	2
835.080237226326	10
835.098917410012	16
835.117597802974	38
835.136278405213	22
835.154959216728	16
835.173640237346	17
835.192321467241	15
835.211002906412	5
835.229684554687	11
835.248366412238	22
835.267048479239	6
835.285730755169	1
835.304413240377	19
835.32309593486	12
835.341778838447	14
835.360461951484	7
835.379145273625	5
835.397828805041	3
835.416512545561	7
835.435196495358	4
835.453880654431	6
835.472565022607	5
835.491249600234	15
835.509934386964	2
835.528619382797	2
835.547304587907	2
835.565990002293	16
835.584675625957	12
835.603361458897	6
835.62204750094	7
835.64073375226	5
835.659420212683	8
835.678106882383	18
835.69679376136	6
835.715480849614	1
835.734168146971	2
835.752855653605	11
835.771543369515	4
835.790231294529	17
835.80891942882	17
835.827607772388	5
835.846296325233	3
835.864985087181	3
835.883674058406	7
835.902363238734	8
835.921052628513	10
835.939742227395	8
835.958432035554	14
835.977122052817	9
835.995812279356	5
836.014502715173	1
836.033193360092	0
836.051884214289	9
836.070575277937	10
836.089266550514	3
836.107958032543	5
836.126649723674	36
836.145341623909	24
836.164033733595	7
836.182726052384	12
836.20141858045	8
836.220111317793	16
836.23880426424	29
836.257497419964	18
836.276190784792	10
836.29488435907	16
836.313578142452	8
836.332272135111	16
836.350966336874	43
836.369660747913	59
836.38835536823	79
836.407050197824	90
836.425745236522	79
836.444440484497	76
836.463135941576	48
836.481831608105	24
836.500527483738	12
836.519223568649	9
836.537919862663	17
836.556616365954	15
836.575313078523	3
836.594010000369	1
836.612707131318	5
836.631404471545	4
836.65010202105	15
836.668799779658	7
836.687497747543	0
836.706195924706	3
836.724894310973	5
836.743592906516	0
836.762291711512	7
836.780990725436	8
836.799689948639	9
836.818389381119	18
836.837089022877	12
836.855788873738	11
836.87448893405	27
836.893189203293	17
836.911889681987	4
836.930590369784	15
836.949291266685	20
836.967992373038	19
[truncated: 106,081 more rows]
