# Supplementary material for: Identification and tentative removal of collagen glue in Palaeolithic worked bone objects: implications for ZooMS and radiocarbon dating
Source: Sci Rep. 2023 Dec 13;13:22119. doi: 10.1038/s41598-023-49242-7 (PMC10719399; doi:10.1038/s41598-023-49242-7)
Supplement: Supplementary file 2 — Supplementary Information 2. [file 41598_2023_49242_MOESM2_ESM.zip › maldi raw files/780 IST_method 1_1st gelat_B.txt]

800.047294298115	0
800.065577435375	0
800.083860781862	3
800.102144337577	2
800.120428102519	7
800.138712076528	0
800.156996259925	0
800.17528065255	4
800.193565254241	1
800.21185006532	7
800.230135085466	10
800.24842031484	4
800.266705753441	0
800.28499140127	2
800.303277258326	3
800.32156332461	8
800.33984959996	6
800.358136084699	3
800.376422778665	6
800.394709681698	9
800.412996793959	7
800.431284115447	10
800.449571646324	8
800.467859386267	0
800.486147335438	0
800.504435493676	1
800.522723861303	1
800.541012438157	5
800.559301224078	13
800.577590219387	5
800.595879423763	4
800.614168837367	0
800.63245846036	4
800.650748292258	3
800.669038333706	0
800.687328584061	5
800.705619043803	17
800.723909712774	9
800.742200590811	3
800.760491678237	7
800.77878297473	2
800.797074480451	4
800.815366195399	3
800.833658119576	0
800.851950253141	8
800.870242595612	5
800.888535147472	2
800.90682790856	7
800.925120878715	0
800.943414058258	2
800.961707446869	0
800.980001044707	8
800.998294851935	14
801.016588868068	2
801.034883093751	0
801.053177528341	7
801.071472172319	6
801.089767025525	6
801.108062087799	9
801.126357359461	2
801.144652840191	0
801.162948530148	6
801.181244429494	6
801.199540537908	3
801.217836855549	8
801.236133382419	20
801.254430118356	22
801.272727063682	2
801.291024218235	0
801.309321582017	1
801.327619154867	0
801.345916936944	1
801.36421492841	9
801.382513128783	3
801.400811538706	18
801.419110157535	6
801.437408985753	11
801.455708023199	8
801.474007269874	6
801.492306725615	12
801.510606390746	7
801.528906264945	2
801.547206348371	3
801.565506641026	12
801.583807142909	5
801.60210785402	10
801.62040877436	21
801.638709903928	3
801.657011242563	9
801.675312790588	11
801.693614547841	3
801.711916514161	1
801.73021868971	3
801.748521074487	0
801.766823668492	2
801.785126471726	0
801.803429484188	4
801.821732705879	4
801.840036136797	18
801.858339776784	15
801.87664362616	7
801.894947684603	10
801.913251952275	13
801.931556429175	13
801.949861115304	5
801.968166010822	8
801.986471115247	5
802.004776429061	7
802.023081952104	4
802.041387684214	6
802.059693625714	8
802.077999776281	8
802.096306136238	23
802.114612705263	16
802.132919483516	3
802.151226470998	11
802.169533667708	9
802.187841073647	6
802.206148688654	7
802.22445651305	2
802.242764546675	1
802.261072789368	5
802.27938124145	11
802.297689902439	0
802.315998772817	0
802.334307852586	0
802.352617141261	0
802.370926639486	3
802.389236346619	1
802.40754626298	4
802.425856388731	4
802.444166723711	1
802.462477267759	5
802.480788021035	1
802.49909898354	6
802.517410155435	6
802.535721536237	2
802.554033126589	9
802.572344925849	14
802.590656934337	8
802.608969152215	6
802.627281579322	23
802.645594215497	9
802.663907060901	4
802.682220115533	1
802.700533379556	4
802.718846852486	1
802.737160534966	6
802.755474426353	23
802.773788527131	10
802.792102837137	16
802.810417356211	3
802.828732084676	1
802.847047022208	0
802.865362168969	7
802.88367752496	8
802.901993090179	4
802.920308864627	0
802.938624848305	7
802.95694104105	8
802.975257443186	0
802.993574054389	3
803.011890874983	11
803.030207904645	1
803.048525143536	5
803.066842591817	5
803.085160249005	2
803.103478115745	0
803.121796191391	4
803.140114476428	1
803.158432970694	0
803.176751674028	4
803.195070586752	4
803.213389708544	1
803.231709039566	6
803.250028579817	3
803.268348329297	6
803.286668288006	3
803.304988455945	8
803.323308832952	11
803.341629419349	10
803.359950214975	5
803.37827121967	2
803.396592433755	3
803.414913856909	11
803.433235489292	19
803.451557330904	8
803.469879381745	12
803.488201641816	10
803.506524110955	7
803.524846789646	3
803.543169677244	4
803.561492774071	4
803.579816080289	0
803.598139595575	7
803.61646332009	5
803.634787253835	13
803.65311139681	2
803.671435749014	6
803.689760310448	11
803.708085081111	0
803.726410060842	10
803.744735249803	18
803.763060648155	16
803.781386255575	19
803.799712072385	2
803.818038098264	8
803.836364333212	4
803.854690777711	8
803.873017431118	1
803.891344293916	6
803.909671365943	14
803.927998647039	1
803.946326137525	1
803.96465383708	1
803.982981745864	1
804.001309863879	4
804.019638191122	4
804.037966727596	16
804.0562954733	5
804.074624428232	2
804.092953592234	4
804.111282965627	11
804.129612548088	4
804.147942339778	4
804.16627234086	3
804.184602551011	4
804.202932970391	18
804.221263599001	23
804.239594436841	8
804.25792548391	11
804.276256740048	8
804.294588205417	17
804.312919880176	7
804.331251764003	11
804.349583857222	14
804.36791615951	15
804.386248671027	13
804.404581391775	4
804.422914321752	18
804.441247460959	9
804.459580809235	9
804.477914366902	10
804.496248133638	3
804.514582109765	0
804.532916294961	17
804.551250689387	1
804.569585293043	8
804.587920105928	6
804.606255128044	1
804.62459035939	6
804.642925799966	2
804.661261449611	6
804.679597308647	0
804.697933376752	0
804.716269654248	3
804.734606140813	10
804.752942836447	3
804.771279741634	2
804.789616855728	3
804.807954179375	2
804.826291711929	0
804.844629453714	6
804.86296740489	9
804.881305565296	4
804.899643934772	2
804.917982513477	11
804.936321301413	15
804.95466029874	18
804.972999504975	5
804.991338920601	5
805.009678545458	1
805.028018379383	0
805.046358422701	10
805.064698675087	2
805.083039136864	1
805.101379807711	4
805.119720687788	11
805.138061777096	7
805.156403075634	0
805.174744583402	4
805.193086300401	6
805.211428226468	5
805.229770361927	5
805.248112706456	5
805.266455260215	6
805.284798023365	3
805.303140995585	1
805.321484177196	5
805.339827567716	4
805.358171167627	8
805.376514976768	12
805.394858994979	24
805.413203222581	7
805.431547659414	8
805.449892305316	5
805.468237160449	7
805.486582224812	3
805.504927498567	13
805.523272981392	8
805.541618673285	9
805.559964574571	15
805.578310685087	13
805.596657004834	10
805.61500353365	4
805.633350271696	8
805.651697219135	4
805.670044375643	5
805.688391741381	5
805.706739316351	7
805.72508710055	3
805.743435093981	7
805.761783296481	15
805.780131708373	4
805.798480329496	8
805.816829159688	4
805.835178199272	18
805.853527447925	2
805.87187690581	9
805.890226572925	0
805.908576449271	1
805.926926534847	8
805.945276829494	2
805.963627333532	10
805.981978046801	18
806.00032896914	12
806.01868010087	3
806.037031441671	2
806.055382991702	7
806.073734750964	0
806.092086719457	6
806.11043889718	15
806.128791283974	13
806.14714388016	7
806.165496685576	11
806.183849700062	18
806.202202923941	6
806.220556356889	2
806.238909999068	3
806.257263850478	3
806.275617911119	4
806.293972180991	1
806.312326660094	9
806.330681348428	20
806.349036245832	17
806.367391352466	1
806.385746668494	5
806.40410219359	15
806.42245792808	11
806.440813871478	10
806.459170024268	20
806.477526386289	3
806.495882957541	0
806.514239738025	0
806.532596727578	0
806.550953926524	4
806.569311334701	9
806.587668951948	10
806.606026778425	3
806.624384814135	12
806.642743059075	10
806.661101513247	10
806.679460176649	6
806.697819049283	1
806.716178130987	6
806.734537421922	8
806.75289692225	8
806.771256631648	8
806.789616550438	4
806.807976678298	0
806.82633701539	0
806.844697561713	2
806.863058317267	10
806.881419282053	13
806.899780455908	0
806.918141838995	7
806.936503431475	3
806.954865233024	6
806.973227243967	0
806.991589463979	0
807.009951893223	0
807.028314531698	10
807.046677379405	10
807.065040436343	5
807.083403702351	2
807.101767177752	0
807.120130862224	6
807.138494756088	1
807.156858859022	7
807.175223171187	5
807.193587692585	0
807.211952423213	0
807.230317363073	0
807.248682512165	5
807.267047870489	3
807.285413437882	9
807.303779214669	24
807.322145200525	13
807.340511395614	3
807.358877800095	9
807.377244413485	9
807.39561123643	9
807.413978268445	7
807.43234550953	3
807.450712960008	4
807.469080619718	6
807.487448488498	4
807.505816566671	19
807.524184853915	7
807.54255335039	1
807.560922056097	11
807.579290971197	6
807.597660095206	1
807.616029428608	0
807.634398971242	2
807.652768722947	4
807.671138684044	0
807.689508854212	0
807.707879233773	3
807.726249822405	8
807.744620620269	0
807.762991627525	6
807.781362843691	1
807.79973426925	15
807.818105904041	4
807.836477747902	12
807.854849801157	8
807.873222063644	3
807.891594535201	3
807.90996721599	2
807.928340106011	14
807.946713205425	6
807.965086513748	3
807.983460031465	2
808.001833758414	4
808.020207694595	3
808.038581840008	9
808.056956194491	8
808.075330758207	13
808.093705531316	2
808.112080513495	0
808.130455704907	4
808.14883110555	8
808.167206715264	10
808.185582534534	15
808.203958562712	2
808.222334800284	11
808.240711246927	14
808.259087902802	7
808.277464768071	16
808.29584184241	21
808.314219126142	4
808.332596618784	2
808.35097432082	12
808.369352232088	22
808.387730352588	14
808.40610868232	22
808.424487221123	12
808.442865969159	4
808.461244926588	0
808.479624093088	9
808.49800346882	8
808.516383053784	1
808.534762847981	4
808.553142851409	0
808.571523064071	7
808.589903485964	0
808.608284116929	2
808.626664957126	4
808.645046006716	7
808.663427265378	4
808.681808733272	3
808.700190410398	11
808.718572296757	3
808.736954392348	0
808.755336697171	8
808.773719211227	2
808.792101934354	8
808.810484866713	10
808.828868008467	6
808.847251359291	0
808.865634919509	1
808.884018688637	11
808.902402667159	6
808.920786854913	5
808.9391712519	2
808.957555858119	2
808.975940673409	5
808.994325698094	0
809.012710931849	0
809.031096374837	5
809.049482027058	2
809.067867888673	9
809.086253959359	4
809.104640239277	3
809.123026728267	6
809.14141342665	12
809.159800334267	16
809.178187450954	9
809.196574777036	11
809.214962312189	6
809.233350056575	4
809.251738010193	4
809.270126173044	3
809.288514545289	1
809.306903126444	1
809.325291916993	2
809.343680916776	3
809.362070125629	5
809.380459543876	4
809.398849171195	25
809.417239007747	9
809.435629053531	5
809.454019308548	4
809.472409772799	30
809.490800446281	6
809.509191328997	1
809.527582420946	2
809.545973721966	5
809.564365232381	1
809.582756951866	9
809.601148880585	14
809.619541018536	7
809.637933365721	1
809.6563259223	21
809.674718687789	15
809.693111662672	4
809.711504846788	5
809.729898239976	9
809.748291842559	5
809.766685654212	0
809.785079675099	4
809.80347390538	0
809.821868344733	6
809.840262993319	3
809.858657851138	6
809.877052918028	1
809.895448194313	7
809.913843679832	6
809.932239374421	5
809.950635278406	8
809.969031391461	6
809.987427713751	3
810.005824245273	3
810.024220986028	2
810.042617936017	4
810.061015095238	2
810.079412463693	0
810.09781004122	1
810.116207828141	2
810.134605824133	3
810.15300402936	4
810.171402443981	3
810.189801067673	7
810.208199900599	18
810.226598942758	9
810.244998193989	4
810.263397654776	6
810.281797324473	0
810.300197203566	5
810.31859729173	9
810.336997589127	19
810.35539809592	21
810.373798811784	18
810.392199736881	1
810.410600871212	7
810.429002214776	13
810.447403767573	5
810.465805529443	12
810.484207500707	1
810.502609681043	5
810.521012070613	2
810.539414669578	11
810.557817477614	10
810.576220494884	13
810.594623721388	11
810.613027157125	6
810.631430802095	2
810.649834656137	7
810.668238719575	9
810.686642992246	12
810.705047473989	4
810.723452164965	1
810.741857065175	4
810.760262174781	10
810.778667493458	4
810.797073021207	5
810.815478758352	6
810.83388470473	0
810.852290860342	3
810.870697225025	15
810.889103798942	3
810.907510582255	2
810.92591757464	8
810.944324776258	4
810.96273218711	10
810.981139807196	7
810.999547636515	6
811.017955675069	4
811.036363922694	1
811.054772379715	3
811.073181045807	12
811.091589921296	17
811.109999005856	7
811.12840829965	6
811.146817802678	0
811.165227514939	2
811.183637436435	4
811.202047567003	3
811.220457906966	1
811.238868456163	8
811.257279214432	4
811.275690182097	0
811.294101358834	3
811.312512744805	5
811.33092434001	11
811.349336144449	11
811.367748158121	9
811.386160381028	1
811.404572813006	10
811.422985454381	8
811.441398304828	2
811.45981136467	3
811.478224633585	16
811.496638111734	4
811.515051799116	1
811.533465695733	4
811.551879801584	1
811.570294116669	7
811.588708640826	12
811.607123374379	16
811.625538317166	7
811.643953469026	2
811.662368830119	0
811.680784400446	7
811.69920018017	12
811.717616168966	13
811.736032366996	0
811.75444877426	8
811.772865390597	7
811.791282216329	4
811.809699251134	2
811.828116495335	10
811.846533948608	3
811.864951611116	0
811.88336948302	8
811.901787563834	11
811.920205854206	4
811.938624353488	3
811.957043062167	4
811.97546198008	0
811.993881107066	0
812.012300443448	4
812.030719988902	10
812.04913974359	4
812.067559707675	3
812.08597988067	5
812.104400263224	1
812.122820854688	1
812.141241655548	0
812.159662665643	8
812.17808388481	4
812.196505313374	3
812.21492695101	3
812.23334879788	1
812.251770854147	4
812.270193119325	21
812.288615594061	10
812.307038277707	5
812.32546117075	3
812.343884273027	12
812.362307584377	14
812.380731105124	12
812.399154834943	11
812.417578773996	10
812.436002922447	6
812.454427279969	9
812.472851846726	12
812.491276622718	1
812.509701607783	3
812.528126802406	12
812.54655220594	12
812.56497781887	8
812.583403640873	1
812.601829672111	1
812.620255912745	5
812.63868236229	1
812.657109021394	4
812.675535889571	0
812.69396296682	0
812.712390253466	5
812.730817749346	5
812.749245454462	3
812.76767336865	1
812.786101492073	1
812.80452982473	6
812.822958366623	4
812.84138711775	3
812.859816078112	1
812.878245247709	3
812.896674626541	9
812.915104214607	14
812.933534011746	19
812.951964018283	10
812.970394233892	5
812.988824658736	0
813.007255292815	2
813.025686136128	15
813.044117188677	8
813.062548450461	0
813.080979921479	0
813.099411601733	0
813.117843491059	6
813.136275589782	9
813.154707897579	7
813.173140414772	2
813.191573141039	11
813.210006076378	9
813.228439221276	9
813.246872575085	17
813.265306138454	17
813.283739910733	8
813.302173892248	3
813.32060808316	2
813.339042483144	19
813.357477092526	15
813.375911910981	12
813.394346938671	13
813.412782175596	11
813.431217621756	6
813.449653277152	5
813.468089141782	6
813.486525215486	9
813.504961498587	6
813.523397990761	11
813.541834692332	8
813.560271602976	2
813.578708722856	4
813.597146051971	1
813.615583590321	6
813.634021337906	0
813.652459294565	5
813.670897460621	4
813.689335835912	4
813.707774420277	9
813.726213214038	18
813.744652216873	10
813.763091428782	3
813.78153085025	0
813.799970480791	4
813.818410320567	6
813.836850369417	3
813.855290627664	5
813.873731095146	7
813.892171771702	7
813.910612657656	4
813.929053752682	0
813.947495056945	4
813.965936570442	0
813.984378293175	2
814.002820225144	6
814.021262366348	10
814.039704716625	15
814.0581472763	2
814.076590045048	0
814.095033023194	8
814.113476210414	3
814.131919606869	0
814.150363212559	5
814.168807027485	8
814.187251051647	8
814.205695285044	6
814.224139727515	1
814.242584379383	10
814.261029240487	13
814.279474310665	4
814.29791959024	4
814.316365078727	4
814.334810776773	15
814.353256683894	8
814.371702800249	7
814.390149125841	4
814.408595660506	4
814.427042404569	2
814.445489357706	5
814.46393652024	10
814.482383891848	3
814.500831472692	6
814.519279262933	1
814.537727262248	4
814.5561754708	7
814.574623888424	6
814.593072515447	2
814.611521351705	5
814.629970397037	13
814.648419651768	16
814.666869115572	14
814.685318788611	1
814.703768671049	2
814.72221876256	6
814.740669063146	6
814.759119573291	11
814.777570292348	7
814.796021220803	5
814.814472358332	8
814.832923705259	5
814.851375261259	4
814.869827026496	4
814.888279001131	12
814.90673118484	6
814.925183577784	13
814.943636179965	9
814.96208899122	4
814.980542011872	2
814.998995241761	1
815.017448680724	8
815.035902329085	6
815.054356186519	8
815.07281025319	8
815.091264529097	12
815.10971901424	4
815.128173708619	13
815.146628612234	3
815.165083725086	4
815.183539047011	1
815.201994578335	6
815.220450318733	7
815.238906268529	2
815.257362427399	4
815.275818795505	7
815.294275372847	3
815.312732159426	1
815.331189155241	5
815.349646360292	9
815.368103774417	29
815.386561397779	28
815.405019230539	12
815.423477272373	6
815.441935523605	7
815.460393983912	6
815.478852653455	18
815.497311532234	5
815.515770620249	0
815.534229917502	0
815.552689423828	12
815.57114913939	16
815.589609064351	10
815.608069198386	5
815.62652954182	2
815.644990094328	8
815.663450856072	10
815.681911827053	11
815.700373007271	13
815.718834396724	4
815.737295995252	9
815.755757803179	8
815.774219820342	19
815.79268204658	10
815.811144482054	11
815.829607126764	2
815.848069980711	1
815.866533044057	2
815.884996316315	7
815.903459797971	10
815.921923488864	2
815.940387388832	2
815.958851498198	1
815.977315816639	1
815.995780344479	16
816.014245081393	17
816.032710027543	1
816.051175182931	8
816.069640547555	29
816.088106121415	17
816.10657190435	0
816.125037896684	3
816.143504098255	1
816.1619705089	11
816.180437128944	17
816.198903958062	10
816.217370996417	1
816.235838244009	6
816.254305700838	18
816.272773366904	12
816.291241242044	6
816.309709326583	2
816.328177620359	1
816.346646123209	5
816.365114835459	14
816.383583756783	10
816.402052887344	4
816.420522227142	0
816.438991776176	10
816.457461534448	8
816.475931501794	11
816.494401678539	7
816.512872064522	3
816.531342659579	6
816.549813464035	0
816.568284477565	4
816.586755700333	6
816.605227132338	26
816.62369877358	13
816.642170624058	4
816.660642683774	3
816.679114952564	7
816.697587430754	2
816.716060118018	3
816.734533014682	7
816.75300612042	2
816.771479435396	7
816.789952959771	12
816.808426693058	6
816.826900635745	0
816.845374787669	2
816.86384914883	3
816.882323719228	7
816.900798498701	14
816.919273487411	10
816.93774868552	0
816.956224092704	0
816.974699709126	2
816.993175534785	1
817.011651569681	3
817.030127813814	0
817.048604267184	3
817.067080929792	3
817.085557801474	20
817.104034882394	14
817.122512172713	6
817.140989672107	9
817.159467380739	6
817.177945298608	10
817.196423425714	1
817.214901762057	0
817.233380307476	0
817.251859062456	6
817.270338026349	3
817.28881719948	0
817.30729658201	2
817.325776173615	3
817.344255974457	1
817.362735984538	4
817.381216203855	10
817.39969663241	11
817.418177270202	5
817.436658117232	10
817.455139173336	15
817.473620438678	2
817.492101913421	5
817.510583597238	3
817.529065490455	12
817.547547592747	10
817.566029904114	6
817.584512425044	11
817.602995154886	13
817.621478094129	8
817.639961242608	2
817.658444600163	4
817.676928167118	3
817.695411943149	0
817.713895928416	8
817.732380122922	25
817.750864526665	16
817.769349139646	8
817.787833961864	5
817.80631899332	1
817.824804233851	4
817.84328968362	1
817.861775342789	2
817.880261211033	2
817.898747288678	1
817.917233575397	0
817.935720071355	7
817.95420677655	1
817.972693690983	4
817.991180814654	13
818.0096681474	10
818.028155689384	3
818.046643440767	10
818.065131401227	7
818.083619571087	4
818.102107950022	7
818.120596538195	0
818.139085335605	1
818.157574342254	0
818.17606355814	10
818.194552983102	8
818.213042617464	16
818.231532460902	8
818.25002251374	1
818.268512775654	6
818.287003246805	10
818.305493927194	15
818.323984816822	8
818.342475915687	0
818.36096722379	0
818.379458741132	3
818.397950467548	1
818.416442403366	11
818.434934548259	17
818.453426902552	10
818.471919465921	4
818.490412238365	3
818.508905220373	8
818.527398411293	5
818.545891811614	2
818.564385421173	1
818.582879239808	6
818.601373267844	1
818.619867505117	0
818.638361951466	0
818.656856607054	8
818.675351471879	4
818.693846546106	5
818.712341829245	4
818.730837321785	1
818.749333023563	10
818.767828934417	10
818.786325054672	11
818.804821384002	1
818.823317922571	10
818.84181467054	4
818.860311627585	4
818.878808793869	6
818.89730616939	3
818.91580375415	2
818.934301548149	4
818.952799551223	6
818.971297763698	8
818.989796185248	11
819.0082948162	7
819.026793656227	10
819.045292705493	0
819.06379196416	1
819.08229143174	7
819.100791108721	10
819.119290994941	9
819.137791090398	2
819.156291394932	1
819.174791908867	7
819.193292631877	14
819.211793564289	10
819.230294705614	1
819.248796056503	9
819.267297616467	7
819.285799385508	3
819.304301364112	0
819.322803551629	4
819.341305948548	4
819.359808554542	9
819.378311369776	3
819.39681439441	5
819.41531762812	2
819.433821071232	7
819.452324723257	10
819.470828584683	2
819.489332655348	3
819.507836935251	10
819.526341424393	0
819.544846122611	6
819.563351030068	7
819.581856146926	19
819.60036147286	2
819.618867008033	0
819.637372752445	21
819.655878706095	8
819.674384868984	6
819.692891241112	9
819.711397822478	4
819.729904612921	8
819.748411612602	8
819.766918821685	6
819.785426239844	8
819.803933867242	0
819.822441703879	0
819.840949749754	6
819.859458004868	7
819.877966469222	4
819.896475142814	8
819.914984025482	11
819.933493117389	13
819.952002418698	7
819.970511929083	3
819.989021648869	3
820.007531577569	6
820.026041715671	13
820.044552063012	10
820.063062619591	2
820.08157338541	7
820.100084360305	6
820.118595544601	6
820.137106937974	7
820.155618540586	3
820.1741303526	3
820.19264237369	15
820.211154604019	6
820.229667043587	2
820.248179692231	2
820.26669255044	0
820.285205617563	4
820.303718893924	8
820.322232379688	1
820.340746074528	0
820.359259978769	8
820.377774092088	7
820.396288414482	4
820.414802946441	6
820.433317687314	4
820.451832637589	0
820.470347797103	1
820.488863165694	17
820.507378743686	9
820.525894530755	4
820.544410527063	4
820.562926732611	0
820.581443147398	5
820.599959771586	3
820.618476604689	6
820.636993647193	12
820.655510898937	10
820.674028359758	5
820.69254602998	2
820.711063909279	4
820.729581997817	2
820.748100295758	7
820.766618802612	14
820.785137519032	8
820.803656444365	5
820.8221755791	2
820.840694923075	2
820.859214476126	1
820.87773423858	11
820.89625421011	2
820.91477439088	4
820.933294781051	5
820.9518153803	4
820.970336188788	0
820.988857206516	1
821.00737843332	0
821.025899869527	3
821.044421514973	10
821.062943369658	5
821.081465433421	0
821.099987706423	5
821.118510188827	1
821.137032880145	0
821.155555781029	3
821.174078890826	19
821.192602210026	7
821.211125738466	0
821.229649476145	6
821.248173422901	0
821.26669757906	1
821.285221944295	6
821.30374651877	16
821.322271302485	1
821.340796295602	4
821.359321497633	0
821.377846909067	5
821.39637252974	8
821.414898359491	7
821.433424398644	10
821.451950647037	0
821.470477104506	1
821.489003771216	5
821.507530647165	7
821.526057732517	15
821.544585026783	14
821.563112530452	10
821.581640243361	3
821.600168165509	4
821.618696296897	1
821.637224637363	6
821.655753187068	13
821.674281946176	9
821.692810914198	4
821.711340091785	8
821.72986947845	1
821.748399074192	2
821.7669288795	3
821.785458893721	1
821.803989117346	7
821.822519550048	2
821.841050191989	0
821.859581043334	9
821.878112103756	3
821.896643373417	6
821.915174852319	5
821.933706540461	5
821.952238437842	0
821.970770544464	1
821.989302860326	9
822.007835385265	3
822.026368119445	3
822.044901063027	5
822.063434215686	2
822.081967577586	11
822.100501148725	5
822.119034929105	6
822.137568918725	7
822.156103117422	1
822.174637525523	1
822.193172142863	1
822.211706969281	0
822.230242005102	3
822.24877725	0
822.267312704139	3
822.285848367517	5
822.304384240136	3
822.322920321995	6
822.341456612932	7
822.359993113272	7
822.378529822852	10
822.397066741509	12
822.41560386957	5
822.434141206708	3
822.452678753086	8
822.471216508705	9
822.489754473564	9
822.508292647664	6
822.526831031004	5
822.545369623421	6
822.563908425242	7
822.58244743614	7
822.600986656441	12
822.61952608582	11
822.63806572444	1
822.656605572299	6
822.6751456294	1
822.693685895904	5
822.712226371322	2
822.730767056144	0
822.749307950206	1
822.767849053346	8
822.786390365889	10
822.80493188751	1
822.823473618372	0
822.842015558474	0
822.860557707816	5
822.879100066399	4
822.897642634223	3
822.916185411124	3
822.934728397429	5
822.953271592975	0
822.971814997598	1
822.990358611462	0
823.008902434567	8
823.027446467075	1
823.045990708661	4
823.064535159487	1
823.083079819555	2
823.1016246887	7
823.120169767248	6
823.138715054875	0
823.157260551905	6
823.175806258013	1
823.194352173362	15
823.212898298114	4
823.231444631945	0
823.249991175016	0
823.268537927327	8
823.287084888717	6
823.305632059511	6
823.324179439545	5
823.34272702882	25
823.361274827173	14
823.379822834767	19
823.398371051602	12
823.416919477677	1
823.435468112994	7
823.454016957552	2
823.47256601135	6
823.491115274389	12
823.509664746506	5
823.528214428028	5
823.546764318627	9
823.565314418467	10
823.583864727711	6
823.602415246033	2
823.620965973597	0
823.639516910401	4
823.658068056283	2
823.676619411569	0
823.695170976096	3
823.713722749865	2
823.732274732711	5
823.750826924798	0
823.76937932629	9
823.787931936696	1
823.80648475667	2
823.825037785559	6
823.843591023852	1
823.862144471386	0
823.880698128161	1
823.899251994178	15
823.917806069272	4
823.936360353608	0
823.954914847185	1
823.973469550003	0
823.992024462226	2
824.010579583363	1
824.029134913905	3
824.047690453688	12
824.066246202713	16
824.084802160978	8
824.103358328322	5
824.121914704907	0
824.140471290897	3
824.159028085964	9
824.177585090274	0
824.196142303824	7
824.214699726452	2
824.233257358649	0
824.25181519976	2
824.270373250113	0
824.28893150987	5
824.307489978706	10
824.326048656946	3
824.344607544264	2
824.363166640824	5
824.381725946625	7
824.400285461668	10
824.418845185952	0
824.437405119315	3
824.455965262082	1
824.474525614091	5
824.493086175178	4
824.511646945669	3
824.530207925239	5
824.548769113888	3
824.567330512104	5
824.585892119399	7
824.604453935935	0
824.62301596155	0
824.641578196569	1
824.660140640831	0
824.67870329417	1
824.697266156751	7
824.715829228574	6
824.734392509639	5
824.752956000108	3
824.771519699492	13
824.790083608445	11
824.808647726313	1
824.827212053586	2
824.8457765901	12
824.864341335694	2
824.882906290528	2
824.901471454605	2
824.920036827923	0
824.938602410647	2
824.957168202448	6
824.975734203492	0
824.994300413614	6
825.012866833142	0
825.031433461911	4
825.050000299758	1
825.068567347011	2
825.087134603343	2
825.105702068916	10
825.124269743731	20
825.142837627788	12
825.161405721087	5
825.179974023628	10
825.198542535248	5
825.217111256272	8
825.235680186376	7
825.254249325884	12
825.272818674472	14
825.291388232301	1
825.309957999535	1
825.328527975685	9
825.347098161404	1
825.365668556038	18
825.384239160077	15
825.402809973358	6
825.421380995718	2
825.439952227484	0
825.458523668328	2
825.477095318414	16
825.495667177906	12
825.514239246313	8
825.532811524289	9
825.55138401118	8
825.569956707477	2
825.588529613016	6
825.607102727634	8
825.625676051657	1
825.64424958476	4
825.662823327104	4
825.681397278854	10
825.699971439519	0
825.718545809754	14
825.737120388903	2
825.755695177459	4
825.774270175256	1
825.792845382133	3
825.811420798415	9
825.829996423776	10
825.84857225838	9
825.867148302389	0
825.885724555477	0
825.904301017808	4
825.92287768938	0
825.941454570032	12
825.96003166009	15
825.978608959389	0
825.997186467768	3
826.015764185553	0
826.034342112417	1
826.052920248523	15
826.071498593871	5
826.090077148462	1
826.108655912295	0
826.127234885371	4
826.145814067689	11
826.164393459087	4
826.182973059727	17
826.201552869772	14
826.220132888897	7
826.238713117428	5
826.257293555038	19
826.275874201727	5
826.294455057985	5
826.313036123159	6
826.331617397903	0
826.350198881562	5
826.368780574464	3
826.387362476772	7
826.405944588159	11
826.424526908952	15
826.443109438825	22
826.461692177777	18
826.480275126297	15
826.498858283734	1
826.517441650741	1
826.536025226663	0
826.554609011828	3
826.573193006399	0
826.59177721005	0
826.610361623106	3
826.628946245242	1
826.647531076621	8
826.666116117242	4
826.684701367107	11
826.703286826214	30
826.7218724944	3
826.740458371829	6
826.759044458664	3
826.777630754743	1
826.7962172599	0
826.814803974301	3
826.833390897944	2
826.85197803083	8
826.870565372959	9
826.889152924331	8
826.907740684946	9
826.926328654641	5
826.944916833741	4
826.963505221921	12
826.982093819508	15
827.000682626174	6
827.019271642083	11
827.037860867235	16
827.05645030163	4
827.075039945268	0
827.093629797986	13
827.11221986011	6
827.130810131477	4
827.149400611924	4
827.167991301777	14
827.186582200709	8
827.205173308722	19
827.223764626304	3
827.242356152966	6
827.260947888871	1
827.279539833856	12
827.298131988248	0
827.316724351882	10
827.335316924596	3
827.353909706717	15
827.372502697917	26
827.391095898198	16
827.409689308048	8
827.428282926978	5
827.446876755151	1
827.465470792404	13
827.484065039064	7
827.502659494967	3
827.52125415995	4
827.539849034339	0
827.558444117808	0
827.577039410521	1
827.595634912476	0
827.614230623676	4
827.632826544118	12
827.651422673804	5
827.670019012569	3
827.688615560742	4
827.707212317994	2
827.725809284653	7
827.744406460392	9
827.763003845375	4
827.781601439764	5
827.80019924307	8
827.818797255946	7
827.837395477739	5
827.855993908938	8
827.874592549381	0
827.893191398904	2
827.911790457834	2
827.930389725844	4
827.948989203097	3
827.967588889594	1
827.986188785335	11
828.004788890482	15
828.023389204546	4
828.041989728017	12
828.060590460732	16
828.079191402526	1
828.097792553565	2
828.11639391401	7
828.134995483535	3
828.153597262305	2
828.172199250317	5
828.190801447573	10
828.209403854073	5
828.228006469817	5
828.246609294804	0
828.265212328871	1
828.283815572182	15
828.302419024901	9
828.321022686699	18
828.339626557905	8
828.358230638027	2
828.376834927557	3
828.39543942633	9
828.414044134347	10
828.432649051608	20
828.45125417795	15
828.469859513698	12
828.488465058527	3
828.5070708126	6
828.525676776079	8
828.54428294864	5
828.562889330444	7
828.581495921492	0
828.60010272162	2
828.618709731319	3
828.637316949935	1
828.655924377795	14
828.674532015062	8
828.69313986141	1
828.711747917165	0
828.730356181837	0
828.748964655917	4
828.767573339404	0
828.786182231808	1
828.804791333619	1
828.823400644675	1
828.842010164811	1
828.860619894354	0
828.879229832978	4
828.897839980846	4
828.916450337958	5
828.935060904314	9
828.953671680078	4
828.972282664758	0
828.990893858847	4
829.009505262179	0
829.028116874592	1
829.046728696413	5
829.065340727314	0
829.083952967623	4
829.102565416849	0
829.121178075482	0
829.139790943524	0
829.158404020482	0
829.177017306848	1
829.195630802458	7
829.214244507149	1
829.232858421248	7
829.251472544428	2
829.270086877015	8
829.288701418683	7
829.307316169595	4
829.325931129752	12
829.344546299153	3
829.363161677798	4
829.381777265523	2
829.400393062657	1
829.419009069035	9
829.437625284494	1
829.456241709197	6
829.474858343145	2
829.493475186337	1
829.512092238937	6
829.530709500454	1
829.549326971379	6
829.567944651548	1
829.586562540798	5
829.605180639457	6
829.623798947196	6
829.642417464343	10
829.661036190572	4
829.679655126044	11
829.698274270761	15
829.716893624723	13
829.735513187929	1
829.75413296038	0
829.772752941911	3
829.791373132851	1
829.809993532871	8
829.8286141423	11
829.84723496081	8
829.865855988564	7
829.884477225563	11
829.903098671807	4
829.921720327295	0
829.940342192028	8
829.958964265842	2
829.977586549064	3
829.996209041531	4
830.014831743078	9
830.033454653871	3
830.052077773908	4
830.070701103353	3
830.089324641716	1
830.107948389488	1
830.126572346504	2
830.145196512765	1
830.16382088827	9
830.182445472857	11
830.201070266688	13
830.219695269928	8
830.238320482249	9
830.256945903815	0
830.275571534625	0
830.294197374681	12
830.312823423981	3
830.331449682363	11
830.350076150153	2
830.368702827188	16
830.387329713304	10
830.405956808665	10
830.42458411327	12
830.443211627285	6
830.461839350381	8
830.480467282558	1
830.499095424307	10
830.517723774974	0
830.53635233505	6
830.554981104206	2
830.573610082772	9
830.592239270419	7
830.610868667311	3
830.629498273611	0
830.648128088993	3
830.666758113456	9
830.685388347492	3
830.704018790445	6
830.722649442808	23
830.741280304251	17
830.759911375103	2
830.778542655037	0
830.797174144216	0
830.815805842804	3
830.834437750473	1
830.853069867387	8
830.871702193546	2
830.890334728787	1
830.908967473437	0
830.927600427332	3
830.946233590308	5
830.964866962694	10
830.983500544161	3
831.002134334873	4
831.02076833483	15
831.039402544033	4
831.058036962481	16
831.076671590174	16
831.095306427112	7
831.113941473132	8
831.132576728561	11
831.151212193072	10
831.169847866828	5
831.188483749993	2
831.20711984224	10
831.225756143732	5
831.244392654469	18
831.263029374452	7
831.28166630368	2
831.30030344199	12
831.318940789545	21
831.337578346509	7
831.356216112556	4
831.374854088011	4
831.393492272548	16
831.41213066633	16
831.430769269358	13
831.449408081468	1
831.468047103151	20
831.486686333751	12
831.505325773597	3
831.523965422853	1
831.54260528119	3
831.561245348937	26
831.579885625765	8
831.598526111839	2
831.617166807159	1
831.635807711724	0
831.654448825535	13
831.673090148427	2
831.691731680729	2
831.710373422113	6
831.729015372906	1
831.747657532782	0
831.766299901902	10
831.784942480269	4
831.803585267881	3
831.822228264739	3
831.840871470843	4
831.859514886192	14
831.878158510623	12
831.896802344464	5
831.915446387387	4
831.934090639555	3
831.952735101133	4
831.971379771794	1
831.9900246517	2
832.008669740851	6
832.027315039085	13
832.045960546728	6
832.064606263617	9
832.083252189753	5
832.10189832497	2
832.120544669433	23
832.139191223141	17
832.157837986096	1
832.176484958461	5
832.195132139743	7
832.213779530436	1
832.232427130374	3
832.251074939559	1
832.269722957825	14
832.288371185501	5
832.30701962226	8
832.325668268264	10
832.344317123515	2
832.362966188175	19
832.381615461754	8
832.400264944742	1
832.418914636977	1
832.437564538457	11
832.456214649184	4
832.474864968993	4
832.493515498048	4
832.512166236513	14
832.53081718406	3
832.549468340853	3
832.568119706893	5
832.586771282014	2
832.60542306671	3
832.624075060324	0
832.642727263348	7
832.661379675454	17
832.680032296807	7
832.698685127569	4
832.717338167414	2
832.735991416669	10
832.754644874843	8
832.773298542426	7
832.791952419256	17
832.810606505333	9
832.829260800655	3
832.84791530506	1
832.866570018711	4
832.885224941772	13
832.903880073916	0
832.922535415306	6
832.941190965943	7
832.959846725826	6
832.978502694955	4
832.997158873166	1
833.015815260788	4
833.034471857657	3
833.053128663607	12
833.071785678969	2
833.090442903412	2
833.109100337102	2
833.127757980039	4
833.146415832222	10
833.165073893651	0
833.183732164163	8
833.202390644086	7
833.221049333255	0
833.239708231506	14
833.258367339168	14
833.277026655913	7
833.295686181904	1
833.314345917141	3
833.333005861626	9
833.351666015356	5
833.370326378334	6
833.388986950558	4
833.407647731864	1
833.426308722418	7
833.444969922382	9
833.463631331428	11
833.482292949885	13
833.500954777425	8
833.519616814048	2
833.538279060245	4
833.556941515361	0
833.575604179887	0
833.594267053661	1
833.612930136517	3
833.631593428784	4
833.650256930133	5
833.668920640729	9
833.687584560573	20
833.706248689663	3
833.724913027999	2
833.743577575583	3
833.762242332413	3
833.780907298326	0
833.79957247365	2
833.818237858057	6
833.83690345171	4
833.855569254611	6
833.874235266922	3
833.892901488317	0
833.911567918958	0
833.930234558846	3
833.948901407817	2
833.967568466198	8
833.986235733827	3
834.004903210539	11
834.023570896662	3
834.042238791867	1
834.06090689632	4
834.07957521002	3
834.098243732967	14
834.11691246516	2
834.135581406437	15
834.154250557125	6
834.17291991706	6
834.191589486241	1
834.210259264506	0
834.228929252018	0
834.247599448777	9
834.266269854783	0
834.284940470201	2
834.303611294537	6
834.322282328285	2
834.340953571279	8
834.359625023357	15
834.378296684846	6
834.396968555418	5
834.415640635237	13
834.434312924468	0
834.452985422782	0
834.471658130343	5
834.490331047151	2
834.509004173042	2
834.527677508509	13
834.546351052894	20
834.565024806692	1
834.583698769572	0
834.6023729417	4
834.621047323238	2
834.639721913861	1
834.65839671373	4
834.677071722847	1
834.695746941047	0
834.714422368659	0
834.733098005518	0
834.751773851624	9
834.770449906814	4
834.789126171251	9
834.8078026451	13
834.826479328031	11
834.845156220211	5
834.863833321637	7
834.882510632148	5
834.901188152233	10
834.919865881238	6
834.938543819655	3
834.957221967155	16
834.975900323902	15
834.994578890062	2
835.013257665304	1
835.031936649794	0
835.050615843532	2
835.069295246517	2
835.08797485875	1
835.106654680066	9
835.125334710794	6
835.14401495077	8
835.162695399829	9
835.181376058135	2
835.200056925689	3
835.218738002655	1
835.237419288705	1
835.256100783838	4
835.274782488383	8
835.293464402175	9
835.312146525216	7
835.33082885734	1
835.349511398711	5
835.368194149495	6
835.386877109362	3
835.40556027864	2
835.424243656839	2
835.442927244449	11
835.461611041307	12
835.480295047413	6
835.498979262767	11
835.517663687204	12
835.536348320889	5
835.555033163986	7
835.573718216167	14
835.592403477596	3
835.611088948272	3
835.629774628197	7
835.648460517369	11
835.667146615789	5
835.685832923458	0
835.704519440209	12
835.723206166209	1
835.741893101621	15
835.760580246117	8
835.77926759986	3
835.797955162852	0
835.816642935092	4
835.835330916579	3
835.854019107315	6
835.872707507134	3
835.891396116366	1
835.910084934845	1
835.928773962409	13
835.94746319922	6
835.96615264528	3
835.984842300752	6
836.003532165308	1
836.022222239112	18
836.040912522	8
836.0596030143	4
836.078293715848	1
836.09698462648	3
836.115675746525	1
836.134367075653	8
836.15305861403	17
836.171750361819	4
836.190442318528	2
836.209134484814	0
836.227826860019	2
836.246519444637	5
836.265212238503	3
836.283905241453	11
836.302598453815	14
836.321291875262	9
836.339985505957	20
836.3586793459	51
836.377373395091	45
836.396067653695	36
836.414762121219	28
836.433456798155	37
836.45215168434	39
836.470846779609	12
836.48954208429	0
836.508237598056	0
836.52693332107	3
836.545629253332	4
836.564325394843	14
836.583021745766	5
836.60171830561	0
836.620415074866	7
836.63911205337	20
836.657809240959	21
836.67650663796	10
836.695204244046	7
836.71390205938	2
836.732600084127	0
836.751298317958	0
836.769996761038	0
836.788695413366	8
836.807394274779	3
836.826093345604	20
836.844792625678	15
836.863492115001	17
836.882191813408	6
836.900891721063	5
836.919591837967	5
836.93829216412	0
836.956992699685	0
836.975693444171	29
836.994394398069	17
837.013095561217	27
[truncated: 106,081 more rows]
