# Supplementary material for: Identification and tentative removal of collagen glue in Palaeolithic worked bone objects: implications for ZooMS and radiocarbon dating
Source: Sci Rep. 2023 Dec 13;13:22119. doi: 10.1038/s41598-023-49242-7 (PMC10719399; doi:10.1038/s41598-023-49242-7)
Supplement: Supplementary file 2 — Supplementary Information 2. [file 41598_2023_49242_MOESM2_ESM.zip › maldi raw files/780 IST_method 1_1st gelat_C.txt]

799.996237722175	1
800.014520925791	3
800.032804338496	6
800.051087960625	1
800.069371791843	2
800.08765583215	8
800.10594008205	1
800.12422454087	1
800.142509208947	0
800.160794086113	4
800.179079172703	6
800.197364468383	4
800.215649973487	0
800.233935687512	4
800.252221610962	8
800.270507743501	0
800.288794085296	6
800.307080636349	15
800.325367396658	5
800.343654366056	1
800.361941544711	1
800.380228932455	12
800.398516529624	3
800.416804335882	1
800.435092351397	2
800.453380576168	0
800.471669010029	4
800.489957653147	6
800.508246505521	8
800.526535567153	1
800.544824838041	4
800.563114318019	0
800.581404007085	0
800.599693905577	0
800.617984013157	13
800.636274330163	11
800.654564856258	11
800.672855591441	7
800.691146535882	4
800.70943768958	12
800.727729052535	8
800.746020624747	0
800.764312406048	0
800.782604396606	3
800.800896596422	2
800.819189005326	10
800.837481623656	6
800.855774451075	16
800.874067487751	12
800.892360733516	10
800.910654188539	3
800.928947852818	2
800.947241726355	6
800.965535809149	7
800.983830101032	5
801.002124602173	4
801.020419312403	10
801.038714232058	8
801.057009360802	7
801.075304698804	14
801.093600246062	11
801.11189600241	3
801.130191968016	0
801.148488142879	12
801.166784526999	11
801.185081120208	6
801.203377922675	0
801.221674934399	18
801.239972155381	7
801.258269585452	8
801.27656722478	6
801.294865073366	0
801.313163131209	4
801.331461398141	8
801.349759874331	10
801.368058559779	4
801.386357454484	18
801.404656558278	13
801.42295587133	4
801.441255393471	12
801.459555125038	5
801.477855065694	8
801.496155215776	13
801.514455574779	2
801.53275614304	5
801.551056920727	5
801.569357907334	0
801.587659103368	14
801.605960508659	4
801.624262123039	11
801.642563946678	6
801.660865979406	16
801.679168221559	7
801.697470672802	7
801.715773333303	6
801.734076203061	6
801.752379281909	7
801.770682570015	10
801.788986067378	10
801.807289773831	0
801.82559368971	4
801.843897814678	0
801.862202148904	0
801.88050669222	0
801.898811444962	1
801.917116406793	1
801.935421577882	4
801.953726958061	6
801.972032547497	10
801.990338346192	4
802.008644354144	1
802.026950571186	0
802.045256997654	0
802.063563633211	9
802.081870478027	13
802.100177531932	8
802.118484795095	0
802.136792267684	1
802.155099949195	14
802.173407840132	5
802.191715940158	4
802.210024249443	1
802.228332767817	4
802.246641495618	11
802.264950432508	21
802.283259578656	21
802.301568933894	16
802.319878498559	3
802.338188272313	7
802.356498255325	7
802.374808447595	9
802.393118848955	4
802.411429459573	0
802.429740279281	0
802.448051308416	4
802.466362546808	3
802.48467399429	1
802.502985650862	14
802.521297516861	9
802.539609591949	1
802.557921876296	0
802.5762343699	3
802.594547072763	3
802.612859984716	9
802.631173105927	6
802.649486436228	1
802.667799975956	3
802.686113724773	0
802.704427682849	12
802.722741850183	10
802.741056226607	12
802.759370812289	6
802.77768560723	6
802.796000611428	5
802.814315824885	0
802.832631247433	1
802.85094687907	0
802.869262720134	5
802.887578770456	2
802.905895029868	10
802.924211498538	8
802.942528176299	5
802.960845063318	14
802.979162159596	17
802.9974794653	5
803.015796979926	1
803.03411470381	9
803.052432636953	6
803.070750779354	2
803.089069130846	2
803.107387691764	10
803.125706461772	2
803.144025441039	8
803.162344629396	5
803.180664027012	13
803.198983633886	14
803.217303450187	4
803.23562347541	2
803.253943709892	4
803.272264153632	7
803.290584806462	4
803.308905668719	2
803.327226740235	3
803.345548020673	2
803.363869510537	26
803.382191209492	17
803.400513117706	4
803.418835235178	3
803.437157561909	4
803.45548009773	9
803.473802842979	19
803.492125797149	15
803.510448960746	3
803.528772333434	4
803.547095915549	3
803.565419706586	0
803.58374370705	5
803.602067916604	8
803.620392335417	10
803.638716963489	10
803.657041800819	11
803.675366847241	2
803.69369210292	10
803.712017567691	12
803.730343241888	4
803.748669125345	0
803.766995217891	9
803.785321519529	5
803.803648030594	18
803.821974750749	14
803.840301679994	2
803.858628818836	0
803.876956166599	7
803.895283723621	6
803.913611489903	0
803.931939465443	0
803.950267650074	11
803.968596044132	5
803.986924647112	0
804.00525345952	1
804.023582481018	0
804.041911711776	1
804.060241151792	2
804.078570801067	8
804.096900659433	9
804.115230727058	11
804.133561003943	0
804.151891489917	3
804.17022218532	1
804.188553089813	6
804.206884203565	2
804.225215526408	0
804.243547058509	1
804.26187879987	7
804.280210750491	0
804.29854291037	2
804.31687527934	12
804.335207857569	5
804.353540645058	1
804.371873641637	9
804.390206847644	6
804.408540262741	9
804.42687388693	3
804.445207720546	8
804.463541763252	6
804.481876015219	9
804.500210476444	14
804.51854514676	6
804.536880026336	0
804.555215115171	18
804.573550413096	19
804.59188592045	11
804.610221636894	0
804.628557562598	2
804.646893697561	0
804.665230041615	1
804.683566594928	1
804.701903357501	0
804.720240329333	2
804.738577510256	0
804.756914900439	2
804.77525249988	4
804.793590308414	0
804.811928326206	0
804.830266553426	2
804.848604989569	0
804.86694363514	0
804.885282489801	0
804.903621553723	1
804.921960826735	0
804.940300309175	2
804.958640000875	1
804.976979901497	5
804.995320011548	2
805.013660330689	1
805.03200085909	0
805.050341596919	4
805.068682543671	7
805.087023699851	14
805.105365065122	8
805.123706639652	4
805.142048423443	8
805.160390416324	0
805.178732618465	0
805.197075029866	10
805.215417650358	0
805.233760480109	1
805.252103519289	0
805.27044676756	1
805.288790224922	4
805.307133891544	2
805.325477767425	2
805.343821852567	8
805.362166146968	16
805.38051065046	12
805.398855363213	8
805.417200285224	2
805.435545416328	7
805.453890756691	15
805.472236306482	3
805.490582065365	9
805.508928033339	8
805.527274210573	3
805.545620597067	14
805.56396719282	2
805.582313997834	2
805.600661011938	10
805.619008235135	1
805.637355667759	12
805.655703309476	3
805.674051160452	23
805.692399220856	14
805.710747490183	3
805.729095968939	1
805.747444656787	2
805.765793553725	1
805.784142660093	7
805.80249197572	4
805.820841500439	10
805.839191234249	9
805.857541177488	18
805.875891329818	8
805.894241691577	2
805.912592262259	3
805.93094304237	0
805.949294031572	1
805.967645230034	4
805.985996637756	2
806.004348254739	0
806.022700080813	2
806.041052116147	1
806.059404360573	12
806.077756814427	8
806.096109477373	9
806.11446234958	2
806.132815431046	0
806.151168721604	2
806.169522221422	1
806.187875930501	2
806.20622984884	8
806.224583976439	8
806.242938313129	17
806.261292858912	7
806.279647614123	6
806.298002578426	11
806.316357751989	14
806.334713134981	6
806.353068726897	11
806.371424528072	6
806.389780538508	7
806.408136758205	9
806.426493187161	10
806.44484982521	0
806.463206672519	13
806.481563729088	2
806.499920994918	1
806.518278469839	0
806.536636154021	2
806.554994047463	11
806.573352149997	0
806.591710461792	1
806.610068982847	0
806.628427713163	4
806.646786652738	0
806.665145801406	1
806.683505159335	1
806.701864726524	6
806.720224502805	3
806.738584488346	1
806.756944683148	3
806.77530508721	9
806.793665700365	0
806.81202652278	0
806.830387554456	0
806.848748795392	3
806.867110245589	0
806.885471904877	7
806.903833773258	17
806.922195851068	5
806.940558137971	0
806.958920634133	3
806.977283339557	11
806.995646254241	12
807.014009378017	4
807.032372711054	2
807.050736253351	15
807.069100004741	20
807.08746396556	8
807.105828135471	3
807.124192514643	1
807.142557102908	3
807.160921900432	10
807.179286907218	0
807.197652123264	10
807.216017548572	4
807.234383182971	2
807.252749026631	0
807.271115079384	0
807.289481341566	0
807.30784781284	0
807.326214493375	7
807.344581383171	20
807.362948482059	9
807.381315790208	7
807.399683307617	12
807.418051034288	9
807.436418970052	6
807.454787115076	2
807.473155469361	1
807.491524032906	2
807.509892805545	2
807.528261787444	1
807.546630978604	4
807.565000379025	2
807.583369988539	2
807.601739807314	8
807.620109835349	0
807.638480072646	3
807.656850519035	21
807.675221174685	9
807.693592039428	0
807.7119631136	0
807.730334396865	4
807.74870588939	7
807.767077591177	5
807.785449502057	0
807.803821622197	2
807.822193951599	10
807.84056649043	8
807.858939238186	17
807.877312195202	5
807.89568536148	3
807.91405873685	0
807.93243232165	5
807.950806115543	7
807.969180118697	0
807.987554331112	3
808.005928752619	7
808.024303383388	12
808.042678223418	19
808.06105327271	11
808.079428531094	8
808.097803998739	0
808.116179675646	0
808.134555561645	0
808.152931657074	1
808.171307961596	0
808.18968447538	0
808.208061198256	1
808.226438130393	1
808.244815271791	13
808.263192622621	15
808.281570182373	4
808.299947951387	8
808.318325929663	6
808.3367041172	9
808.35508251383	15
808.37346111989	2
808.391839935043	6
808.410218959288	6
808.428598192964	5
808.446977635732	0
808.465357287762	0
808.483737149054	4
808.502117219438	7
808.520497499084	7
808.538877987991	6
808.557258685992	0
808.575639593422	5
808.594020709945	6
808.61240203573	1
808.630783570777	4
808.649165314916	4
808.667547268318	0
808.68592943098	2
808.704311802905	7
808.722694383922	12
808.741077174201	9
808.759460173741	3
808.777843382375	17
808.796226800439	24
808.814610427596	2
808.832994263846	8
808.851378309526	9
808.869762564299	0
808.888147028335	1
808.906531701631	0
808.924916584021	12
808.943301675842	10
808.961686976586	14
808.980072486762	5
808.99845820603	1
809.016844134729	1
809.035230272521	0
809.053616619406	4
809.072003175721	4
809.09038994113	3
809.108776915801	0
809.127164099733	10
809.145551492759	13
809.163939095046	11
809.182326906596	9
809.200714927238	19
809.219103157311	13
809.237491596478	3
809.255880244906	2
809.274269102428	22
809.29265816938	10
809.311047445426	11
809.329436930564	16
809.347826625134	19
809.366216528966	12
809.384606641721	9
809.402996963908	5
809.421387495357	11
809.439778235899	7
809.458169185704	7
809.47656034477	14
809.494951712929	0
809.513343290351	4
809.531735077035	1
809.550127072981	6
809.568519278189	1
809.586911692491	0
809.605304316054	13
809.623697148711	3
809.642090190799	1
809.66048344198	5
809.678876902423	1
809.697270572129	3
809.715664450928	5
809.734058538989	6
809.752452836313	8
809.770847342899	8
809.789242058578	8
809.807636983519	0
809.826032117723	4
809.84442746102	4
809.862823013579	1
809.88121877557	1
809.899614746654	3
809.918010926832	11
809.936407316272	3
809.954803914974	4
809.973200722939	4
809.991597740166	1
810.009994966486	6
810.028392402069	0
810.046790046915	0
810.065187900854	7
810.083585964055	11
810.101984236688	1
810.120382718245	4
810.138781409234	2
810.157180309316	1
810.175579418661	2
810.193978737099	2
810.212378264969	2
810.230778001932	1
810.249177948158	0
810.267578103478	11
810.285978468229	4
810.304379042073	5
810.322779825181	8
810.34118081755	9
810.359582019014	4
810.37798342974	3
810.396385049728	6
810.41478687898	6
810.433188917325	7
810.451591164933	11
810.469993621803	1
810.488396287767	11
810.506799162994	7
810.525202247652	11
810.543605541235	15
810.56200904425	7
810.580412756359	2
810.59881667773	4
810.617220808364	0
810.635625148261	0
810.654029697252	0
810.672434455505	0
810.690839422852	0
810.709244599462	0
810.727649985504	0
810.74605558064	6
810.764461385038	11
810.78286739853	8
810.801273621286	3
810.819680053304	2
810.838086694416	0
810.856493544959	5
810.874900604597	0
810.893307873498	1
810.911715351492	1
810.930123038919	0
810.948530935439	3
810.966939041222	0
810.985347356269	4
811.003755880409	1
811.022164613812	5
811.040573556309	13
811.058982708407	4
811.07739206943	2
811.095801639717	9
811.114211419097	4
811.132621407909	4
811.151031605815	1
811.169442012985	1
811.187852629417	9
811.206263454944	4
811.224674489902	2
811.243085733786	3
811.261497187102	5
811.279908849681	15
811.298320721354	13
811.31673280229	22
811.33514509232	5
811.353557591782	12
811.371970300339	6
811.390383218159	25
811.408796345242	19
811.427209681419	6
811.445623226859	8
811.464036981563	3
811.48245094536	0
811.500865118591	3
811.519279500915	1
811.537694092503	7
811.556108893184	4
811.574523903299	3
811.592939122507	4
811.611354550979	5
811.629770188544	7
811.648186035543	4
811.666602091635	11
811.685018356822	13
811.703434831442	5
811.721851515155	0
811.740268408132	0
811.758685510373	9
811.777102821707	0
811.795520342305	5
811.813938072336	0
811.832356011461	6
811.850774159681	4
811.869192517163	5
811.88761108391	7
811.90602985975	1
811.924448845024	0
811.942868039391	5
811.961287443022	9
811.979707055917	7
811.998126877906	13
812.016546909159	30
812.034967149675	11
812.053387599455	5
812.071808258329	9
812.090229126467	3
812.108650203868	0
812.127071490364	0
812.145492986293	5
812.163914691316	6
812.182336605603	3
812.200758728984	14
812.219181061798	11
812.237603603538	17
812.256026354879	14
812.274449315146	8
812.292872484677	16
812.311295863471	9
812.329719451529	11
812.348143248682	11
812.366567255267	4
812.384991470947	5
812.403415895891	5
812.42184052993	8
812.440265373232	11
812.458690425798	16
812.477115687628	1
812.495541158552	2
812.513966838741	1
812.532392728193	2
812.550818826909	4
812.569245134889	0
812.587671651964	2
812.606098378133	1
812.624525313735	0
812.642952458433	9
812.661379812393	2
812.679807375788	2
812.698235148107	4
812.716663129691	3
812.735091320539	1
812.75351972065	2
812.771948329857	0
812.790377148496	11
812.80880617623	15
812.827235413229	15
812.845664859322	11
812.864094514679	8
812.8825243793	1
812.900954453355	3
812.919384736335	0
812.937815228579	1
812.956245930087	0
812.97467684086	6
812.993107960727	5
813.011539290028	0
813.029970828254	6
813.048402575913	0
813.066834532668	5
813.085266698687	0
813.10369907397	0
813.122131658517	0
813.140564452328	6
813.158997455234	4
813.177430667235	3
813.19586408867	2
813.2142977192	10
813.232731559163	4
813.251165608221	10
813.269599866374	3
813.288034333791	6
813.306469010473	4
813.324903896588	5
813.343338991629	2
813.361774295935	1
813.380209809504	4
813.398645532338	12
813.417081464267	5
813.43551760563	14
813.453953956088	7
813.47239051581	1
813.490827284627	3
813.509264262709	11
813.527701450055	0
813.546138846666	0
813.564576452541	15
813.583014267511	18
813.601452291745	9
813.619890525075	12
813.638328967669	4
813.656767619697	0
813.67520648082	7
813.693645551039	3
813.712084830691	0
813.730524319438	2
813.74896401745	1
813.767403924727	7
813.785844041099	0
813.804284366735	0
813.822724901636	0
813.841165645632	0
813.859606598893	1
813.878047761587	1
813.896489133377	10
813.914930714263	3
813.933372504413	7
813.951814503827	6
813.970256712507	11
813.988699130451	9
814.00714175749	8
814.025584593794	6
814.044027639363	8
814.062470894027	8
814.080914358125	12
814.099358031318	6
814.117801913607	7
814.13624600533	4
814.154690306149	9
814.173134816232	8
814.19157953558	1
814.210024464024	1
814.228469601732	2
814.246914948705	9
814.265360504943	10
814.283806270276	3
814.302252245044	0
814.320698428738	4
814.339144821866	2
814.357591424089	10
814.376038235578	1
814.394485256331	5
814.41293248635	7
814.431379925463	11
814.449827573842	5
814.468275431486	3
814.486723498225	15
814.505171774229	3
814.523620259668	4
814.542068954202	7
814.560517857832	7
814.578966970727	2
814.597416292886	6
814.615865824311	6
814.634315565001	3
814.652765514787	1
814.671215673838	12
814.689666041984	12
814.708116619565	7
814.726567406241	4
814.745018402183	0
814.763469607389	17
814.781921021692	26
814.800372645259	9
814.818824478092	13
814.83727652019	4
814.855728771553	0
814.874181232012	0
814.892633901566	2
814.911086780556	5
814.92953986864	11
814.94799316616	6
814.966446672775	5
814.984900388487	12
815.003354313463	8
815.021808447705	2
815.040262791212	3
815.058717343984	1
815.077172105852	5
815.095627076986	6
815.114082257385	10
815.132537646879	12
815.150993245639	4
815.169449053834	1
815.187905071125	7
815.206361297511	5
815.224817733163	4
815.243274378081	1
815.261731232263	0
815.280188295712	1
815.298645568256	6
815.317103050065	5
815.335560740971	2
815.354018641311	5
815.372476750748	6
815.390935069449	0
815.409393597417	3
815.42785233448	5
815.446311280809	6
815.464770436404	8
815.483229801094	4
815.50168937522	5
815.520149158441	2
815.538609150928	4
815.557069352511	0
815.57552976353	12
815.593990383644	16
815.612451213024	3
815.6309122515	9
815.649373499411	9
815.667834956249	5
815.686296622522	4
815.704758498061	0
815.723220582695	6
815.741682876596	8
815.760145379762	4
815.778608092024	1
815.797071013552	7
815.815534144516	2
815.833997484575	1
815.852461033731	0
815.870924792152	0
815.889388759839	7
815.907852936623	10
815.926317322842	4
815.944781918326	20
815.963246722737	8
815.981711736584	0
816.000176959527	6
816.018642391736	2
816.03710803338	0
816.05557388395	2
816.074039943787	5
816.09250621289	6
816.110972691258	7
816.129439378892	3
816.147906275793	0
816.16637338162	5
816.184840696883	8
816.203308221411	7
816.221775955036	11
816.240243897927	8
816.258712050084	8
816.277180411506	3
816.295648982025	3
816.314117761811	3
816.332586750692	8
816.35105594901	4
816.369525356423	8
816.387994973103	1
816.406464799049	5
816.424934834091	2
816.443405078399	10
816.461875532143	9
816.480346194814	5
816.498817066921	4
816.517288148124	0
816.535759438593	10
816.554230938159	8
816.572702647161	3
816.591174565259	4
816.609646692623	8
816.628119029084	2
816.646591574981	4
816.665064329974	5
816.683537294233	5
816.702010467759	0
816.720483850381	1
816.73895744227	2
816.757431243424	4
816.775905253676	1
816.794379473363	0
816.812853902147	0
816.831328540028	6
816.849803387345	8
816.868278443758	0
816.886753709437	0
816.905229184383	12
816.923704868596	10
816.942180761905	2
816.96065686448	9
816.979133176152	3
816.99760969726	2
817.016086427465	9
817.034563366936	8
817.053040515674	4
817.071517873509	0
817.08999544061	3
817.108473217147	4
817.126951202611	1
817.145429397511	6
817.163907801508	5
817.182386414602	14
817.200865237132	15
817.219344268929	4
817.237823509823	2
817.256302959983	0
817.27478261924	7
817.293262487763	14
817.311742565553	11
817.33022285278	2
817.348703348933	1
817.367184054353	4
817.38566496904	0
817.404146092994	4
817.422627426044	3
817.44110896853	1
817.459590720114	3
817.478072680964	2
817.496554850912	0
817.515037230126	3
817.533519818606	2
817.552002616354	0
817.570485623368	1
817.588968839479	3
817.607452264857	1
817.625935899332	3
817.644419743243	8
817.662903796251	7
817.681388058526	2
817.699872530068	3
817.718357210707	2
817.736842100613	5
817.755327199786	7
817.773812508226	0
817.792298025762	5
817.810783752565	8
817.829269688636	30
817.847755833973	36
817.866242188407	19
817.884728752109	9
817.903215525077	6
817.921702507312	9
817.940189698644	3
817.958677099243	6
817.97716470911	2
817.995652528073	3
818.014140556473	5
818.03262879397	6
818.051117240565	3
818.069605896596	10
818.088094761725	25
818.10658383612	10
818.125073119783	3
818.143562612543	13
818.162052314569	6
818.180542225864	7
818.199032346425	11
818.217522676253	8
818.236013215178	2
818.254503963371	5
818.272994920661	13
818.291486087388	16
818.309977463212	11
818.328469048303	3
818.346960842662	0
818.365452846117	2
818.38394505884	4
818.402437480831	14
818.420930112088	1
818.439422952443	5
818.457916002065	6
818.476409260954	1
818.494902728941	11
818.513396406195	21
818.531890292886	3
818.550384388675	0
818.568878693561	6
818.587373207714	6
818.605867931135	2
818.624362863823	11
818.642858005778	6
818.661353356831	6
818.679848917151	1
818.698344686568	12
818.716840665423	1
818.735336853545	0
818.753833250595	8
818.772329857082	1
818.790826672667	0
818.80932369752	0
818.827820931639	6
818.846318375196	6
818.864816027681	15
818.883313889433	6
818.901811960452	0
818.92031024057	3
818.938808729954	1
818.957307428777	10
818.975806336696	9
818.994305453714	1
819.012804780169	5
819.031304315721	10
819.049804060371	6
819.068304014459	3
819.086804177814	0
819.105304550267	0
819.123805131818	0
819.142305922806	3
819.160806922892	5
819.179308132245	0
819.197809550867	4
819.216311178586	3
819.234813015742	0
819.253315061997	7
819.271817317349	4
819.290319782138	2
819.308822456026	7
819.327325339181	8
819.345828431604	5
819.364331733125	2
819.382835244083	2
819.40133896414	10
819.419842893294	9
819.438347031716	6
819.456851379575	6
819.475355936363	9
819.493860702758	3
819.512365678081	1
819.530870862673	2
819.549376256532	1
819.567881859488	0
819.586387671713	0
819.604893693376	2
819.623399924136	7
819.641906363995	12
819.660413013121	3
819.678919871515	0
819.697426939177	0
819.715934216108	0
819.734441702136	0
819.752949397432	0
819.771457301996	1
819.789965415658	0
819.808473738588	1
819.826982270957	1
819.845491012423	17
819.863999962987	12
819.882509122819	1
819.901018491919	1
819.919528070118	2
819.938037857754	2
819.956547854659	8
819.975058060491	15
819.993568475762	9
820.012079100131	10
820.030589933768	4
820.049100976843	10
820.067612228846	9
820.086123690288	0
820.104635360827	3
820.123147240465	0
820.141659329541	12
820.160171627885	4
820.178684135328	1
820.197196851868	4
820.215709777847	9
820.234222912924	5
820.252736257439	4
820.271249810883	4
820.289763573765	12
820.308277545745	2
820.326791726993	7
820.34530611751	8
820.363820717295	5
820.382335526178	5
820.40085054433	9
820.419365771579	9
820.437881208268	0
820.456396854054	6
820.474912709109	8
820.493428773433	11
820.511945046855	6
820.530461529545	0
820.548978221503	9
820.56749512273	13
820.586012233226	1
820.60452955282	3
820.623047081682	6
820.641564819643	10
820.660082766872	0
820.67860092337	1
820.697119289306	2
820.715637864171	0
820.734156648474	3
820.752675641875	0
820.771194844375	3
820.789714256314	3
820.808233877522	5
820.826753707828	9
820.845273747232	12
820.863793996075	1
820.882314454017	2
820.900835121227	2
820.919355997706	2
820.937877083453	10
820.956398378299	17
820.974919882414	9
820.993441595627	1
821.011963518279	2
821.03048565003	15
821.04900799105	27
821.067530541338	8
821.086053300724	6
821.10457626938	17
821.123099447474	8
821.141622834497	2
821.160146430959	5
821.178670236519	8
821.197194251178	0
821.215718475276	6
821.234242908643	12
821.252767551108	6
821.271292402842	2
821.289817463675	6
821.308342733777	12
821.326868213148	7
821.345393901958	2
821.363919799696	8
821.382445906873	12
821.40097222315	19
821.419498748524	5
821.438025483338	6
821.456552427251	2
821.475079580433	0
821.493606942884	0
821.512134514433	1
821.530662295422	0
821.549190285509	0
821.567718484866	0
821.586246893321	7
821.604775511045	13
821.623304338039	3
821.641833374301	8
821.660362619832	3
821.678892074463	3
821.697421738362	7
821.715951611361	1
821.734481693798	0
821.753011985335	9
821.77154248614	2
821.790073196215	6
821.808604115389	4
821.827135243832	7
821.845666581544	9
821.864198128355	9
821.882729884605	18
821.901261849954	6
821.919794024573	9
821.938326408291	2
821.956859001448	3
821.975391803704	4
821.993924815229	0
822.012458035853	10
822.030991465917	11
822.04952510491	1
822.068058953342	2
822.086593011043	1
822.105127277844	0
822.123661753914	7
822.142196439253	5
822.160731333691	2
822.179266437398	2
822.197801750375	5
822.216337272792	1
822.234873004138	6
822.253408944753	6
822.271945094637	13
822.29048145362	2
822.309018022043	16
822.327554799566	16
822.346091786357	6
822.364628982419	10
822.383166387579	1
822.401704002009	18
822.420241825708	10
822.438779858677	2
822.457318100745	7
822.475856552083	12
822.49439521269	0
822.512934082397	8
822.531473161543	11
822.550012449788	8
822.568551947304	10
822.587091653918	2
822.605631569972	1
822.624171695126	1
822.642712029549	11
822.661252573072	7
822.679793325864	6
822.698334287926	7
822.716875459257	1
822.735416839688	5
822.753958429559	2
822.772500228529	2
822.791042236769	1
822.809584454109	3
822.828126880718	0
822.846669516596	9
822.865212361745	2
822.883755415993	0
822.902298679681	2
822.920842152298	3
822.939385834355	3
822.957929725512	2
822.976473826109	7
822.995018135805	0
823.013562654602	4
823.032107382667	5
823.050652320003	2
823.069197466608	5
823.087742822484	15
823.106288387629	3
823.124834161703	5
823.143380145218	2
823.161926338002	1
823.180472740056	4
823.19901935104	0
823.217566171464	7
823.236113201158	10
823.254660439952	4
823.273207888015	3
823.291755545349	7
823.310303411782	9
823.328851487485	18
823.347399772458	6
823.365948266701	1
823.384496970044	8
823.403045882827	1
823.42159500471	8
823.440144335693	5
823.458693876116	9
823.477243625639	6
823.495793584432	7
823.514343752495	4
823.532894129658	1
823.55144471609	0
823.569995511794	2
823.588546516596	5
823.60709773084	1
823.625649154183	0
823.644200786796	6
823.662752628679	8
823.681304679663	5
823.699856939916	18
823.71840940927	2
823.736962088234	19
823.755514976128	5
823.774068073292	10
823.792621379556	6
823.81117489526	5
823.829728620065	6
823.84828255431	0
823.866836697485	14
823.8853910501	10
823.903945611816	5
823.922500382801	0
823.941055363058	7
823.959610552413	5
823.97816595104	1
823.996721558937	0
824.015277376104	0
824.033833402371	0
824.052389638079	10
824.070946082887	9
824.089502736795	9
824.108059599973	6
824.126616672422	2
824.145173954141	1
824.163731445131	5
824.182289145391	8
824.200847054752	5
824.219405173212	5
824.237963501113	5
824.256522038114	12
824.275080784557	1
824.293639740099	1
824.312198904742	2
824.330758278655	2
824.349317861839	5
824.367877654293	3
824.386437656018	8
824.404997866844	1
824.423558286939	11
824.442118916306	3
824.460679754772	3
824.479240802509	0
824.497802059688	1
824.516363525796	15
824.534925201345	4
824.553487085994	1
824.572049179915	2
824.590611482935	1
824.609173995397	8
824.627736716958	10
824.646299647791	6
824.664862787895	0
824.683426137098	0
824.701989695743	0
824.720553463318	8
824.739117440334	1
824.75768162645	6
824.776246021837	1
824.794810626495	9
824.813375440424	7
824.831940463453	3
824.850505695753	9
824.869071137324	6
824.887636787995	8
824.906202648108	6
824.924768717321	25
824.943334995805	14
824.96190148339	6
824.980468180416	1
824.999035086371	7
825.017602201769	4
825.036169526437	0
825.054737060206	13
825.073304803245	17
825.091872755556	7
825.110440916967	3
825.129009287649	3
825.147577867773	6
825.166146656827	0
825.184715655322	1
825.203284862918	0
825.221854279785	1
825.240423905752	1
825.258993741161	4
825.277563785671	1
825.296134039452	0
825.314704502333	5
825.333275174656	3
825.35184605608	2
825.370417146775	5
825.388988446741	2
825.407559955807	3
825.426131674145	6
825.444703601754	1
825.463275738634	8
825.481848084615	0
825.500420639867	3
825.51899340439	1
825.537566378014	3
825.556139560909	0
825.574712953246	13
825.593286554514	4
825.611860365223	3
825.630434385033	3
825.649008614114	0
825.667583052296	4
825.686157699919	5
825.704732556815	4
825.72330762264	5
825.741882897907	3
825.760458382275	2
825.779034075915	3
825.797609978996	0
825.816186091008	0
825.834762412462	5
825.853338943016	16
825.871915682842	6
825.890492631769	1
825.909069790138	1
825.927647157607	5
825.946224734349	1
825.964802520191	10
825.983380515475	1
826.00195871986	0
826.020537133517	2
826.039115756274	6
826.057694588474	0
826.076273629775	3
826.094852880176	16
826.11343234002	5
826.132012009135	1
826.150591887181	5
826.169171974669	3
826.187752271258	2
826.206332777289	5
826.224913492421	0
826.243494416825	1
826.26207555033	2
826.280656893107	1
826.299238445155	1
826.317820206475	8
826.336402177067	11
826.354984356759	2
826.373566745724	2
826.392149343789	7
826.410732151297	9
826.429315167906	10
826.447898393787	5
826.46648182894	0
826.485065473193	3
826.503649326719	4
826.522233389516	2
826.540817661415	0
826.559402142756	0
826.577986833198	0
826.596571732912	4
826.615156841727	8
826.633742159814	3
826.652327687173	0
826.670913423974	21
826.689499369706	9
826.70808552471	0
826.726671888986	4
826.745258462534	4
826.763845245183	8
826.782432237274	18
826.801019438467	8
826.819606848932	3
826.838194468499	1
826.856782297337	3
826.875370335447	8
826.893958582829	8
826.912547039484	4
826.931135705239	2
826.949724580096	9
826.968313664396	3
826.986902957968	17
827.005492460641	19
827.024082172586	4
827.042672093633	11
827.061262224122	2
827.079852563713	5
827.098443112576	1
827.117033870711	4
827.135624837948	1
827.154216014456	0
827.172807400237	2
827.19139899512	2
827.209990799445	0
827.228582812872	4
827.247175035571	0
827.265767467371	5
827.284360108444	0
827.302952958789	13
827.321546018406	4
827.340139287296	9
827.358732765287	9
827.37732645255	3
827.395920349086	4
827.414514454723	5
827.433108769803	2
827.451703293985	3
827.470298027268	3
827.488892969995	2
827.507488121823	3
827.526083482753	4
827.544679053297	0
827.563274832771	0
827.581870821518	6
827.600467019537	9
827.619063426658	5
827.637660043223	1
827.656256868888	0
827.674853903827	0
827.693451148038	0
827.71204860135	3
827.730646263935	8
827.749244135793	7
827.767842216923	7
827.786440507154	4
827.805039006659	2
827.823637715436	9
827.842236633314	4
827.860835760636	4
827.87943509706	0
827.898034642585	6
827.916634397554	5
827.935234361625	16
827.953834534968	13
827.972434917584	12
827.991035509473	6
828.009636310463	0
828.028237320726	4
828.046838540091	1
828.0654399689	1
828.08404160681	0
828.102643453993	1
828.121245510449	2
828.139847776006	10
828.158450250837	6
828.17705293494	3
828.195655828316	5
828.214258930794	3
828.232862242544	0
828.251465763568	0
828.270069493864	1
828.288673433262	7
828.307277582103	6
828.325881939876	4
828.344486507093	3
828.363091283412	2
828.381696269003	13
828.400301463867	6
828.418906868004	9
828.437512481244	6
828.456118303756	0
828.474724335541	1
828.493330576428	6
828.511937026759	6
828.530543686192	1
828.549150554727	0
828.567757632706	7
828.586364919787	13
828.604972416141	16
828.623580121768	15
828.642188036497	2
828.660796160499	8
828.679404493774	9
828.698013036322	2
828.716621787973	0
828.735230749067	5
828.753839919264	8
828.772449298562	4
828.791058887305	1
828.80966868515	4
828.828278692097	13
828.846888908659	5
828.865499334152	4
828.884109968919	1
828.902720812958	0
828.9213318661	0
828.939943128515	0
828.958554600374	0
828.977166281336	5
828.995778171399	3
829.014390270736	2
829.033002579346	6
829.05161509723	7
829.070227824387	7
829.088840760645	5
829.107453906178	2
829.126067260983	7
829.144680824891	10
829.163294598072	2
829.181908580698	9
829.200522772255	1
829.219137173256	8
829.237751783359	3
829.256366602736	3
829.274981631387	10
829.293596869139	5
829.312212316165	5
829.330827972465	20
829.349443838038	3
829.368059912713	2
829.386676196833	3
829.405292689884	0
829.42390939238	5
829.442526303978	0
829.46114342485	4
829.479760754995	6
829.498378294413	4
829.516996042935	1
829.535614000729	4
829.554232167798	1
829.572850543968	1
829.591469129584	0
829.610087924301	1
829.628706928293	4
829.647326141387	5
829.665945563754	1
829.684565195396	18
829.70318503631	12
829.721805086499	9
829.74042534579	4
829.759045814354	3
829.777666492193	0
829.796287379134	0
829.814908475348	16
829.833529781008	7
829.852151295599	1
829.870773019634	0
829.889394952773	0
829.908017095014	0
829.9266394467	3
829.94526200766	5
829.963884777722	0
829.982507757058	2
830.001130945497	5
830.019754343381	3
830.038377950367	6
830.057001766627	2
830.07562579199	1
830.094250026798	4
830.112874470709	11
830.131499123723	5
830.150123986352	0
830.168749057913	1
830.187374338749	8
830.205999828687	32
830.22462552807	6
830.243251436555	0
830.261877554486	0
830.280503881349	5
830.299130417656	3
830.317757163067	6
830.336384117751	21
830.355011281539	13
830.373638654771	12
830.392266237106	3
830.410894028716	9
830.429522029599	10
830.448150239586	1
830.466778658846	2
830.485407287552	7
830.504036125189	2
830.522665172272	4
830.541294428457	3
830.559923893746	3
830.578553568479	8
830.597183452487	2
830.615813545598	3
830.634443847983	0
830.653074359472	0
830.671705080234	7
830.69033601027	0
830.708967149752	9
830.727598498166	7
830.746230055854	8
830.764861822816	2
830.783493799052	10
830.802125984563	0
830.820758379176	3
830.839390983064	0
830.858023796226	4
830.876656818492	5
830.895290050031	6
830.913923491016	9
830.932557141105	12
830.951191000296	4
830.969825068762	0
830.988459346502	4
831.007093833345	0
831.025728529634	0
831.044363435197	0
831.062998549692	0
831.081633873633	5
831.100269406677	9
831.118905148995	14
831.137541100759	7
831.156177261456	15
831.174813631426	2
831.193450210842	2
831.212086999191	4
831.230723996985	3
831.249361204053	0
831.267998620225	2
831.2866362455	3
831.305274080221	9
831.323912124045	2
831.342550377144	7
831.361188839517	7
831.379827511165	4
831.398466391916	2
831.417105481941	0
831.435744781242	5
831.454384289646	6
831.473024007495	1
831.491663934448	4
831.510304070505	6
831.528944416007	16
831.547584970613	12
831.566225734493	9
831.584866707648	16
831.603507889907	4
831.62214928144	1
831.640790882248	1
831.65943269233	4
831.678074711688	7
831.696716940149	8
831.715359377713	0
831.734002024724	3
831.752644880838	1
831.771287946226	1
831.789931221061	4
831.808574704828	0
831.82721839787	5
831.845862300187	0
831.864506411779	1
831.883150732645	0
831.901795262787	0
831.920440002031	0
831.93908495038	6
831.957730108175	12
831.976375475073	8
831.995021051246	2
832.013666836694	7
832.032312831246	3
832.050959035244	2
832.069605448346	7
832.088252070551	5
832.106898902203	1
832.125545942958	0
832.144193192989	0
832.162840652294	0
832.181488320703	1
832.200136198387	5
832.218784285518	12
832.237432581581	5
832.25608108709	2
832.274729801703	4
832.29337872542	1
832.312027858583	0
832.330677201021	6
832.349326752563	0
832.367976513381	0
832.386626483302	14
832.405276662498	12
832.423927050969	0
832.442577648887	0
832.461228455738	7
832.479879472034	7
832.498530697264	14
832.51718213194	14
832.535833775891	9
832.554485628946	1
832.573137691277	0
832.591789962882	11
832.610442443592	7
832.629095133748	0
832.647748033008	0
832.666401141543	1
832.685054459183	0
832.703707986097	3
832.722361722287	2
832.741015667752	0
832.759669822322	7
832.778324186338	15
832.796978759458	1
832.815633541682	6
832.834288533353	2
832.852943734127	9
832.871599144006	9
832.890254763503	1
832.908910591933	0
832.927566629638	5
832.946222876619	15
832.964879332703	19
832.983535998235	17
833.002192872871	6
833.020849956782	7
833.039507249797	9
833.058164752259	9
833.076822463825	2
833.095480384667	3
833.114138514613	2
833.132796854006	1
833.151455402503	4
833.170114160104	5
833.188773127153	1
833.207432303305	5
833.226091688733	7
833.244751283437	1
833.263411087245	6
833.282071100328	0
833.300731322688	4
833.319391754494	6
833.338052395233	8
833.356713245248	8
833.375374304538	11
833.394035572933	5
833.412697050775	8
833.431358737893	6
833.450020633943	4
833.468682739441	2
833.487345054043	3
833.506007577921	13
833.524670311074	6
833.543333253503	2
833.561996405037	2
833.580659765847	2
833.599323335932	5
833.617987115293	12
833.636651103759	6
833.655315301672	1
833.673979708518	0
833.692644324811	2
833.711309150208	5
833.729974184882	11
833.748639428831	2
833.767304882056	0
833.785970544386	5
833.804636415992	7
833.823302496702	0
833.84196878686	3
833.860635286122	7
833.87930199466	5
833.897968912474	5
833.916636039392	20
833.935303375587	26
833.953970921058	6
833.972638675804	0
833.991306639827	0
834.009974812954	4
834.028643195358	9
834.047311786865	1
834.065980587821	2
834.084649597881	1
834.103318817217	6
834.12198824583	10
834.140657883547	4
834.159327730539	9
834.177997786809	13
834.196668052354	0
834.215338527004	10
834.23400921093	6
834.252680104133	31
834.27135120644	9
834.290022518023	4
834.308694039054	12
834.32736576919	11
834.34603770843	11
834.364709856947	18
834.38338221474	6
834.402054781809	1
834.420727558155	2
834.439400543605	19
834.458073738332	21
834.476747142163	5
834.495420755442	12
834.514094577826	0
834.532768609487	1
834.551442850423	11
834.570117300465	12
834.588791959783	5
834.607466828377	2
834.626141906248	6
834.644817193395	0
834.663492689647	0
834.682168395004	8
834.700844309809	8
834.719520433719	12
834.738196767076	10
834.756873309539	1
834.775550061107	9
834.794227021951	3
834.812904192071	3
834.831581571469	4
834.850259160142	3
834.868936957921	3
834.887614964976	14
834.906293181308	3
834.924971606916	0
834.943650241629	4
834.962329085619	6
834.981008138886	1
834.999687401257	1
835.018366872905	2
835.03704655383	13
835.055726444031	6
835.074406543509	7
835.093086852092	8
835.111767369952	0
835.130448097089	0
835.14912903333	1
835.167810178849	5
835.186491533644	0
835.205173097715	6
835.223854870892	0
835.242536853346	0
835.261219045076	0
835.279901446083	4
835.298584056367	1
835.317266875756	0
835.33594990425	0
835.354633142193	15
835.373316589241	15
835.392000245737	7
835.410684111167	2
835.429368186045	1
835.448052470029	8
835.466736963289	2
835.485421665826	1
835.504106577641	6
835.52279169856	3
835.541477028757	0
835.56016256823	12
835.578848316809	7
835.597534274664	2
835.616220441968	8
835.634906818206	0
835.653593403893	7
835.672280198685	5
835.690967202753	6
835.709654415928	3
835.72834183855	1
835.747029470279	1
835.765717311284	0
835.784405361566	0
835.803093620954	0
835.821782089619	3
835.840470767732	0
835.859159654779	11
835.877848751104	7
835.896538056705	12
835.915227571584	5
835.93391729574	1
835.952607229173	3
835.971297371711	7
835.989987723355	2
836.008678284447	8
836.027369054646	6
836.046060034293	4
836.064751222874	6
836.083442620903	12
836.102134228039	2
836.120826044452	2
836.13951806997	2
836.158210305108	0
836.176902749181	4
836.195595402531	3
836.214288264987	2
836.232981336891	0
836.251674617901	5
836.270368108189	8
836.289061807754	12
836.307755716424	23
836.326449834372	23
836.345144161597	18
836.3638386981	61
836.38253344388	49
836.401228398765	44
836.419923562757	57
836.438618936197	47
836.457314518743	26
836.476010310567	19
836.49470631184	6
836.513402522046	6
836.53209894153	5
836.550795570292	3
836.569492408331	0
836.588189455648	0
836.606886712242	1
836.625584177942	17
836.644281852748	1
836.662979737003	0
836.681677830364	2
836.700376133002	2
836.719074644918	3
836.737773366112	10
836.756472296411	1
836.775171435988	7
836.793870784671	1
836.812570342803	5
836.831270110042	12
836.849970086558	2
836.868670272351	14
836.88737066725	4
836.906071271427	1
836.924772085054	9
836.943473107615	3
836.962174339625	1
[truncated: 106,081 more rows]
