# Supplementary material for: Identification and tentative removal of collagen glue in Palaeolithic worked bone objects: implications for ZooMS and radiocarbon dating
Source: Sci Rep. 2023 Dec 13;13:22119. doi: 10.1038/s41598-023-49242-7 (PMC10719399; doi:10.1038/s41598-023-49242-7)
Supplement: Supplementary file 2 — Supplementary Information 2. [file 41598_2023_49242_MOESM2_ESM.zip › maldi raw files/780 IST_method 1_2nd gelat_A.txt]

800.028000917126	0
800.046283690557	0
800.064566673205	0
800.082849864913	0
800.101133266153	8
800.119416876295	5
800.137700695812	1
800.155984724389	2
800.17426896234	1
800.192553409509	0
800.210838065895	0
800.229122931341	2
800.247408006161	0
800.265693290199	0
800.283978783297	3
800.302264485769	13
800.320550397459	8
800.338836518208	1
800.357122848333	0
800.375409387517	0
800.393696136076	0
800.411983093852	2
800.430270260689	0
800.4485576369	4
800.466845222172	4
800.485133016817	3
800.503421020524	8
800.521709233605	8
800.539997655746	7
800.558286287104	1
800.576575127838	0
800.594864177788	3
800.613153436799	5
800.631442905028	4
800.649732582474	2
800.668022469295	2
800.686312565333	0
800.704602870432	1
800.722893384748	0
800.741184108282	2
800.759475041033	2
800.777766183159	3
800.796057534346	1
800.814349094908	2
800.832640864529	1
800.850932843369	0
800.869225031426	0
800.887517428858	0
800.90581003535	0
800.92410285106	0
800.942395875988	0
800.960689110134	0
800.978982553654	0
800.997276206235	0
801.015570068034	1
801.03386413905	0
801.052158419284	0
801.070452908579	0
801.088747607406	0
801.107042515293	0
801.125337632398	0
801.143632958721	3
801.161928494262	1
801.180224239021	0
801.198520192997	2
801.216816356192	4
801.235112728604	0
801.253409310234	0
801.271706101082	0
801.290003101148	0
801.308300310432	2
801.326597728934	3
801.344895356496	0
801.363193193434	0
801.381491239589	0
801.399789494963	0
801.418087959554	2
801.436386633363	0
801.454685516233	1
801.472984608636	1
801.491283909942	1
801.509583420624	0
801.527883140366	3
801.546183069484	2
801.564483207819	4
801.582783555373	9
801.601084112145	2
801.619384877977	0
801.637685853185	0
801.655987037454	0
801.674288431098	0
801.69259003396	1
801.710891845883	7
801.729193867182	2
801.747496097541	0
801.765798537276	0
801.784101186229	0
801.802404044243	0
801.820707111632	0
801.839010388082	0
801.857313873909	0
801.875617568953	1
801.893921473058	0
801.912225586381	3
801.93052990908	1
801.94883444084	7
801.967139181975	5
801.985444132172	3
802.003749291744	2
802.022054660377	0
802.040360238228	0
802.058666025455	0
802.076972021743	2
802.09527822725	0
802.113584642132	0
802.131891266075	0
802.150198099394	0
802.168505141774	0
802.186812393373	0
802.205119854189	2
802.223427524225	4
802.241735403478	1
802.260043492108	0
802.278351789799	0
802.296660296708	8
802.314969012835	3
802.333277938182	10
802.351587072904	3
802.369896416687	0
802.388205969689	1
802.406515731909	9
802.424825703348	1
802.443135884163	0
802.461446274039	4
802.479756873133	0
802.498067681447	6
802.516378698821	2
802.534689925571	0
802.553001361698	1
802.571313006885	0
802.589624861292	2
802.607936924917	0
802.626249197603	1
802.644561679823	1
802.662874371104	2
802.681187271446	2
802.699500381165	0
802.717813700102	0
802.736127228258	0
802.754440965633	0
802.772754912226	0
802.791069068038	0
802.809383432912	0
802.827698007162	1
802.84601279063	4
802.864327783318	1
802.882642985224	11
802.900958396192	3
802.919274016536	2
802.937589846099	0
802.95590588488	0
802.974222132723	0
802.992538589943	6
803.010855256381	10
803.029172132039	14
803.047489216757	4
803.065806510852	0
803.084124014009	2
803.102441726542	0
803.120759648137	0
803.139077779108	0
803.157396119298	0
803.175714668549	3
803.194033427177	0
803.212352394866	0
803.230671571933	0
803.248990958218	0
803.267310553564	0
803.28563035813	0
803.303950372072	0
803.322270595233	0
803.340591027456	3
803.358911668898	2
803.377232519717	0
803.395553579597	2
803.413874848697	0
803.432196327173	3
803.450518014711	3
803.468839911625	4
803.487162017601	2
803.505484332796	1
803.523806857368	0
803.542129591002	7
803.560452533855	1
803.578775685927	4
803.597099047376	2
803.615422617887	1
803.633746397617	4
803.652070386723	3
803.670394584892	26
803.68871899228	5
803.707043608887	6
803.725368434713	3
803.743693469916	3
803.762018714182	4
803.780344167666	1
803.79866983037	0
803.816995702293	4
803.835321783435	8
803.853648073797	3
803.871974573379	0
803.890301282179	2
803.908628200357	6
803.926955327439	9
803.945282663898	4
803.963610209577	1
803.981937964475	0
804.000265928592	2
804.018594101929	2
804.036922484486	1
804.055251076262	0
804.073579877257	0
804.091908887472	7
804.110238106907	1
804.128567535561	0
804.146897173435	7
804.16522702037	0
804.183557076683	0
804.201887342216	7
804.220217816968	2
804.23854850094	8
804.256879393973	0
804.275210496384	0
804.293541808015	0
804.311873328865	2
804.330205058936	2
804.348536998067	0
804.366869146577	0
804.385201504148	2
804.403534071255	0
804.421866847266	6
804.440199832654	0
804.458533027104	0
804.476866430932	1
804.495200043822	0
804.513533866089	1
804.531867897577	3
804.550202138126	2
804.568536588053	1
804.586871247041	4
804.605206115408	7
804.623541192994	2
804.641876479643	8
804.660211975511	4
804.678547680757	22
804.696883595223	8
804.71521971875	1
804.733556051498	0
804.751892593624	0
804.770229344812	3
804.788566305219	0
804.806903475005	0
804.82524085401	4
804.843578442078	5
804.861916239365	3
804.880254245873	0
804.898592461758	14
804.916930886705	10
804.935269520873	0
804.953608364418	0
804.971947417026	0
804.990286679012	1
805.00862615006	0
805.026965830327	0
805.045305719815	8
805.063645818524	0
805.081986126452	1
805.100326643758	0
805.118667370126	0
805.137008305715	4
805.155349450524	4
805.173690804553	4
805.19203236796	1
805.210374140429	1
805.228716121961	0
805.247058312871	5
805.265400713	2
805.283743322508	0
805.302086141079	0
805.32042916887	0
805.338772405881	2
805.357115852112	0
805.375459507405	1
805.393803372235	3
805.412147446127	1
805.43049172924	1
805.448836221415	4
805.467180922968	11
805.485525833899	3
805.503870953735	0
805.522216282949	0
805.540561821384	7
805.558907569039	5
805.577253525914	6
805.59559969201	3
805.613946067169	1
805.632292651705	4
805.650639445462	0
805.668986448282	0
805.687333660638	2
805.705681081899	1
805.724028712538	0
805.742376552397	1
805.760724601319	7
805.77907285962	1
805.797421327141	0
805.815770003725	0
805.834118889687	0
805.85246798487	0
805.870817289273	0
805.889166802739	0
805.907516525584	0
805.925866457491	0
805.944216598777	0
805.962566949125	0
805.980917508853	0
805.9992682778	0
806.017619255811	0
806.035970443042	2
806.054321839652	1
806.072673445482	0
806.091025260375	0
806.109377284489	1
806.127729517982	1
806.146081960537	0
806.164434612471	0
806.182787473468	8
806.201140543844	9
806.219493823282	14
806.237847311942	8
806.256201009822	1
806.27455491708	3
806.292909033402	4
806.311263359103	0
806.329617893866	1
806.34797263785	0
806.366327591213	2
806.384682753639	5
806.403038125286	5
806.421393706154	1
806.439749496243	0
806.45810549571	2
806.476461704241	4
806.494818121992	3
806.513174748965	0
806.531531585158	9
806.549888630572	4
806.568245885366	6
806.586603349222	3
806.604961022299	4
806.623318904598	3
806.641676996117	2
806.660035296858	0
806.678393806819	2
806.696752526002	4
806.715111454405	3
806.73347059203	0
806.751829939034	1
806.770189494943	0
806.788549260231	0
806.80690923474	0
806.82526941847	8
806.843629811421	3
806.861990413594	0
806.880351224988	3
806.898712245603	1
806.917073475281	0
806.935434914338	0
806.953796562775	0
806.972158420117	0
806.990520486837	0
807.00888276278	0
807.027245247785	4
807.045607942328	0
807.063970845776	0
807.082333958603	2
807.100697280652	0
807.119060811764	5
807.137424552255	5
807.155788501968	1
807.174152660902	5
807.192517028899	4
807.210881606276	3
807.229246392715	7
807.247611388535	1
807.265976593576	19
807.28434200768	12
807.302707631163	5
807.32107346371	0
807.339439505795	2
807.357805756785	3
807.376172216996	3
807.394538886587	0
807.412905765241	2
807.431272853275	2
807.44964015053	0
807.468007656849	1
807.486375372389	4
807.504743297309	0
807.523111431292	0
807.541479774655	17
807.559848327082	11
807.578217088888	9
807.596586059757	8
807.614955239849	0
807.63332462932	4
807.651694227854	7
807.67006403561	3
807.688434052746	0
807.706804278945	0
807.725174714366	2
807.743545359167	0
807.761916213032	0
807.780287276118	2
807.798658548426	1
807.817030029955	0
807.835401720864	0
807.853773620837	4
807.872145730032	9
807.890518048448	5
807.908890576087	0
807.927263313105	0
807.945636259187	0
807.96400941449	1
807.982382779016	4
808.000756352763	0
808.019130135732	0
808.037504128081	0
808.055878329494	0
808.074252740128	0
808.092627359827	0
808.111002188905	0
808.129377227364	0
808.147752474886	7
808.16612793163	13
808.184503597596	6
808.202879472626	0
808.221255557036	0
808.239631850826	2
808.258008353522	0
808.276385065598	0
808.294761986896	0
808.313139117415	1
808.331516457157	0
808.349894006121	2
808.368271764307	0
808.386649731557	0
808.405027908187	1
808.423406294039	2
808.441784889113	10
808.46016369341	3
808.47854270677	1
808.496921929511	4
808.515301361473	2
808.533681002658	3
808.552060852907	2
808.570440912536	0
808.588821181387	0
808.607201659303	0
808.625582346598	0
808.643963243116	0
808.662344348698	1
808.68072566366	1
808.699107187686	0
808.717488921093	0
808.735870863722	2
808.754253015415	0
808.772635376489	0
808.791017946626	2
808.809400726144	2
808.827783714885	1
808.846166912689	8
808.864550319716	3
808.882933936123	2
808.901317761595	7
808.919701796447	0
808.938086040363	4
808.95647049366	0
808.974855156021	1
808.993240027605	2
809.011625108569	1
809.030010398597	0
809.048395898006	2
809.066781606479	0
809.085167524175	0
809.103553651093	1
809.121939987392	6
809.140326532755	0
809.15871328734	0
809.177100251148	0
809.195487424337	0
809.21387480659	0
809.232262398066	8
809.250650198922	3
809.269038208843	0
809.287426427986	1
809.305814856352	0
809.324203493941	1
809.342592340752	8
809.360981396786	6
809.379370662042	3
809.397760136521	3
809.416149820381	1
809.434539713305	9
809.452929815452	1
809.471320126822	7
809.489710647414	7
809.508101377229	3
809.526492316267	1
809.544883464527	2
809.56327482201	0
809.581666388716	0
809.600058164645	9
809.618450149797	8
809.636842344171	1
809.655234747768	2
809.673627360588	0
809.692020182472	5
809.710413213896	0
809.728806454384	0
809.747199903937	9
809.765593562871	2
809.783987431028	1
809.802381508408	0
809.820775795011	0
809.839170290678	0
809.857564995727	0
809.875959909998	0
809.894355033492	0
809.912750366209	0
809.931145907991	0
809.949541659154	0
809.967937619382	10
809.986333788991	6
810.004730167823	0
810.023126755879	0
810.041523552998	0
810.059920559499	5
810.078317775065	4
810.096715200013	0
810.115112834183	0
810.133510677418	0
810.151908730034	0
810.170306991716	0
810.188705462778	1
810.207104143064	5
810.225503032414	1
810.243902130988	11
810.262301438943	9
810.280700955963	0
810.299100682365	6
810.317500617831	1
810.335900762679	0
810.354301116591	0
810.372701679727	2
810.391102452245	3
810.409503433827	0
810.427904624791	1
810.44630602482	2
810.464707634072	1
810.483109452706	8
810.501511480404	3
810.519913717326	2
810.53831616363	0
810.556718818998	0
810.57512168359	0
810.593524757564	0
810.611928040602	3
810.630331532864	5
810.648735234349	4
810.667139145058	4
810.685543265149	0
810.703947594304	0
810.722352132683	0
810.740756880285	11
810.759161837111	4
810.777567003318	1
810.795972378591	0
810.814377962929	0
810.832783756648	6
810.851189759591	4
810.869595971758	0
810.888002393306	1
810.90640902392	3
810.924815863757	1
810.943222912818	0
810.961630170943	4
810.980037638609	3
810.998445315341	5
811.016853201296	0
811.035261296316	0
811.053669600718	0
811.072078114502	1
811.090486837193	2
811.108895769266	0
811.127304910562	5
811.145714261083	10
811.164123820668	6
811.182533589794	0
811.200943567827	0
811.219353755242	0
811.237764151881	0
811.256174757585	0
811.27458557283	0
811.292996596981	0
811.311407830515	7
811.329819273272	3
811.348230925095	5
811.3666427863	0
811.385054856729	4
811.403467136382	4
811.4218796251	5
811.4402923232	2
811.458705230365	2
811.477118346914	2
811.495531672685	1
811.513945207523	0
811.532358951742	0
811.550772905027	0
811.569187067695	4
811.587601439586	3
811.606016020543	2
811.624430810723	3
811.642845810287	0
811.661261018915	0
811.679676436926	2
811.698092064161	0
811.716507900462	0
811.734923945986	0
811.753340200893	0
811.771756664866	1
811.790173338221	0
811.808590220642	0
811.827007312286	0
811.845424613155	2
811.863842123407	3
811.882259842882	0
811.900677771423	0
811.919095909188	2
811.937514256178	0
811.955932812391	0
811.974351577987	0
811.992770552649	4
812.011189736535	1
812.029609129645	3
812.048028732137	2
812.066448543696	0
812.084868564478	0
812.103288794485	0
812.121709233716	1
812.140129882171	3
812.158550740009	0
812.176971806913	0
812.195393083041	0
812.213814568394	0
812.23223626297	1
812.250658166771	5
812.269080279955	0
812.287502602046	1
812.30592513352	1
812.324347874218	2
812.342770824141	8
812.361193983446	0
812.379617351818	1
812.398040929255	1
812.416464716075	0
812.43488871212	0
812.453312917389	6
812.471737331882	2
812.4901619556	0
812.508586788542	7
812.527011830709	2
812.545437081942	0
812.563862542716	2
812.582288212398	6
812.600714091463	9
812.619140179752	2
812.637566477107	0
812.655992984004	0
812.674419699808	0
812.692846624996	3
812.711273759408	0
812.729701102886	6
812.748128655905	2
812.766556417833	0
812.784984389143	8
812.803412569519	0
812.821840959279	0
812.840269558105	0
812.858698366314	0
812.877127383747	0
812.895556610247	5
812.91398604613	0
812.932415691079	0
812.950845545412	0
812.969275608969	0
812.987705881592	3
813.006136363598	2
813.024567054671	0
813.042997955127	0
813.061429064808	0
813.079860383555	0
813.098291911527	0
813.116723648882	0
813.135155595304	0
813.153587751109	0
813.17202011598	5
813.190452690076	2
813.208885473555	0
813.227318466101	0
813.24575166803	0
813.264185079026	0
813.282618699246	1
813.301052528692	1
813.31948656752	0
813.337920815416	6
813.356355272695	14
813.37478993904	10
813.39322481461	1
813.411659899405	0
813.430095193425	3
813.448530696828	1
813.466966409298	3
813.485402330993	5
813.503838461914	2
813.522274802059	0
813.540711351588	5
813.559148110183	3
813.577585078003	2
813.596022255048	1
813.614459641319	7
813.632897236815	4
813.651335041535	1
813.669773055481	1
813.688211278652	3
813.706649711048	3
813.72508835267	0
813.743527203675	0
813.761966263588	0
813.780405532885	0
813.798845011407	0
813.817284699154	3
813.835724596126	1
813.854164702324	0
813.872605017747	0
813.891045542395	0
813.909486276269	0
813.927927219368	0
813.946368371692	0
813.964809733082	0
813.983251303857	0
814.001693083857	1
814.020135073082	0
814.038577271533	0
814.057019679209	1
814.075462295952	2
814.093905122078	1
814.112348157272	0
814.130791402008	0
814.149234855652	0
814.167678518681	0
814.186122390776	0
814.204566472255	2
814.22301076296	0
814.24145526289	1
814.259899971887	3
814.278344890268	8
814.296790017716	0
814.315235354548	0
814.333680900606	3
814.35212665573	4
814.370572620239	6
814.389018793815	5
814.407465176774	0
814.42591176896	0
814.444358570212	1
814.46280558069	1
814.481252800552	0
814.499700229481	3
814.518147867794	0
814.536595715175	7
814.555043771939	5
814.573492037771	4
814.591940512828	1
814.61038919727	0
814.628838090778	0
814.647287193671	1
814.665736505631	1
814.684186026817	0
814.702635757229	6
814.721085697024	0
814.739535845887	0
814.757986204135	0
814.776436771449	0
814.79488754799	0
814.813338533914	0
814.831789728906	0
814.850241133124	1
814.868692746568	0
814.887144569237	1
814.905596601132	1
814.924048842412	5
814.942501292759	0
814.960953952332	2
814.97940682113	6
814.997859899155	2
815.016313186405	1
815.034766682882	1
815.053220388584	0
815.071674303513	6
815.090128427667	1
815.108582761206	0
815.127037303812	0
815.145492055644	2
815.163947016543	1
815.182402186828	1
815.200857566338	0
815.219313155233	2
815.237768953036	8
815.256224960225	9
815.274681176639	0
815.29313760228	0
815.311594237146	4
815.330051081239	3
815.348508134558	4
815.366965396944	2
815.385422868714	2
815.403880549712	0
815.422338439935	2
815.440796539384	1
815.45925484806	2
815.477713365803	0
815.496172092931	2
815.514631029285	1
815.533090174865	3
815.551549529514	0
815.570009093546	0
815.588468866805	3
815.606928849291	3
815.625389040843	0
815.643849441781	4
815.662310051787	6
815.680770871177	1
815.699231899635	1
815.717693137478	2
815.736154584548	3
815.754616240685	8
815.773078106207	17
815.791540180796	6
815.810002464771	0
815.828464957973	0
815.846927660241	0
815.865390571895	1
815.883853692617	0
815.902317022724	0
815.920780561898	0
815.939244310458	6
815.957708268086	0
815.97617243494	6
815.99463681102	0
816.013101396486	3
816.031566191178	6
816.050031194938	6
816.068496407924	0
816.086961830137	0
816.105427461735	0
816.123893302401	5
816.142359352453	10
816.160825611572	1
816.179292079918	1
816.197758757649	5
816.216225644448	0
816.234692740473	9
816.253160045726	0
816.271627560204	0
816.29009528391	1
816.308563217001	0
816.32703135916	0
816.345499710545	3
816.363968271157	2
816.382437040996	0
816.400906020221	1
816.419375208513	7
816.437844606032	0
816.456314212778	3
816.474784028751	4
816.49325405395	2
816.511724288376	10
816.530194732029	5
816.548665384909	0
816.567136247016	2
816.585607318349	3
816.604078598909	6
816.622550088696	4
816.64102178771	2
816.659493695951	2
816.67796581326	2
816.696438140113	2
816.714910676035	3
816.733383421024	0
816.751856375399	0
816.770329539002	9
816.788802911831	5
816.807276493887	3
816.82575028517	4
816.844224285521	0
816.862698495258	0
816.881172914222	1
816.899647542413	5
816.918122379672	1
816.936597426318	0
816.95507268219	0
816.97354814713	0
816.992023821615	0
817.010499705009	0
817.02897579779	0
817.047452099638	0
817.065928610873	0
817.084405331335	0
817.102882260864	3
817.121359399781	3
817.139836747765	1
817.158314305135	0
817.176792071573	0
817.195270047398	0
817.21374823245	0
817.23222662657	0
817.250705230076	0
817.269184042651	1
817.287663064611	5
817.30614229564	0
817.324621736055	0
817.343101385539	0
817.361581244249	0
817.380061312346	0
817.398541589671	0
817.417022076063	0
817.435502771683	0
817.45398367653	9
817.472464790764	7
817.490946114066	0
817.509427646754	3
817.527909388511	4
817.546391339495	2
817.564873499707	1
817.583355869304	0
817.601838447971	0
817.620321235864	0
817.638804232985	0
817.657287439493	0
817.675770855069	3
817.694254479873	3
817.712738313904	6
817.731222357162	0
817.749706609648	0
817.768191071521	0
817.786675742462	0
817.80516062263	1
817.823645712026	0
817.84213101065	0
817.860616518501	0
817.879102235739	0
817.897588162045	0
817.916074297579	6
817.934560642182	3
817.953047196171	0
817.971533959547	0
817.990020931991	1
818.008508113663	0
818.026995504404	0
818.045483104531	0
818.063970913886	10
818.082458932628	15
818.10094716028	5
818.119435597318	1
818.137924243584	0
818.156413099078	0
818.174902163799	5
818.193391437748	0
818.211880920925	4
818.230370613171	0
818.248860514803	0
818.267350625664	0
818.285840945752	2
818.304331475068	1
818.322822213453	3
818.341313161224	4
818.359804318065	1
818.378295684451	1
818.396787259747	4
818.41527904443	7
818.433771038182	5
818.452263241321	9
818.470755653688	3
818.489248275283	0
818.507741105947	0
818.526234145997	2
818.544727395117	5
818.563220853623	4
818.581714521358	8
818.600208398161	5
818.618702484193	15
818.637196779612	5
818.655691284099	5
818.674185997974	2
818.692680921077	0
818.711176053248	0
818.729671394648	0
818.748166945435	0
818.76666270545	0
818.785158674534	3
818.803654852846	0
818.822151240546	0
818.840647837314	0
818.859144643469	2
818.877641658694	0
818.896138883147	0
818.914636316828	0
818.933133959896	1
818.951631812034	0
818.970129873558	0
818.988628144152	0
819.007126623974	1
819.025625313025	0
819.044124211303	0
819.062623318969	4
819.081122635704	5
819.099622161668	2
819.118121896859	1
819.136621841279	0
819.155121994928	3
819.173622357963	23
819.192122930068	4
819.210623711401	1
819.229124701963	0
819.247625901753	0
819.266127310931	0
819.284628929178	0
819.303130756653	10
819.321632793197	5
819.340135039129	0
819.358637494449	0
819.377140158838	0
819.395643032455	7
819.414146115301	7
819.432649407216	1
819.451152908519	1
819.469656619209	2
819.488160538969	6
819.506664667798	3
819.525169006015	3
819.543673553461	3
819.562178310135	0
819.580683276037	0
819.599188451168	1
819.617693835528	0
819.636199428957	2
819.654705231933	4
819.673211243819	6
819.691717465093	11
819.710223895596	8
819.728730535168	6
819.747237384128	0
819.765744442317	1
819.784251709734	1
819.802759186221	3
819.821266872096	2
819.83977476704	0
819.858282871532	0
819.876791184934	0
819.895299707723	5
819.913808439583	2
819.93231738083	0
819.950826531306	0
819.969335890852	2
819.987845459785	7
820.006355237788	3
820.02486522518	0
820.04337542164	0
820.061885827489	2
820.080396442408	6
820.098907266714	4
820.117418300091	1
820.135929542855	0
820.154440994848	0
820.172952655911	0
820.191464526203	0
820.209976605724	0
820.228488894633	12
820.247001392771	9
820.265514099979	3
820.284027016415	0
820.302540142081	2
820.321053477135	0
820.339567021258	2
820.35808077477	1
820.376594737352	0
820.395108909163	0
820.413623290202	0
820.432137880471	1
820.450652680128	0
820.469167688855	5
820.487682906811	8
820.506198333996	5
820.52471397057	9
820.543229816213	13
820.561745871085	2
820.580262135187	0
820.598778608518	0
820.617295291078	3
820.635812182867	2
820.654329284044	11
820.672846594292	3
820.691364113768	6
820.709881842474	6
820.728399780409	0
820.746917927574	1
820.765436283967	1
820.78395484959	0
820.802473624443	6
820.820992608524	0
820.839511801835	11
820.858031204375	4
820.876550816144	0
820.895070637142	0
820.913590667371	0
820.932110906828	0
820.950631355515	9
820.969152013431	7
820.987672880417	0
821.006193956792	0
821.024715242396	1
821.04323673723	0
821.061758441292	0
821.080280354585	0
821.098802476948	0
821.117324808699	4
821.13584734968	2
821.15437009989	3
821.17289305933	1
821.19141622784	0
821.209939605739	0
821.228463192708	0
821.246986989225	0
821.265510994653	0
821.28403520947	2
821.302559633357	0
821.321084266633	0
821.339609109139	0
821.358134160715	1
821.37665942168	2
821.395184891715	1
821.413710571139	2
821.432236459793	2
821.450762557517	4
821.46928886463	1
821.487815380813	8
821.506342106226	2
821.524869041029	1
821.54339618506	0
821.561923538163	0
821.580451100494	10
821.598978872215	13
821.617506853007	3
821.636035043187	10
821.654563442438	4
821.673092051078	0
821.691620868788	2
821.710149895729	0
821.728679132058	0
821.747208577458	1
821.765738232087	0
821.784268096106	0
821.802798169196	0
821.821328451515	1
821.839858943223	11
821.858389644003	1
821.876920554011	0
821.89545167325	2
821.913983001719	2
821.932514539577	2
821.951046286505	0
821.969578242664	0
821.988110408052	0
822.006642782671	2
822.025175366678	4
822.043708159757	0
822.062241162065	1
822.080774373604	0
822.099307794372	0
822.11784142437	0
822.136375263599	0
822.154909312057	1
822.173443569746	0
822.191978036665	0
822.210512712814	3
822.229047598193	1
822.247582692801	4
822.266117996641	2
822.28465350971	0
822.303189232009	1
822.321725163539	1
822.340261304299	8
822.358797654288	15
822.377334213508	7
822.395870981799	0
822.414407959479	0
822.43294514639	1
822.451482542531	1
822.470020147902	3
822.488557962503	1
822.507095986176	0
822.525634219397	0
822.54417266153	2
822.562711313052	7
822.581250173646	1
822.599789243629	0
822.618328522842	1
822.636868011286	1
822.65540770896	3
822.673947615705	1
822.69248773184	0
822.711028057045	0
822.729568591641	1
822.748109335467	0
822.766650288364	1
822.785191450651	4
822.803732822008	0
822.822274402756	0
822.840816192734	0
822.859358191783	0
822.877900400222	3
822.896442817732	1
822.914985444473	0
822.933528280763	0
822.952071325965	0
822.970614580397	1
822.989158044219	1
823.007701717112	0
823.026245599395	0
823.04478969075	7
823.063333991334	0
823.081878501309	1
823.100423220355	0
823.118968148792	0
823.137513286299	0
823.156058633037	0
823.174604189165	0
823.193149954364	0
823.211695928794	1
823.230242112614	2
823.248788505505	0
823.267335107627	0
823.28588191898	6
823.304428939564	7
823.322976169537	1
823.341523608582	3
823.360071256858	6
823.378619114364	0
823.397167181101	1
823.415715457229	0
823.434263942427	0
823.452812636857	2
823.471361540517	2
823.489910653409	4
823.508459975531	3
823.527009507043	6
823.545559247627	3
823.564109197282	1
823.582659356327	0
823.601209724604	0
823.61976030227	2
823.638311089009	2
823.656862084978	0
823.675413290018	1
823.693964704449	0
823.712516328271	1
823.731068161164	4
823.749620203128	4
823.768172454483	0
823.786724915069	1
823.805277584886	0
823.823830463934	1
823.842383552212	0
823.860936849723	0
823.879490356304	0
823.898044072276	1
823.916597997479	0
823.935152131913	0
823.953706475579	1
823.972261028316	0
823.990815790443	0
824.009370761802	0
824.027925942392	2
824.046481332053	13
824.065036931105	14
824.083592739389	0
824.102148756744	0
824.120704983489	1
824.139261419466	0
824.157818064515	0
824.176374918954	3
824.194931982465	3
824.213489255367	1
824.2320467375	0
824.250604428705	0
824.2691623293	0
824.287720438968	0
824.306278758026	0
824.324837286315	1
824.343396023677	9
824.361954970269	0
824.380514126253	1
824.399073491308	9
824.417633065754	3
824.436192849272	2
824.454752842181	3
824.473313044162	6
824.491873455374	7
824.510434075977	2
824.528994905812	6
824.547555944718	2
824.566117192856	14
824.584678650226	3
824.603240316986	0
824.621802192819	0
824.640364277882	12
824.658926572337	3
824.677489075864	0
824.696051788623	3
824.714614710772	0
824.733177841994	4
824.751741182446	1
824.770304732131	0
824.788868491047	0
824.807432459355	3
824.825996636734	0
824.844561023345	3
824.863125619187	0
824.881690424262	1
824.900255438567	1
824.918820662105	1
824.937386094874	4
824.955951736875	1
824.974517588107	6
824.993083648572	8
825.011649918427	0
825.030216397355	4
825.048783085514	24
825.067349982746	6
825.085917089368	0
825.104484405383	0
825.123051930469	0
825.141619664628	0
825.160187608177	10
825.178755760959	7
825.197324123133	8
825.215892694218	0
825.234461474696	0
825.253030464405	0
825.271599663346	0
825.290169071359	1
825.308738688923	1
825.3273085154	1
825.345878551268	3
825.364448796369	0
825.383019250541	0
825.401589914265	0
825.420160786902	5
825.43873186893	3
825.45730316003	0
825.475874660522	3
825.494446370246	1
825.513018289203	0
825.531590417231	5
825.550162754651	1
825.568735301144	0
825.587308057028	8
825.605881022144	4
825.624454196492	1
825.643027579913	8
825.661601172565	0
825.68017497461	1
825.698748985887	0
825.717323206236	1
825.735897635976	2
825.75447227479	0
825.773047122995	1
825.791622180432	1
825.810197446942	0
825.828772922684	0
825.847348607818	1
825.865924502024	0
825.884500605463	0
825.903076918293	3
825.921653440196	0
825.940230171491	0
825.958807111859	2
825.977384261458	1
825.99596162045	0
826.014539188514	3
826.033116965811	1
826.0516949525	2
826.070273148261	0
826.088851553414	0
826.10743016764	0
826.126008991098	0
826.144588023789	0
826.163167265712	0
826.181746716867	0
826.200326377415	0
826.218906247035	2
826.237486325887	3
826.256066613972	0
826.27464711129	0
826.293227818	1
826.311808733782	0
826.330389858797	0
826.348971193044	2
826.367552736524	4
826.386134489236	0
826.404716451181	2
826.423298622358	0
826.441881002768	0
826.46046359241	2
826.479046391285	1
826.497629399393	1
826.516212616733	1
826.534796043306	0
826.553379679111	3
826.571963524149	5
826.590547578419	4
826.609131841922	2
826.627716314658	3
826.646300996627	0
826.664885887668	2
826.683470988102	0
826.702056297768	0
826.720641816667	0
826.739227544799	0
826.757813482164	0
826.776399628601	0
826.794985984591	3
826.813572549494	2
826.832159323789	0
826.850746307158	0
826.869333499919	10
826.887920901913	4
826.90650851314	0
826.925096333439	0
826.943684363132	0
826.962272602057	2
826.980861050055	0
826.999449707445	0
827.018038574069	0
827.036627649766	0
827.055216934856	0
827.073806429018	2
827.092396132573	1
827.110986045362	0
827.129576167223	0
827.148166498477	0
827.166757038804	0
827.185347788524	0
827.203938747317	0
827.222529915503	0
827.241121292762	2
827.259712879254	1
827.278304675139	3
827.296896680257	0
827.315488894448	6
827.334081317873	0
827.35267395069	5
827.37126679258	10
827.389859843864	1
827.40845310422	1
827.42704657381	0
827.445640252632	4
827.464234140848	2
827.482828238137	10
827.501422544819	9
827.520017060575	3
827.538611785563	7
827.557206719785	3
827.575801863239	0
827.594397216087	1
827.612992778008	1
827.631588549163	0
827.650184529551	0
827.668780719172	0
827.687377118186	0
827.705973726273	0
827.724570543594	0
827.743167570148	0
827.761764805935	0
827.780362250956	0
827.79895990521	0
827.817557768697	0
827.836155841417	0
827.854754123371	1
827.873352614558	2
827.891951315139	12
827.910550224793	12
827.929149343521	2
827.947748671641	0
827.966348208996	8
827.984947955743	9
828.003547911405	0
828.022148076459	1
828.040748450747	5
828.059349034269	0
828.077949827024	0
828.096550829012	4
828.115152040234	0
828.133753460529	1
828.152355090218	0
828.170956929141	0
828.189558977297	1
828.208161234687	0
828.22676370115	0
828.245366377006	3
828.263969262097	0
828.282572356421	2
828.301175659978	0
828.319779172609	0
828.338382894634	0
828.356986825733	0
828.375590966225	1
828.39419531595	5
828.41279987491	0
828.431404642943	1
828.45000962037	10
828.46861480687	9
828.487220202764	2
828.505825807892	0
828.524431622094	1
828.543037645689	3
828.561643878358	0
828.580250320421	6
828.598856971558	6
828.617463832089	1
828.636070901693	0
828.654678180691	3
828.673285668923	1
828.691893366229	0
828.710501272768	0
828.729109388542	1
828.747717713709	3
828.76632624795	0
828.784934991585	0
828.803543944294	0
828.822153106237	0
828.840762477574	1
828.859372057985	0
828.877981847789	0
828.896591846668	0
828.915202054781	0
828.933812472127	7
828.952423098708	3
828.971033934682	4
828.989644979731	12
829.008256234013	2
829.02686769769	7
829.04547937044	0
829.064091252425	2
829.082703343644	11
829.101315644097	2
829.119928153783	10
829.138540872704	5
829.157153800859	3
829.175766938409	0
829.194380285032	0
829.212993840889	0
829.231607605981	9
829.250221580306	19
829.268835764026	0
829.28745015666	3
829.306064758689	0
829.324679569951	1
829.343294590448	17
829.361909820178	1
829.380525259304	4
829.399140907343	1
829.417756764776	1
829.436372831444	0
829.454989107346	0
829.473605592483	0
829.492222286853	0
829.510839190458	1
829.529456303138	5
829.548073625211	2
829.566691156679	5
829.585308897061	3
829.603926846838	1
829.622545005849	2
829.641163373935	3
829.659781951414	14
829.678400738129	1
829.697019734077	14
829.71563893926	10
829.734258353517	0
829.752877977169	2
829.771497810056	1
829.790117852017	0
829.808738103372	0
829.827358563962	0
829.845979233626	0
829.864600112685	0
829.883221200978	0
829.901842498346	2
829.920464005108	2
829.939085720945	1
829.957707646177	2
829.976329780643	0
829.994952124183	0
830.013574677118	1
830.032197439128	0
830.050820410373	0
830.069443591012	0
830.088066980885	9
830.106690579834	12
830.125314388017	9
830.143938405594	1
830.162562632247	6
830.181187068294	2
830.199811713415	1
830.218436567772	0
830.237061631523	0
830.255686904349	0
830.27431238657	0
830.292938077865	1
830.311563978395	1
830.33019008816	6
830.34881640732	3
830.367442935554	2
830.386069673183	0
830.404696619888	4
830.423323775827	2
830.441951141	2
830.460578715409	0
830.479206499212	3
830.497834492091	0
830.516462694204	5
830.535091105552	0
830.553719726135	1
830.572348556113	0
830.590977595166	0
830.609606843454	1
830.628236300977	0
830.646865967574	0
830.665495843727	1
830.684125928955	3
830.702756223417	0
830.721386727115	2
830.740017440048	11
830.758648362215	4
830.777279493618	0
830.795910834256	1
830.814542384129	1
830.833174143237	0
830.85180611158	0
830.870438289158	0
830.889070675971	0
830.907703272019	2
830.926336077142	0
830.944969091661	4
830.963602315414	5
830.982235748403	9
831.000869390627	0
831.019503242086	0
831.03813730262	1
831.05677157255	3
831.075406051715	10
831.094040740115	1
831.11267563775	1
831.13131074446	8
831.149946060566	2
831.168581585907	0
831.187217320483	0
831.205853264134	0
831.224489417181	7
831.243125779302	5
831.26176235098	0
831.280399131573	0
831.299036121561	0
831.317673320624	1
831.336310729083	2
831.354948346616	0
831.373586173546	1
831.392224209711	1
831.410862454951	3
831.429500909426	2
831.448139573297	1
831.466778446404	0
831.485417528586	0
831.504056820163	1
831.522696320816	1
831.541336030704	2
831.559975949988	2
831.578616078507	1
831.597256416102	0
831.615896962932	0
831.634537718997	9
831.653178684459	5
831.671819859156	0
831.690461242928	0
831.709102835936	0
831.72774463818	0
831.746386649658	0
831.765028870533	0
831.783671300484	0
831.80231393983	0
831.820956788251	0
831.839599845909	3
831.858243112962	4
831.87688658909	3
831.895530274454	0
831.914174169054	0
831.93281827289	0
831.951462585961	0
831.970107108428	4
831.988751839971	1
832.007396780749	0
832.026041930763	9
832.044687290013	3
832.063332858499	0
832.081978636221	0
832.100624623178	0
832.119270819371	0
832.1379172248	1
832.156563839625	0
832.175210663526	0
832.193857696502	0
832.212504938874	0
832.231152390482	0
832.249800051326	0
832.268447921407	0
832.287096000722	0
832.305744289274	0
832.324392787062	1
832.343041494085	2
832.361690410345	1
832.380339535841	2
832.398988870572	0
832.417638414379	2
832.436288167583	0
832.454938130022	7
832.473588301698	6
832.492238682609	7
832.510889272597	2
832.52954007198	2
832.5481910806	0
832.566842298455	4
832.585493725547	11
832.604145361715	3
832.622797207279	1
832.641449261918	0
832.660101526115	3
832.678753999227	0
832.697406681735	4
832.71605957332	0
832.7347126743	3
832.753365984517	0
832.77201950381	4
832.790673232499	1
832.809327170265	0
832.827981317426	0
832.846635673664	0
832.865290239298	1
832.883945014008	0
832.902599998115	0
832.921255191298	0
832.939910593877	3
832.958566205692	3
832.977222026584	1
832.995878056712	3
833.014534296236	4
833.033190744836	2
833.051847402834	0
833.070504269907	0
833.089161346216	5
833.107818631923	22
833.126476126705	4
833.145133830724	0
833.163791744139	0
833.18244986663	5
833.201108198358	0
833.219766739323	0
833.238425489684	0
833.257084449121	0
833.275743617955	0
833.294402995865	0
833.313062583012	0
833.331722379395	4
833.350382385175	0
833.369042600032	0
833.387703024125	0
833.406363657454	0
833.42502450002	0
833.443685551822	1
833.462346812861	2
833.481008283137	2
833.499669962649	1
833.518331851398	1
833.536993949383	1
833.555656256766	3
833.574318773225	1
833.59298149892	1
833.611644433852	1
833.63030757786	0
833.648970931426	3
833.667634494068	1
833.686298265947	1
833.704962246902	0
833.723626437254	0
833.742290836843	3
833.76095544583	1
833.779620263732	0
833.798285291031	0
833.816950527567	4
833.83561597334	1
833.85428162835	1
833.872947492596	0
833.891613565919	0
833.910279848639	0
833.928946340596	5
833.94761304163	3
833.966279952221	0
833.984947071728	5
834.003614400633	1
834.022281938613	0
834.040949685992	0
834.059617642607	0
834.078285808459	0
834.096954183388	0
834.115622767714	4
834.134291561277	12
834.152960564077	4
834.171629775954	3
834.190299197228	3
834.208968827578	0
834.227638667326	0
834.246308716151	0
834.264978974373	3
834.283649441832	5
834.302320118368	1
834.32099100414	8
834.339662099311	0
834.358333403718	0
834.377004917202	8
834.395676640084	1
834.414348572043	0
834.433020713238	1
834.451693063831	4
834.470365623501	2
834.489038392568	2
834.507711370712	8
834.526384558094	14
834.545057954712	7
834.563731560728	10
834.582405375982	3
834.601079400312	0
834.61975363388	5
834.638428076684	6
834.657102728887	1
834.675777590166	0
834.694452660682	2
834.713127940436	0
834.731803429427	3
834.750479127816	0
834.769155035282	0
834.787831151985	0
834.806507477925	0
834.825184013264	0
834.843860757679	10
834.862537711332	4
834.881214874222	0
834.899892246349	1
834.918569827714	2
834.937247618316	0
834.955925618316	0
834.974603827393	0
834.993282245708	7
835.01196087326	17
835.030639709889	4
835.049318756076	0
835.067998011341	0
835.086677475843	0
835.105357149583	2
835.124037032399	10
835.142717124614	2
835.161397426227	0
835.180077936916	0
835.198758656683	0
835.217439585848	1
835.23612072425	0
835.25480207189	0
835.273483628768	4
835.292165394884	0
835.310847370076	4
835.329529554667	3
835.348211948495	5
835.366894551561	5
835.385577363865	4
835.404260385245	5
835.422943616025	3
835.441627056042	1
835.460310705296	0
835.478994563788	0
835.497678631358	1
835.516362908326	4
835.535047394371	0
835.553732089814	0
835.572416994495	2
835.591102108253	2
835.60978743141	4
835.628472963644	1
835.647158705437	10
835.665844656147	2
835.684530816255	0
835.70321718544	5
835.721903763863	6
835.740590551685	4
835.759277548745	0
835.777964754882	4
835.796652170417	5
835.81533979503	0
835.834027628881	0
835.85271567213	0
835.871403924617	0
835.890092386182	0
835.908781056984	0
835.927469937025	0
835.946159026464	4
835.964848325142	2
835.983537832896	0
836.002227549889	0
836.02091747612	0
836.039607611749	0
836.058297956456	1
836.076988510562	3
836.095679273745	2
836.114370246166	1
836.133061427825	2
836.151752818883	8
836.170444419019	2
836.189136228392	0
836.207828247004	0
836.226520474854	0
836.245212912103	3
836.263905558429	3
836.282598413994	1
836.301291478797	0
836.319984752838	0
836.338678236117	0
836.357371928795	0
836.376065830551	0
836.394759941545	2
836.413454261616	0
836.432148791087	1
836.450843529956	4
836.469538477903	7
836.488233635089	6
836.506929001513	0
836.525624577175	0
836.544320362075	0
836.563016356214	0
836.581712559591	0
836.600408972046	3
836.6191055939	0
836.637802424992	1
836.656499465484	7
836.675196714893	1
836.6938941737	6
836.712591841746	1
836.73128971887	1
836.749987805554	1
836.768686101316	1
836.787384606155	1
836.806083320393	0
836.82478224387	1
836.843481376586	0
836.862180718379	1
836.880880269572	1
836.899580030003	0
836.918279999512	0
836.93698017842	0
836.955680566567	0
836.974381163953	0
836.993081970416	0
[truncated: 106,068 more rows]
