# Supplementary material for: Identification and tentative removal of collagen glue in Palaeolithic worked bone objects: implications for ZooMS and radiocarbon dating
Source: Sci Rep. 2023 Dec 13;13:22119. doi: 10.1038/s41598-023-49242-7 (PMC10719399; doi:10.1038/s41598-023-49242-7)
Supplement: Supplementary file 2 — Supplementary Information 2. [file 41598_2023_49242_MOESM2_ESM.zip › maldi raw files/780 IST_method 1_2nd gelat_B.txt]

800.066860075864	1
800.085145048584	0
800.103430230579	5
800.121715621685	0
800.140001222066	3
800.158287031724	1
800.176573050658	0
800.194859278701	1
800.213145716021	2
800.231432362618	2
800.249719218323	0
800.268006283305	0
800.28629355773	0
800.304581041098	5
800.322868734076	1
800.341156635997	0
800.359444747194	3
800.377733067668	1
800.396021597417	0
800.414310336277	0
800.43259928458	2
800.450888441992	0
800.469177808514	0
800.48746738448	10
800.505757169555	3
800.524047163906	2
800.542337367701	0
800.560627780439	0
800.57891840262	6
800.59720923391	9
800.615500274478	3
800.633791524321	0
800.652082983275	0
800.670374651505	2
800.688666529012	0
800.706958615795	0
800.725250911855	4
800.743543417024	3
800.761836131637	0
800.780129055194	0
800.798422188193	2
800.816715530303	0
800.835009081689	0
800.853302842351	0
800.871596812291	4
800.88989099134	10
800.908185379833	10
800.926479977435	0
800.944774784315	0
800.963069800471	0
800.981365025737	1
800.99966046028	0
801.017956104099	0
801.036251957029	0
801.054548019402	0
801.072844290885	0
801.091140771645	0
801.109437461514	4
801.127734360828	6
801.146031469418	0
801.164328787119	4
801.182626313929	7
801.200924050183	0
801.219221995547	1
801.237520150188	2
801.255818514106	0
801.274117087134	7
801.292415869606	6
801.310714861187	1
801.329014062046	2
801.347313472182	1
801.365613091428	0
801.383912920117	0
801.402212957917	0
801.420513204827	9
801.43881366118	4
801.457114326644	0
801.475415201385	5
801.493716285403	4
801.512017578531	3
801.530319081103	0
801.548620792786	1
801.566922713745	0
801.585224843981	0
801.603527183328	6
801.621829731951	4
801.640132489852	0
801.65843545703	0
801.676738633485	1
801.695042019051	0
801.713345613893	0
801.731649418013	0
801.74995343141	0
801.768257653917	0
801.786562085701	0
801.804866726763	5
801.823171577102	5
801.841476636551	0
801.859781905277	0
801.878087383281	2
801.896393070562	3
801.914698966953	2
801.933005072621	1
801.951311387734	1
801.969617911957	2
801.987924645291	3
802.006231588069	1
802.024538739957	3
802.042846100955	2
802.061153671398	13
802.079461450952	5
802.097769439949	0
802.116077637891	0
802.134386045276	0
802.152694661939	3
802.171003487712	4
802.189312522763	1
802.207621767092	1
802.225931220698	0
802.244240883414	1
802.262550755407	1
802.280860836679	8
802.299171127061	3
802.317481626887	0
802.335792335824	0
802.354103254038	4
802.37241438153	2
802.390725718132	0
802.40903726418	0
802.427349019337	1
802.445660983605	0
802.463973157318	4
802.482285540142	5
802.500598132243	0
802.518910933621	1
802.537223944111	0
802.555537164045	0
802.573850593089	0
802.592164231412	0
802.610478079012	0
802.628792135722	3
802.647106401878	5
802.665420876977	6
802.683735561521	0
802.702050455342	0
802.720365558274	0
802.738680870484	0
802.756996391972	4
802.775312122738	1
802.793628062614	0
802.811944211768	0
802.8302605702	0
802.84857713791	0
802.86689391473	0
802.885210900829	4
802.903528096205	0
802.921845500859	0
802.940163114624	0
802.958480937834	4
802.976798970155	3
802.995117211753	0
803.01343566263	0
803.031754322617	1
803.050073191882	0
803.068392270426	0
803.08671155808	0
803.105031055179	3
803.123350761389	3
803.141670676877	0
803.159990801477	1
803.178311135688	0
803.196631678843	1
803.214952431276	4
803.233273392987	3
803.251594563809	6
803.269915943909	1
803.288237533288	0
803.306559331944	1
803.324881339878	0
803.343203556924	0
803.361525983247	4
803.379848619016	11
803.398171463896	1
803.416494517887	0
803.434817781156	0
803.453141253703	1
803.471464935529	2
803.489788826465	4
803.508112926847	1
803.52643723634	5
803.544761754944	5
803.563086482993	0
803.581411420321	0
803.599736566759	0
803.618061922476	0
803.636387487472	0
803.654713261578	1
803.673039244963	4
803.691365437626	1
803.709691839567	3
803.72801845062	0
803.746345271118	6
803.764672300727	2
803.782999539615	0
803.801326987781	4
803.819654645058	0
803.837982511613	0
803.856310587447	0
803.87463887256	0
803.892967366783	3
803.911296070285	0
803.929624983066	0
803.947954105125	0
803.966283436295	0
803.984612976911	4
804.002942726638	1
804.021272685644	0
804.039602853929	12
804.057933231324	6
804.076263817998	6
804.094594613951	13
804.112925619015	3
804.131256833525	4
804.149588257146	0
804.167919890046	0
804.186251732224	2
804.204583783681	4
804.22291604425	0
804.241248514097	1
804.259581193222	10
804.277914081459	11
804.296247179142	3
804.314580485937	0
804.332914001843	2
804.351247727195	0
804.369581661658	3
804.387915805567	4
804.406250158588	3
804.424584720887	1
804.442919492298	7
804.461254472988	3
804.479589662957	1
804.497925062204	0
804.51626067073	4
804.534596488367	1
804.552932515284	0
804.571268751479	1
804.589605196953	0
804.607941851539	2
804.62627871557	0
804.644615788547	0
804.662953070969	6
804.68129056267	3
804.699628263483	0
804.717966173574	0
804.736304292778	0
804.754642621427	0
804.772981159188	9
804.791319906396	0
804.809658862715	0
804.827998028146	1
804.846337403023	5
804.864676987011	7
804.883016780279	17
804.901356782658	8
804.919696994484	14
804.938037415422	5
804.956378045638	0
804.974718884967	18
804.993059933908	8
805.011401191795	0
805.02974265896	0
805.048084335405	0
805.066426220961	0
805.084768315964	3
805.103110620079	4
805.121453133473	0
805.139795855978	0
805.158138787931	1
805.176481928994	2
805.194825279338	0
805.21316883896	0
805.231512607694	3
805.249856585875	15
805.268200773168	4
805.286545169572	2
805.304889775423	0
805.323234590386	0
805.341579614628	0
805.35992484815	5
805.378270290951	0
805.396615942864	1
805.414961804223	1
805.433307874694	0
805.451654154445	3
805.470000643308	8
805.48834734145	1
805.506694248872	1
805.525041365572	3
805.543388691553	0
805.561736226645	4
805.580083971017	2
805.598431924668	1
805.616780087598	3
805.63512845964	4
805.65347704113	18
805.671825831564	4
805.690174831445	8
805.708524040605	3
805.726873458878	0
805.74522308643	0
805.763572923261	11
805.781922969205	17
805.800273224428	5
805.818623689098	0
805.83697436288	7
805.855325245775	6
805.873676338116	0
805.892027639569	5
805.910379150303	2
805.928730870148	0
805.94708279944	2
805.965434937845	0
805.983787285529	0
806.002139842493	0
806.020492608737	0
806.038845584092	10
806.057198768728	2
806.075552162643	0
806.093905765838	6
806.112259578145	4
806.130613599732	0
806.148967830598	2
806.167322270745	3
806.185676920003	0
806.204031778542	0
806.222386846527	4
806.240742123458	15
806.259097609836	3
806.277453305326	9
806.295809210096	8
806.314165324145	13
806.332521647475	8
806.350878179917	12
806.369234921639	0
806.38759187264	0
806.405949032755	0
806.424306402316	2
806.442663981157	4
806.461021769111	0
806.479379766177	2
806.497737972691	0
806.516096388317	0
806.534455013223	0
806.552813847409	5
806.571172890708	2
806.589532143454	4
806.607891605312	3
806.626251276451	9
806.64461115687	0
806.662971246401	0
806.681331545212	0
806.699692053303	0
806.718052770674	2
806.736413697158	2
806.754774833089	0
806.773136178133	0
806.79149773229	0
806.809859495894	0
806.828221468778	0
806.846583650775	0
806.864946042052	0
806.883308642442	0
806.90167145228	0
806.92003447123	2
806.93839769946	1
806.956761136803	0
806.975124783594	0
806.993488639497	0
807.011852704681	0
807.030216979144	0
807.048581462888	0
807.066946155745	1
807.085311057882	2
807.1036761693	7
807.122041489997	0
807.140407019808	0
807.158772758898	2
807.177138707269	0
807.195504864921	3
807.213871231685	5
807.232237807897	5
807.250604593222	0
807.268971587827	3
807.287338791545	1
807.305706204544	0
807.324073826823	4
807.342441658382	3
807.360809699222	0
807.379177949174	1
807.397546408407	2
807.415915076921	0
807.434283954715	0
807.45265304179	0
807.471022337977	11
807.489391843445	2
807.507761558193	0
807.526131482055	2
807.544501615197	8
807.562871957619	3
807.581242509322	1
807.599613270305	0
807.617984240402	0
807.636355419946	0
807.654726808604	5
807.673098406375	0
807.691470213594	0
807.709842229926	0
807.728214455538	0
807.746586890264	3
807.764959534438	4
807.783332387725	2
807.801705450293	0
807.820078722141	0
807.838452203103	0
807.856825893512	1
807.875199793035	0
807.893573901839	1
807.911948219923	0
807.930322747121	3
807.948697483599	2
807.967072429358	0
807.985447584398	0
808.003822948551	5
808.022198522153	8
808.040574304867	8
808.058950296863	1
808.077326498139	0
808.095702908528	2
808.114079528199	3
808.13245635715	1
808.150833395215	0
808.169210642727	2
808.187588099354	5
808.205965765261	6
808.224343640282	4
808.24272172475	1
808.2611000185	0
808.279478521364	8
808.29785723334	0
808.316236154766	0
808.334615285304	6
808.352994625124	12
808.371374174224	2
808.389753932606	9
808.408133900101	7
808.426514076877	0
808.444894462934	0
808.463275058272	0
808.481655862891	7
808.500036876624	8
808.518418099638	1
808.536799531932	0
808.55518117334	0
808.57356302403	0
808.591945084	1
808.610327353252	1
808.628709831784	0
808.647092519431	0
808.665475416526	14
808.683858522734	3
808.702241838057	0
808.720625362828	0
808.739009096712	6
808.757393039878	1
808.775777192325	0
808.794161553885	0
808.812546124727	1
808.83093090485	8
808.849315894255	10
808.86770109294	7
808.886086500907	5
808.904472117988	0
808.922857944349	0
808.941243979825	0
808.95963022475	8
808.978016678788	21
808.996403342107	5
809.01479021454	10
809.033177296423	0
809.051564587419	4
809.069952087864	5
809.088339797255	14
809.106727716095	7
809.125115844049	0
809.143504181284	0
809.161892727801	0
809.180281483599	7
809.198670448511	0
809.217059622705	6
809.23544900618	4
809.253838598937	0
809.272228400975	1
809.290618412126	1
809.30900863256	9
809.327399062275	9
809.345789701271	1
809.364180549382	1
809.382571606773	2
809.400962873447	9
809.419354349234	3
809.437746034471	0
809.456137928822	1
809.474530032454	4
809.492922345368	1
809.511314867396	0
809.529707598873	3
809.548100539464	0
809.566493689169	0
809.584887048323	9
809.603280616592	7
809.621674394142	0
809.640068380974	0
809.658462577088	0
809.676856982483	0
809.695251596992	0
809.713646420783	2
809.732041453689	0
809.750436696043	6
809.768832147512	0
809.787227808263	0
809.805623678127	0
809.824019757442	1
809.84241604587	0
809.86081254358	1
809.87920925074	1
809.897606166846	4
809.916003292401	0
809.934400627071	1
809.952798171023	0
809.971195924089	5
809.989593886605	0
810.007992058234	0
810.026390439146	4
810.044789029172	0
810.063187828648	2
810.081586837238	3
810.099986055277	1
810.118385482431	1
810.136785118699	0
810.155184964249	1
810.173585019249	1
810.191985283195	3
810.210385756591	0
810.228786439102	1
810.247187331062	6
810.265588432136	6
810.283989742325	0
810.302391261964	1
810.320792990885	6
810.33919492892	5
810.35759707607	5
810.375999432669	5
810.394401998383	3
810.412804773379	3
810.431207757657	0
810.449610951217	0
810.468014353892	0
810.486417965849	1
810.504821787256	5
810.523225817609	2
810.541630057413	2
810.560034506331	10
810.578439164531	3
810.596844032014	0
810.615249108611	1
810.633654394658	0
810.652059889819	0
810.670465594263	0
810.688871507821	0
810.70727763083	9
810.725683962953	7
810.744090504358	0
810.762497255046	7
810.780904214849	4
810.799311383933	5
810.8177187623	0
810.83612634995	0
810.854534146882	1
810.872942152928	8
810.891350368257	3
810.909758792868	3
810.928167426762	2
810.94657626977	0
810.964985322061	6
810.983394583635	7
811.00180405449	9
811.020213734461	7
811.038623623882	1
811.057033722417	3
811.075444030068	1
811.093854547168	3
811.112265273552	1
811.130676209049	0
811.14908735383	1
811.167498707725	2
811.185910270903	1
811.204322043531	0
811.222734025106	1
811.241146216132	1
811.259558616273	0
811.277971225864	7
811.296384044569	8
811.314797072558	1
811.333210309661	1
811.351623756215	5
811.370037411883	13
811.388451276667	2
811.406865350901	0
811.42527963425	5
811.443694126882	4
811.462108828796	0
811.480523739993	0
811.498938860306	2
811.517354190068	3
811.535769728946	2
811.554185477106	5
811.572601434382	6
811.59101760094	0
811.609433976781	2
811.627850561905	7
811.646267356312	3
811.664684359834	0
811.683101572638	0
811.701518994726	1
811.719936626096	0
811.738354466582	0
811.756772516518	0
811.77519077557	3
811.793609243736	0
811.812027921353	1
811.830446808085	0
811.848865904101	0
811.867285209399	2
811.885704723812	9
811.904124447508	6
811.922544380656	6
811.940964522918	5
811.959384874463	0
811.977805435124	5
811.996226205068	12
812.014647184294	2
812.033068372804	2
812.051489770429	6
812.069911377337	3
812.088333193528	11
812.106755219002	2
812.125177453759	2
812.143599897632	2
812.162022550788	5
812.180445413227	4
812.198868484949	6
812.217291765786	1
812.235715255906	0
812.25413895531	0
812.272562863997	13
812.290986981799	13
812.309411308885	0
812.327835845421	3
812.346260591073	12
812.36468554584	9
812.383110709891	8
812.401536083225	0
812.419961665842	0
812.438387457742	0
812.456813458758	1
812.475239669057	5
812.49366608864	1
812.512092717506	0
812.530519555487	0
812.548946602919	0
812.567373859467	5
812.585801325299	4
812.604229000245	0
812.622656884476	5
812.641084977989	3
812.659513280786	3
812.677941792867	0
812.696370514063	0
812.714799444542	0
812.733228584305	0
812.751657933351	5
812.770087491681	7
812.788517259127	1
812.806947235856	0
812.8253774217	0
812.843807816996	7
812.862238421408	1
812.880669235103	1
812.899100258081	2
812.917531490176	1
812.935962931722	1
812.954394582383	7
812.972826442328	6
812.991258511557	6
813.009690789901	0
813.028123277529	0
813.046555974441	0
813.064988880636	1
813.083421995947	6
813.10185532071	0
813.120288854588	0
813.138722597582	0
813.157156550028	0
813.175590711757	0
813.194025082603	1
813.212459662731	2
813.230894451976	3
813.249329450673	0
813.267764658485	3
813.286200075581	4
813.304635701793	1
813.323071537456	2
813.341507582236	0
813.359943836467	3
813.378380299646	2
813.396816972277	0
813.415253854024	2
813.433690945054	0
813.452128245369	0
813.470565754799	2
813.489003473682	2
813.50744140168	2
813.525879538962	0
813.54431788536	0
813.562756441378	1
813.581195206344	1
813.599634180594	5
813.61807336396	8
813.636512756778	2
813.654952358712	10
813.673392169929	6
813.691832190431	0
813.710272420217	9
813.728712859119	15
813.747153507305	5
813.765594364775	5
813.784035431529	9
813.802476707567	8
813.820918192721	0
813.839359887159	1
813.857801790714	5
813.87624390372	6
813.894686225843	1
813.913128757249	2
813.93157149794	0
813.950014447747	0
813.968457607006	1
813.986900975382	7
814.005344553041	9
814.023788339985	7
814.042232336044	0
814.060676541389	0
814.079120956017	13
814.097565579929	5
814.116010413126	5
814.134455455439	3
814.152900707037	4
814.171346167918	8
814.189791838084	9
814.208237717366	3
814.226683805932	7
814.245130103783	7
814.263576610918	2
814.28202332717	3
814.300470252705	8
814.318917387525	4
814.33736473163	0
814.35581228485	0
814.374260047524	0
814.392708019313	0
814.411156200387	4
814.429604590577	2
814.448053190052	8
814.466501998979	9
814.484951016855	0
814.503400244183	0
814.521849680628	1
814.540299326356	2
814.55874918137	0
814.577199245836	0
814.595649519251	5
814.61410000195	3
814.632550693933	4
814.651001595201	2
814.669452705586	2
814.687904025423	0
814.706355554377	4
814.724807292615	7
814.74325923997	8
814.761711396778	3
814.780163762702	4
814.79861633791	2
814.817069122404	1
814.835522116013	0
814.853975318908	3
814.872428731087	0
814.890882352551	1
814.9093361833	0
814.927790223165	8
814.946244472315	0
814.96469893075	0
814.983153598301	0
815.001608475305	3
815.020063561426	0
815.038518856832	1
815.056974361522	0
815.075430075329	0
815.093885998421	0
815.112342130797	0
815.130798472459	0
815.149255023405	0
815.167711783468	0
815.186168752816	0
815.204625931449	0
815.223083319366	0
815.241540916401	4
815.25999872272	7
815.278456738324	13
815.296914963213	1
815.315373397219	1
815.33383204051	0
815.352290893086	2
815.370749954946	0
815.389209225924	0
815.407668706355	6
815.426128395902	4
815.444588294735	0
815.463048402684	7
815.481508720086	20
815.499969246606	5
815.518429982411	2
815.536890927332	3
815.555352081706	7
815.573813445198	3
815.592275017975	7
815.610736800036	1
815.629198791215	0
815.647660991847	0
815.666123401596	1
815.684586020461	0
815.703048848781	10
815.721511886217	25
815.739975132938	13
815.758438588945	0
815.776902254236	1
815.795366128645	0
815.813830212507	0
815.832294505486	0
815.850759007582	1
815.869223719132	0
815.887688639799	0
815.90615376975	0
815.924619108987	3
815.943084657342	4
815.961550414981	0
815.980016382074	1
815.998482558116	0
816.01694894378	0
816.035415538393	2
816.053882342291	4
816.072349355474	1
816.090816577943	2
816.109284009529	0
816.1277516504	4
816.146219500557	0
816.164687559999	2
816.183155828558	0
816.201624306571	3
816.220092993701	4
816.238561890117	5
816.257030995818	1
816.275500310636	0
816.29396983474	0
816.312439568129	19
816.330909510804	2
816.349379662596	1
816.367850023674	0
816.386320594037	0
816.404791373686	0
816.42326236262	8
816.441733560672	7
816.460204968009	1
816.478676584632	2
816.497148410372	5
816.515620445566	12
816.534092689877	7
816.552565143474	2
816.571037806188	0
816.589510678357	3
816.607983759642	5
816.626457050214	1
816.644930550071	0
816.663404259213	0
816.681878177474	0
816.700352305019	2
816.718826641851	1
816.7373011878	0
816.755775943035	2
816.774250907724	0
816.792726081361	0
816.811201464454	0
816.829677056832	0
816.848152858327	0
816.866628869108	4
816.885105089175	8
816.90358151836	0
816.92205815683	0
816.940535004587	5
816.959012061629	0
816.977489327957	0
816.995966803402	10
817.014444488134	0
817.032922382152	0
817.051400485455	5
817.069878797876	1
817.088357319751	13
817.106836050575	16
817.125314990854	13
817.143794140419	0
817.162273499101	1
817.18075306707	0
817.199232844156	0
817.217712830696	7
817.236193026354	2
817.254673431467	1
817.273154045697	0
817.291634869045	6
817.310115901847	2
817.328597143767	0
817.347078594974	12
817.365560255297	12
817.384042125076	4
817.402524203972	0
817.421006492154	0
817.439488989622	1
817.457971696377	3
817.47645461225	5
817.494937737408	1
817.513421071853	0
817.531904615415	1
817.550388368432	3
817.568872330567	2
817.587356501988	2
817.605840882527	4
817.624325472521	0
817.642810271632	2
817.661295280199	1
817.679780497714	2
817.698265924685	1
817.716751560773	0
817.735237406147	7
817.753723460808	4
817.772209724587	0
817.790696197821	1
817.809182880172	0
817.82766977181	0
817.846156872566	3
817.864644182777	7
817.883131702105	1
817.90161943072	0
817.920107368622	2
817.938595515641	3
817.957083872116	5
817.975572437708	1
817.994061212418	6
818.012550196583	0
818.031039389867	0
818.049528792437	0
818.068018404462	0
818.086508225436	3
818.104998255865	1
818.123488495413	5
818.141978944247	10
818.160469602367	2
818.178960469606	0
818.197451546131	3
818.215942831943	0
818.234434327041	0
818.252926031258	0
818.271417944929	0
818.289910067719	0
818.308402399796	1
818.326894941159	0
818.34538769164	0
818.363880651408	4
818.382373820463	4
818.400867198804	1
818.419360786264	0
818.437854583179	2
818.456348589212	1
818.474842804531	0
818.493337228969	0
818.511831862863	0
818.530326705874	0
818.548821758172	2
818.567317019589	1
818.585812490461	0
818.604308170451	0
818.622804059728	1
818.641300158123	0
818.659796465974	0
818.678292982943	0
818.696789709199	0
818.715286644742	0
818.733783789572	0
818.75228114352	0
818.770778706755	1
818.789276479277	0
818.807774460917	0
818.826272652013	0
818.844771052227	0
818.863269661728	0
818.881768480516	0
818.900267508423	0
818.918766745616	0
818.937266192096	0
818.955765847864	0
818.974265712919	3
818.992765787092	0
819.011266070552	4
819.029766563299	9
819.048267265165	1
819.066768176317	2
819.085269296926	3
819.103770626653	0
819.122272165667	1
819.140773913799	7
819.159275871219	0
819.177778037926	0
819.19628041392	0
819.214782999032	0
819.233285793601	0
819.251788797288	0
819.270292010093	0
819.288795432523	0
819.307299063903	2
819.32580290457	0
819.344306954525	0
819.362811213598	3
819.381315682127	0
819.399820359774	0
819.418325246709	0
819.436830342762	0
819.455335648272	0
819.4738411629	1
819.492346886984	0
819.510852820187	0
819.529358962508	3
819.547865314117	8
819.566371875014	8
819.584878645197	5
819.603385624668	3
819.621892813258	8
819.640400211135	4
819.6589078183	4
819.677415634752	9
819.695923660322	9
819.71443189535	4
819.732940339495	6
819.751448992929	6
819.769957855481	3
819.788466927489	0
819.806976208616	3
819.82548569903	3
819.843995398564	0
819.862505307385	0
819.881015425662	2
819.899525752889	8
819.918036289742	2
819.936547035544	1
819.955057990634	2
819.973569155012	4
819.992080528677	2
820.01059211163	2
820.029103903702	6
820.047615905061	4
820.066128115709	2
820.084640535475	3
820.103153164697	0
820.121666003039	4
820.140179050668	8
820.158692307585	6
820.177205773621	6
820.195719448944	0
820.214233333556	1
820.232747427455	0
820.251261730642	0
820.269776242948	3
820.288290964541	0
820.306805895423	1
820.325321035592	0
820.343836384881	7
820.362351943457	8
820.380867711321	5
820.399383688473	4
820.417899874744	3
820.436416270303	2
820.454932875149	0
820.473449689284	0
820.491966712538	5
820.510483945248	8
820.529001387078	0
820.547519038196	4
820.566036898601	3
820.584554968126	5
820.603073246938	0
820.621591735039	0
820.640110432259	0
820.658629338935	0
820.677148454731	4
820.695667779815	2
820.714187314018	4
820.732707057847	2
820.751227010626	0
820.769747172693	0
820.788267544049	0
820.806788124523	0
820.825308914286	0
820.843829913337	3
820.862351121675	6
820.880872539303	0
820.899394166049	0
820.917916002083	0
820.936438047575	0
820.954960302186	0
820.973482765916	8
820.992005438934	3
821.010528321241	0
821.029051412835	0
821.04757471355	0
821.066098223721	0
821.084621943011	3
821.10314587159	5
821.121670009289	0
821.140194356444	0
821.158718912719	4
821.177243678282	6
821.195768653134	0
821.214293837104	1
821.232819230364	13
821.251344832911	7
821.269870644747	0
821.288396665872	1
821.306922896115	1
821.325449335648	8
821.343975984468	6
821.362502842577	1
821.381029909806	5
821.399557186323	0
821.418084672128	9
821.436612367222	6
821.455140271435	2
821.473668385106	4
821.492196707727	0
821.510725239806	0
821.529253981173	13
821.547782931829	19
821.566312091605	3
821.5848414605	13
821.603371038853	13
821.621900826325	0
821.640430823085	0
821.658961029135	0
821.677491444472	0
821.69602206893	3
821.714552902676	7
821.733083945711	5
821.751615198203	4
821.770146659646	7
821.788678330378	3
821.807210210399	0
821.825742299708	0
821.844274598306	9
821.862807106023	26
821.881339823029	13
821.899872749324	4
821.918405884908	2
821.936939229611	0
821.955472783773	1
821.974006547053	8
821.992540519454	3
822.011074701313	0
822.029609092291	6
822.048143692558	8
822.066678502114	0
822.08521352079	2
822.103748748923	0
822.122284186177	0
822.14081983255	0
822.159355688381	0
822.177891753501	3
822.196428027741	0
822.21496451127	0
822.233501204088	0
822.252038106025	0
822.270575217252	1
822.289112537767	1
822.307650067572	0
822.326187806665	1
822.344725754879	5
822.363263912381	1
822.381802279172	6
822.400340855253	0
822.418879640453	0
822.437418635111	0
822.455957838721	0
822.474497251788	5
822.493036874145	5
822.511576705621	7
822.530116746387	2
822.548656996272	4
822.567197455616	1
822.585738124249	0
822.604279002002	4
822.622820089044	1
822.641361385206	1
822.659902890827	0
822.678444605567	6
822.696986529597	5
822.715528662747	3
822.734071005355	1
822.752613557083	2
822.7711563181	2
822.789699288407	4
822.808242468003	8
822.826785856719	12
822.845329454724	1
822.863873262019	3
822.882417278434	1
822.900961504307	0
822.9195059393	1
822.938050583583	3
822.956595436986	0
822.975140499847	2
822.993685771829	1
823.0122312531	0
823.03077694366	0
823.049322843341	0
823.067868952479	0
823.086415270739	3
823.104961798118	5
823.123508534957	0
823.142055480915	0
823.160602636163	4
823.1791500007	0
823.197697574696	0
823.216245357644	0
823.23479334988	3
823.253341551406	0
823.271889962222	0
823.290438582158	7
823.308987411384	2
823.327536449899	3
823.346085697703	0
823.364635154797	0
823.383184821012	0
823.401734696685	6
823.420284781479	5
823.438835075394	7
823.457385578597	0
823.47593629126	0
823.494487213043	7
823.513038343947	3
823.531589684309	0
823.550141233792	0
823.568692992564	0
823.587244960627	2
823.605797137979	0
823.624349524451	0
823.642902120213	5
823.661454925265	6
823.680007939437	6
823.698561163069	0
823.717114595821	1
823.735668237863	0
823.754222089194	0
823.772776149646	0
823.791330419388	3
823.809884898589	3
823.828439586911	0
823.846994484353	0
823.865549591085	3
823.884104907107	2
823.902660432418	2
823.92121616702	4
823.939772110742	2
823.958328263755	5
823.976884626057	8
823.995441197649	0
824.01399797853	0
824.032554968533	4
824.051112167826	8
824.069669576408	6
824.088227194112	11
824.106785021105	3
824.125343057388	0
824.143901302961	4
824.162459757825	2
824.181018421809	0
824.199577295083	0
824.218136377816	0
824.236695669501	11
824.255255170646	6
824.273814880911	2
824.292374800466	2
824.310934929311	0
824.329495267277	4
824.348055814533	1
824.36661657108	5
824.385177536916	12
824.403738712043	4
824.42230009646	3
824.440861689998	7
824.459423492656	5
824.477985504774	3
824.496547726013	0
824.515110156712	4
824.533672796531	2
824.552235645472	4
824.570798703872	5
824.589361971393	0
824.607925448204	0
824.626489134305	0
824.645053029697	0
824.66361713421	0
824.682181448013	4
824.700745971106	1
824.71931070349	3
824.737875644995	3
824.75644079579	8
824.775006155875	2
824.793571725251	0
824.812137503748	1
824.830703491536	2
824.849269688782	9
824.867836095151	1
824.88640271064	0
824.904969535589	0
824.923536569659	1
824.942103813019	0
824.960671265501	1
824.979238927274	7
824.997806798505	4
825.016374878859	2
825.034943168333	0
825.053511667267	0
825.072080375323	1
825.090649292669	0
825.109218419305	2
825.127787755232	11
825.14635730028	2
825.164927054619	4
825.183497018249	6
825.202067191	0
825.22063757321	0
825.239208164542	0
825.257778965165	3
825.276349975078	5
825.294921194112	1
825.313492622607	2
825.332064260223	0
825.35063610696	0
825.369208163158	4
825.387780428476	0
825.406352903086	2
825.424925586986	7
825.443498480007	1
825.462071582489	6
825.480644894261	3
825.499218414985	0
825.51779214517	2
825.536366084476	0
825.554940233242	1
825.573514591129	6
825.592089158138	6
825.610663934608	3
825.629238920198	3
825.64781411508	6
825.666389519252	3
825.684965132715	0
825.7035409553	3
825.722116987176	0
825.740693228342	0
825.7592696788	0
825.777846338379	5
825.796423207249	1
825.81500028541	0
825.833577572862	1
825.852155069604	0
825.870732775469	0
825.889310690624	0
825.907888815071	0
825.926467148808	0
825.945045691667	0
825.963624443817	8
825.982203405258	1
826.000782575991	4
826.019361955844	8
826.037941544989	6
826.056521343425	0
826.075101351152	16
826.09368156817	3
826.11226199431	0
826.130842629741	3
826.149423474464	3
826.168004528307	8
826.186585791612	1
826.205167264038	2
826.223748945586	0
826.242330836594	2
826.260912936725	7
826.279495246316	7
826.298077765028	3
826.316660493032	4
826.335243430158	5
826.353826576575	6
826.372409932284	2
826.390993497283	0
826.409577271574	6
826.428161254987	9
826.446745447691	6
826.465329849686	1
826.483914460973	5
826.502499281381	11
826.521084311081	1
826.539669550072	1
826.558254998355	2
826.576840655759	0
826.595426522625	1
826.614012598612	5
826.632598883721	0
826.651185378291	0
826.669772081984	11
826.688358995137	1
826.706946117412	0
826.725533448809	1
826.744120989497	14
826.762708739647	7
826.781296698748	0
826.799884867311	1
826.818473244996	1
826.837061832142	0
826.85565062841	0
826.8742396338	1
826.892828848652	9
826.911418272794	0
826.930007906059	0
826.948597748446	1
826.967187800294	2
826.985778061264	4
827.004368531526	12
827.022959211079	2
827.041550099924	2
827.060141197891	0
827.07873250515	0
827.0973240217	10
827.115915747712	1
827.134507682676	0
827.153099826932	0
827.17169218048	1
827.190284743319	0
827.208877515451	6
827.227470496704	1
827.246063687249	0
827.264657087086	0
827.283250696215	0
827.301844514466	4
827.320438542178	0
827.339032779013	0
827.35762722497	0
827.376221880388	0
827.394816744928	0
827.413411818761	9
827.432007101885	10
827.450602594132	9
827.46919829584	0
827.48779420667	2
827.506390326792	3
827.524986656206	0
827.543583194743	0
827.562179942571	6
827.580776899692	2
827.599374066104	0
827.617971441639	1
827.636569026635	0
827.655166820754	0
827.673764823995	0
827.692363036698	0
827.710961458523	0
827.72956008981	10
827.748158930219	2
827.766757979751	6
827.785357238744	4
827.80395670686	8
827.822556384268	14
827.841156270799	7
827.859756366791	4
827.878356671906	2
827.896957186313	0
827.915557909842	0
827.934158843003	0
827.952759985116	0
827.971361336522	1
827.98996289722	10
828.008564667041	1
828.027166646323	0
828.045768834728	0
828.064371232425	4
828.082973839245	0
828.101576655527	2
828.120179680931	2
828.138782915798	0
828.157386359617	0
828.175990012898	0
828.194593875302	0
828.213197946998	3
828.231802227987	0
828.250406718098	0
828.269011417671	0
828.287616326367	0
828.306221444355	1
828.324826771466	12
828.343432308039	10
828.362038053734	8
828.380644008723	11
828.399250173003	5
828.417856546576	14
828.436463129272	9
828.45506992126	2
828.473676922541	2
828.492284132944	0
828.51089155264	0
828.529499181798	0
828.548107020079	0
828.566715067652	0
828.585323324348	0
828.603931790337	1
828.622540465619	1
828.641149350192	3
828.659758443889	2
828.678367747048	0
828.69697725916	1
828.715586980735	0
828.734196911602	5
828.752807051762	2
828.771417401044	0
828.79002795962	3
828.808638727318	0
828.827249704478	1
828.845860890762	2
828.864472286338	0
828.883083891037	0
828.901695705199	7
828.920307728484	4
828.938919961061	1
828.957532402931	15
828.976145054094	12
828.99475791438	5
829.013370983958	0
829.031984262829	1
829.050597750994	0
829.069211448281	0
829.087825354861	0
829.106439470734	4
829.125053795899	1
829.143668330188	0
829.162283073939	3
829.180898026814	0
829.199513188981	0
829.218128560272	7
829.236744140855	3
829.255359930901	0
829.273975929901	0
829.292592138363	0
829.311208555948	9
829.329825182826	8
829.348442018997	2
829.367059064631	0
829.385676319219	5
829.404293783099	3
829.422911456272	2
829.441529338739	10
829.460147430328	4
829.47876573138	3
829.497384241556	2
829.516002960855	5
829.534621889617	8
829.553241027502	2
829.57186037468	0
829.590479931321	1
829.609099697085	8
829.627719671973	8
829.646339856154	3
829.664960249627	1
829.683580852394	1
829.702201664285	0
829.720822685468	0
829.739443916115	1
829.758065355715	0
829.776687004778	1
829.795308863134	0
829.813930930614	6
829.832553207387	0
829.851175693283	0
829.869798388643	0
829.888421293126	3
829.907044406902	6
829.925667729971	13
829.944291262164	2
829.96291500365	0
829.98153895443	0
830.000163114673	1
830.018787483869	2
830.037412062528	2
830.056036850311	0
830.074661847218	5
830.093287053588	0
830.111912469081	0
830.130538094038	0
830.149163927948	0
830.167789971321	0
830.186416223988	3
830.205042685779	3
830.223669356863	3
830.24229623724	0
830.260923326911	3
830.279550625706	7
830.298178133794	6
830.316805851176	1
830.335433777851	9
830.354061913649	3
830.372690258742	1
830.391318813128	0
830.409947576807	2
830.42857654978	6
830.447205731876	2
830.465835123267	0
830.48446472395	4
830.503094533758	16
830.521724552859	3
830.540354781254	0
830.558985218942	0
830.577615865924	0
830.59624672203	2
830.6148777876	4
830.633509062293	1
830.65214054611	2
830.67077223939	13
830.689404141795	2
830.708036253493	0
830.726668574485	1
830.745301104601	2
830.76393384418	0
830.782566792883	0
830.80119995071	1
830.819833318171	4
830.838466894586	1
830.857100680294	0
830.875734675296	5
830.894368879593	0
830.913003293013	6
830.931637915727	1
830.950272747734	0
830.968907789036	0
830.987543039461	1
831.006178499351	6
831.024814168364	0
831.043450046672	1
831.062086134273	3
831.080722430998	7
831.099358937017	0
831.11799565233	5
831.136632576768	6
831.155269710669	0
831.173907053694	0
831.192544606013	2
831.211182367626	6
831.229820338533	1
831.248458518564	1
831.267096907889	1
831.285735506509	2
831.304374314252	0
831.323013331459	1
831.341652557791	1
831.360291993417	2
831.378931638166	2
831.39757149238	8
831.416211555718	5
831.43485182835	4
831.453492310277	3
831.472133001327	1
831.490773901842	5
831.509415011481	4
831.528056330244	7
831.546697858471	0
831.565339595822	0
831.583981542468	7
831.602623698408	3
831.621266063642	1
831.63990863817	2
831.658551421823	0
831.67719441477	2
831.695837616841	7
831.714481028376	2
831.733124649036	1
831.75176847899	1
831.770412518239	13
831.789056766611	11
831.807701224448	2
831.82634589141	0
831.844990767496	8
831.863635853216	14
831.88228114789	0
831.900926651859	0
831.919572365123	6
831.93821828768	2
831.956864419363	1
831.975510760339	0
831.99415731061	9
832.012804070176	0
832.031451039036	0
832.05009821702	1
832.068745604469	5
832.087393200873	8
832.10604100674	0
832.124689021733	0
832.14333724602	0
832.161985679602	0
832.180634322478	1
832.199283174478	2
832.217932235943	1
832.236581506363	0
832.255230986247	5
832.273880675427	0
832.2925305739	0
832.311180681498	0
832.329830998221	1
832.348481524408	6
832.36713225972	7
832.385783204327	1
832.404434358229	0
832.423085721425	4
832.441737293745	1
832.460389075361	3
832.479041066441	0
832.497693266646	0
832.516345675975	0
832.5349982946	0
832.553651122519	0
832.572304159733	1
832.590957406241	0
832.609610861875	0
832.628264526803	0
832.646918401026	0
832.665572484544	0
832.684226777356	0
832.702881279294	0
832.721535990526	0
832.740190910883	3
832.758846040705	2
832.777501379652	1
832.796156927894	0
832.81481268543	0
832.833468652092	6
832.852124828218	3
832.87078121347	4
832.889437808016	1
832.908094611857	0
832.926751624823	1
832.945408847084	0
832.96406627864	0
832.982723919491	0
833.001381769638	0
833.020039828909	0
833.038698097475	10
833.057356575165	1
833.076015262322	0
833.094674158773	3
833.113333264349	6
833.131992579221	5
833.150652103217	2
833.169311836678	0
833.187971779265	2
833.206631931146	0
833.225292292153	0
833.243952862625	3
833.262613642222	0
833.281274631114	0
833.299935829301	0
833.318597236784	0
833.337258853391	10
833.355920679294	6
833.374582714492	0
833.393244958985	0
833.411907412603	2
833.430570075517	0
833.449232947726	0
833.46789602923	3
833.486559319859	0
833.505222819954	7
833.523886529174	2
833.542550447689	0
833.561214575329	0
833.579878912265	6
833.598543458496	5
833.617208214023	2
833.635873178844	0
833.654538352791	0
833.673203736034	0
833.691869328571	2
833.710535130405	10
833.729201141533	1
833.747867361787	2
833.766533791337	4
833.785200430181	4
833.803867278151	9
833.822534335417	2
833.841201601978	0
833.859869077835	1
833.878536762987	1
833.897204657264	1
833.915872761007	0
833.934541073876	0
833.953209595869	8
833.971878327329	1
833.990547267914	0
834.009216417794	0
834.0278857768	0
834.046555345272	1
834.065225122869	1
834.083895109762	3
834.10256530595	0
834.121235711434	3
834.139906326044	4
834.158577149949	1
834.17724818315	0
834.195919425646	1
834.214590877268	3
834.233262538186	0
834.251934408399	0
834.270606487908	3
834.289278776713	1
834.307951274644	2
834.32662398187	16
834.345296898392	9
834.363970024209	4
834.382643359153	3
834.401316903392	3
834.419990656926	0
834.438664619587	0
834.457338791714	4
834.476013172966	0
834.494687763514	0
834.513362563357	1
834.532037572327	0
834.550712790763	1
834.569388218324	0
834.588063855181	1
834.606739701164	0
834.625415756443	0
834.644092021017	0
834.662768494888	6
834.681445178055	0
834.700122070347	1
834.718799171935	0
834.737476482819	0
834.75615400317	0
834.774831732476	0
834.793509671078	3
834.812187818976	0
834.83086617617	4
834.84954474249	12
834.868223518277	5
834.886902503189	0
834.905581697226	0
834.924261100731	0
834.942940713361	0
834.961620535457	0
834.980300566679	0
834.998980807198	0
835.017661256842	0
835.036341915783	7
835.055022784019	3
835.073703861552	0
835.092385148211	13
835.111066644336	3
835.129748349587	0
835.148430263964	0
835.167112387978	1
835.185794720948	2
835.204477263213	0
835.223160014775	0
835.241842975634	0
835.260526145618	0
835.279209524898	0
835.297893113475	0
835.316576911349	0
835.335260918348	3
835.353945134814	0
835.372629560405	0
835.391314195294	3
835.409999039478	5
835.428684092789	10
835.447369355396	1
835.466054827299	11
835.484740508329	1
835.503426398825	0
835.522112498448	0
835.540798807366	0
835.559485325582	3
835.578172053093	3
835.596858989731	10
835.615546135666	5
835.634233490897	0
835.652921055254	1
835.671608829077	0
835.690296812027	0
835.708985004104	1
835.727673405647	0
835.746362016316	0
835.765050836452	0
835.783739865715	0
835.802429104274	0
835.821118551959	0
835.839808208941	0
835.85849807522	5
835.877188150795	3
835.895878435667	0
835.914568929665	0
835.933259632959	0
835.951950545551	0
835.970641667269	0
835.989332998454	0
836.008024538935	4
836.026716288543	3
836.045408247277	0
836.064100415478	6
836.082792792806	2
836.101485379431	6
836.120178175352	0
836.138871180399	0
836.157564394744	5
836.176257818385	6
836.194951451493	5
836.213645293558	0
836.232339345089	1
836.251033605747	3
836.269728075702	3
836.288422754783	0
836.307117643332	0
836.325812741007	0
836.344508047979	0
836.363203564248	3
836.381899289644	13
836.400595224506	4
836.419291368496	3
836.437987721782	0
836.456684284195	1
836.475381056075	2
836.494078037082	1
836.512775227386	3
836.531472626816	2
836.550170235713	1
836.568868053738	5
836.587566081059	3
836.606264317678	0
836.624962763593	5
836.643661418635	0
836.662360282974	8
836.68105935661	11
836.699758639373	6
836.718458131604	0
836.737157832961	0
836.755857743615	0
836.774557863396	0
836.793258192644	0
836.811958731019	0
836.830659478692	0
836.849360435661	8
836.868061601928	8
836.886762977321	2
836.905464562012	4
836.924166356	1
836.942868359115	0
836.961570571527	0
836.980272993406	7
836.998975624242	8
837.017678464546	0
837.036381514147	0
[truncated: 106,068 more rows]
