# Supplementary material for: Identification and tentative removal of collagen glue in Palaeolithic worked bone objects: implications for ZooMS and radiocarbon dating
Source: Sci Rep. 2023 Dec 13;13:22119. doi: 10.1038/s41598-023-49242-7 (PMC10719399; doi:10.1038/s41598-023-49242-7)
Supplement: Supplementary file 2 — Supplementary Information 2. [file 41598_2023_49242_MOESM2_ESM.zip › maldi raw files/780 IST_method 1_2nd gelat_C.txt]

800.188775595489	1
800.207059041181	0
800.225342696029	0
800.243626560174	0
800.261910633475	0
800.280194915933	0
800.298479407687	2
800.316764108739	1
800.335049018947	3
800.353334138311	0
800.371619466972	0
800.38990500493	0
800.408190752044	0
800.426476708455	8
800.444762873883	1
800.463049248748	3
800.481335832909	2
800.499622626087	0
800.517909628562	1
800.536196840193	1
800.554484261262	8
800.572771891347	9
800.591059730729	1
800.609347779408	0
800.627636037244	2
800.645924504236	0
800.664213180525	13
800.682502066112	4
800.700791160855	0
800.719080464754	1
800.737369978092	0
800.755659700445	6
800.773949632096	0
800.792239772904	11
800.810530123148	11
800.82882068241	0
800.847111450968	0
800.865402428824	0
800.883693615836	1
800.901985012006	3
800.920276617473	2
800.938568432236	0
800.956860456157	8
800.975152689235	0
800.99344513175	0
801.011737783281	0
801.03003064411	0
801.048323714096	0
801.06661699352	0
801.08491048196	0
801.103204179697	1
801.121498086732	1
801.139792202924	0
801.158086528273	0
801.176381062919	0
801.194675806862	4
801.212970759963	3
801.231265922221	13
801.249561293916	2
801.267856874628	0
801.286152664638	0
801.304448663805	0
801.322744872269	0
801.34104129003	2
801.359337916949	9
801.377634753165	2
801.395931798398	2
801.414229053069	0
801.432526516897	0
801.450824190023	0
801.469122072306	2
801.487420163746	2
801.505718464484	3
801.524016974379	0
801.542315693712	0
801.560614622062	0
801.578913759709	1
801.597213106654	3
801.615512662756	0
801.633812428016	0
801.652112402574	0
801.670412586428	0
801.688712979441	0
801.707013581611	4
801.725314393078	1
801.743615413844	0
801.761916643766	1
801.780218082987	4
801.798519731224	6
801.8168215889	7
801.835123655733	1
801.853425931724	0
801.871728417012	0
801.890031111598	0
801.908334015342	0
801.926637128243	0
801.944940450583	0
801.963243981939	0
801.981547722594	1
801.999851672406	3
802.018155831516	1
802.036460199924	0
802.054764777489	6
802.073069564353	2
802.091374560233	2
802.109679765553	7
802.127985180029	0
802.146290803664	0
802.164596636737	0
802.182902678827	0
802.201208930215	0
802.219515390761	9
802.237822060604	1
802.256128939746	1
802.274436028046	6
802.292743325503	0
802.311050832259	0
802.329358548313	0
802.347666473384	0
802.365974607893	0
802.384282951561	1
802.402591504526	1
802.42090026665	2
802.439209237931	0
802.457518418511	2
802.475827808248	9
802.494137407424	1
802.512447215617	0
802.530757233109	0
802.549067459899	0
802.567377895707	0
802.585688540953	0
802.603999395357	0
802.622310458919	0
802.64062173192	0
802.658933213939	0
802.677244905255	0
802.69555680573	1
802.713868915504	2
802.732181234575	0
802.750493762805	0
802.768806500192	10
802.787119446879	2
802.805432602863	0
802.823745967865	0
802.842059542307	0
802.860373325906	2
802.878687318663	4
802.89700152086	3
802.915315932074	1
802.933630552586	0
802.951945382257	0
802.970260421226	0
802.988575669494	0
803.00689112692	2
803.025206793504	0
803.043522669387	4
803.061838754569	6
803.080155048909	0
803.098471552407	3
803.116788265203	4
803.135105187158	6
803.153422318552	8
803.171739658964	1
803.190057208675	5
803.208374967684	11
803.226692935712	3
803.245011113178	1
803.263329499803	2
803.281648095586	2
803.299966900668	0
803.318285915049	1
803.336605138588	1
803.354924571286	7
803.373244213282	0
803.391564064437	0
803.409884124891	0
803.428204394644	0
803.446524873555	1
803.464845561624	0
803.483166458993	0
803.50148756566	2
803.519808881346	5
803.538130406471	0
803.556452140754	6
803.574774084196	1
803.593096237078	0
803.611418598977	2
803.629741170176	0
803.648063950533	1
803.666386940189	1
803.684710139144	7
803.703033547118	0
803.721357164531	0
803.739680991103	0
803.758005026833	0
803.776329271862	1
803.794653726191	2
803.812978389678	0
803.831303262324	3
803.849628344269	3
803.867953635373	0
803.886279135776	0
803.904604845479	1
803.92293076434	0
803.94125689236	0
803.959583229679	1
803.977909776297	7
803.996236531934	14
804.01456349701	17
804.032890671245	2
804.05121805464	2
804.069545647333	0
804.087873449185	0
804.106201460477	0
804.124529680788	0
804.142858110398	0
804.161186749307	0
804.179515597235	0
804.197844654603	0
804.216173920989	1
804.234503396815	1
804.2528330818	1
804.271162975944	0
804.289493079528	7
804.30782339213	4
804.326153914032	0
804.344484645093	0
804.362815585454	1
804.381146735114	5
804.399478093792	1
804.417809661911	0
804.436141439048	2
804.454473425626	0
804.472805621362	1
804.491138026258	6
804.509470640594	4
804.527803463948	2
804.546136496602	9
804.564469738415	4
804.582803189528	0
804.6011368498	0
804.619470719372	0
804.637804798243	0
804.656139086133	1
804.674473583464	0
804.692808289953	0
804.711143205602	0
804.729478330691	0
804.747813664799	0
804.766149208207	0
804.784484960774	0
804.802820922641	7
804.821157093667	4
804.839493473993	0
804.857830063619	1
804.876166862264	3
804.894503870349	0
804.912841087594	5
804.931178513998	10
804.949516149702	0
804.967853994565	2
804.986192048869	4
805.004530312191	0
805.022868784814	0
805.041207466596	0
805.059546357679	5
805.07788545792	6
805.096224767462	4
805.114564286303	9
805.132904014164	0
805.151243951465	0
805.169584097926	2
805.187924453547	6
805.206265018467	3
805.224605792547	0
805.242946776068	0
805.261287968608	1
805.279629370448	1
805.297970981447	17
805.316312801747	3
805.334654831347	0
805.352997069966	7
805.371339518026	3
805.389682175105	0
805.408025041625	1
805.426368117163	0
805.444711402143	7
805.463054896283	4
805.481398599582	4
805.499742512181	0
805.51808663394	0
805.536430965141	0
805.55477550536	0
805.57312025488	0
805.591465213559	2
805.609810381539	0
805.62815575882	4
805.646501345119	0
805.664847140859	0
805.68319314576	0
805.70153935982	0
805.719885783181	0
805.738232415702	0
805.756579257523	8
805.774926308504	3
805.793273568785	0
805.811621038367	0
805.829968716969	3
805.848316605011	7
805.866664702073	3
805.885013008576	0
805.90336152424	0
805.921710249063	0
805.940059183186	0
805.95840832647	0
805.976757679195	0
805.99510724094	0
806.013457011985	0
806.03180699219	6
806.050157181696	0
806.068507580362	0
806.086858188329	3
806.105209005596	0
806.123560031883	1
806.141911267611	0
806.1602627125	1
806.178614366548	10
806.196966229898	4
806.215318302407	0
806.233670584218	6
806.252023075188	7
806.27037577546	10
806.288728685032	6
806.307081803624	4
806.325435131657	0
806.34378866871	0
806.362142415205	1
806.38049637086	6
806.398850535675	4
806.417204909791	12
806.435559493068	9
806.453914285645	5
806.472269287383	6
806.490624498422	1
806.508979918762	1
806.527335548121	0
806.545691386922	5
806.564047434884	3
806.582403692006	5
806.600760158429	6
806.619116834013	2
806.637473718897	7
806.655830812942	10
806.674188116289	3
806.692545628795	2
806.710903350744	1
806.729261281712	0
806.747619421982	2
806.765977771411	3
806.784336330143	5
806.802695098034	0
806.821054075227	1
806.839413261581	0
806.857772657377	2
806.876132262051	2
806.894492076309	2
806.912852099586	0
806.931212332165	0
806.949572773904	0
806.967933424944	3
806.986294285146	0
807.004655354648	1
807.023016633311	2
807.041378121276	2
807.059739818401	0
807.078101724828	0
807.096463840416	0
807.114826165445	1
807.133188699495	0
807.151551442846	0
807.169914395358	0
807.188277557171	7
807.206640928145	4
807.225004508421	0
807.243368297858	0
807.261732296595	0
807.280096504494	0
807.298460921695	0
807.316825548056	5
807.33519038386	1
807.353555428543	1
807.371920682809	1
807.390286145954	7
807.408651818683	9
807.427017700432	0
807.445383791482	0
807.463750091693	5
807.482116601207	3
807.500483319881	11
807.518850247856	7
807.537217384993	1
807.555584731432	0
807.573952287031	0
807.592320051932	4
807.610688025995	4
807.629056209359	0
807.647424601884	0
807.665793203711	0
807.68416201484	0
807.702531034989	0
807.720900264581	1
807.739269703193	5
807.757639351248	1
807.776009208323	0
807.794379274841	0
807.81274955052	0
807.83112003536	0
807.849490729502	3
807.867861632806	5
807.886232745411	0
807.904604067177	0
807.922975598246	2
807.941347338617	0
807.959719288007	0
807.978091446841	0
807.996463814695	0
808.014836391993	0
808.03320917831	0
808.051582174071	0
808.069955378993	0
808.088328793076	9
808.106702416461	5
808.125076249008	0
808.143450290857	0
808.161824541867	1
808.180199002179	4
808.198573671653	1
808.216948550429	5
808.235323638366	0
808.253698935606	0
808.272074442006	0
808.29045015771	0
808.308826082575	0
808.327202216742	3
808.34557856007	0
808.363955112701	1
808.382331874493	1
808.400708845588	1
808.419086025985	4
808.437463415402	6
808.455841014263	2
808.474218822145	1
808.49259683947	0
808.510975065956	0
808.529353501604	2
808.547732146555	1
808.566111000667	0
808.584490064081	0
808.602869336658	0
808.621248818536	0
808.639628509577	8
808.658008409919	9
808.676388519424	0
808.694768838231	1
808.7131493662	0
808.731530103471	7
808.749911049904	3
808.76829220564	0
808.786673570537	4
808.805055144737	0
808.823436928099	1
808.841818920764	0
808.86020112259	0
808.878583533719	3
808.896966154151	0
808.915348983603	0
808.933732022358	0
808.952115270416	0
808.970498727636	0
808.988882394159	0
809.007266269843	0
809.02565035483	0
809.044034648979	0
809.062419152431	0
809.080803865045	8
809.099188786962	5
809.117573918181	0
809.135959258422	2
809.154344808106	0
809.172730566812	0
809.191116534961	0
809.209502712131	0
809.227889098745	8
809.246275694522	3
809.264662499319	3
809.28304951356	12
809.301436736963	3
809.31982416967	1
809.338211811679	0
809.356599662709	0
809.374987723184	1
809.393375992679	7
809.411764471619	4
809.430153159579	5
809.448542056984	3
809.466931163551	9
809.48532047928	12
809.503710004312	8
809.522099738365	10
809.540489681863	2
809.558879834522	2
809.577270196485	4
809.595660767751	1
809.614051548038	0
809.63244253777	0
809.650833736522	0
809.66922514472	0
809.687616761938	4
809.7060085886	3
809.724400624425	2
809.742792869271	1
809.761185323562	0
809.779577987014	3
809.797970859771	0
809.81636394183	0
809.834757232911	7
809.853150733436	8
809.871544442983	1
809.889938361974	1
809.908332489986	6
809.926726827302	2
809.945121373921	0
809.963516129703	3
809.981911094788	0
810.000306269035	0
810.018701652586	0
810.0370972453	0
810.055493047317	0
810.073889058638	5
810.09228527898	6
810.110681708626	1
810.129078347575	0
810.147475195686	0
810.165872253102	0
810.18426951968	0
810.202666995561	2
810.221064680606	0
810.239462574953	0
810.257860678464	0
810.276258991278	0
810.294657513254	0
810.313056244535	0
810.331455184978	0
810.349854334725	0
810.368253693635	0
810.386653261707	4
810.405053039224	1
810.423453025904	2
810.441853221746	5
810.460253626892	8
810.478654241201	2
810.497055064814	0
810.515456097449	1
810.533857339528	3
810.552258790911	0
810.570660451316	0
810.589062321166	0
810.607464400038	4
810.625866688355	13
810.644269185835	5
810.662671892336	9
810.681074808282	1
810.699477933392	0
810.717881267805	0
810.736284811381	2
810.754688564261	0
810.773092526446	0
810.791496697652	3
810.809901078162	1
810.828305667976	1
810.846710466953	0
810.865115475235	0
810.883520692679	1
810.901926119427	1
810.920331755338	0
810.938737600554	0
810.957143654933	2
810.975549918615	3
810.99395639132	0
811.01236307347	0
811.030769964924	0
811.0491770654	0
811.067584375322	1
811.085991894265	6
811.104399622654	0
811.122807560065	0
811.14121570678	0
811.159624062799	0
811.178032627982	0
811.196441402469	0
811.214850386119	0
811.233259579074	0
811.251668981191	0
811.270078592613	3
811.288488413199	7
811.306898442947	2
811.325308682141	0
811.343719130357	0
811.362129788019	0
811.380540654844	1
811.398951730691	0
811.417363015984	5
811.435774510441	8
811.454186214201	3
811.472598127267	5
811.491010249354	7
811.509422580746	5
811.527835121442	3
811.546247871302	1
811.564660830467	0
811.583073998794	4
811.601487376427	4
811.619900963223	0
811.638314759324	0
811.656728764587	0
811.675142979156	0
811.693557402747	0
811.711972035784	0
811.730386878126	0
811.748801929489	3
811.767217190299	0
811.785632660131	0
811.804048339268	0
811.82246422771	0
811.840880325315	1
811.859296632225	0
811.877713148298	4
811.896129873677	0
811.914546808219	1
811.932963951924	0
811.951381305076	1
811.96979886725	0
811.98821663887	5
812.006634619513	4
812.02505280946	2
812.043471208713	0
812.061889817129	0
812.08030863485	0
812.098727661735	0
812.117146897925	0
812.135566343278	0
812.153985997937	0
812.172405861618	0
812.190825934745	0
812.209246217177	10
812.227666708632	12
812.246087409533	12
812.264508319457	6
812.282929438686	12
812.30135076722	8
812.319772304918	0
812.338194051921	9
812.356616008087	0
812.37503817356	0
812.393460548054	0
812.411883131995	0
812.430305925241	0
812.44872892751	2
812.467152139226	0
812.485575559964	0
812.503999190007	2
812.522423029214	0
812.540847077868	0
812.559271335686	0
812.577695802668	0
812.596120478955	0
812.614545364265	0
812.632970459021	7
812.651395762942	4
812.669821276168	0
812.688246998558	0
812.706672930253	0
812.725099071113	0
812.743525421136	8
812.761951980607	0
812.780378749241	2
812.79880572704	1
812.817232914002	3
812.835660310271	0
812.854087915844	0
812.872515730582	3
812.890943754625	6
812.909371987833	0
812.927800430346	0
812.946229082023	6
812.964657942865	0
812.983087013154	4
813.001516292465	1
813.019945781082	3
813.038375479005	7
813.056805386092	11
813.075235502484	3
813.093665828041	0
813.112096362904	0
813.130527106931	0
813.148958060122	1
813.167389222761	0
813.185820594422	0
813.204252175389	0
813.222683965662	0
813.241115965099	0
813.259548173842	0
813.27798059175	3
813.296413218963	1
813.314846055199	1
813.333279100883	0
813.351712355731	0
813.370145819885	0
813.388579493203	3
813.407013375827	4
813.425447467616	1
813.443881768569	4
813.46231627897	0
813.480750998394	1
813.499185927123	6
813.517621065159	0
813.536056412359	0
813.554491968865	0
813.572927734536	11
813.591363709513	3
813.609799893655	0
813.628236286961	1
813.646672889714	0
813.665109701491	0
813.683546722574	0
813.701983952821	0
813.720421392516	0
813.738859041376	6
813.757296899401	1
813.77573496659	0
813.794173243085	0
813.812611728887	0
813.831050423853	4
813.849489328125	9
813.867928441563	2
813.886367764165	0
813.904807296214	1
813.923247037288	1
813.941686987667	5
813.960127147352	0
813.978567516203	0
813.997008094359	0
814.015448881681	0
814.033889878309	1
814.05233108396	0
814.07077249906	0
814.089214123465	0
814.107655956894	0
814.126097999629	0
814.14454025153	0
814.162982712878	0
814.18142538325	0
814.199868262928	0
814.218311351912	0
814.236754650062	0
814.255198157518	12
814.273641874139	10
814.292085799925	0
814.310529935018	0
814.328974279417	3
814.347418832981	1
814.365863595852	6
814.384308567888	2
814.402753749089	0
814.421199139738	2
814.439644739552	6
814.45809054839	1
814.476536566676	0
814.494982794127	6
814.513429230885	2
814.531875876666	2
814.550322731896	0
814.568769796432	0
814.587217069992	1
814.605664552859	0
814.624112245033	2
814.642560146371	0
814.661008256875	0
814.679456576686	2
814.697905105804	2
814.716353844086	0
814.734802791676	3
814.753251948431	0
814.771701314493	0
814.790150889579	0
814.808600674113	7
814.827050667812	6
814.845500870818	0
814.86395128299	1
814.882401904327	1
814.900852735112	0
814.919303774922	0
814.937755024038	0
814.956206482461	0
814.97465815005	0
814.993110026946	2
815.011562112865	0
815.030014408233	0
815.048466912909	0
815.066919626608	0
815.085372549614	0
815.103825681786	0
815.122279023406	1
815.140732574051	0
815.159186334002	3
815.177640303261	5
815.196094481685	2
815.214548869416	6
815.233003466172	0
815.251458272376	4
815.269913287887	1
815.288368512423	6
815.306823946265	1
815.325279589273	3
815.34373544173	4
815.362191503212	1
815.380647774	0
815.399104254096	1
815.417560943357	1
815.436017841926	0
815.454474949519	0
815.472932266561	2
815.491389792768	0
815.509847528283	0
815.528305472964	7
815.54676362681	5
815.565221990106	0
815.583680562425	4
815.602139344052	0
815.620598334846	0
815.639057535088	0
815.657516944354	0
815.675976562927	0
815.694436390809	0
815.712896427856	11
815.73135667421	6
815.749817129731	0
815.768277794417	2
815.786738668411	1
815.805199751713	1
815.82366104418	3
815.842122545813	1
815.860584256755	3
815.879046177003	2
815.897508306418	0
815.91597064514	3
815.934433192887	0
815.952895950083	0
815.971358916445	1
815.989822092115	0
816.00828547695	0
816.026749070952	0
816.045212874403	0
816.063676886879	0
816.082141108663	3
816.100605539754	3
816.119070180011	0
816.137535029435	0
816.156000088166	0
816.174465356205	0
816.19293083341	0
816.211396519782	0
816.229862415603	5
816.248328520448	3
816.266794834602	0
816.285261357922	0
816.303728090691	0
816.322195032485	1
816.340662183586	0
816.359129543996	0
816.377597113572	0
816.396064892456	0
816.414532880365	1
816.433001077723	0
816.451469484248	0
816.46993810008	0
816.488406925079	0
816.506875959245	6
816.525345202718	1
816.5438146555	1
816.562284317448	0
816.580754188704	0
816.599224268984	1
816.617694558715	0
816.636165057612	0
816.654635765817	0
816.673106683047	3
816.691577809727	0
816.710049145573	0
816.728520690728	0
816.746992445049	0
816.765464408537	0
816.783936581332	8
816.802408963295	12
816.820881554707	1
816.839354355286	5
816.85782736489	1
816.876300583943	7
816.894774012164	8
816.913247649692	6
816.931721496246	1
816.95019555225	1
816.96866981742	5
816.987144291757	1
817.005618975545	0
817.024093868357	2
817.042568970477	0
817.061044281906	0
817.079519802502	0
817.097995532264	0
817.116471471335	1
817.134947619714	0
817.15342397726	0
817.171900543973	0
817.190377320136	0
817.208854305325	1
817.227331499822	6
817.245808903485	3
817.264286516457	1
817.282764338738	0
817.301242370186	0
817.319720610942	0
817.338199060723	0
817.356677719955	0
817.375156588354	1
817.393635666061	0
817.412114952935	0
817.430594448976	0
817.449074154326	1
817.467554068843	0
817.48603419281	8
817.504514525803	0
817.522995068104	4
817.541475819714	3
817.559956780491	0
817.578437950435	0
817.596919329688	0
817.615400918249	0
817.633882715836	0
817.652364722874	0
817.67084693922	0
817.689329364592	0
817.707811999273	0
817.72629484312	7
817.744777896277	1
817.763261158601	0
817.781744630375	6
817.800228311317	6
817.818712201284	2
817.837196300702	5
817.855680609287	4
817.874165127039	0
817.892649854242	0
817.91113479047	1
817.929619936007	3
817.948105290712	0
817.966590854726	1
817.985076628049	1
818.003562610539	0
818.022048802338	0
818.040535203163	0
818.059021813438	2
818.077508632881	6
818.095995661491	7
818.114482899411	0
818.132970346639	7
818.151458003035	5
818.169945868599	7
818.188433943471	4
818.206922227653	5
818.225410721002	0
818.243899423661	4
818.262388335345	5
818.28087745648	1
818.299366786783	0
818.317856326253	2
818.336346075032	10
818.354836033121	7
818.373326200377	1
818.391816576801	4
818.410307162534	3
818.428797957435	4
818.447288961787	6
818.465780175164	3
818.484271597851	0
818.502763229848	11
818.52125507087	6
818.539747121344	2
818.558239380985	1
818.576731849935	1
818.595224527912	1
818.613717415339	8
818.632210511935	3
818.650703817698	0
818.669197332913	0
818.687691057153	0
818.706184990703	0
818.724679133562	1
818.743173485448	0
818.761668046785	1
818.780162817289	0
818.798657796961	0
818.817152985943	0
818.835648384235	2
818.854143991695	0
818.872639808322	0
818.891135834259	4
818.909632069364	11
818.92812851392	1
818.946625167502	0
818.965122030394	2
818.983619102596	0
819.002116383824	0
819.020613874504	0
819.039111574351	0
819.057609483367	3
819.076107601834	9
819.094605929327	6
819.11310446613	10
819.131603212101	0
819.150102167382	5
819.168601331972	3
819.187100705731	2
819.205600288658	8
819.224100080895	0
819.242600082441	0
819.261100293014	0
819.279600713039	0
819.298101342231	0
819.316602180592	2
819.335103228405	0
819.353604485244	0
819.372105951393	0
819.39060762671	0
819.409109511337	5
819.427611605132	2
819.446113908379	2
819.464616420653	0
819.483119142236	0
819.50162207313	0
819.52012521305	0
819.538628562422	0
819.557132120962	0
819.575635888671	0
819.594139865831	0
819.612644052018	0
819.631148447515	0
819.649653052181	0
819.668157866157	1
819.686662889443	5
819.705168121897	2
819.72367356352	3
819.742179214452	4
819.760685074696	0
819.779191143965	2
819.797697422687	4
819.816203910577	1
819.834710607636	4
819.853217514005	1
819.871724629542	2
819.890231954532	0
819.908739488548	0
819.927247231875	3
819.945755184512	0
819.964263346175	0
819.982771717291	0
820.001280297576	1
820.019789087029	0
820.038298085792	0
820.056807293866	0
820.075316711109	0
820.09382633752	2
820.112336173241	0
820.130846218132	2
820.149356472332	0
820.167866935844	0
820.186377608524	9
820.204888490372	1
820.223399581531	0
820.241910882001	13
820.260422391498	3
820.278934110447	1
820.297446038565	0
820.315958175851	0
820.334470522448	0
820.352983078214	1
820.371495843433	1
820.390008817678	7
820.408522001234	12
820.427035394101	6
820.445548995994	0
820.464062807341	1
820.482576827714	0
820.50109105754	0
820.519605496535	6
820.538120144698	0
820.556635002315	7
820.575150068958	6
820.593665344912	0
820.612180830036	1
820.630696524469	0
820.649212428214	1
820.667728540986	0
820.686244863211	2
820.704761394604	0
820.723278135167	3
820.741795085041	2
820.760312244225	0
820.778829612578	1
820.797347190101	0
820.815864976934	2
820.834382972937	0
820.85290117825	0
820.871419592875	0
820.889938216668	0
820.908457049631	0
820.926976091905	0
820.945495343348	0
820.964014804102	0
820.982534474167	0
821.001054353401	0
821.019574441804	0
821.038094739519	0
821.056615246403	0
821.075135962598	0
821.093656887962	0
821.112178022779	6
821.130699366623	1
821.149220919779	8
821.167742682104	2
821.18626465374	0
821.204786834688	0
821.223309224804	1
821.24183182409	0
821.260354632687	0
821.278877650454	1
821.297400877532	3
821.315924313779	0
821.33444795948	0
821.352971814208	2
821.371495878247	1
821.390020151456	2
821.408544633976	2
821.427069325807	7
821.445594226666	9
821.464119336978	4
821.48264465646	8
821.501170185111	3
821.519695923074	0
821.538221870206	0
821.55674802665	0
821.575274392405	6
821.59380096733	3
821.612327751424	0
821.63085474483	7
821.649381947547	4
821.667909359292	1
821.68643698049	1
821.704964810858	0
821.723492850396	0
821.742021099245	0
821.760549557264	1
821.779078224594	0
821.797607101094	0
821.816136187048	0
821.834665482029	0
821.853194986323	0
821.871724699785	1
821.89025462256	0
821.908784754646	0
821.92731509576	0
821.945845646328	0
821.964376406065	1
821.982907374972	8
822.001438553191	7
822.01996994058	0
822.03850153728	9
822.057033343293	5
822.075565358333	3
822.094097582827	3
822.112630016491	0
822.131162659325	0
822.14969551147	0
822.168228572928	0
822.186761843555	0
822.205295323353	7
822.223829012462	3
822.242362910741	0
822.260897018332	6
822.279431335093	8
822.297965861166	1
822.316500596551	2
822.335035540964	2
822.353570694831	0
822.372106057868	3
822.390641630075	3
822.409177411595	0
822.427713402284	0
822.446249602285	3
822.464786011456	3
822.483322630082	6
822.501859457735	0
822.520396494701	4
822.538933740836	1
822.557471196284	0
822.576008861044	0
822.594546734832	0
822.613084818075	0
822.631623110345	0
822.65016161207	1
822.668700322965	0
822.68723924303	0
822.705778372408	0
822.724317710955	1
822.742857258815	0
822.761397015845	0
822.77993698233	0
822.798477157842	0
822.817017542667	0
822.835558136663	0
822.854098939971	1
822.872639952448	1
822.891181174239	0
822.909722605342	0
822.928264245615	0
822.946806095058	1
822.965348153814	6
822.983890421741	5
823.002432898979	8
823.020975585531	0
823.03951848111	1
823.058061586144	0
823.076604900207	0
823.095148423724	1
823.113692156269	0
823.13223609827	0
823.15078024944	0
823.169324609781	7
823.187869179435	9
823.206413958259	2
823.224958946396	0
823.243504143703	0
823.262049550465	1
823.280595166256	2
823.299140991359	0
823.317687025633	0
823.336233269219	0
823.354779721976	1
823.373326384188	10
823.391873255287	2
823.410420335982	1
823.428967625706	0
823.447515124742	3
823.46606283295	8
823.48461075047	2
823.50315887716	0
823.521707213164	7
823.54025575848	4
823.558804512825	0
823.577353476625	0
823.595902649454	6
823.614452031737	4
823.633001623192	3
823.651551423817	0
823.670101433755	3
823.688651652864	2
823.707202081286	0
823.725752718879	0
823.744303565784	0
823.762854622003	2
823.78140588725	0
823.799957361953	8
823.818509045684	5
823.83706093887	1
823.855613041228	0
823.874165352756	1
823.892717873597	1
823.911270603609	0
823.929823542935	1
823.948376691431	7
823.96693004924	1
823.985483616363	0
824.004037392515	5
824.022591378121	4
824.041145572899	0
824.059699976848	1
824.07825459011	0
824.096809412543	0
824.115364444289	0
824.133919685206	0
824.152475135437	0
824.171030794839	1
824.189586663554	2
824.208142741582	0
824.226699028782	0
824.245255525152	5
824.263812230836	0
824.282369145691	1
824.300926269859	0
824.319483603199	0
824.338041145852	0
824.356598897676	4
824.375156858814	0
824.393715029123	0
824.412273408887	0
824.430831997538	0
824.449390795788	0
824.467949803066	0
824.486509019658	3
824.505068445421	1
824.523628080497	6
824.542187924745	6
824.560747978306	2
824.579308241039	4
824.597868713085	0
824.616429394303	0
824.634990284977	0
824.653551384537	0
824.672112693695	0
824.690674211883	0
824.709235939384	0
824.727797876057	6
824.746360022044	1
824.764922377201	2
824.783484941673	6
824.802047715316	1
824.820610698273	0
824.839173890401	0
824.857737291843	1
824.876300902456	12
824.894864722384	3
824.913428751482	0
824.931992990037	0
824.950557437621	0
824.96912209452	0
824.987686960589	0
825.006252035973	0
825.024817320528	6
825.043382814396	2
825.061948517437	0
825.080514429791	1
825.099080551317	0
825.117646882158	0
825.136213422169	0
825.154780171495	0
825.173347130135	0
825.191914297803	0
825.210481674929	0
825.229049261084	0
825.247617056695	0
825.266185061335	0
825.284753275432	0
825.303321698701	1
825.321890331141	0
825.340459172896	0
825.359028223822	3
825.377597484062	11
825.396166953475	14
825.414736632201	6
825.433306520241	0
825.451876617311	0
825.470446923838	0
825.489017439394	1
825.507588164407	5
825.526159098592	5
825.544730241948	2
825.563301594619	0
825.581873156461	0
825.600444927618	0
825.619016907947	2
825.63758909759	0
825.656161496405	0
825.674734104535	0
825.693306921836	0
825.711879948452	0
825.73045318424	0
825.749026629342	11
825.767600283616	11
825.786174147205	2
825.804748219966	0
825.823322502041	0
825.841896993288	0
825.86047169385	0
825.879046603584	0
825.897621722632	1
825.916197050995	1
825.934772588387	0
825.953348335236	0
825.971924291116	0
825.990500456452	0
826.00907683096	0
826.027653414641	0
826.046230207636	0
826.064807209803	0
826.083384421285	0
826.101961841939	8
826.120539471908	2
826.139117311191	0
826.157695359505	0
826.176273617133	3
826.194852084075	1
826.21343076019	5
826.23200964562	11
826.250588740222	1
826.269168044139	1
826.287747557228	3
826.306327279632	0
826.324907211208	0
826.343487352099	0
826.362067702305	0
826.380648261541	0
826.399229030234	12
826.417810007957	13
826.436391195137	0
826.454972591348	2
826.473554197016	0
826.492136011856	1
826.510718035869	0
826.529300269196	0
826.547882711696	0
826.566465363511	0
826.585048224499	0
826.603631294801	0
826.622214574276	0
826.640798063067	7
826.659381761029	4
826.677965668307	0
826.696549784757	1
826.715134110523	2
826.73371864546	0
826.752303389714	5
826.770888343139	5
826.78947350588	3
826.808058877793	0
826.826644459022	4
826.845230249566	1
826.86381624914	1
826.882402458171	3
826.900988876233	5
826.919575503752	0
826.938162340302	0
826.95674938631	1
826.97533664149	0
826.9939241057	0
827.012511779368	0
827.031099662209	0
827.049687754366	0
827.068276055695	5
827.086864566339	5
827.105453286299	0
827.124042215289	0
827.142631353737	0
827.161220701215	0
827.179810258152	0
827.198400024261	0
827.216989999543	0
827.23558018414	0
827.25417057791	0
827.272761180996	0
827.291351993255	0
827.309943014829	11
827.328534245576	8
827.347125685496	3
827.365717334874	0
827.384309193283	4
827.40290126115	6
827.421493538047	7
827.440086024402	0
827.458678719931	0
827.477271624632	3
827.495864738649	0
827.514458061839	0
827.533051594345	0
827.551645336023	0
827.570239287018	0
827.588833447185	1
827.607427816668	2
827.626022395325	0
827.644617183154	0
827.663212180442	5
827.681807386903	0
827.700402802537	0
827.718998427487	0
827.73759426161	1
827.756190305049	0
827.774786557661	0
827.793383019589	0
827.81197969069	0
827.830576571107	0
827.849173660697	0
827.867770959461	3
827.886368467683	0
827.904966184936	10
827.923564111647	1
827.942162247532	6
827.960760592589	1
827.979359146963	13
827.997957910511	3
828.016556883374	0
828.03515606541	6
828.053755456763	0
828.072355057289	0
828.090954866988	0
828.109554886146	2
828.128155114335	5
828.146755551982	12
828.165356198803	4
828.183957054798	0
828.202558120108	1
828.221159394592	6
828.239760878392	0
828.258362571223	4
828.276964473513	7
828.295566585119	1
828.314168905756	0
828.332771435852	0
828.351374174978	1
828.369977123564	0
828.38858028118	0
828.407183648255	0
828.425787224504	0
828.444391009784	0
828.462995004523	3
828.481599208435	2
828.500203621664	0
828.518808244209	3
828.537413075785	6
828.55601811682	4
828.574623366887	0
828.593228826412	1
828.611834494968	0
828.630440372841	3
828.64904646003	7
828.667652756392	0
828.686259262072	0
828.704865976925	1
828.723472901094	0
828.742080034438	0
828.760687377097	0
828.779294929074	0
828.797902690081	0
828.816510660405	0
828.835118840045	2
828.85372722886	0
828.872335826991	0
828.890944634295	0
828.909553650917	2
828.928162876712	0
828.946772311824	2
828.96538195611	3
828.983991809713	5
829.002601872489	2
829.021212144582	2
829.039822625849	4
829.05843331629	5
829.077044216191	0
829.095655325123	0
829.114266643514	2
829.132878171079	0
829.151489907818	6
829.170101853874	12
829.188714008962	5
829.207326373509	5
829.22593894723	3
829.244551730268	1
829.263164722622	0
829.281777924009	4
829.300391334854	15
829.319004954731	3
829.337618783925	1
829.356232822436	0
829.374847070121	0
829.393461527123	2
829.4120761933	0
829.430691068793	9
829.44930615346	1
829.467921447444	6
829.486536950603	0
829.505152663079	0
829.523768584728	0
829.542384715553	1
829.561001055837	0
829.579617605152	0
829.598234363927	0
829.616851331877	11
829.635468509001	9
829.654085895442	6
829.672703490915	1
829.691321295847	0
829.709939309954	0
829.728557533378	1
829.747175966119	2
829.765794607892	4
829.784413458982	0
829.80303251939	0
829.821651788972	0
829.84027126787	0
829.858890955944	2
829.877510853335	0
829.8961309599	0
829.914751275782	1
829.933371800839	2
829.951992535214	3
829.970613478763	3
829.989234631486	7
830.007855993669	9
830.026477564885	3
830.04509934556	0
830.063721335268	0
830.082343534435	0
830.100965942777	10
830.119588560151	6
830.138211386985	0
830.156834422994	0
830.17545766832	3
830.194081122964	1
830.21270478664	0
830.231328659633	0
830.249952741943	0
830.268577033429	2
830.287201534089	1
830.305826244209	0
830.324451163504	0
830.343076291974	0
830.361701629762	1
830.380327176581	3
830.398952932862	7
830.417578898316	0
830.436205073089	3
830.454831457179	0
830.473458050301	0
830.492084852741	0
830.510711864498	0
830.52933908543	0
830.54796651568	0
830.566594155105	1
830.585222003848	1
830.603850061765	2
830.622478329001	0
830.641106805411	3
830.659735490996	0
830.678364386042	0
830.69699349012	4
830.715622803659	1
830.73425232623	0
830.752882058119	8
830.771511999325	1
830.790142149707	6
830.808772509406	6
830.827403078281	0
830.846033856474	0
830.864664843841	1
830.883296040527	0
830.901927446387	4
830.920559061423	24
830.93919088592	5
830.957822919449	6
830.976455162438	0
830.99508761446	0
831.0137202758	0
831.032353146458	0
831.050986226292	0
831.069619515443	0
831.08825301377	1
831.106886721415	7
831.125520638235	4
831.144154764373	0
831.162789099686	0
831.181423644175	6
831.200058398124	0
831.218693361106	0
831.237328533549	3
831.255963915025	0
831.274599505819	0
831.29323530593	1
831.311871315218	3
831.330507533823	3
831.349143961604	0
831.367780598704	1
831.386417444835	2
831.405054500428	4
831.42369176534	0
831.442329239283	6
831.460966922688	2
831.479604815126	0
831.498242916882	0
831.516881227956	0
831.535519748206	0
831.554158477774	0
831.572797416518	0
831.59143656458	1
831.610075921818	0
831.628715488231	0
831.647355264105	5
831.665995249013	2
831.684635443382	0
831.703275846783	0
831.721916459503	0
831.740557281541	0
831.759198312755	0
831.777839553288	0
831.796481002996	0
831.815122662023	0
831.833764530082	0
831.852406607603	4
831.871048894443	6
831.889691390315	0
831.908334095649	0
831.926977010016	1
831.945620133702	0
831.964263466706	0
831.982907008886	0
832.001550760384	2
832.020194721059	6
832.038838891052	5
832.057483270078	1
832.076127858566	2
832.094772656229	4
832.113417663212	1
832.13206287937	7
832.150708304847	1
832.1693539395	0
832.187999783328	3
832.206645836619	1
832.225292098942	0
832.243938570728	0
832.262585251546	1
832.281232141683	0
832.299879241139	0
832.318526549771	0
832.337174067722	0
832.355821794849	0
832.374469731295	2
832.393117876917	0
832.411766231715	1
832.430414795975	0
832.449063569268	0
832.46771255188	0
832.486361743811	0
832.505011144919	0
832.523660755345	1
832.542310574947	0
832.560960603868	0
832.579610841823	0
832.59826128924	0
832.616911945976	0
832.635562811744	0
832.654213886833	2
832.67286517124	0
832.691516664823	1
832.710168367583	0
832.728820279805	0
832.747472401203	0
832.766124731634	0
832.784777271528	4
832.803430020597	1
832.822082978986	0
832.840736146552	0
832.859389523437	0
832.878043109498	0
832.896696904735	0
832.915350909434	0
832.934005123167	0
832.952659546219	2
832.971314178591	0
832.989969020139	0
833.008624071007	0
833.02727933105	0
833.045934800414	0
833.06459047881	4
833.083246366669	5
833.101902463848	0
833.12055877006	3
833.139215285591	4
833.157872010442	7
833.17652894447	2
833.195186087817	0
833.21384344034	3
833.232501002183	3
833.25115877306	0
833.269816753399	4
833.288474942914	1
833.307133341749	0
833.325791949761	1
833.344450767093	1
833.363109793601	11
833.381769029286	7
833.400428474433	2
833.419088128614	11
833.437747992114	1
833.456408064935	8
833.475068346932	0
833.493728838248	0
833.512389538742	4
833.531050448412	1
833.549711567402	0
833.568372895711	2
833.587034433341	4
833.605696180004	0
833.624358135987	0
833.643020301147	0
833.661682675769	0
833.680345259569	0
833.699008052402	1
833.717671054698	1
833.736334266171	0
833.754997686964	0
833.773661316933	0
833.792325156223	0
833.810989204689	0
833.829653462332	0
833.848317929439	0
833.866982605579	0
833.885647491039	0
833.904312585676	0
833.922977889776	5
833.941643403053	1
833.960309125364	0
833.978975057139	0
833.99764119809	0
834.016307548361	0
834.034974107809	0
834.053640876577	3
834.072307854523	1
834.090975041645	7
834.109642438231	3
834.12831004385	1
834.14697785879	0
834.16564588305	0
834.184314116487	0
834.202982559244	0
834.221651211035	0
834.24032007229	0
834.258989142722	1
834.277658422474	0
834.296327911403	0
834.314997609652	1
834.333667517079	0
834.352337633683	0
834.37100795975	0
834.389678494851	0
834.408349239273	7
834.427020193015	21
834.445691355935	6
834.464362728174	0
834.483034309448	0
834.501706100185	0
834.520378100243	0
834.539050309335	0
834.557722727748	2
834.576395355337	0
834.595068192391	0
834.613741238478	0
834.632414493886	5
834.651087958615	0
834.669761632521	7
834.688435515747	2
834.707109608151	0
834.725783909876	1
834.744458420635	1
834.763133140857	0
834.781808070257	0
834.800483208978	0
834.819158556876	2
834.837834113951	0
834.856509880491	0
834.875185856208	0
834.893862040959	1
834.912538435174	6
834.931215038567	3
834.94989185128	1
834.968568873028	1
834.987246104239	0
835.005923544772	2
835.024601194339	1
835.043279053226	3
835.061957121292	3
835.080635398821	2
835.099313885385	4
835.117992581269	1
835.136671486474	5
835.155350600858	6
835.174029924562	0
835.192709457443	2
835.211389199503	1
835.230069150883	1
835.248749311584	0
835.267429681463	0
835.286110260663	0
835.304791049041	0
835.323472046596	0
835.342153253472	0
835.36083466967	0
835.379516295045	0
835.398198129741	1
835.416880173615	4
835.435562426668	2
835.45424488904	6
835.472927560735	5
835.491610441606	0
835.510293531799	7
835.52897683117	1
835.547660339719	7
835.566344057589	0
835.58502798478	8
835.60371212115	2
835.62239646684	0
835.641081021708	2
835.659765785755	0
835.678450759122	0
835.697135941811	0
835.715821333677	1
835.734506934866	5
835.753192745231	1
835.771878764776	0
835.790564993641	0
835.809251431828	0
835.827938079192	6
835.846624935878	8
835.865312001742	7
835.883999276785	1
835.902686761149	15
835.921374454834	14
835.940062357697	12
835.958750469738	5
835.977438791244	0
835.996127321785	2
836.014816061648	12
836.033505010832	6
836.052194169194	0
836.070883536734	0
836.089573113596	0
836.108262899779	0
836.126952895141	0
836.145643099824	3
836.164333513685	3
836.183024136725	3
836.20171496923	0
836.220406010769	0
836.23909726163	4
836.25778872167	3
836.276480391175	0
836.295172269714	0
836.313864357575	0
836.332556654758	3
836.351249161119	3
836.369941876802	8
836.38863480152	9
836.407327935704	0
836.426021279065	1
836.444714831748	5
836.46340859361	5
836.48210256465	4
836.500796745156	8
836.519491134696	7
836.538185733558	5
836.556880541599	4
836.575575559105	1
836.594270785646	1
836.612966221509	0
836.631661866694	0
836.650357721058	5
836.6690537846	1
836.687750057607	0
836.70644653965	3
836.725143231014	4
836.743840131701	6
836.762537241566	0
836.78123456061	0
836.799932088976	0
836.818629826663	0
836.83732777353	2
836.856025929718	2
836.874724294942	0
836.893422869631	0
836.912121653499	0
836.930820646689	8
836.949519849058	6
836.968219260606	0
836.986918881619	3
837.005618711667	0
837.024318751038	0
837.043018999731	0
837.061719457602	0
837.080420124653	0
837.099121001025	1
837.11782208672	2
837.136523381594	0
837.155224885646	0
[truncated: 106,068 more rows]
