# Supplementary material for: Identification and tentative removal of collagen glue in Palaeolithic worked bone objects: implications for ZooMS and radiocarbon dating
Source: Sci Rep. 2023 Dec 13;13:22119. doi: 10.1038/s41598-023-49242-7 (PMC10719399; doi:10.1038/s41598-023-49242-7)
Supplement: Supplementary file 2 — Supplementary Information 2. [file 41598_2023_49242_MOESM2_ESM.zip › maldi raw files/780 IST_method 2_1st gelat_A.txt]

800.193523164214	1
800.211810190651	0
800.230097426383	5
800.248384871408	2
800.266672525559	2
800.284960389173	16
800.303248461912	14
800.321536743946	6
800.339825235105	2
800.358113935558	12
800.376402845305	8
800.394691964178	3
800.412981292514	0
800.431270829975	0
800.44956057673	0
800.467850532611	0
800.486140697786	4
800.504431072425	6
800.52272165602	13
800.541012449078	2
800.559303451262	22
800.57759466274	14
800.595886083512	7
800.61417771341	0
800.632469552602	2
800.650761601089	4
800.66905385887	17
800.687346325608	3
800.705639001809	6
800.723931887304	10
800.742224981925	4
800.76051828601	0
800.77881179922	1
800.797105521555	0
800.815399453354	3
800.83369359411	10
800.851987944498	1
800.870282503842	8
800.888577272651	7
800.906872250415	6
800.925167437644	12
800.943462833998	7
800.961758439646	4
800.980054254758	0
800.998350278827	0
801.016646512359	0
801.034942954848	0
801.053239606801	7
801.071536468048	0
801.089833538421	4
801.108130818089	7
801.126428307051	1
801.144726005139	2
801.163023912522	2
801.181322029199	0
801.199620355171	0
801.217918890269	1
801.236217634662	1
801.254516588349	1
801.272815751163	13
801.291115123439	11
801.309414704673	3
801.327714495371	13
801.346014495363	3
801.364314704312	0
801.382615122894	0
801.400915750433	7
801.419216587436	1
801.437517633395	17
801.455818888988	16
801.474120353537	5
801.492422027381	9
801.51072391052	2
801.529026002785	3
801.547328304514	3
801.565630815369	4
801.583933535519	2
801.602236464963	4
801.620539603534	3
801.6388429514	0
801.65714650856	0
801.675450274847	4
801.693754250428	2
801.712058435305	0
801.730362829477	10
801.748667432774	13
801.766972245536	4
801.785277267255	2
801.803582498438	0
801.821887938746	0
801.84019358835	7
801.858499447249	11
801.876805515274	3
801.895111792764	0
801.913418279379	1
801.93172497512	0
801.950031880326	0
801.968338994658	6
801.986646318285	16
802.004953851038	2
802.023261593086	0
802.041569544429	0
802.059877705068	5
802.078186075002	0
802.096494654062	0
802.114803442417	5
802.133112439899	1
802.151421646844	4
802.169731062916	3
802.188040688284	0
802.206350522777	1
802.224660566566	0
802.24297081965	0
802.26128128203	0
802.279591953704	1
802.297902834506	9
802.316213924602	2
802.334525223994	4
802.352836732512	1
802.371148450325	2
802.389460377434	4
802.407772513669	2
802.426084859369	0
802.444397414195	5
802.462710178148	0
802.481023151565	4
802.499336334108	4
802.517649725947	3
802.535963326912	0
802.554277137342	4
802.572591156898	0
802.590905385581	0
802.609219823728	10
802.627534471001	6
802.645849327739	0
802.664164393435	5
802.682479668595	0
802.700795152882	0
802.719110846296	0
802.737426749174	1
802.755742861347	8
802.774059182647	7
802.792375713243	7
802.810692452965	10
802.829009401983	1
802.847326560297	0
802.865643927906	0
802.883961504642	0
802.902279290842	0
802.920597286169	4
802.938915490623	8
802.957233904542	14
802.975552527418	4
802.993871359928	1
803.012190401395	2
803.030509652159	0
803.048829112218	6
803.067148781573	1
803.085468660054	0
803.103788747831	9
803.122109045074	12
803.140429551273	3
803.158750266769	13
803.177071191561	7
803.195392325648	6
803.213713669031	10
803.232035221541	28
803.250356983178	6
803.268678954279	3
803.287001134677	0
803.305323524202	3
803.323646123022	13
803.341968931138	11
803.360291948381	4
803.37861517492	2
803.396938610755	1
803.415262255717	4
803.433586110144	12
803.451910173529	1
803.470234446379	11
803.488558928355	5
803.506883619628	5
803.525208520366	7
803.543533630061	0
803.561858949222	0
803.580184477341	0
803.598510214925	4
803.616836161805	2
803.635162317811	0
803.653488683114	0
803.671815257544	7
803.690142041271	2
803.708469034462	0
803.72679623678	7
803.745123648226	8
803.763451269136	9
803.781779099174	10
803.800107138339	12
803.818435386969	2
803.836763844726	0
803.855092511779	1
803.873421388129	0
803.891750473606	0
803.910079768379	0
803.928409272448	0
803.946738985644	0
803.965068908306	0
803.983399040095	0
804.00172938118	0
804.020059931392	2
804.038390690901	1
804.056721659706	2
804.075052837807	6
804.093384225205	2
804.11171582156	0
804.130047627381	0
804.148379642499	4
804.166711866744	9
804.185044300285	6
804.203376943123	8
804.221709795257	3
804.240042856518	1
804.258376126907	2
804.276709606761	7
804.295043295742	0
804.313377194189	0
804.331711301595	3
804.350045618466	7
804.368380144464	2
804.386714879759	0
804.40504982435	2
804.423384978068	9
804.441720341253	4
804.460055913565	5
804.478391695004	5
804.496727685909	8
804.515063885772	0
804.53340029527	0
804.551736913726	2
804.570073741648	0
804.588410778529	1
804.606748024875	0
804.625085480518	2
804.643423145119	1
804.661761019355	1
804.680099102549	0
804.698437395041	3
804.716775896998	5
804.735114607913	5
804.753453528294	2
804.771792657803	4
804.790131996609	2
804.808471544711	1
804.826811301941	9
804.845151268637	3
804.863491444291	2
804.881831829411	0
804.900172423659	3
804.918513227203	7
804.936854240045	6
804.955195462183	0
804.973536893449	0
804.991878534012	0
805.010220383871	0
805.028562442859	0
805.046904711143	0
805.065247188724	1
805.083589875602	0
805.101932771607	5
805.12027587691	13
805.138619191509	3
805.156962715406	2
805.17530644843	5
805.193650390751	2
805.2119945422	0
805.230338903115	4
805.248683473158	8
805.267028252498	4
805.285373241135	3
805.303718438899	7
805.322063845961	1
805.34040946232	1
805.358755287807	4
805.37710132259	0
805.395447566671	1
805.413794020049	0
805.432140682554	0
805.450487554526	0
805.468834635457	0
805.487181925854	4
805.505529425379	6
805.523877134201	9
805.54222505232	9
805.560573179737	0
805.578921516281	1
805.597270062123	5
805.615618817092	0
805.633967781528	3
805.652316955092	1
805.670666337953	5
805.689015930112	0
805.707365731398	2
805.725715741982	1
805.744065961694	1
805.762416390872	5
805.780767029178	9
805.799117876782	3
805.817468933683	4
805.835820199712	1
805.854171675207	0
805.872523359662	0
805.890875253583	1
805.909227356632	0
805.927579668978	0
805.945932190622	0
805.964284921394	3
805.982637861633	0
806.000991011	1
806.019344369664	3
806.037697937456	2
806.056051714546	0
806.074405700933	0
806.092759896449	10
806.111114301431	3
806.129468915542	8
806.14782373878	3
806.166178771486	3
806.18453401332	2
806.202889464451	0
806.22124512488	3
806.239600994437	1
806.257957073291	1
806.276313361443	1
806.294669858893	0
806.313026565472	4
806.331383481347	2
806.349740606351	2
806.368097940822	4
806.386455484422	4
806.404813237318	1
806.423171199513	2
806.441529370836	11
806.459887751626	11
806.478246341375	5
806.496605140422	4
806.514964148935	2
806.533323366577	1
806.551682793517	0
806.570042429586	0
806.588402274951	0
806.606762329615	0
806.625122593577	3
806.643483066667	8
806.661843749055	0
806.68020464074	3
806.698565741724	1
806.716927051836	1
806.735288571245	0
806.753650299784	0
806.772012237789	0
806.790374384923	1
806.808736741355	2
806.827099307085	0
806.845462081943	0
806.863825066099	8
806.882188259553	3
806.900551662305	0
806.918915274186	0
806.937279095365	6
806.955643125841	1
806.974007365446	0
806.992371814349	4
807.01073647255	0
807.02910133988	0
807.047466416677	0
807.065831702603	11
807.084197197827	5
807.102562902179	2
807.120928816	7
807.139294938948	1
807.157661271025	1
807.17602781257	0
807.194394563244	7
807.212761523215	0
807.231128692316	0
807.249496070714	1
807.26786365858	1
807.286231455406	2
807.304599461699	5
807.32296767712	5
807.34133610201	6
807.359704735858	1
807.378073579005	5
807.39644263162	10
807.414811893194	6
807.433181364235	2
807.451551044406	1
807.469920933874	0
807.488291032641	1
807.506661340706	6
807.5250318579	0
807.543402584393	1
807.561773520183	2
807.580144665103	3
807.598516019321	3
807.616887582837	4
807.635259355482	2
807.653631337595	2
807.672003528837	5
807.690375929208	2
807.708748539046	0
807.727121358014	12
807.74549438645	5
807.763867623844	3
807.782241070707	0
807.800614726699	6
807.81898859182	0
807.837362666409	1
807.855736950127	0
807.874111443313	1
807.892486145458	0
807.910861057071	0
807.929236177814	0
807.947611507855	2
807.965987047194	0
807.984362795663	1
808.00273875343	0
808.021114920495	0
808.03949129669	0
808.057867882353	0
808.076244677145	0
808.094621681235	0
808.112998894455	1
808.131376317143	5
808.14975394879	8
808.168131789906	0
808.186509840151	0
808.204888099694	6
808.223266568706	12
808.241645246678	10
808.260024133948	3
808.278403230516	1
808.296782536384	5
808.31516205155	14
808.333541775846	15
808.35192170944	2
808.370301852164	1
808.388682204186	1
808.407062765677	6
808.425443536127	6
808.443824516046	1
808.462205705094	1
808.480587103441	0
808.498968711086	0
808.517350527862	0
808.535732554105	7
808.554114789478	3
808.57249723415	2
808.590879887951	1
808.609262751051	0
808.62764582345	4
808.646029104978	1
808.664412595974	1
808.682796295931	1
808.701180205356	0
808.71956432408	0
808.737948651934	0
808.756333189086	0
808.774717935368	0
808.793102891119	0
808.811488055999	0
808.829873430008	0
808.848259013486	10
808.866644806094	1
808.88503080817	2
808.903417019206	9
808.921803439542	25
808.940190069346	8
808.958576908279	9
808.976963956512	0
808.995351213874	0
809.013738680535	13
809.032126356495	0
809.050514241585	4
809.068902336144	4
809.087290639663	1
809.105679152651	0
809.124067874937	8
809.142456806184	8
809.160845947069	0
809.179235296914	0
809.197624856229	0
809.216014624672	0
809.234404602415	0
809.252794789288	0
809.27118518546	0
809.289575790931	2
809.307966605701	3
809.326357629771	3
809.344748862971	10
809.3631403053	7
809.381531957098	2
809.399923818027	2
809.418315888424	1
809.436708167781	3
809.455100656607	1
809.473493354563	3
809.491886261818	4
809.510279378373	2
809.528672704058	5
809.547066239211	3
809.565459983325	7
809.583853936908	3
809.602248099621	6
809.620642471633	12
809.639037052945	13
809.657431843386	2
809.675826843297	0
809.694222052338	0
809.712617470508	0
809.731013098148	0
809.749408934918	1
809.767804980987	0
809.786201236186	3
809.804597700855	1
809.822994374653	8
809.841391257581	0
809.859788349979	3
809.878185651507	0
809.896583162503	1
809.91498088246	1
809.933378811717	0
809.951776950444	1
809.97017529813	1
809.988573855286	0
810.006972621572	0
810.025371597327	2
810.043770782043	6
810.062170176058	7
810.080569779543	10
810.098969592158	1
810.117369614073	0
810.135769845118	1
810.154170285462	1
810.172570935107	2
810.190971793881	0
810.209372862125	0
810.227774139499	0
810.246175626173	0
810.264577321977	0
810.282979227081	2
810.301381341485	5
810.319783665189	1
810.338186198023	0
810.356588940157	2
810.374991891591	3
810.393395052324	7
810.411798422188	7
810.430202001352	9
810.448605789816	2
810.46700978758	0
810.485413994304	0
810.503818410498	0
810.522223035992	1
810.540627870616	11
810.559032914711	0
810.577438167765	6
810.595843630289	4
810.614249301944	0
810.632655182899	0
810.651061273154	4
810.669467572539	5
810.687874081394	0
810.706280799379	2
810.724687726495	0
810.743094863081	0
810.761502208797	3
810.779909763813	0
810.79831752796	0
810.816725501406	0
810.835133684153	3
810.8535420762	13
810.871950677548	10
810.890359488025	1
810.908768507803	0
810.927177736712	4
810.94558717492	5
810.963996822599	1
810.982406679238	0
811.000816745348	2
811.019227020588	0
811.037637505128	1
811.056048198969	0
811.07445910194	0
811.092870214381	1
811.111281535953	2
811.129693066825	1
811.148104806828	12
811.166516755961	5
811.184928914734	0
811.203341282468	3
811.221753859672	2
811.240166645837	13
811.258579641472	6
811.276992846408	1
811.295406260304	0
811.313819883841	1
811.332233716338	2
811.350647758306	10
811.369062009405	8
811.387476469633	15
811.405891139333	7
811.424306018163	3
811.442721106293	8
811.461136403724	0
811.479551910456	5
811.497967626319	1
811.516383551312	2
811.534799685775	0
811.553216029369	10
811.571632582434	10
811.59004934446	2
811.608466315786	0
811.626883496583	1
811.64530088651	15
811.663718485738	9
811.682136294097	0
811.700554311927	6
811.718972538717	5
811.737390974978	17
811.75580962037	3
811.774228475063	10
811.792647539056	2
811.81106681218	0
811.829486294605	3
811.847905986501	7
811.866325887357	1
811.884745997684	0
811.903166317143	3
811.921586845902	4
811.940007583791	0
811.958428530982	0
811.976849687644	0
811.995271053266	5
812.013692628359	6
812.032114412584	0
812.050536406109	8
812.068958608935	8
812.087381020891	1
812.105803642319	4
812.124226472708	4
812.142649512568	2
812.161072761559	16
812.17949621985	15
812.197919887443	16
812.216343764167	1
812.234767850361	2
812.253192145687	5
812.271616650144	3
812.290041364071	0
812.30846628713	2
812.32689141949	2
812.345316760981	1
812.363742311943	1
812.382168072036	6
812.40059404126	12
812.419020219955	10
812.437446607781	10
812.455873204909	2
812.474300011338	1
812.492727026897	3
812.511154251758	1
812.52958168592	11
812.548009329383	1
812.566437181978	9
812.584865243873	2
812.60329351507	1
812.621721995398	1
812.640150685198	2
812.658579583958	7
812.67700869219	7
812.695438009553	0
812.713867536217	2
812.732297272353	1
812.750727217449	0
812.769157371847	0
812.787587735547	0
812.806018308547	6
812.824449090849	9
812.842880082113	5
812.861311283018	1
812.879742692883	1
812.898174312221	0
812.91660614069	0
812.93503817846	0
812.953470425361	0
812.971902881564	0
812.990335547239	0
813.008768421874	3
813.027201505982	0
813.04563479922	4
813.06406830176	1
813.082502013602	0
813.100935934575	5
813.11937006485	3
813.137804404426	3
813.156238953303	1
813.174673711312	0
813.193108678453	1
813.211543855065	6
813.229979240978	8
813.248414836024	4
813.26685064037	3
813.285286653849	1
813.303722876798	0
813.32215930888	0
813.340595950263	6
813.359032800778	4
813.377469860764	2
813.395907129882	4
813.414344608132	6
813.432782295853	4
813.451220192706	5
813.469658298861	0
813.488096614147	1
813.506535138905	3
813.524973872794	1
813.543412815986	4
813.561851968309	0
813.580291329934	0
813.59873090103	0
813.617170681089	0
813.635610670449	7
813.654050869281	3
813.672491277244	0
813.69093189451	0
813.709372720907	8
813.727813756436	8
813.746255001607	8
813.764696455739	0
813.783138119174	0
813.80157999191	0
813.820022073949	0
813.838464365119	9
813.856906865591	2
813.875349575535	1
813.89379249444	8
813.912235622818	2
813.930678960158	10
813.949122506969	1
813.967566263083	0
813.986010228328	2
814.004454402876	3
814.022898786725	1
814.041343379706	1
814.05978818199	0
814.078233193575	3
814.096678414463	0
814.115123844482	0
814.133569483803	6
814.152015332427	5
814.170461390182	5
814.18890765741	4
814.207354133599	3
814.225800819261	0
814.244247714225	0
814.262694818321	10
814.281142131719	1
814.299589654249	7
814.318037386251	0
814.336485327386	1
814.354933477823	1
814.373381837391	7
814.391830406262	7
814.410279184435	4
814.42872817191	2
814.447177368518	1
814.465626774428	0
814.48407638981	6
814.502526214154	1
814.5209762478	0
814.539426490749	1
814.557876943	2
814.576327604553	12
814.594778475238	2
814.613229555226	1
814.631680844346	0
814.650132342768	8
814.668584050663	14
814.68703596769	2
814.70548809402	1
814.723940429481	1
814.742392974075	0
814.760845728142	0
814.77929869151	1
814.797751864012	3
814.816205245815	9
814.834658836921	12
814.85311263716	8
814.871566646701	10
814.890020865544	2
814.908475293519	2
814.926929930968	1
814.945384777548	0
814.963839833262	6
814.982295098447	3
815.000750572765	7
815.019206256386	1
815.037662149309	1
815.056118251535	0
815.074574562723	3
815.093031083384	4
815.111487813347	5
815.129944752443	4
815.148401900842	1
815.166859258543	1
815.185316825377	5
815.203774601683	2
815.222232586952	1
815.240690781694	0
815.259149185568	1
815.277607798915	3
815.296066621224	1
815.314525653007	2
815.332984893921	2
815.351444344139	0
815.369904003659	5
815.388363872312	5
815.406823950268	0
815.425284237696	3
815.443744734087	0
815.462205439952	0
815.480666354948	1
815.499127479248	12
815.51758881268	9
815.536050355415	0
815.554512107453	0
815.572974068793	6
815.591436239437	0
815.609898619213	0
815.628361208122	0
815.646824006504	0
815.665287014019	0
815.683750231007	0
815.702213656957	0
815.720677292381	3
815.739141136937	8
815.757605190796	6
815.776069453959	5
815.794533926254	0
815.812998608022	0
815.831463498753	1
815.849928598957	0
815.868393908464	11
815.886859426934	4
815.905325154877	8
815.923791092123	9
815.942257238502	4
815.960723594183	2
815.979190159169	0
815.997656933287	12
816.016123916707	6
816.034591109602	10
816.053058511459	8
816.071526122619	4
816.089993943082	0
816.108461972849	9
816.126930211919	4
816.145398660121	2
816.163867317627	4
816.182336184436	6
816.200805260378	6
816.219274545624	18
816.237744040172	1
816.256213744024	3
816.274683657008	5
816.293153779297	0
816.311624110888	2
816.330094651612	13
816.34856540181	11
816.367036360971	9
816.385507529776	4
816.403978907543	1
816.422450494613	0
816.440922290987	6
816.459394296494	4
816.477866511475	7
816.496338935589	14
816.514811569006	8
816.533284411557	12
816.55175746341	3
816.570230724568	3
816.588704195029	7
816.607177874793	12
816.625651763519	7
816.64412586172	0
816.662600169224	1
816.681074685862	0
816.699549411803	6
816.718024347047	3
816.736499491595	1
816.754974845276	2
816.773450408091	2
816.791926180379	4
816.810402161971	6
816.828878352696	3
816.847354752725	0
816.865831361887	1
816.884308180523	1
816.902785208122	0
816.921262445365	0
816.939739891571	0
816.958217547081	0
816.976695411894	0
816.995173485841	0
817.013651769262	0
817.032130261816	3
817.050608963674	1
817.069087874836	5
817.08756699513	15
817.106046324729	10
817.124525863632	0
817.143005611667	2
817.161485569007	3
817.179965735821	2
817.198446111598	2
817.216926696678	5
817.235407491233	2
817.253888494751	6
817.272369707743	1
817.290851129868	4
817.309332761298	7
817.327814602031	4
817.346296651898	2
817.364778911239	6
817.383261379713	3
817.401744057492	0
817.420226944404	0
817.43871004062	1
817.457193346139	9
817.475676860793	9
817.494160584921	2
817.512644518011	0
817.531128660577	2
817.549613012446	8
817.568097573449	0
817.586582343756	1
817.605067323196	0
817.623552512111	2
817.64203791016	0
817.660523517342	0
817.679009333998	0
817.697495359789	5
817.715981595054	7
817.734468039282	3
817.752954692814	2
817.771441555821	5
817.789928627961	13
817.808415909406	8
817.826903399984	0
817.845391099866	2
817.863879009053	2
817.882367127373	2
817.900855455168	1
817.919343991926	0
817.93783273833	0
817.956321693696	1
817.974810858367	4
817.993300232342	3
818.011789815451	3
818.030279608035	4
818.048769609753	2
818.067259820775	1
818.08575024093	10
818.10424087039	0
818.122731709325	1
818.141222757223	3
818.159714014596	2
818.178205481103	4
818.196697156914	0
818.215189041859	0
818.233681136108	3
818.252173439832	3
818.27066595252	2
818.289158674683	5
818.307651605979	0
818.32614474658	1
818.344638096486	8
818.363131655525	25
818.381625424039	8
818.400119401517	3
818.41861358847	6
818.437107984727	1
818.455602589948	5
818.474097404815	2
818.492592428644	4
818.511087661779	1
818.529583104218	3
818.548078755961	11
818.566574616839	3
818.585070687021	1
818.603566966507	0
818.622063455299	1
818.640560153395	2
818.659057060454	1
818.677554176989	0
818.696051502828	0
818.714549037802	0
818.73304678208	5
818.751544735492	1
818.770042898379	0
818.788541270401	2
818.807039851727	0
818.825538642358	0
818.844037642123	3
818.862536851193	6
818.881036269568	0
818.899535897077	0
818.918035734061	0
818.936535780009	0
818.955036035432	2
818.97353649999	6
818.992037173852	5
819.01053805719	2
819.029039149491	4
819.047540451268	0
819.066041962008	0
819.084543682224	3
819.103045611745	0
819.1215477504	12
819.14005009836	10
819.158552655454	0
819.177055422024	0
819.195558397729	3
819.214061582738	4
819.232564977052	0
819.2510685805	0
819.269572393254	2
819.288076415141	0
819.306580646505	0
819.325085087003	10
819.343589736805	6
819.362094595913	9
819.380599664155	3
819.399104941873	0
819.417610428555	1
819.436116124712	6
819.454622030004	1
819.473128144601	3
819.491634468503	1
819.51014100154	0
819.528647744052	1
819.547154695699	1
819.56566185648	0
819.584169226737	0
819.602676806129	1
819.621184594826	2
819.639692592657	0
819.658200799964	0
819.676709216235	0
819.695217841982	2
819.713726677034	1
819.732235721221	0
819.750744974713	2
819.76925443734	13
819.787764109442	9
819.806273990679	0
819.824784081222	0
819.843294381069	2
819.861804890052	11
819.88031560834	3
819.898826535762	2
819.91733767266	3
819.935849018693	1
819.954360574032	4
819.972872338675	17
819.991384312454	2
820.009896495538	0
820.028408887927	0
820.046921489451	0
820.065434300451	2
820.083947320586	3
820.102460550026	0
820.120973988601	0
820.139487636482	10
820.158001493668	19
820.176515559989	13
820.195029835785	0
820.213544320717	5
820.232059014955	6
820.250573918497	5
820.269089031175	2
820.287604353158	5
820.306119884276	4
820.324635624871	3
820.3431515746	0
820.361667733635	2
820.380184101975	4
820.398700679451	5
820.417217466232	3
820.435734462318	20
820.45425166754	9
820.472769082238	1
820.4912867059	0
820.509804539209	0
820.528322581482	0
820.546840833062	17
820.565359293946	15
820.583877963966	4
820.602396843463	1
820.620915932094	1
820.639435230031	28
820.657954737103	9
820.676474453481	0
820.694994379335	0
820.713514514154	2
820.732034858449	4
820.750555411879	8
820.769076174616	4
820.787597146487	3
820.806118327664	1
820.824639718317	0
820.843161317935	1
820.86168312703	10
820.88020514526	6
820.898727372795	0
820.917249809637	3
820.935772455614	17
820.954295311067	23
820.972818375485	12
820.991341649379	1
821.009865132409	0
821.028388824744	0
821.046912726386	0
821.065436837163	0
821.083961157417	0
821.102485686805	9
821.121010425329	5
821.13953537333	3
821.158060530467	0
821.176585896909	1
821.195111472486	0
821.213637257541	0
821.23216325173	0
821.250689455055	4
821.269215867857	7
821.287742489794	9
821.306269321208	4
821.324796361587	1
821.343323611442	0
821.361851070433	2
821.380378738559	2
821.398906616163	7
821.417434702901	10
821.435962999117	4
821.454491504297	12
821.473020218784	11
821.491549142747	2
821.510078275846	1
821.528607618251	4
821.547137169792	7
821.565666930639	3
821.584196900792	2
821.602727080081	3
821.621257468846	0
821.639788066748	0
821.658318873955	3
821.676849890298	13
821.695381115947	11
821.713912550903	10
821.732444195165	2
821.750976048734	0
821.769508111267	3
821.788040383449	0
821.806572864594	5
821.825105555047	12
821.843638454806	6
821.862171563871	5
821.880704882243	4
821.89923840975	22
821.917772146393	9
821.936306092513	2
821.954840247769	2
821.973374612503	1
821.991909186371	6
822.010443969547	0
822.028978961858	5
822.047514163305	2
822.066049574229	1
822.08458519446	4
822.103121023826	7
822.121657062499	5
822.140193310308	3
822.158729767594	0
822.177266434016	2
822.195803309745	11
822.214340394609	3
822.232877688951	5
822.251415192429	1
822.269952905042	0
822.288490827134	0
822.30702895836	3
822.325567298894	2
822.344105848734	0
822.36264460771	3
822.381183575993	2
822.399722753583	5
822.418262140479	7
822.436801736511	4
822.45534154185	11
822.473881556496	9
822.492421780277	1
822.510962213366	1
822.529502855761	0
822.548043707463	4
822.566584768301	0
822.585126038446	0
822.603667517897	12
822.622209206485	10
822.64075110455	3
822.659293211752	0
822.67783552826	0
822.696378053904	6
822.714920788855	10
822.733463733114	1
822.752006886679	0
822.77055024938	0
822.789093821388	0
822.807637602703	0
822.826181593325	1
822.844725793083	10
822.863270202148	22
822.881814820349	11
822.900359648028	0
822.918904684843	6
822.937449930965	2
822.955995386395	2
822.97454105096	0
822.993086924832	0
823.011633008012	0
823.030179300499	0
823.048725802121	0
823.06727251288	0
823.085819433117	2
823.104366562661	6
823.122913901342	14
823.141461449329	7
823.160009206453	3
823.178557173055	3
823.197105348793	10
823.215653733838	0
823.23420232802	0
823.252751131679	10
823.271300144304	9
823.289849366407	5
823.308398797818	1
823.326948438194	17
823.345498288219	4
823.364048347209	4
823.382598615507	1
823.401149093283	7
823.419699780024	9
823.438250676243	3
823.456801781599	2
823.475353096263	6
823.493904620233	6
823.51245635334	4
823.531008295754	1
823.549560447476	0
823.568112808505	0
823.586665378671	0
823.605218158144	0
823.623771146924	3
823.642324344841	2
823.660877752236	0
823.679431368597	0
823.697985194607	3
823.716539229583	0
823.735093473866	0
823.753647927457	7
823.772202590184	6
823.79075746239	4
823.809312543732	1
823.82786783421	2
823.846423334168	0
823.864979043262	0
823.883534961663	1
823.902091089372	0
823.920647426218	0
823.939203972371	2
823.957760727832	4
823.9763176926	5
823.994874866505	10
824.013432249718	1
824.031989842238	4
824.050547643895	1
824.069105655031	1
824.087663875132	4
824.106222304712	3
824.124780943429	8
824.143339791624	5
824.161898848957	12
824.180458115425	7
824.199017591373	0
824.217577276286	0
824.236137170678	3
824.254697274378	1
824.273257587215	4
824.29181810936	0
824.310378840641	0
824.328939781401	2
824.347500931298	0
824.366062290502	1
824.384623858844	1
824.403185636493	6
824.421747623622	1
824.440309819715	1
824.458872225289	4
824.477434839998	5
824.495997664016	3
824.514560697342	2
824.533123939804	9
824.551687391575	7
824.570251052653	16
824.58881492304	4
824.607379002563	0
824.625943291395	7
824.644507789534	1
824.66307249681	2
824.681637413566	4
824.700202539287	5
824.718767874487	0
824.737333418825	1
824.75589917247	1
824.774465135423	0
824.793031307685	0
824.811597689083	0
824.83016427979	0
824.848731079633	0
824.867298088956	2
824.885865307416	0
824.904432735184	1
824.923000372261	11
824.941568218645	9
824.960136273995	2
824.978704538825	3
824.997273012963	0
825.015841696238	0
825.034410588821	0
825.052979690712	0
825.071549001741	5
825.090118522077	1
825.108688251722	0
825.127258190676	0
825.145828338766	1
825.164398696336	0
825.182969262872	0
825.201540038716	8
825.22011102404	6
825.238682218501	2
825.25725362227	0
825.275825235176	0
825.294397057391	2
825.312969088914	0
825.331541329746	0
825.350113779714	1
825.368686438992	8
825.387259307577	5
825.405832385472	5
825.424405672503	10
825.442979168842	4
825.461552874319	3
825.480126789276	1
825.49870091337	9
825.517275246773	6
825.535849789484	7
825.554424541332	9
825.572999502489	8
825.591574672955	8
825.610150052729	3
825.62872564164	2
825.647301439689	4
825.665877447217	0
825.684453664054	4
825.703030090029	1
825.721606725312	5
825.740183569732	2
825.758760623633	5
825.777337886671	2
825.795915359017	0
825.814493040501	0
825.833070931465	0
825.851649031395	1
825.870227340805	0
825.888805859523	0
825.907384587208	1
825.925963524544	0
825.944542670847	2
825.963122026458	0
825.981701591378	0
826.000281365606	4
826.018861349144	2
826.037441541819	4
826.056021943803	0
826.074602555096	9
826.093183375526	10
826.111764405265	4
826.130345644313	0
826.148927092669	0
826.167508750164	0
826.186090616967	0
826.204672693079	8
826.223254978329	13
826.241837473059	2
826.260420176755	0
826.279003089932	9
826.297586212417	14
826.316169543869	1
826.334753084972	0
826.353336835042	0
826.371920794592	1
826.390504963108	2
826.409089341277	0
826.427673928411	6
826.446258724854	1
826.464843730607	2
826.483428945497	4
826.502014369868	0
826.520600003376	0
826.539185846194	1
826.557771898321	0
826.576358159585	15
826.594944630159	13
826.613531310041	0
826.632118199062	4
826.650705297391	2
826.66929260503	1
826.687880121978	0
826.706467848064	0
826.72505578363	0
826.743643928163	3
826.762232282176	0
826.780820845327	8
826.799409617787	2
826.817998599557	6
826.836587790465	0
826.855177190853	2
826.873766800379	1
826.892356619043	0
826.910946647188	3
826.929536884471	0
826.948127331062	0
826.966717986792	4
826.985308851832	3
827.00389992618	4
827.022491209838	2
827.041082702806	0
827.059674404911	2
827.078266316326	0
827.096858436878	5
827.11545076674	6
827.134043306084	1
827.152636054564	0
827.171229012183	0
827.189822179112	1
827.20841555535	10
827.227009140897	8
827.245602935754	0
827.264196939749	3
827.282791153054	8
827.301385575668	5
827.31998020742	5
827.338575048482	0
827.357170098853	5
827.375765358362	0
827.394360827353	1
827.412956505481	4
827.431552392748	0
827.450148489496	5
827.468744795382	0
827.487341310577	0
827.505938034911	0
827.524534968726	3
827.543132111679	15
827.56172946377	3
827.580327025342	0
827.598924796053	0
827.617522776245	0
827.636120965403	0
827.654719363872	5
827.673317971821	3
827.691916788909	0
827.710515815306	4
827.729115050842	3
827.747714495688	1
827.766314149843	7
827.784914013137	4
827.803514085912	7
827.822114367653	6
827.840714858877	1
827.85931555941	0
827.877916468909	4
827.896517588062	12
827.915118916182	2
827.933720453783	0
827.952322200522	1
827.970924156571	2
827.989526321759	3
828.008128696256	0
828.026731280064	0
828.045334073181	1
828.063937075609	6
828.082540287003	0
828.101143708051	0
828.119747338065	0
828.138351177389	0
828.156955226195	0
828.175559483968	0
828.194163951222	4
828.212768627615	0
828.231373513318	1
828.249978608331	3
828.268583912482	7
828.287189425944	2
828.305795148716	1
828.324401080797	1
828.343007222018	5
828.361613572548	2
828.380220132389	2
828.398826901368	3
828.417433879829	5
828.436041067429	3
828.454648464167	4
828.473256070387	5
828.491863885745	0
828.510471910414	0
828.529080144221	0
828.547688587511	2
828.566297239938	1
828.584906101505	7
828.603515172553	2
828.62212445274	0
828.640733942238	3
828.659343641045	8
828.677953548992	0
828.69656366642	0
828.715173992815	0
828.733784528693	0
828.752395273709	11
828.771006228207	4
828.789617391672	0
828.808228764448	1
828.826840346705	1
828.845452138102	0
828.864064138809	0
828.882676348654	0
828.90128876781	0
828.919901396277	2
828.938514233882	0
828.957127280969	0
828.975740537196	1
828.994354002733	8
829.012967677408	3
829.031581561394	7
829.050195654691	6
829.068809957298	0
829.087424469044	0
829.1060391901	1
829.124654120468	6
829.143269260146	0
829.161884608962	0
829.180500167089	0
829.199115934527	1
829.217731911276	4
829.236348096991	0
829.25496449219	0
829.273581096698	0
829.292197910346	0
829.310814933476	4
829.329432165574	3
829.348049607153	0
829.366667257872	0
829.385285117902	0
829.403903187242	4
829.422521465721	1
829.441139953683	6
829.459758650784	3
829.478377557023	1
829.496996672746	10
829.515615997607	0
829.534235531779	1
829.55285527509	4
829.571475227713	0
829.590095389817	8
829.608715760889	0
829.627336341444	10
829.645957131138	3
829.664578130142	1
829.683199338286	1
829.701820755912	4
829.720442382678	1
829.739064218754	2
829.757686264142	0
829.776308518668	0
829.794930982506	9
829.813553655483	12
829.832176537942	7
829.850799629541	0
829.869422930451	0
829.888046440671	1
829.906670160031	0
829.925294088702	0
829.943918226684	0
829.962542573806	1
829.98116713041	0
829.999791896153	2
830.018416871208	2
830.037042055401	1
830.055667448906	0
830.074293051722	2
830.092918863677	2
830.111544885116	11
830.130171115693	6
830.14879755541	0
830.16742420461	4
830.186051062949	5
830.204678130772	2
830.223305407562	0
830.241932893834	0
830.260560589247	1
830.27918849397	1
830.297816608005	5
830.316444931179	8
830.335073463664	10
830.353702205461	12
830.372331156397	6
830.390960316817	6
830.409589686203	3
830.428219265073	4
830.446849053255	8
830.465479050576	2
830.484109257208	0
830.502739672979	2
830.521370298234	0
830.540001132629	0
830.558632176335	2
830.57726342918	0
830.595894891337	0
830.614526562805	10
830.633158443585	2
830.651790533676	0
830.670422832734	5
830.689055341448	1
830.70768805913	2
830.726320986123	0
830.7449541226	0
830.763587468044	0
830.782221022972	1
830.800854787039	7
830.819488760418	2
830.838122943108	4
830.856757334939	2
830.87539193608	0
830.894026746533	5
830.912661766298	13
830.931296995203	3
830.949932433419	0
830.968568080947	0
830.987203937614	0
831.005840003765	0
831.024476279056	5
831.043112763486	1
831.061749457401	0
831.080386360454	4
831.09902347282	3
831.117660794325	0
831.136298325314	0
831.154936065443	1
831.173574014712	4
831.192212173464	2
831.210850541356	15
831.22948911856	12
831.248127905075	4
831.266766900731	0
831.285406105698	15
831.304045519977	14
831.322685143568	6
831.341324976299	2
831.359965018342	9
831.378605269696	8
831.397245730191	7
831.415886400169	3
831.434527279115	0
831.453168367545	4
831.471809665287	0
831.490451172169	3
831.509092888363	4
831.527734813697	5
831.546376948514	8
831.5650192923	4
831.583661845742	1
831.602304608152	0
831.620947579873	0
831.639590760907	3
831.658234151081	7
831.676877750738	0
831.695521559536	0
831.714165577646	0
831.732809805068	0
831.75145424163	10
831.770098887504	2
831.78874374269	4
831.807388807016	8
831.826034080654	2
831.844679563605	1
831.863325255867	4
831.88197115727	0
831.900617268157	0
831.919263588012	0
831.937910117351	4
831.95655685583	0
831.975203803622	8
831.993850960725	0
832.012498326969	0
832.031145902697	0
832.049793687394	0
832.068441681574	0
832.087089885067	5
832.105738297528	1
832.124386919646	0
832.143035750731	0
832.161684791301	6
832.180334040839	2
832.198983499862	0
832.217633168197	0
832.236283045672	0
832.254933132459	0
832.273583428387	0
832.292233933627	0
832.310884648352	1
832.329535572045	1
832.348186705222	1
832.36683804754	6
832.385489599342	1
832.404141360112	1
832.422793330195	18
832.441445509763	6
832.460097898471	6
832.478750496491	1
832.497403303652	0
832.516056319953	0
832.534709545911	0
832.553362980837	1
832.572016625247	6
832.590670478627	0
832.60932454149	0
832.627978813667	10
832.646633294984	6
832.665287985613	1
832.683942885383	0
832.702597994637	0
832.721253313033	10
832.739908840568	2
832.758564577589	2
832.777220523749	1
832.795876679395	0
832.814533044009	4
832.833189618108	0
832.851846401348	0
832.870503393728	1
832.889160595592	0
832.907818006598	0
832.926475627088	0
832.945133456547	0
832.963791495491	1
832.982449743575	5
833.001108200972	15
833.019766867682	6
833.038425743533	2
833.057084828868	1
833.075744123172	2
833.094403626961	0
833.113063339891	0
833.131723262133	2
833.150383393689	16
833.169043734557	6
833.187704284566	0
833.206365043888	2
833.22502601235	1
833.243687190298	4
833.262348577386	1
833.281010173788	8
833.299671979502	6
833.318333994357	2
833.336996218525	4
833.355658652006	0
833.3743212948	3
833.392984146735	2
833.411647207982	1
833.430310478371	5
833.448973958245	3
833.46763764726	1
833.486301545587	5
833.504965653228	31
833.52362997001	13
833.542294496105	1
833.560959231512	2
833.579624176061	0
833.598289330095	4
833.616954693098	0
833.635620265586	4
833.654286047215	12
833.672952038157	3
833.691618238585	0
833.710284647981	2
833.728951266863	8
833.747618094713	1
833.766285132049	0
833.784952378698	0
833.803619834488	5
833.822287499591	1
833.840955373836	1
833.859623457566	18
833.878291750437	12
833.896960252621	3
833.915628964118	1
833.934297884757	0
833.952967014709	0
833.971636353974	0
833.99030590238	4
834.008975660099	13
834.027645627132	3
834.046315803478	0
834.064986188966	1
834.083656783939	10
834.102327587881	5
834.120998601308	4
834.139669823877	0
834.158341255759	0
834.177012896955	0
834.195684747292	9
834.214356806942	4
834.233029076078	0
834.251701554183	1
834.270374241773	5
834.289047138505	0
834.307720244551	2
834.326393559737	5
834.345067084237	0
834.363740818224	13
834.382414761178	2
834.401088913619	15
834.419763275201	16
834.438437846097	2
834.457112626306	0
834.475787615657	3
834.494462814321	7
834.513138222299	1
834.53181383959	9
834.550489666023	11
834.56916570177	8
834.58784194683	13
834.606518401031	1
834.625195064547	3
834.643871937375	7
834.662549019518	1
834.681226310802	4
834.6999038114	0
834.718581521311	0
834.737259440537	0
834.755937568903	2
834.774615906584	3
834.793294453406	8
834.811973209714	6
834.830652175163	5
834.849331350099	0
834.868010734004	0
834.886690327395	1
834.905370129755	0
834.924050141601	5
834.942730362761	2
834.961410793063	3
834.980091432679	2
834.998772281608	2
835.017453339679	10
835.036134607237	11
835.054816083763	6
835.073497769776	0
835.092179664931	3
835.110861769571	9
835.129544083181	0
835.148226606278	0
835.166909338516	0
835.185592280068	13
835.204275430934	3
835.222958790942	0
835.241642360263	7
835.260326138899	2
835.279010126849	0
835.297694324113	0
835.316378730346	4
835.335063346238	6
835.353748171099	2
835.372433205275	5
835.391118448765	5
835.409803901568	3
835.428489563514	2
835.447175434773	6
835.465861515347	19
835.484547805235	3
835.503234304265	1
835.521921012781	1
835.540607930267	11
835.55929505724	4
835.577982393354	0
835.596669938782	0
835.615357693525	0
835.634045657409	2
835.652733830608	0
835.671422213121	0
835.690110804776	3
835.708799605918	3
835.727488616202	0
835.746177835799	1
835.764867264539	3
835.783556902766	0
835.802246750134	5
835.820936806644	2
835.839627072642	0
835.858317547781	0
835.877008232234	0
835.89569912583	1
835.914390228912	10
835.933081541136	5
835.951773062503	0
835.970464793356	5
835.989156733351	5
836.007848882833	5
836.026541241285	1
836.045233809051	0
836.063926586304	0
836.082619572527	3
836.101312768237	2
836.120006173088	0
836.138699787255	2
836.157393610736	0
836.176087643531	1
836.194781885469	4
836.213476336721	4
836.232170997287	5
836.250865866996	3
836.26956094602	2
836.288256234358	12
836.30695173201	3
836.325647438805	4
836.344343354915	4
836.363039480339	0
836.381735814905	2
836.400432358786	10
836.419129112155	2
836.437826074493	5
836.456523246318	12
836.475220627285	4
836.493918217395	0
836.512616016992	0
836.531314025731	6
836.550012243957	5
836.568710671154	2
836.587409307837	1
836.606108153663	1
836.624807208803	4
836.643506473259	2
836.662205946857	0
836.680905629942	3
836.699605521997	4
836.718305623367	8
836.737005934224	0
836.755706454223	0
836.774407183538	1
836.793108121994	4
836.811809269939	2
836.830510626853	5
836.849212193255	0
836.867913968971	0
836.88661595383	7
836.905318148004	2
836.92402055132	0
836.942723163952	0
836.961425985898	0
836.980129017159	7
836.998832257736	2
837.017535707455	5
837.036239366489	1
837.054943234665	5
837.073647312329	0
837.092351599136	0
837.111056095258	0
837.129760800694	0
837.148465715274	0
837.167170838996	0
[truncated: 106,068 more rows]
