# Supplementary material for: Identification and tentative removal of collagen glue in Palaeolithic worked bone objects: implications for ZooMS and radiocarbon dating
Source: Sci Rep. 2023 Dec 13;13:22119. doi: 10.1038/s41598-023-49242-7 (PMC10719399; doi:10.1038/s41598-023-49242-7)
Supplement: Supplementary file 2 — Supplementary Information 2. [file 41598_2023_49242_MOESM2_ESM.zip › maldi raw files/780 IST_method 2_1st gelat_B.txt]

800.209243464311	0
800.22753038735	0
800.245817519339	8
800.264104860775	3
800.282392411492	1
800.300680171158	4
800.318968140437	2
800.337256318832	0
800.355544706507	0
800.373833303299	1
800.392122109371	3
800.410411124725	10
800.428700349359	2
800.44698978311	3
800.465279426307	0
800.483569278619	0
800.501859340213	0
800.520149611088	0
800.538440091245	0
800.556730780517	3
800.57502167907	1
800.593312786905	0
800.61160410402	3
800.629895630252	1
800.64818736593	3
800.666479310724	0
800.684771464965	0
800.703063828156	0
800.721356400795	0
800.739649182548	2
800.757942173749	0
800.7762353739	0
800.794528783498	5
800.812822402377	3
800.831116230372	2
800.849410267649	0
800.867704514207	0
800.885998970046	0
800.904293635001	4
800.922588509404	3
800.940883592922	0
800.959178885721	0
800.977474387637	0
800.995770098999	1
801.014066019643	0
801.032362149238	0
801.050658488279	0
801.068955036602	0
801.087251794041	0
801.105548760927	0
801.123845936929	0
801.142143322213	1
801.160440916612	8
801.178738720459	5
801.197036733588	0
801.215334955832	4
801.233633387192	11
801.251932028	3
801.270230878089	0
801.288529937295	0
801.306829205782	0
801.32512868355	3
801.343428370601	11
801.361728266767	6
801.380028372215	2
801.398328686945	0
801.416629210957	0
801.434929944085	2
801.45323088666	2
801.471532038351	0
801.489833399324	10
801.508134969579	2
801.526436749115	0
801.544738737768	0
801.563040935702	0
801.581343342919	0
801.599645959417	1
801.617948785031	0
801.636251820093	0
801.654555064271	3
801.672858517897	1
801.691162180473	6
801.709466052497	4
801.727770133637	1
801.746074424059	0
801.764378923763	0
801.782683632749	0
801.800988551017	0
801.819293678401	0
801.837599015067	0
801.855904561015	0
801.874210316245	7
801.892516280591	1
801.910822454385	0
801.929128837296	0
801.947435429322	1
801.965742230797	0
801.984049241553	0
802.002356461426	3
802.020663890581	4
802.038971529018	0
802.057279376737	0
802.075587433573	0
802.093895699856	16
802.112204175256	3
802.130512859938	1
802.148821753737	4
802.167130856983	4
802.185440169346	0
802.203749690991	0
802.222059421918	0
802.240369362127	0
802.258679511453	0
802.276989870061	0
802.295300437951	0
802.313611215289	0
802.331922201579	0
802.35023339715	0
802.368544802169	1
802.386856416305	2
802.405168239558	0
802.423480272258	4
802.441792514241	11
802.460104965341	6
802.478417625722	1
802.496730495387	3
802.515043574167	1
802.533356862231	0
802.551670359742	0
802.56998406637	0
802.58829798228	0
802.606612107307	0
802.624926441782	0
802.643240985374	2
802.661555738248	3
802.679870700239	6
802.698185871678	0
802.7165012524	2
802.734816842073	7
802.75313264136	3
802.771448649763	0
802.789764867283	0
802.808081294086	4
802.826397930337	0
802.844714775705	0
802.863031830189	5
802.881349094122	0
802.899666567172	2
802.917984249504	0
802.93630214112	2
802.954620242017	0
802.972938552032	1
802.991257071494	0
803.009575800074	0
803.027894737937	0
803.046213885081	8
803.064533241343	0
803.082852806888	0
803.101172581716	5
803.119492565826	0
803.137812759218	1
803.156133161728	1
803.174453773686	1
803.192774594596	0
803.211095624953	0
803.229416864594	1
803.247738313518	1
803.266059971558	1
803.284381838881	0
803.302703915488	0
803.321026201376	4
803.339348696382	1
803.357671400671	0
803.375994314243	8
803.394317437098	10
803.412640769069	1
803.430964310489	9
803.449288061193	1
803.467612020847	2
803.48593618995	0
803.504260568336	0
803.52258515584	5
803.540909952626	0
803.559234958695	4
803.577560174047	14
803.595885598516	1
803.614211232435	0
803.63253707547	0
803.650863127788	0
803.669189389389	0
803.687515860274	0
803.705842540275	0
803.72416942956	0
803.742496528128	0
803.760823835978	0
803.779151353112	0
803.797479079198	0
803.815807014898	0
803.834135159715	0
803.85246351365	0
803.870792077033	0
803.889120849534	0
803.907449831484	0
803.925779022386	2
803.944108422736	0
803.962438032369	0
803.980767850955	0
803.999097879155	0
804.017428116472	0
804.035758563072	0
804.054089218791	0
804.072420083792	0
804.090751158076	0
804.10908244181	3
804.127413934495	0
804.145745636464	0
804.164077547881	4
804.182409668251	10
804.200741998069	6
804.219074537171	1
804.237407285556	0
804.255740243059	0
804.274073409845	0
804.292406785914	2
804.310740371101	0
804.329074165737	0
804.347408169491	0
804.365742382528	0
804.384076804848	0
804.402411436452	0
804.420746277174	0
804.439081327345	0
804.457416586467	0
804.475752055039	0
804.494087732895	0
804.512423619868	1
804.530759716124	0
804.549096021665	0
804.567432536488	0
804.58576926043	0
804.60410619382	1
804.622443336329	0
804.640780688121	13
804.659118249196	10
804.67745601939	3
804.695793999033	1
804.714132187793	1
804.732470585837	4
804.750809193165	1
804.76914800961	0
804.78748703534	0
804.805826270518	2
804.824165714815	0
804.842505368229	0
804.860845231093	1
804.879185303075	0
804.89752558434	0
804.91586607489	0
804.934206774722	0
804.952547683673	2
804.970888801908	12
804.989230129592	2
805.007571666394	7
805.02591341248	0
805.044255367684	6
805.062597532171	15
805.080939905943	6
805.099282488998	1
805.117625281337	0
805.135968282794	0
805.154311493701	0
805.17265491356	1
805.190998542868	0
805.209342381461	0
805.227686429337	1
805.246030686166	0
805.26437515261	0
805.282719828173	1
805.301064712853	2
805.319409806817	0
805.337755110231	0
805.356100622764	0
805.374446344414	0
805.392792275514	0
805.411138415899	0
805.429484765401	1
805.447831324187	5
805.466178092258	1
805.484525069446	0
805.502872255919	1
805.521219651842	0
805.539567256882	2
805.557915071207	0
805.57626309465	1
805.594611327543	0
805.612959769555	0
805.631308420684	0
805.649657281264	0
805.668006351127	0
805.686355630275	0
805.704705118375	3
805.723054815925	0
805.74140472276	0
805.759754838713	0
805.778105164116	9
805.796455698637	4
805.814806442442	0
805.833157395532	1
805.85150855774	9
805.869859929398	3
805.888211510175	0
805.90656330007	0
805.924915299415	0
805.943267508044	0
805.961619925792	4
805.979972552824	1
805.998325389141	0
806.016678434742	1
806.035031689461	0
806.053385153631	0
806.071738826919	0
806.090092709325	0
806.108446801182	2
806.126801102323	2
806.145155612583	0
806.163510332127	0
806.181865260955	1
806.200220399068	0
806.218575746134	0
806.236931302816	6
806.255287068616	5
806.273643043701	0
806.291999227905	0
806.310355621559	0
806.328712224332	0
806.347069036389	0
806.36542605773	0
806.383783288357	1
806.402140728101	10
806.420498377131	9
806.438856235445	2
806.457214303043	5
806.475572579927	1
806.493931065928	0
806.512289761215	1
806.530648665786	1
806.549007779642	0
806.567367102616	0
806.585726635041	3
806.604086376585	4
806.622446327414	0
806.640806487527	0
806.659166856759	0
806.677527435442	4
806.695888223243	0
806.714249220329	0
806.7326104267	0
806.75097184219	0
806.769333466964	0
806.787695301023	0
806.806057344533	0
806.824419596996	0
806.84278205891	2
806.861144729942	2
806.87950761026	3
806.897870699862	0
806.916233998749	0
806.934597506755	0
806.952961224046	2
806.971325150621	0
806.989689286482	1
807.008053631627	0
807.026418185892	0
807.044782949607	0
807.063147922442	0
807.081513104395	0
807.099878495799	1
807.118244096489	0
807.136609906297	1
807.15497592539	0
807.173342153768	0
807.191708591431	0
807.210075238213	0
807.228442094281	1
807.246809159633	0
807.26517643427	6
807.283543918026	2
807.301911611234	0
807.320279513561	0
807.338647625338	0
807.357015946069	0
807.375384476251	0
807.393753215552	0
807.412122164138	0
807.430491322009	0
807.448860689166	2
807.467230265608	7
807.485600051168	0
807.503970046014	0
807.522340250145	4
807.540710663562	0
807.559081286097	0
807.577452118084	0
807.59582315919	12
807.614194409582	7
807.632565869258	1
807.650937538054	0
807.669309416135	2
807.687681503668	1
807.706053800319	2
807.724426306256	0
807.742799021313	0
807.761171945654	0
807.779545079281	0
807.79791842236	0
807.816291974391	0
807.834665735708	0
807.853039706477	1
807.871413886365	6
807.889788275538	0
807.908162873997	1
807.926537681575	0
807.944912698438	0
807.963287924587	0
807.981663360022	0
808.000039004742	10
808.018414858581	7
808.036790921872	1
808.055167194282	0
808.073543675812	1
808.091920366793	0
808.11029726706	3
808.128674376446	0
808.147051695118	0
808.165429223076	0
808.183806960319	0
808.202184906681	0
808.22056306233	3
808.238941427263	1
808.257320001483	2
808.275698784822	3
808.294077777613	0
808.312456979523	3
808.330836390719	2
808.3492160112	0
808.367595840968	0
808.385975879855	3
808.404356128027	1
808.422736585485	0
808.441117252229	2
808.459498128259	6
808.477879213409	0
808.496260507844	0
808.514642011565	0
808.533023724405	0
808.551405646698	0
808.569787778276	0
808.588170118974	0
808.606552668958	0
808.624935428061	0
808.643318396617	1
808.661701574292	0
808.680084961253	0
808.6984685575	0
808.716852363033	0
808.735236377686	1
808.75362060179	0
808.772005035015	0
808.790389677525	0
808.808774529322	0
808.827159590238	0
808.845544860606	0
808.863930339927	0
808.882316028702	0
808.900701926762	0
808.919088034108	0
808.937474350574	0
808.955860876326	0
808.974247611363	3
808.992634555521	3
809.011021709131	3
809.029409071861	0
809.047796644044	1
809.066184425179	7
809.084572415768	13
809.102960615476	4
809.12134902447	5
809.13973764275	7
809.158126470317	9
809.176515507169	1
809.194904753142	1
809.213294208567	0
809.231683873112	0
809.250073746943	0
809.268463829894	0
809.286854122132	0
809.305244623822	1
809.323635334465	0
809.342026254562	1
809.360417383944	1
809.378808722613	0
809.397200270235	0
809.415592027476	1
809.433983993838	0
809.452376169319	0
809.470768554087	0
809.489161148307	0
809.507553951648	1
809.525946964108	3
809.544340186021	1
809.562733617054	0
809.58112725754	0
809.59952110698	0
809.617915165873	0
809.636309434051	0
809.65470391135	0
809.673098597936	0
809.691493493808	0
809.709888598966	0
809.728283913245	5
809.74667943681	5
809.765075169828	0
809.7834711118	0
809.801867263224	0
809.820263623935	0
809.838660193767	1
809.857056972885	0
809.875453961289	0
809.89385115898	0
809.912248565792	0
809.93064618189	0
809.949044007274	0
809.967442041945	2
809.985840285903	4
810.004238738981	0
810.022637401512	0
810.041036273164	0
810.059435353935	0
810.07783464416	0
810.096234143672	0
810.114633852303	0
810.133033770222	0
810.151433897427	1
810.169834233919	0
810.188234779532	0
810.206635534431	0
810.225036498617	0
810.243437671923	2
810.261839054682	0
810.280240646729	10
810.298642447895	14
810.317044458349	6
810.335446678089	0
810.35384910695	0
810.372251745264	1
810.390654592699	2
810.40905764942	0
810.427460915428	0
810.445864390557	0
810.464268074973	7
810.482671968842	2
810.501076071832	0
810.519480383942	1
810.537884905505	0
810.556289636356	1
810.57469457616	9
810.593099725418	2
810.611505083963	1
810.629910651795	1
810.648316428747	0
810.666722414987	0
810.685128610514	0
810.703535015327	0
810.721941629262	0
810.74034845265	1
810.758755485158	6
810.777162726787	4
810.79557017787	0
810.813977838239	0
810.83238570773	0
810.850793786507	0
810.869202074572	0
810.887610571924	0
810.906019278396	0
810.924428194156	8
810.942837319369	6
810.961246653704	0
810.979656197158	0
810.9980659499	0
811.016475912096	0
811.034886083413	0
811.05329646385	0
811.071707053741	0
811.090117852919	5
811.108528861218	0
811.126940078805	0
811.145351505678	0
811.163763141839	0
811.182174987121	0
811.20058704169	18
811.218999305547	6
811.237411778691	5
811.255824460955	0
811.274237352674	8
811.292650453514	8
811.311063763641	1
811.329477283055	0
811.347891011757	0
811.366304949579	0
811.384719096689	0
811.403133453087	0
811.421548018772	0
811.439962793578	0
811.458377777838	0
811.476792971219	0
811.495208373887	0
811.513623985677	5
811.53203980692	2
811.550455837451	0
811.568872076936	0
811.587288525876	1
811.605705184103	0
811.624122051618	0
811.642539128254	0
811.660956414177	2
811.679373909388	1
811.69779161372	0
811.716209527506	0
811.73462765058	0
811.753045982775	8
811.771464524091	0
811.789883274862	1
811.80830223492	1
811.826721404099	0
811.845140782566	3
811.86356037032	0
811.881980167362	13
811.900400173526	5
811.918820388977	0
811.937240813883	0
811.955661447909	6
811.974082291057	1
811.992503343493	1
812.010924605383	0
812.029346076228	0
812.047767756527	0
812.066189646114	0
812.084611744989	3
812.103034052985	0
812.121456570269	0
812.139879296841	5
812.1583022327	2
812.176725377681	0
812.19514873195	0
812.213572295507	0
812.231996068185	0
812.250420050318	0
812.268844241739	0
812.287268642281	9
812.30569325211	0
812.324118071228	0
812.342543099468	0
812.360968336995	0
812.379393783977	2
812.39781944008	0
812.416245305472	1
812.434671379984	0
812.453097663785	0
812.471524157041	3
812.489950859418	0
812.508377770916	0
812.52680489187	2
812.545232221944	11
812.563659761307	0
812.582087509958	0
812.600515467897	0
812.618943635124	0
812.637372011473	0
812.65580059711	1
812.674229392035	0
812.692658396081	0
812.711087609583	0
812.729517032206	0
812.747946664284	0
812.766376505317	0
812.784806555804	0
812.80323681558	0
812.821667284311	1
812.840097962664	0
812.858528850138	1
812.8769599469	5
812.895391252784	4
812.913822767957	7
812.932254492417	0
812.950686426166	0
812.969118569204	0
812.987550921363	0
813.005983482977	0
813.024416253546	0
813.04284923357	0
813.061282422883	0
813.079715821484	0
813.09814942904	2
813.116583246218	0
813.135017272518	0
813.153451507939	0
813.171885952649	5
813.190320606814	5
813.208755470101	1
813.227190542509	7
813.245625824373	2
813.264061315526	0
813.2824970158	0
813.300932925196	3
813.319369044047	0
813.337805372187	0
813.356241909449	2
813.374678655999	1
813.393115612005	5
813.411552776965	1
813.429990151381	0
813.44842773492	0
813.466865527746	0
813.485303529861	0
813.503741741265	0
813.522180161958	0
813.540618791772	0
813.559057630876	0
813.577496679268	0
813.595935936948	0
813.614375403751	0
813.632815079842	4
813.651254965389	3
813.669695060058	0
813.688135363849	7
813.706575877095	3
813.725016599463	0
813.743457531121	0
813.761898672067	0
813.780340022302	0
813.798781581658	0
813.817223350304	8
813.835665328238	2
813.854107515462	0
813.872549911974	0
813.890992517608	0
813.909435332699	4
813.927878356911	2
813.946321590412	0
813.964765033035	1
813.983208685114	0
814.001652546315	0
814.020096616805	5
814.038540896584	7
814.056985385652	1
814.075430083842	0
814.093874991321	0
814.11232010809	0
814.130765434147	2
814.149210969326	0
814.167656713962	0
814.186102667719	0
814.204548830766	0
814.222995203101	0
814.241441784559	0
814.259888575473	1
814.278335575509	0
814.296782784834	5
814.315230203449	1
814.333677831352	3
814.352125668211	6
814.370573714693	0
814.389021970297	0
814.40747043519	0
814.425919109206	0
814.444367992677	0
814.462817085271	11
814.481266386988	4
814.49971589816	0
814.518165618622	0
814.536615548206	1
814.555065687079	3
814.573516035242	2
814.591966592694	0
814.610417359268	0
814.628868335299	0
814.647319520452	0
814.665770914894	1
814.684222518459	0
814.70267433148	3
814.721126353624	0
814.739578585223	0
814.758031025778	0
814.77648367579	0
814.794936535091	0
814.813389603348	4
814.831842881228	0
814.85029636823	2
814.868750064522	0
814.887203969936	0
814.90565808464	0
814.924112408634	0
814.942566941916	0
814.961021684322	17
814.979476636183	7
814.997931797168	0
815.016387167442	0
815.034842747006	0
815.053298535859	0
815.071754533834	0
815.090210741099	0
815.108667157654	0
815.127123783499	0
815.145580618633	1
815.164037662889	0
815.182494916436	0
815.200952379439	0
815.219410051398	0
815.237867932813	0
815.256326023351	0
815.274784323178	5
815.293242832296	0
815.311701550703	0
815.3301604784	0
815.348619615219	0
815.367078961328	0
815.385538516727	1
815.403998281416	1
815.422458255228	2
815.440918438496	2
815.459378830887	2
815.477839432568	0
815.496300243539	0
815.514761263632	0
815.533222493183	1
815.551683931689	5
815.570145579652	1
815.588607436905	0
815.607069503281	18
815.625531779114	2
815.643994264069	0
815.662456958315	1
815.68091986185	1
815.699382974508	0
815.717846296624	0
815.736309827695	0
815.754773568223	0
815.773237518041	7
815.791701677149	0
815.81016604538	0
815.828630622902	0
815.847095409713	1
815.865560405814	6
815.884025611038	2
815.902491025552	0
815.920956649356	2
815.93942248245	7
815.957888524835	13
815.976354776342	2
815.994821237307	0
816.013287907227	0
816.031754786605	3
816.050221875273	0
816.068689173064	0
816.087156680145	0
816.105624396683	0
816.124092322344	0
816.142560457129	0
816.161028801204	0
816.179497354735	0
816.19796611739	0
816.216435089169	0
816.234904270404	1
816.253373660763	0
816.271843260412	0
816.290313069351	0
816.308783087581	0
816.327253315101	1
816.345723751744	0
816.364194397677	0
816.382665252901	2
816.401136317415	8
816.419607591052	8
816.438079074147	0
816.456550766364	0
816.475022667873	0
816.493494778671	3
816.511967098594	3
816.530439627973	0
816.548912366309	5
816.567385314269	3
816.585858471186	6
816.604331837559	2
816.622805413057	0
816.641279197845	0
816.659753191923	0
816.678227395292	0
816.696701807784	0
816.715176429734	3
816.73365126064	0
816.752126301004	0
816.770601550659	2
816.789077009603	0
816.807552677672	1
816.826028555031	4
816.84450464168	0
816.862980937453	0
816.881457442684	1
816.899934157038	0
816.918411080683	0
816.936888213618	1
816.955365555844	0
816.973843107194	0
816.992320868001	2
817.010798837765	0
817.029277016986	0
817.047755405499	0
817.066234003134	0
817.084712810061	0
817.103191826445	0
817.121671051954	0
817.140150486585	0
817.158630130508	0
817.177109983888	0
817.195590046225	7
817.214070318019	9
817.232550799105	5
817.251031489314	3
817.269512388814	0
817.287993497605	0
817.306474815686	0
817.324956343059	2
817.343438079555	1
817.361920025342	0
817.38040218042	0
817.398884544789	0
817.417367118282	4
817.435849901232	6
817.454332893307	1
817.472816094672	0
817.491299505329	0
817.509783125109	0
817.52826695418	0
817.546750992542	0
817.565235240362	0
817.583719697139	0
817.602204363207	0
817.620689238733	0
817.639174323383	1
817.657659617324	1
817.676145120556	0
817.694630832912	0
817.713116754726	0
817.731602885497	0
817.750089225726	0
817.768575775246	1
817.787062534057	12
817.805549501993	4
817.824036679219	3
817.842524065736	0
817.861011661378	0
817.879499466478	0
817.897987480702	0
817.916475704217	0
817.934964137023	0
817.953452779121	5
817.971941630342	0
817.990430691022	0
818.008919960659	1
818.027409439754	6
818.04589912814	0
818.064389025651	0
818.082879132452	0
818.101369448546	0
818.11985997393	0
818.138350708606	5
818.156841652405	2
818.175332805664	0
818.193824167879	0
818.212315739553	1
818.230807520518	6
818.249299510607	0
818.267791709988	1
818.28628411866	17
818.304776736624	9
818.323269563711	0
818.341762600258	0
818.360255845928	1
818.37874930089	0
818.397242964976	9
818.415736838521	7
818.434230921358	2
818.452725213318	6
818.471219714403	1
818.489714424947	0
818.508209344782	0
818.526704473742	0
818.545199811993	0
818.563695359535	0
818.582191116369	0
818.600687082328	0
818.619183257745	7
818.637679642287	0
818.656176235953	0
818.674673039078	0
818.693170051494	0
818.711667273035	0
818.730164703868	0
818.748662343992	0
818.767160193408	0
818.785658252115	0
818.80415651978	0
818.822654997071	0
818.841153683486	0
818.859652579026	0
818.878151683857	0
818.896650998148	0
818.915150521563	0
818.93365025427	0
818.952150196101	0
818.970650347391	0
818.989150707806	0
819.007651277513	4
819.026152056511	1
819.044653044802	1
819.063154242216	0
819.081655648923	0
819.100157264922	2
819.118659090212	0
819.137161124627	5
819.155663368501	2
819.1741658215	0
819.192668483791	0
819.211171355373	0
819.229674436081	0
819.248177726247	1
819.266681225538	0
819.285184934121	1
819.303688851996	0
819.322192978996	3
819.340697315288	1
819.359201861039	0
819.377706615915	0
819.396211579915	1
819.414716753375	0
819.433222135959	0
819.451727727836	2
819.470233529005	0
819.488739539465	0
819.507245759218	0
819.525752188096	2
819.544258826265	3
819.562765673727	11
819.581272730481	1
819.59977999636	0
819.618287471531	0
819.636795156161	0
819.655303049749	0
819.673811152797	0
819.692319465136	0
819.710827986601	0
819.729336717357	0
819.747845657406	0
819.766354806747	0
819.784864165214	0
819.803373732972	0
819.821883510022	0
819.840393496365	0
819.858903692	0
819.87741409676	0
819.89592471098	0
819.914435534325	0
819.932946566794	0
819.951457808724	1
819.969969259946	0
819.988480920125	0
820.006992789931	0
820.025504868863	0
820.044017156919	3
820.062529654268	8
820.081042361077	1
820.099555277011	0
820.118068402069	0
820.136581736588	1
820.155095280399	0
820.173609033335	0
820.192122995396	1
820.210637166918	0
820.229151547731	0
820.247666137837	0
820.266180936901	0
820.284695945592	0
820.303211163241	2
820.32172659035	2
820.340242226584	0
820.358758072111	0
820.377274127097	0
820.395790391042	10
820.414306864446	9
820.432823546976	5
820.451340438798	3
820.469857539913	0
820.48837485032	0
820.506892369853	0
820.525410098678	0
820.543928036964	0
820.562446184374	0
820.580964541078	0
820.599483106907	0
820.618001882028	0
820.636520866442	0
820.655040060149	0
820.673559463149	0
820.692079075274	0
820.710598896859	0
820.729118927402	0
820.747639167406	0
820.766159616702	0
820.784680275123	0
820.803201143005	0
820.821722220012	0
820.840243506312	0
820.858765001738	0
820.877286706624	0
820.895808620635	2
820.914330743939	0
820.932853076536	0
820.951375618426	0
820.969898369441	0
820.988421329749	9
821.00694449935	4
821.025467878245	1
821.043991466432	0
821.062515263745	2
821.08103927035	1
821.099563486249	0
821.11808791144	0
821.136612545757	1
821.155137389535	9
821.173662442438	13
821.192187704635	0
821.210713176124	2
821.229238856906	11
821.247764746814	0
821.266290846015	0
821.28481715451	3
821.303343672297	0
821.32187039921	0
821.340397335583	0
821.358924481082	0
821.377451835875	4
821.395979399793	0
821.414507173171	2
821.433035155843	0
821.451563347473	1
821.470091748564	1
821.488620358948	0
821.507149178625	0
821.525678207428	0
821.544207445524	2
821.562736892914	0
821.581266549429	1
821.599796415405	7
821.618326490674	0
821.636856775069	0
821.65538726859	0
821.673917971571	1
821.692448883846	2
821.710980005247	0
821.729511335941	0
821.748042875929	0
821.76657462521	0
821.785106583616	0
821.803638751316	0
821.82217112831	0
821.840703714597	0
821.859236510177	1
821.877769514884	0
821.896302729051	0
821.914836152176	0
821.933369784763	0
821.951903626643	0
821.970437677817	0
821.988971937949	0
822.007506407709	3
822.026041086596	3
822.044575974608	0
822.063111071914	6
822.081646378682	9
822.100181894575	0
822.118717619594	0
822.137253554075	0
822.155789697848	0
822.174326050749	0
822.192862612774	0
822.211399384262	0
822.229936365042	0
822.248473554949	0
822.26701095415	1
822.285548562644	0
822.304086380432	0
822.322624407346	2
822.341162643722	5
822.359701089223	1
822.378239744018	1
822.396778608107	0
822.415317681322	0
822.433856963998	1
822.452396455801	0
822.470936156897	0
822.489476067287	2
822.508016186804	0
822.526556515614	3
822.545097053718	0
822.563637801283	1
822.582178757807	0
822.600719923625	0
822.619261298904	0
822.63780288331	0
822.656344677009	1
822.674886679835	1
822.693428892122	0
822.711971313536	0
822.730513944243	0
822.749056784244	0
822.76759983354	0
822.786143091961	0
822.804686559845	3
822.823230236854	10
822.841774123158	0
822.860318218588	1
822.878862523479	2
822.897407037497	1
822.915951760809	0
822.934496693415	8
822.953041835147	3
822.971587186341	0
822.990132746662	0
823.008678516277	0
823.027224495185	0
823.04577068322	0
823.064317080717	2
823.082863687341	0
823.101410503258	0
823.11995752847	0
823.138504762808	0
823.157052206608	0
823.175599859534	0
823.194147721755	1
823.21269579327	2
823.231244073911	0
823.249792563847	0
823.268341263244	0
823.286890171768	0
823.305439289587	0
823.323988616531	0
823.342538152771	6
823.361087898472	1
823.379637853132	0
823.398188017254	1
823.41673839067	0
823.435288973213	0
823.45383976505	0
823.472390766182	1
823.490941976608	12
823.50949339616	4
823.528045025175	2
823.546596863317	0
823.565148910753	1
823.583701167315	0
823.60225363334	0
823.620806308491	1
823.639359193105	0
823.657912286677	2
823.676465589712	0
823.695019102041	0
823.713572823329	0
823.732126754247	0
823.750680894292	0
823.769235243464	0
823.78778980193	0
823.806344569859	0
823.824899546914	0
823.843454733096	0
823.86201012874	0
823.880565733679	3
823.899121547745	10
823.917677571106	0
823.936233803761	0
823.95479024571	0
823.973346896787	0
823.991903757158	0
824.010460826824	0
824.029018105784	0
824.047575593872	0
824.066133291422	0
824.084691198098	0
824.103249314238	0
824.121807639336	0
824.140366173897	5
824.158924917585	4
824.177483870567	9
824.196043032845	1
824.214602404417	0
824.233161985284	0
824.251721775278	0
824.270281774566	0
824.28884198315	0
824.307402401028	0
824.325963028034	2
824.344523864502	8
824.363084910097	0
824.381646164987	0
824.400207629004	4
824.418769302484	9
824.437331185258	2
824.455893276992	1
824.474455578189	0
824.49301808868	0
824.511580808299	1
824.530143737381	0
824.548706875589	0
824.567270223093	0
824.585833779723	5
824.604397545817	0
824.622961521206	0
824.641525705721	0
824.660090099364	0
824.67865470247	0
824.697219514871	0
824.715784536399	0
824.734349767222	3
824.75291520734	2
824.771480856753	16
824.790046715294	4
824.808612783129	1
824.82717906026	0
824.845745546686	1
824.864312242407	0
824.882879147255	0
824.901446261567	0
824.920013584837	0
824.938581117571	0
824.9571488596	0
824.975716810757	0
824.994284971208	0
825.012853341123	0
825.031421920165	0
825.049990708334	0
825.068559705799	0
825.087128912727	0
825.105698328782	6
825.124267953964	0
825.14283778861	0
825.161407832383	0
825.179978085452	0
825.198548547816	0
825.217119219475	0
825.235690100429	0
825.254261190511	0
825.272832489889	2
825.291403998561	2
825.30997571653	7
825.328547643625	3
825.347119780184	2
825.365692125871	0
825.384264680853	0
825.40283744513	1
825.421410418535	4
825.439983601403	1
825.458556993399	0
825.47713059469	0
825.495704405277	5
825.514278424992	0
825.532852654001	0
825.551427092307	0
825.570001739908	1
825.588576596805	2
825.607151662829	0
825.625726938317	1
825.644302422764	0
825.662878116843	0
825.681454019881	0
825.700030132384	0
825.718606454014	13
825.737182984939	6
825.75575972516	1
825.774336674677	0
825.792913833321	0
825.811491201262	0
825.830068778665	1
825.848646565029	0
825.867224560856	3
825.885802765811	5
825.90438118023	1
825.922959803609	0
825.941538636451	0
825.960117678589	4
825.978696929855	2
825.997276390584	0
826.015856060442	2
826.034435939595	4
826.053016027876	4
826.071596325621	0
826.090176832494	2
826.108757548662	2
826.127338473959	0
826.145919608719	2
826.164500952775	3
826.183082505791	0
826.201664268439	0
826.220246240215	0
826.238828421119	0
826.257410811319	0
826.275993410983	1
826.294576219774	0
826.313159237694	1
826.331742465077	1
826.350325901589	0
826.368909547565	2
826.3874934025	0
826.4060774669	0
826.424661740595	0
826.443246223419	0
826.461830915539	0
826.480415816955	0
826.499000927666	0
826.517586247506	0
826.536171776642	0
826.554757515242	0
826.57334346297	4
826.591929619827	1
826.610515986147	0
826.629102561596	0
826.64768934634	0
826.666276340381	1
826.684863543718	3
826.703450956183	0
826.722038577945	0
826.740626409002	0
826.759214449356	5
826.777802699006	0
826.796391157784	6
826.814979826027	0
826.833568703398	1
826.852157789896	0
826.87074708586	0
826.88933659112	0
826.907926305507	5
826.926516229191	2
826.945106362172	0
826.963696704449	0
826.982287255686	0
827.000878016555	0
827.019468986553	0
827.038060165847	0
827.056651554269	0
827.075243152157	0
827.093834959172	0
827.112426975483	1
827.131019201091	1
827.149611635828	0
827.168204280029	0
827.186797133358	0
827.205390195984	3
827.223983467906	5
827.242576949125	2
827.261170639304	4
827.279764539116	5
827.298358648056	2
827.316952966125	1
827.335547493659	0
827.35414223032	0
827.372737176447	5
827.391332331533	9
827.409927696085	3
827.428523269933	7
827.44711905291	9
827.465715045183	6
827.484311246753	8
827.502907657619	3
827.521504277614	3
827.540101107074	8
827.558698145663	0
827.577295393379	0
827.595892850561	0
827.61449051704	0
827.633088392647	0
827.65168647755	0
827.670284771751	0
827.688883275248	0
827.707481988042	9
827.726080909797	4
827.744680041184	3
827.7632793817	0
827.781878931345	2
827.800478690287	0
827.819078658693	0
827.837678836229	4
827.856279223061	5
827.874879819022	0
827.893480624447	0
827.912081639002	3
827.930682862853	9
827.949284296002	7
827.967885938447	12
827.986487790021	3
828.005089850892	0
828.02369212106	1
828.042294600524	0
828.060897289118	0
828.079500187177	4
828.098103294364	0
828.116706610849	3
828.13531013663	0
828.153913871709	2
828.172517815916	0
828.19112196942	0
828.209726332222	3
828.22833090432	1
828.246935685547	0
828.26554067624	0
828.284145876062	0
828.30275128518	0
828.321356903427	0
828.33996273114	0
828.35856876815	0
828.377175014289	3
828.395781469725	1
828.41438813429	3
828.432995008321	0
828.45160209148	2
828.470209383936	0
828.48881688569	0
828.507424596741	0
828.526032516921	0
828.544640646566	0
828.56324898534	0
828.581857533412	0
828.600466290613	2
828.619075257279	2
828.637684433242	0
828.656293818166	9
828.674903412556	2
828.693513216243	0
828.712123229228	0
828.730733451341	0
828.749343882752	1
828.767954523461	0
828.786565373298	4
828.805176432601	1
828.823787701033	0
828.842399178762	5
828.861010865789	2
828.879622762114	7
828.898234867567	12
828.916847182318	7
828.935459706367	1
828.954072439713	0
828.972685382356	3
828.991298534129	0
829.009911895199	0
829.028525465735	2
829.047139245231	0
829.065753234194	0
829.084367432286	0
829.102981839844	0
829.121596456362	0
829.140211282347	0
829.158826317629	2
829.177441562041	2
829.19605701575	0
829.214672678756	0
829.233288551061	1
829.251904632494	0
829.270520923394	0
829.289137423423	0
829.307754132749	0
829.326371051374	0
829.344988179127	0
829.363605516347	1
829.382223062696	0
829.400840818343	0
829.419458783287	10
829.438076957361	1
829.456695340733	0
829.47531393357	0
829.493932735538	0
829.512551746803	4
829.531170967197	3
829.549790396889	0
829.568410035879	0
829.587029884167	0
829.605649941753	0
829.624270208468	0
829.64289068465	0
829.661511369792	0
829.680132264569	0
829.698753368308	0
829.717374681344	0
829.735996203846	7
829.754617935479	1
829.773239876409	7
829.791862026468	0
829.810484385994	0
829.82910695465	2
829.847729732772	0
829.866352719855	0
829.884975916404	0
829.903599322083	4
829.92222293706	0
829.940846761335	4
829.959470794908	4
829.97809503778	1
829.996719489781	0
830.015344151248	1
830.033969021845	8
830.052594101572	0
830.071219390765	0
830.089844889256	8
830.108470596878	1
830.127096513628	0
830.145722639846	0
830.164348975361	0
830.182975520006	0
830.20160227395	0
830.22022923736	2
830.2388564099	6
830.257483791569	0
830.276111382537	1
830.294739182972	6
830.313367192536	1
830.33199541123	0
830.350623839391	1
830.369252476682	9
830.387881323271	8
830.406510379158	0
830.425139644343	1
830.443769118827	0
830.462398802441	0
830.481028695353	0
830.499658797563	0
830.518289108904	0
830.536919629711	0
830.555550359648	0
830.574181299052	2
830.592812447417	0
830.611443805249	0
830.63007537238	2
830.648707148641	3
830.6673391342	2
830.685971329058	0
830.704603733214	3
830.7232363465	2
830.741869169084	0
830.760502200967	1
830.779135442149	0
830.797768892629	0
830.816402552239	0
830.835036421316	0
830.853670499354	4
830.87230478686	0
830.890939283664	0
830.909573989767	7
830.928208905	8
830.946844029532	4
830.965479363362	4
830.984114906491	8
831.00275065875	0
831.021386620307	0
831.040022791163	0
831.05865917115	0
831.077295760603	0
831.095932559356	0
831.114569567238	0
831.133206784419	6
831.151844210899	0
831.170481846678	4
831.189119691418	1
831.207757745794	1
831.2263960093	1
831.245034482105	0
831.26367316404	0
831.282312055443	0
831.300951155976	0
831.319590465808	3
831.33822998477	4
831.356869713199	0
831.375509650927	3
831.394149797617	0
831.412790153775	0
831.431430719231	0
831.450071493986	0
831.468712477872	0
831.487353671056	0
831.50599507354	0
831.524636685322	0
831.543278506235	0
831.561920536615	0
831.580562776125	2
831.599205224766	0
831.617847882875	1
831.636490750282	1
831.65513382682	0
831.673777112657	0
831.692420607793	0
831.711064312228	0
831.729708225794	0
831.748352348658	0
831.76699668099	0
831.785641222453	0
831.804285973046	0
831.822930933107	0
831.841576102299	0
831.860221480789	0
831.878867068579	8
831.897512865667	0
831.916158871887	4
831.934805087405	0
831.953451512223	0
831.97209814634	0
831.990744989587	1
832.009392042302	0
832.028039304148	0
832.046686775293	6
832.065334455738	6
832.083982345481	4
832.102630444356	0
832.121278752698	0
832.139927270002	1
832.158575996774	4
832.177224932845	11
832.195874078047	3
832.214523432549	7
832.233172996349	0
832.251822769449	2
832.27047275168	0
832.289122943379	1
832.307773344208	0
832.326423954337	0
832.345074773765	3
832.363725802324	4
832.382377040351	1
832.401028487509	0
832.419680143966	2
832.438332009723	1
832.456984084611	0
832.475636368798	2
832.494288862453	1
832.512941565239	0
832.531594477156	0
832.550247598541	0
832.568900929056	5
832.587554468872	0
832.606208217987	0
832.624862176401	1
832.643516343947	0
832.662170720792	0
832.680825307105	0
832.699480102549	0
832.718135107124	0
832.736790320999	0
832.755445744342	0
832.774101376815	0
832.792757218589	0
832.811413269494	0
832.830069529866	0
832.84872599937	0
832.867382678174	0
832.886039566277	0
832.90469666368	6
832.923353970383	0
832.942011486048	0
832.96066921135	2
832.979327145783	0
832.997985289348	0
833.016643642212	0
833.035302204544	0
833.053960976008	0
833.072619956603	0
833.091279146666	1
833.109938546029	0
833.128598154355	0
833.147257972317	2
833.165917999411	4
833.184578235636	0
833.203238681161	10
833.221899336155	3
833.24056020028	0
833.259221273704	0
833.27788255626	0
833.296544048116	1
833.315205749441	0
833.333867659727	0
833.352529779483	3
833.371192108539	3
833.389854646726	3
833.408517394212	1
833.427180350999	0
833.445843517086	6
833.464506892304	1
833.483170476991	14
833.501834270809	7
833.520498273928	5
833.539162486177	0
833.557826907896	0
833.576491538914	0
833.595156379065	5
833.613821428346	1
833.632486687096	0
833.651152155146	0
833.669817832328	0
833.688483718809	0
833.707149814591	15
833.725816119673	10
833.744482633887	0
833.763149357401	8
833.781816290384	2
833.800483432329	0
833.819150783743	0
833.837818344458	3
833.856486114304	6
833.87515409345	0
833.893822281897	0
833.912490679475	0
833.931159286522	0
833.949828102701	0
833.96849712818	0
833.987166362959	0
834.00583580687	0
834.02450546025	0
834.043175322762	0
834.061845394574	1
834.080515675686	0
834.099186166099	1
834.117856865643	10
834.136527774487	1
834.155198892633	12
834.173870220078	2
834.192541756824	1
834.211213502702	0
834.22988545788	1
834.248557622358	7
834.267229996137	1
834.285902579048	0
834.304575371428	0
834.32324837294	0
834.341921583752	1
834.360595003865	0
834.379268633109	4
834.397942471823	10
834.416616519669	1
834.435290776815	1
834.453965243261	1
834.47263991884	0
834.491314803719	2
834.509989898068	1
834.528665201548	2
834.54734071416	1
834.566016436242	0
834.584692367455	0
834.603368507969	3
834.622044857784	3
834.6407214169	2
834.659398185147	3
834.678075162695	1
834.696752349713	2
834.715429745862	0
834.734107351143	1
834.752785165726	0
834.771463189777	1
834.790141422961	0
834.808819865445	6
834.827498517062	4
834.846177378148	0
834.864856448535	1
834.883535727885	3
834.902215216704	1
834.920894914825	0
834.939574822077	11
834.958254938631	0
834.976935264654	0
834.995615799809	0
835.014296544096	0
835.032977497684	0
835.051658660742	0
835.070340032932	0
835.089021614254	2
835.107703405046	0
835.126385405139	0
835.145067614194	4
835.163750032889	0
835.182432660716	0
835.201115497675	2
835.219798543935	14
835.238481799665	6
835.257165264527	2
835.275848938521	0
835.294532821985	0
835.31321691475	2
835.331901216648	2
835.350585727677	0
835.369270448177	0
835.387955377977	0
835.406640517079	1
835.425325865144	2
835.444011422679	0
835.462697189516	0
835.481383165484	1
835.500069350923	1
835.518755745494	0
835.537442349366	0
835.556129162539	0
835.574816184845	0
835.59350341662	0
835.612190857359	0
835.630878507738	7
835.649566367079	3
835.668254435891	0
835.686942713835	0
835.705631201081	0
835.724319897627	0
835.743008803306	0
835.761697918456	0
835.780387242907	0
835.79907677649	0
835.817766519205	0
835.836456471391	0
835.855146632878	0
835.873837003498	2
835.892527583419	1
835.911218372641	1
835.929909371165	0
835.948600578821	0
835.967291995779	1
835.985983622038	0
836.004675457599	4
836.023367502461	5
836.042059756456	1
836.060752219921	0
836.079444892349	0
836.098137774248	19
836.116830865449	8
836.135524165782	2
836.154217675417	5
836.172911394353	2
836.191605322591	5
836.21029946013	10
836.228993806802	1
836.247688362776	6
836.26638312822	3
836.285078102628	0
836.303773286506	9
836.322468679517	0
836.341164281999	0
836.359860093444	0
836.378556114361	4
836.397252344578	1
836.415948783929	1
836.434645432581	0
836.453342290535	0
836.47203935779	3
836.490736634178	8
836.509434120038	1
836.528131815029	0
836.546829719323	2
836.565527832749	7
836.584226155646	7
836.602924687845	2
836.621623429008	0
836.640322379641	3
836.659021539577	3
836.677720908814	1
836.696420487184	0
836.715120274855	0
836.733820271829	0
836.752520477936	0
836.771220893513	0
836.789921518223	1
836.808622352405	0
836.82732339555	0
836.846024648166	0
836.864726110084	0
836.883427780966	0
836.902129661488	0
836.920831751142	0
836.939534050099	4
836.95823655802	6
836.976939275581	1
836.995642202275	0
837.014345338271	1
837.033048683399	1
837.051752237999	0
837.070456001732	0
837.089159974767	1
837.107864157104	5
837.126568548743	0
837.145273149516	1
837.16397795959	10
837.182682978966	1
[truncated: 106,068 more rows]
