# Supplementary material for: Identification and tentative removal of collagen glue in Palaeolithic worked bone objects: implications for ZooMS and radiocarbon dating
Source: Sci Rep. 2023 Dec 13;13:22119. doi: 10.1038/s41598-023-49242-7 (PMC10719399; doi:10.1038/s41598-023-49242-7)
Supplement: Supplementary file 2 — Supplementary Information 2. [file 41598_2023_49242_MOESM2_ESM.zip › maldi raw files/780 IST_method 2_1st gelat_C.txt]

800.185538340884	0
800.203824964164	2
800.222111796894	1
800.24039883874	1
800.258686090038	2
800.276973550452	0
800.29526122015	0
800.313549098964	4
800.331837187062	2
800.35012548461	2
800.368413991108	11
800.386702707057	3
800.404991632123	2
800.423280766472	2
800.441570110272	2
800.459859663021	0
800.478149425055	0
800.496439396372	1
800.51472957714	0
800.533019966857	0
800.551310566026	6
800.569601374311	2
800.587892391713	6
800.606183618733	0
800.624475054702	4
800.642766699955	9
800.661058554492	0
800.679350618313	4
800.697642891418	2
800.71593537364	1
800.734228065145	1
800.752520965768	0
800.770814076008	0
800.789107395198	4
800.807400923672	1
800.825694661263	1
800.843988608305	0
800.862282764631	4
800.880577130074	12
800.898871704801	6
800.917166488644	0
800.935461481939	3
800.953756684351	10
800.972052096046	5
800.990347717026	0
801.008643547123	1
801.02693958667	0
801.045235835335	2
801.063532293117	3
801.08182896035	0
801.1001258367	0
801.118422922334	0
801.136720217252	0
801.155017721454	0
801.173315434773	10
801.191613357376	2
801.209911489264	10
801.228209830436	9
801.246508380724	5
801.264807140297	19
801.283106109154	12
801.301405287296	5
801.319704674554	2
801.338004271097	0
801.356304076923	1
801.374604092035	4
801.39290431643	4
801.411204749943	4
801.429505392739	2
801.44780624482	2
801.466107306019	9
801.484408576501	0
801.502710056268	0
801.521011745319	7
801.539313643655	10
801.557615751108	0
801.575918067845	0
801.594220593866	7
801.612523329172	5
801.630826273595	0
801.649129427302	10
801.667432790294	3
801.685736362571	3
801.704040144131	0
801.72234413481	1
801.740648334772	7
801.758952743852	10
801.777257362216	4
801.795562190032	7
801.813867226965	3
801.832172473183	12
801.850477928518	11
801.868783593305	9
801.887089467209	9
801.905395550231	2
801.923701842704	2
801.942008344295	0
801.960315055338	1
801.97862197533	3
801.996929104775	0
802.015236443337	8
802.033543991183	7
802.051851748482	2
802.07015971473	5
802.088467890263	1
802.106776275248	2
802.125084869351	3
802.143393672738	13
802.161702685243	5
802.180011907033	2
802.198321338107	0
802.216630978466	0
802.23494082811	0
802.253250886871	13
802.271561154917	11
802.289871632248	2
802.308182318696	0
802.326493214596	15
802.344804319614	2
802.36311563375	7
802.381427157337	8
802.39973889021	2
802.4180508322	10
802.436362983307	5
802.454675343867	0
802.472987913712	6
802.491300692674	2
802.509613680921	3
802.527926878286	11
802.546240285103	5
802.564553901205	0
802.582867726257	0
802.601181760762	0
802.619496004384	4
802.637810457459	1
802.656125119651	4
802.674439991128	3
802.692755071723	1
802.711070361603	3
802.729385860936	3
802.747701569386	0
802.766017486953	1
802.784333613806	9
802.802649950111	5
802.820966495535	2
802.839283250075	0
802.857600214068	0
802.87591738718	11
802.894234769576	2
802.912552361257	4
802.930870162056	0
802.949188172141	3
802.967506391677	0
802.985824820165	1
803.004143458105	1
803.022462305162	3
803.040781361505	0
803.059100627133	0
803.077420102047	6
803.095739786078	24
803.114059679395	10
803.132379781996	15
803.150700093883	10
803.169020614888	6
803.187341345179	3
803.205662284754	0
803.223983433615	0
803.242304791594	1
803.260626358859	0
803.278948135408	1
803.297270121243	5
803.315592316363	3
803.333914720602	0
803.352237334126	0
803.370560156767	0
803.388883188862	3
803.407206430075	3
803.425529880573	3
803.443853540356	9
803.462177409258	0
803.480501487612	0
803.498825775085	12
803.517150271843	22
803.535474977719	3
803.553799893048	0
803.572125017495	2
803.590450351228	2
803.608775894246	3
803.627101646382	0
803.645427607804	0
803.663753778512	0
803.682080158505	0
803.700406747616	0
803.718733546013	0
803.737060553863	14
803.755387770831	5
803.773715196918	0
803.79204283229	0
803.810370676947	0
803.82869873089	0
803.847026994119	3
803.865355466467	0
803.8836841481	0
803.902013039018	2
803.920342139223	1
803.938671448546	0
803.957000967154	0
803.975330695048	3
803.993660632228	3
804.011990778526	3
804.03032113411	0
804.04865169898	0
804.066982473136	4
804.085313456578	6
804.103644649137	1
804.121976050983	0
804.140307661947	0
804.158639482365	0
804.1769715119	0
804.195303750722	0
804.213636198829	8
804.231968856056	2
804.250301722735	5
804.268634798533	2
804.286968083617	0
804.305301577819	4
804.323635281474	1
804.341969194249	12
804.360303316309	5
804.378637647655	0
804.39697218812	6
804.415306938038	5
804.433641896907	1
804.451977065229	5
804.470312442671	1
804.488648029398	4
804.506983825579	9
804.525319830878	7
804.543656045296	4
804.561992469	6
804.580329102158	1
804.598665944267	3
804.617002995829	2
804.63534025651	0
804.653677726478	6
804.672015405731	7
804.69035329427	6
804.708691391928	10
804.727029698873	1
804.745368215103	0
804.76370694062	1
804.782045875256	0
804.800385019177	7
804.818724372385	2
804.837063934879	3
804.85540370666	5
804.873743687559	0
804.892083877577	1
804.910424277048	1
804.928764885806	7
804.947105703683	4
804.965446730846	0
804.983787967296	4
805.002129412864	0
805.020471067886	0
805.038812932027	0
805.057155005454	0
805.075497288001	1
805.093839780001	1
805.112182481119	0
805.130525391525	0
805.148868511049	0
805.167211840027	3
805.185555378125	0
805.203899125508	2
805.222243082178	6
805.240587247967	2
805.25893162321	0
805.277276207572	0
805.295621001053	3
805.313966003988	0
805.332311216042	2
805.350656637383	1
805.369002268009	5
805.387348107923	4
805.405694156956	6
805.424040415275	1
805.442386882881	4
805.460733559773	0
805.479080445784	1
805.497427541083	3
805.515774845667	1
805.534122359539	4
805.552470082529	17
805.570818014806	27
805.58916615637	8
805.60751450722	1
805.62586306719	7
805.644211836446	16
805.662560814989	7
805.680910002819	5
805.699259399935	0
805.71760900617	0
805.735958821693	2
805.754308846502	3
805.772659080598	0
805.791009523813	0
805.809360176315	0
805.827711038103	12
805.846062109011	2
805.864413389374	5
805.882764878855	3
805.901116577624	8
805.919468485511	7
805.937820602686	6
805.956172929315	4
805.974525465063	0
805.992878210098	0
806.011231164253	0
806.029584327862	4
806.047937700423	1
806.066291282438	3
806.084645073573	4
806.102999074162	1
806.121353283871	6
806.139707702866	0
806.158062330981	1
806.176417168383	9
806.19477221524	6
806.213127471216	7
806.231482936311	2
806.249838610694	1
806.268194494363	14
806.286550587487	0
806.304906889563	0
806.323263401094	0
806.341620121744	2
806.359977051514	5
806.378334190906	0
806.39669153925	3
806.415049096881	4
806.4334068638	5
806.451764840005	3
806.470123025498	0
806.48848142011	8
806.506840024009	12
806.525198837028	0
806.543557859502	5
806.561917091263	0
806.580276532143	3
806.598636182143	6
806.616996041598	3
806.635356110341	4
806.653716388203	3
806.672076875184	5
806.690437571621	0
806.708798477345	4
806.727159592188	0
806.745520916319	3
806.76388244957	10
806.782244192275	2
806.8006061441	0
806.818968305213	0
806.837330675613	1
806.855693255133	5
806.874056044108	10
806.892419042202	5
806.910782249416	1
806.929145666086	2
806.947509291875	2
806.965873127119	7
806.984237171315	0
807.002601424967	5
807.020965887738	4
807.039330559797	0
807.057695441143	0
807.076060531777	3
807.094425831531	0
807.112791340572	0
807.131157059069	0
807.149522986517	1
807.167889123421	12
807.186255469445	1
807.204622024756	0
807.222988789355	2
807.241355763074	0
807.259722946081	0
807.278090338375	0
807.296457939957	1
807.314825750826	5
807.333193770815	5
807.351562000093	10
807.369930438657	4
807.38829908651	12
807.406667943482	3
807.425037009742	3
807.44340628529	3
807.461775769958	13
807.480145464081	1
807.498515367325	4
807.516885479856	14
807.535255801675	2
807.553626332614	3
807.571997073008	10
807.590368022523	2
807.608739181158	0
807.627110549248	4
807.645482126458	4
807.663853912956	12
807.682225908743	1
807.700598113649	0
807.718970528011	2
807.737343151493	3
807.755715984263	0
807.774089026153	3
807.792462277498	12
807.810835737964	1
807.829209407718	2
807.847583286592	2
807.865957374922	8
807.884331672372	5
807.90270617911	7
807.921080895136	9
807.939455820282	7
807.957830954716	6
807.976206298439	5
807.994581851449	0
808.012957613748	0
808.031333585166	1
808.049709765873	0
808.068086155868	2
808.086462754983	1
808.104839563554	0
808.123216581245	0
808.141593808057	4
808.159971244324	5
808.17834888988	1
808.196726744556	2
808.215104808353	1
808.233483081605	6
808.251861564146	8
808.270240255807	13
808.288619156756	7
808.306998266826	3
808.325377586352	6
808.343757114998	0
808.362136852932	0
808.380516800155	5
808.398896956498	0
808.417277322297	4
808.435657897217	1
808.454038681257	2
808.472419674753	4
808.490800877538	2
808.509182289443	0
808.527563910469	0
808.545945740951	1
808.564327780553	3
808.582710029612	6
808.601092487623	3
808.619475155091	2
808.637858031679	15
808.656241117556	6
808.674624412889	2
808.693007917174	1
808.711391630916	1
808.729775553778	0
808.748159685929	0
808.766544027369	0
808.784928577929	10
808.803313337778	1
808.821698306915	8
808.84008348534	9
808.858468873055	6
808.87685446989	0
808.895240276013	2
808.913626291425	0
808.932012516126	1
808.950398949947	7
808.968785593057	1
808.987172445455	1
809.005559507142	2
809.02394677795	3
809.042334258047	2
809.060721947432	0
809.079109846106	1
809.097497954068	1
809.115886271152	8
809.134274797356	2
809.152663533016	3
809.171052477966	6
809.189441632036	1
809.207830995395	3
809.226220568043	9
809.244610349812	5
809.263000341037	3
809.281390541383	3
809.299780951018	2
809.318171569774	5
809.336562397818	4
809.35495343532	0
809.373344681942	0
809.391736137685	6
809.410127802717	7
809.428519677206	5
809.446911760816	3
809.465304053715	0
809.483696555734	4
809.502089267043	0
809.52048218764	6
809.538875317527	4
809.557268656534	13
809.575662204999	2
809.594055962416	4
809.612449929458	7
809.630844105453	4
809.649238490738	2
809.667633085311	3
809.686027889342	1
809.704422902325	5
809.722818124597	5
809.741213556159	16
809.759609197009	5
809.778005047149	1
809.79640110641	10
809.814797374959	10
809.833193852798	0
809.851590539926	1
809.869987436343	0
809.888384541882	0
809.906781856709	0
809.925179380658	2
809.943577114063	0
809.96197505659	0
809.980373208406	1
809.998771569512	8
810.017170139738	1
810.035568919422	0
810.053967908227	7
810.072367106321	1
810.090766513536	2
810.109166130209	0
810.127565956003	0
810.145965991086	0
810.164366235291	3
810.182766688952	9
810.201167351735	1
810.219568223808	2
810.23796930517	14
810.256370595653	1
810.274772095425	1
810.293173804655	1
810.311575722838	2
810.329977850478	0
810.348380187241	2
810.366782733292	1
810.385185488632	4
810.403588453094	5
810.421991627014	0
810.440395009887	1
810.458798602386	1
810.477202403838	2
810.495606414747	0
810.51401063461	12
810.53241506393	13
810.55081970254	19
810.569224550439	22
810.58762960746	6
810.606034873602	2
810.62444034937	9
810.642846034092	3
810.661251928103	5
810.679658031403	6
810.698064343994	24
810.716470865873	15
810.734877596875	6
810.753284537166	5
810.771691686578	12
810.790099045449	3
810.80850661344	1
810.826914390722	4
810.845322377293	3
810.863730573154	0
810.882138978136	1
810.900547592409	2
810.918956415971	6
810.937365448822	5
810.955774690795	4
810.974184142227	3
810.992593802611	0
811.011003672454	2
811.029413751418	0
811.04782403984	8
811.066234537384	9
811.08464524405	1
811.103056160173	0
811.121467285418	0
811.139878619954	0
811.158290163779	6
811.176701916893	0
811.19511387913	0
811.213526050656	3
811.231938431473	0
811.250351021411	4
811.268763820807	1
811.287176829325	0
811.305590047133	3
811.324003474231	4
811.342417110451	0
811.36083095596	0
811.37924501076	3
811.39765927485	5
811.416073748061	3
811.434488430563	5
811.452903322354	7
811.471318423436	6
811.489733733808	9
811.508149253301	1
811.526564982085	0
811.544980919991	0
811.563397067354	0
811.581813424008	5
811.600229989784	21
811.618646764682	10
811.637063749038	10
811.655480942684	0
811.673898345453	14
811.692315957343	2
811.710733778691	0
811.72915180933	2
811.747570049091	5
811.765988497974	1
811.784407156315	5
811.802826023778	9
811.8212451007	8
811.839664386744	4
811.858083882078	6
811.876503586534	0
811.89492350028	0
811.913343623485	0
811.931763955644	4
811.950184497261	2
811.968605248	5
811.98702620803	9
812.00544737735	4
812.023868755961	2
812.042290343693	0
812.060712140716	10
812.07913414703	10
812.097556362633	7
812.115978787359	1
812.134401421376	0
812.152824264682	1
812.17124731728	2
812.189670578999	0
812.208094050009	0
812.226517730309	0
812.2449416199	3
812.263365718782	0
812.281790026785	0
812.300214544079	11
812.318639270495	5
812.337064206371	13
812.355489351536	9
812.373914705824	15
812.392340269235	7
812.410766042104	2
812.429192024264	8
812.447618215546	2
812.46604461595	1
812.484471225814	3
812.502898044968	2
812.521325073244	0
812.539752310811	0
812.5581797575	0
812.57660741348	0
812.595035278919	0
812.613463353481	4
812.631891637333	0
812.650320130308	0
812.668748832741	0
812.687177744297	1
812.705606864976	0
812.724036195113	9
812.742465734373	2
812.760895482924	2
812.779325440765	9
812.797755607898	2
812.816185984153	1
812.834616569698	2
812.853047364535	6
812.871478368662	0
812.889909581912	3
812.908341004453	1
812.926772636285	0
812.945204477407	3
812.963636527652	3
812.982068787188	1
813.000501256015	0
813.018933934133	0
813.037366821542	2
813.055799918073	4
813.074233223896	0
813.092666739009	7
813.111100463245	0
813.129534396941	20
813.147968539758	3
813.166402891699	5
813.184837453099	0
813.20327222379	0
813.221707203604	0
813.240142392541	0
813.258577790936	2
813.277013398623	9
813.295449215433	6
813.313885241534	2
813.332321476757	0
813.35075792144	1
813.369194575246	0
813.387631438343	3
813.406068510731	8
813.424505792242	8
813.442943283212	3
813.461380983305	1
813.479818892521	0
813.498257011197	4
813.516695338995	1
813.535133876085	5
813.553572622466	3
813.572011578138	6
813.590450742933	0
813.608890117019	0
813.627329700397	1
813.645769493066	0
813.664209494857	0
813.68264970594	7
813.701090126315	9
813.71953075598	8
813.737971594769	2
813.756412642849	8
813.77485390022	7
813.793295366883	5
813.811737042837	4
813.830178927914	4
813.848621022282	8
813.867063325942	5
813.885505838725	9
813.903948560968	4
813.922391492334	7
813.940834632822	2
813.959277982771	2
813.977721542011	10
813.996165310375	0
814.014609287861	5
814.033053474807	7
814.051497871045	0
814.069942476405	2
814.088387290889	3
814.106832314833	1
814.125277548069	7
814.143722990427	4
814.162168642077	0
814.180614502851	0
814.199060573084	13
814.217506852609	17
814.235953341257	3
814.254400039029	13
814.27284694626	5
814.291294062615	3
814.309741388261	8
814.328188923199	1
814.34663666726	8
814.365084620782	4
814.383532783426	0
814.401981155362	17
814.420429736591	19
814.438878526942	4
814.457327526585	4
814.47577673552	10
814.494226153746	2
814.512675781096	1
814.531125617738	4
814.54957566384	3
814.568025918897	0
814.586476383414	0
814.604927057054	0
814.623377939986	4
814.641829032211	3
814.660280333558	11
814.678731844198	5
814.697183564129	1
814.71563549352	0
814.734087631867	0
814.752539979506	5
814.770992536436	1
814.789445302658	0
814.807898278173	0
814.826351462979	0
814.844804856909	0
814.863258459962	0
814.881712272476	13
814.900166294282	13
814.918620525211	4
814.937074965432	5
814.955529614777	1
814.973984473582	0
814.992439541679	0
815.010894818732	0
815.029350305245	1
815.047806000881	12
815.066261905978	2
815.084718020199	0
815.103174343712	1
815.121630876348	0
815.140087618445	1
815.158544569666	3
815.177001730179	1
815.195459099816	1
815.213916678913	3
815.232374467134	2
815.250832464647	1
815.269290671452	3
815.287749087381	0
815.306207712602	1
815.324666547284	6
815.343125590922	0
815.361584844019	1
815.380044306241	3
815.398503977755	1
815.416963858561	3
815.435423948491	3
815.453884247714	0
815.472344756228	10
815.490805474204	13
815.509266401135	4
815.527727537358	2
815.546188882873	3
815.564650437681	1
815.583112201781	4
815.601574175005	3
815.620036357522	0
815.638498749331	5
815.656961350432	8
815.675424160826	0
815.693887180343	2
815.712350409153	0
815.730813847087	2
815.749277494482	9
815.767741351002	2
815.786205416813	1
815.804669691917	5
815.823134176145	3
815.841598869834	6
815.860063772647	3
815.878528884752	0
815.896994205982	0
815.915459736673	9
815.933925476487	3
815.952391425595	3
815.970857583826	2
815.989323951518	0
816.007790528335	1
816.026257314444	6
816.044724309846	0
816.063191514372	5
816.08165892819	2
816.100126551301	0
816.118594383705	3
816.137062425233	2
816.155530676054	7
816.173999136336	1
816.192467805742	0
816.210936684272	4
816.229405772095	4
816.247875069211	2
816.26634457562	9
816.284814291321	2
816.303284216146	1
816.321754350265	0
816.340224693845	0
816.35869524638	0
816.377166008208	0
816.395636979329	2
816.414108159743	7
816.432579549449	8
816.451051148449	11
816.469522956573	6
816.487994973821	2
816.506467200531	1
816.524939636533	13
816.54341228166	6
816.56188513608	4
816.580358199793	8
816.598831472798	4
816.617304954928	1
816.635778646352	0
816.654252547068	4
816.672726656908	7
816.69120097621	8
816.709675504636	0
816.728150242356	0
816.7466251892	3
816.765100345336	0
816.783575710935	0
816.802051285658	0
816.820527069505	11
816.839003062815	4
816.857479265248	1
816.875955676975	1
816.894432297995	2
816.912909128139	4
816.931386167577	5
816.949863416476	1
816.968340874331	2
816.986818541648	0
817.00529641809	10
817.023774503993	3
817.042252798852	0
817.060731303174	0
817.079210016619	0
817.097688939358	0
817.11616807139	0
817.134647412716	0
817.153126963166	0
817.171606722909	9
817.190086691946	12
817.208566870276	7
817.22704725773	0
817.245527854478	0
817.264008660519	11
817.282489676023	13
817.300970900482	2
817.319452334234	0
817.33793397728	4
817.35641582962	14
817.374897891252	15
817.39338016201	13
817.411862642061	6
817.430345331236	5
817.448828229874	2
817.467311337805	3
817.485794654861	8
817.504278181042	19
817.522761916685	2
817.541245861621	1
817.559730015682	0
817.578214379037	11
817.596698951516	16
817.615183733289	6
817.633668724525	0
817.652153924885	0
817.670639334538	2
817.689124953317	5
817.707610781558	8
817.726096818923	0
817.744583065414	0
817.763069521367	5
817.781556186445	4
817.800043060816	5
817.818530144481	10
817.83701743744	4
817.855504939524	2
817.873992650901	7
817.892480571572	12
817.910968701537	3
817.929457040627	0
817.94794558901	4
817.966434346687	5
817.984923313658	0
818.003412489754	6
818.021901875143	1
818.040391469827	6
818.058881273804	4
818.077371287075	0
818.095861509471	0
818.114351941161	0
818.132842581976	4
818.151333432254	6
818.169824491825	3
818.188315760353	1
818.206807238343	9
818.225298925627	2
818.243790822037	9
818.26228292774	7
818.280775242737	7
818.299267767028	2
818.317760500613	14
818.336253443323	18
818.354746595159	4
818.373239956457	6
818.39173352688	2
818.410227306766	1
818.428721295777	5
818.447215493914	8
818.465709901513	1
818.484204518406	0
818.502699344256	0
818.521194379569	7
818.539689624006	3
818.558185077907	5
818.576680740933	0
818.595176613253	9
818.613672694698	16
818.632168985607	5
818.65066548564	0
818.669162194968	3
818.687659113421	3
818.706156241337	0
818.724653578379	0
818.743151124714	0
818.761648880344	3
818.780146845099	1
818.798645019148	2
818.817143402491	0
818.835641995129	0
818.854140796892	3
818.872639808118	1
818.891139028301	5
818.909638458116	1
818.928138096887	7
818.946637944953	3
818.965138002313	2
818.983638268967	9
819.002138744916	0
819.02063942999	0
819.039140324358	1
819.057641428021	1
819.076142740809	1
819.09464426306	0
819.113145994437	0
819.131647935109	3
819.150150085074	0
819.168652444335	0
819.18715501272	2
819.205657790401	5
819.224160777206	0
819.242663973475	0
819.26116737887	0
819.279670993559	2
819.298174817543	1
819.316678850652	1
819.335183093225	1
819.353687544923	2
819.372192205916	5
819.390697076034	7
819.409202155447	1
819.427707444324	11
819.446212942326	8
819.464718649454	1
819.483224565876	4
819.501730691593	0
819.520237026774	1
819.538743570911	12
819.557250324512	13
819.575757287239	7
819.59426445926	5
819.612771840576	2
819.631279431018	2
819.649787230754	4
819.668295239786	5
819.686803458281	14
819.705311885732	10
819.723820522478	20
819.742329368519	4
819.760838423855	7
819.779347688486	1
819.797857162243	2
819.816366845294	0
819.83487673764	0
819.853386839281	0
819.871897150048	0
819.890407670109	1
819.908918399466	0
819.927429338117	5
819.945940486063	6
819.964451843135	3
819.982963409333	0
820.001475184995	2
820.019987169951	4
820.038499364034	2
820.057011767412	14
820.075524380084	6
820.094037201883	9
820.112550233145	6
820.131063473533	8
820.149576923048	0
820.168090582026	4
820.186604450131	7
820.205118527699	2
820.223632814394	1
820.242147310214	2
820.260662015329	5
820.279176929909	5
820.297692053615	1
820.316207386446	0
820.334722928742	8
820.353238680164	9
820.371754640881	1
820.390270810893	2
820.408787190031	1
820.427303778464	8
820.445820576193	0
820.464337583216	0
820.482854799535	0
820.50137222498	0
820.51988985972	1
820.538407703756	1
820.556925757086	0
820.575444019543	0
820.593962491295	1
820.612481172342	1
820.631000062685	0
820.649519162153	0
820.668038470917	0
820.686557988976	6
820.705077716162	0
820.723597652812	1
820.742117798588	0
820.760638153659	0
820.779158718026	2
820.797679491688	0
820.816200474477	1
820.83472166656	3
820.853243067771	6
820.871764678445	2
820.890286498415	0
820.908808527512	0
820.927330765734	0
820.945853213422	0
820.964375870404	4
820.982898736513	5
821.001421811748	1
821.019945096448	3
821.038468590275	0
821.056992293566	3
821.075516205983	1
821.094040327527	0
821.112564658366	1
821.131089198501	4
821.1496139481	3
821.168138906826	2
821.186664074679	0
821.205189451827	0
821.223715038439	6
821.242240834009	2
821.260766839044	7
821.279293053205	2
821.297819476663	1
821.316346109415	0
821.334872951294	2
821.353400002638	5
821.371927263109	8
821.390454732706	0
821.408982411937	3
821.427510300125	6
821.446038397609	3
821.464566704389	2
821.483095220465	0
821.501623945667	1
821.520152880165	6
821.538682023959	3
821.557211377048	1
821.575740939434	0
821.594270710946	0
821.612800691753	1
821.631330881688	15
821.649861281087	15
821.668391889614	4
821.686922707436	8
821.705453734553	0
821.723984970967	0
821.742516416508	0
821.761048071344	1
821.779579935476	2
821.798112008905	4
821.81664429146	11
821.83517678348	0
821.853709484457	5
821.8722423949	7
821.89077551447	3
821.909308843505	3
821.927842381666	1
821.946376128955	1
821.964910085709	4
821.983444251589	11
822.001978626765	1
822.020513211238	0
822.039048004837	4
822.057583007902	2
822.076118219924	2
822.094653641581	10
822.113189272196	7
822.131725112106	1
822.150261161313	12
822.168797419985	3
822.187333887615	0
822.20587056471	0
822.224407450932	0
822.242944546281	2
822.261481851265	9
822.280019365207	11
822.298557088444	14
822.317095020978	8
822.335633162808	2
822.354171513765	0
822.372710074188	0
822.391248843568	2
822.409787822414	4
822.428327010557	2
822.446866407826	2
822.465406014391	5
822.483945830253	1
822.502485855242	4
822.521026089696	3
822.539566533278	7
822.558107186156	1
822.576648048161	11
822.595189119632	1
822.61373040023	8
822.632271890124	2
822.650813589314	5
822.669355497632	5
822.687897615416	2
822.706439942326	1
822.724982478364	2
822.743525223868	10
822.762068178498	10
822.780611342425	0
822.799154715649	3
822.817698298	11
822.836242089647	1
822.854786090761	0
822.873330301001	0
822.891874720369	0
822.910419349033	0
822.928964186994	5
822.947509234421	1
822.966054490806	2
822.984599956487	6
823.003145631465	1
823.021691515739	4
823.040237609311	0
823.058783912178	3
823.077330424174	0
823.095877145465	1
823.114424076054	0
823.13297121577	3
823.151518564782	4
823.170066123091	2
823.188613890697	1
823.2071618676	8
823.22571005363	3
823.244258448957	8
823.262807053581	8
823.281355867501	5
823.299904890549	3
823.318454122893	0
823.337003564535	0
823.355553215303	1
823.374103075538	0
823.392653144901	3
823.41120342356	4
823.429753911517	12
823.4483046086	20
823.46685551515	9
823.485406630658	4
823.503957955632	7
823.522509489734	11
823.541061233303	6
823.559613185998	6
823.578165347991	8
823.596717719111	1
823.615270299528	0
823.633823089412	4
823.652376088423	9
823.670929296562	7
823.689482713997	0
823.70803634073	3
823.726590176929	0
823.745144222087	4
823.763698476541	9
823.782252940293	0
823.800807613511	3
823.819362495687	1
823.837917587329	14
823.8564728881	3
823.875028398168	7
823.893584117532	23
823.912140046024	13
823.930696183814	6
823.949252530901	9
823.967809087284	0
823.986365852965	5
824.004922827774	0
824.02348001188	1
824.042037405283	0
824.060595007984	3
824.079152819811	0
824.097710840937	2
824.11626907136	1
824.13482751091	0
824.153386159927	0
824.171945018072	0
824.190504085514	0
824.209063362084	1
824.227622848121	2
824.246182543455	2
824.264742447748	14
824.283302561507	8
824.301862884395	0
824.320423416749	1
824.338984158231	4
824.35754510901	13
824.376106268918	7
824.394667638122	2
824.413229216794	0
824.431791004424	5
824.450353001521	4
824.468915207746	9
824.487477623438	0
824.506040248088	7
824.524603082206	6
824.543166125451	10
824.561729377994	3
824.580292840004	0
824.598856510972	0
824.617420391408	0
824.635984480971	0
824.654548779662	1
824.673113287991	1
824.691678005277	0
824.710242931862	0
824.728808067743	1
824.747373412923	0
824.7659389674	0
824.784504731005	0
824.803070703908	0
824.821636886108	0
824.840203277606	1
824.858769878233	1
824.877336688157	9
824.895903707378	13
824.914470935897	0
824.933038373545	0
824.95160602049	0
824.970173876733	1
824.988741942105	7
825.007310216943	5
825.02587870091	17
825.044447394174	6
825.063016296736	1
825.081585408427	11
825.100154729585	0
825.118724259871	3
825.137293999455	7
825.155863948167	0
825.174434106347	2
825.193004473654	1
825.211575050091	2
825.230145835994	2
825.248716831026	8
825.267288035526	12
825.285859448984	4
825.30443107191	2
825.323002903964	3
825.341574945316	1
825.360147196135	6
825.378719655914	6
825.39729232516	18
825.415865203534	11
825.434438291206	9
825.453011588177	3
825.471585094275	10
825.490158809672	15
825.508732734367	12
825.52730686836	6
825.545881211651	0
825.56445576407	0
825.583030525788	0
825.601605496804	3
825.620180677117	0
825.638756066559	3
825.6573316653	0
825.675907473338	0
825.694483490675	1
825.71305971714	0
825.731636152903	0
825.750212797965	2
825.768789652155	0
825.787366715812	3
825.805943988599	5
825.824521470684	9
825.843099162067	6
825.861677062748	1
825.880255172557	0
825.898833491665	0
825.917412020072	2
825.935990757606	0
825.95456970461	5
825.973148860741	1
825.991728226001	0
826.010307800729	0
826.028887584586	10
826.047467577911	12
826.066047780195	7
826.084628191947	0
826.103208812827	0
826.121789643176	4
826.140370682653	1
826.158951931259	0
826.177533389334	0
826.196115056537	9
826.214696933038	3
826.233279018838	1
826.251861313767	0
826.270443817994	0
826.289026531689	1
826.307609454343	12
826.326192586466	3
826.344775927718	9
826.363359478268	2
826.381943238116	3
826.400527207263	2
826.419111385539	0
826.437695773114	22
826.456280369987	6
826.474865176158	2
826.493450191459	0
826.512035416058	0
826.530620849956	11
826.549206493152	2
826.567792345478	8
826.586378407101	5
826.604964678024	18
826.623551158245	4
826.642137847766	0
826.660724746415	2
826.679311854362	0
826.697899171609	5
826.716486697984	0
826.735074433828	4
826.753662378801	9
826.772250532903	12
826.790838896473	7
826.809427469342	1
826.828016251341	0
826.846605242638	5
826.865194443064	8
826.883783852789	5
826.902373471982	9
826.920963300305	1
826.939553337756	0
826.958143584677	1
826.976734040726	1
826.995324706074	1
827.013915580722	10
827.032506664498	0
827.051097957573	0
827.069689460117	1
827.088281171621	15
827.106873092593	20
827.125465222694	6
827.144057562094	0
827.162650110793	0
827.181242868792	9
827.199835835919	4
827.218429012346	0
827.237022398071	3
827.255615993096	8
827.274209797249	11
827.292803810702	5
827.311398033454	1
827.329992465505	1
827.348587106855	1
827.367181957334	1
827.385777016943	1
827.404372286021	0
827.422967764397	3
827.441563451903	5
827.460159348709	4
827.478755454813	0
827.497351770216	3
827.515948294749	6
827.534545028581	0
827.553141971712	0
827.571739123973	0
827.590336485703	0
827.608934056562	4
827.62753183672	4
827.646129826008	0
827.664728024595	0
827.683326432651	6
827.701925049837	15
827.720523876152	0
827.739122911936	1
827.75772215702	7
827.776321611063	9
827.794921274575	1
827.813521147217	0
827.832121229158	1
827.850721520569	5
827.869322021109	0
827.887922730778	0
827.906523649747	0
827.925124778185	1
827.943726115753	4
827.96232766245	8
827.980929418447	3
827.999531383743	0
828.018133558509	7
828.036735942234	0
828.055338535259	1
828.073941337583	9
828.092544349207	13
828.11114757013	1
828.129751000353	3
828.148354639706	2
828.166958488358	6
828.185562546309	7
828.204166813391	5
828.222771289771	3
828.241375975452	0
828.259980870432	0
828.278585974712	1
828.297191288121	13
828.31579681083	0
828.334402542839	1
828.353008483977	4
828.371614634585	2
828.390220994323	13
828.40882756336	14
828.427434341527	5
828.446041329164	0
828.464648525931	1
828.483255931997	3
828.501863547364	1
828.520471371859	1
828.539079405825	1
828.557687648921	0
828.576296101146	0
828.594904762841	0
828.613513633666	2
828.632122713791	10
828.650732003215	18
828.66934150177	13
828.687951209624	4
828.706561126948	4
828.725171253402	0
828.743781588986	0
828.76239213387	2
828.781002888054	6
828.799613851708	15
828.818225024321	12
828.836836406405	9
828.855447997618	5
828.874059798132	3
828.892671807945	0
828.911284026889	1
828.929896455132	0
828.948509092676	3
828.967121939519	19
828.985734995492	3
829.004348260936	0
829.02296173551	4
829.041575419213	1
829.060189312387	0
829.07880341469	6
829.097417726294	5
829.116032247198	14
829.134646977402	5
829.153261916736	4
829.17187706537	0
829.190492423305	1
829.209107990539	6
829.227723767074	6
829.246339752739	4
829.264955947534	1
829.283572351799	8
829.302188965194	7
829.32080578806	4
829.339422820055	0
829.358040061182	3
829.376657511778	3
829.395275171674	2
829.413893040531	6
829.432511118858	1
829.451129406485	2
829.469747903243	0
829.488366609301	1
829.506985524659	0
829.525604649147	7
829.544223983106	1
829.562843526195	4
829.581463278585	14
829.600083240275	2
829.618703411095	5
829.637323791215	3
829.655944380636	5
829.674565179358	4
829.693186187209	0
829.711807404362	0
829.730428830814	4
829.749050466567	6
829.767672311621	0
829.786294365805	0
829.804916629289	0
829.823539102074	0
829.842161784159	0
829.860784675375	11
829.879407775892	3
829.898031085538	2
829.916654604826	3
829.935278333074	2
829.953902270622	4
829.972526417301	1
829.991150773451	4
830.009775338901	15
830.028400113482	3
830.047025097363	1
830.065650290375	0
830.084275692858	4
830.102901304471	0
830.121527125385	11
830.140153155599	10
830.158779394944	2
830.17740584376	0
830.196032501707	0
830.214659368954	0
830.233286445332	3
830.251913731181	12
830.27054122616	3
830.28916893027	13
830.307796843851	7
830.326424966562	1
830.345053298744	0
830.363681840058	1
830.382310590501	15
830.400939550246	7
830.419568719291	5
830.438198097808	2
830.456827685285	0
830.475457482233	1
830.494087488311	4
830.512717703691	4
830.531348128371	13
830.549978762182	0
830.568609605295	5
830.587240657708	1
830.605871919592	0
830.624503390437	0
830.643135070582	8
830.661766960029	11
830.680399058777	0
830.699031366825	0
830.717663884005	0
830.736296610486	0
830.754929546267	5
830.77356269135	0
830.792196045563	0
830.810829609078	3
830.829463381893	3
830.84809736401	17
830.866731555427	2
830.885365955976	9
830.904000565826	4
830.922635384806	8
830.941270413259	3
830.959905650841	5
830.978541097725	0
830.997176753911	1
831.015812619227	9
831.034448694014	11
831.053084977933	9
831.071721471153	3
831.090358173504	0
831.108995085326	0
831.127632206279	0
831.146269536533	1
831.164907076089	3
831.183544824776	8
831.202182782764	2
831.220820950053	4
831.239459326644	0
831.258097912366	2
831.276736707389	2
831.295375711883	3
831.314014925339	0
831.332654348266	1
831.351293980324	4
831.369933821683	7
831.388573872344	2
831.407214132307	1
831.4258546014	5
831.444495279795	7
831.463136167491	9
831.481777264319	11
831.500418570618	4
831.519060086048	0
831.53770181061	1
831.556343744813	2
831.574985887978	0
831.593628240444	0
831.612270802211	3
831.63091357311	8
831.649556553481	16
831.668199742983	9
831.686843141786	5
831.705486749891	0
831.724130567297	0
831.742774593835	6
831.761418829675	11
831.780063274816	11
831.798707929088	2
831.817352792832	0
831.835997865708	7
831.854643147715	1
831.873288639194	0
831.891934339975	7
831.910580249886	9
831.9292263691	7
831.947872697445	12
831.966519235092	7
831.985165982211	6
832.003812938461	4
832.022460103842	7
832.041107478696	5
832.059755062681	9
832.078402855968	1
832.097050858557	0
832.115699070277	1
832.134347491299	6
832.152996121793	0
832.171644961419	5
832.190294010176	5
832.208943268235	3
832.227592735596	7
832.246242412429	0
832.264892298223	0
832.283542393319	0
832.302192697717	0
832.320843211417	15
832.339493934419	3
832.358144866723	0
832.376796008158	6
832.395447358725	2
832.414098918934	0
832.432750688105	4
832.451402666578	5
832.470054854353	3
832.48870725126	1
832.507359857809	2
832.526012673319	7
832.544665698132	6
832.563318932076	6
832.581972375493	10
832.600626028041	1
832.619279889892	10
832.637933961044	1
832.656588241499	0
832.675242731256	0
832.693897429974	7
832.712552338164	9
832.731207455657	12
832.749862782282	3
832.768518318379	0
832.787174063608	0
832.805830017968	0
832.824486181631	5
832.843142554767	8
832.861799137034	2
832.880455928604	0
832.899112929305	1
832.917770139308	0
832.936427558785	0
832.955085187222	0
832.973743025133	0
832.992401072175	0
833.01105932852	0
833.029717794166	2
833.048376469116	2
833.067035353197	1
833.08569444658	8
833.104353749266	1
833.123013261254	15
833.141672982374	5
833.160332912797	4
833.178993052521	0
833.197653401549	0
833.216313959878	3
833.23497472734	2
833.253635704104	1
833.27229689	0
833.290958285369	2
833.309619889871	13
833.328281703674	3
833.34694372678	0
833.365605959188	2
833.384268400729	11
833.402931051572	21
833.421593911718	11
833.440256980996	8
833.458920259746	2
833.477583747629	14
833.496247444815	11
833.514911351302	4
833.533575467093	4
833.552239792016	7
833.570904326071	14
833.589569069599	5
833.608234022259	1
833.626899184392	0
833.645564555658	5
833.664230136055	0
833.682895925926	2
833.701561924929	8
833.720228133405	1
833.738894550843	2
833.757561177754	0
833.776228013797	1
833.794895059144	6
833.813562313792	6
833.832229777744	7
833.850897450828	6
833.869565333215	11
833.888233424904	0
833.906901725896	10
833.925570236021	1
833.944238955448	0
833.962907884178	0
833.981577022212	0
834.000246369548	3
834.018915926016	1
834.037585691616	11
834.056255666861	1
834.074925851067	1
834.093596244577	0
834.112266847389	0
834.130937659504	4
834.149608680923	6
834.168279911473	10
834.186951351327	2
834.205623000483	3
834.224294858943	2
834.242966926535	8
834.26163920343	2
834.280311689628	0
834.298984384958	0
834.317657289762	0
834.336330403699	6
834.355003726938	9
834.373677259481	5
834.392351001156	13
834.411024952305	6
834.429699112586	4
834.448373482	1
834.467048060888	16
834.485722849079	15
834.504397846402	2
834.523073052858	6
834.541748468787	11
834.56042409385	2
834.579099928215	0
834.597775971884	1
834.616452224856	2
834.63512868696	0
834.653805358368	14
834.672482239079	2
834.691159329093	1
834.70983662824	4
834.72851413669	5
834.747191854614	7
834.7658697815	2
834.78454791786	1
834.803226263353	2
834.821904817978	0
834.840583582248	2
834.85926255548	13
834.877941738016	1
834.896621129854	1
834.915300731167	0
834.933980541442	0
834.952660561021	1
834.971340789902	6
834.990021228087	11
835.008701875576	12
835.027382732198	3
835.046063798123	1
835.064745073351	3
835.083426557883	5
835.102108251547	0
835.120790154686	0
835.139472266787	11
835.158154588362	18
835.176837119241	10
835.195519859253	11
835.214202808568	6
835.232885967016	1
835.251569334938	3
835.270252912164	0
835.288936698523	0
835.307620694014	6
835.32630489898	4
835.344989313079	4
835.363673936652	7
835.382358769188	4
835.401043811198	4
835.419729062341	2
835.438414522958	5
835.457100192537	1
835.475786071591	0
835.494472159778	0
835.513158457269	2
835.531844964234	0
835.550531680161	1
835.569218605563	3
835.587905740098	0
835.606593083937	4
835.625280637079	10
835.643968399355	3
835.662656370934	1
835.681344551817	1
835.700032942175	1
835.718721541495	1
835.737410350119	0
835.756099368047	2
835.774788595278	0
835.793478031814	0
835.812167677483	1
835.830857532456	4
835.849547596732	2
835.868237870312	5
835.886928353197	0
835.905619045214	0
835.924309946536	0
835.943001056991	1
835.96169237692	0
835.980383905983	0
835.999075644349	0
836.01776759202	1
836.036459748824	3
836.055152115103	0
836.073844690515	0
836.09253747506	1
836.11123046908	11
836.129923672404	0
836.148617084862	0
836.167310706453	0
836.186004537518	7
836.204698577717	9
836.223392827391	1
836.242087286198	12
836.260781954139	10
836.279476831384	1
836.298171917933	1
836.316867213957	3
836.335562719114	3
836.354258433405	4
836.372954357	6
836.39165049007	6
836.410346832102	5
836.42904338361	2
836.447740144251	12
836.466437114196	10
836.485134293446	13
836.503831681829	4
836.522529279687	4
836.541227086678	1
836.559925102974	2
836.578623328404	9
836.597321763308	0
836.616020407346	2
836.634719260518	3
836.653418323336	1
836.672117595116	2
836.690817076201	0
836.70951676659	1
836.728216666113	2
836.746916775111	0
836.765617093413	0
836.784317620679	2
836.803018357419	1
836.821719303464	2
836.840420458642	4
836.859121823125	5
836.877823396913	0
836.896525179834	0
836.915227172231	2
836.933929373761	2
836.952631784596	0
836.971334404564	2
836.990037234008	0
837.008740272585	2
837.027443520468	3
837.046146977654	8
837.064850643975	0
837.083554519771	0
837.102258604529	2
837.120962898764	0
837.139667402132	1
837.158372114804	0
[truncated: 106,068 more rows]
