# Supplementary material for: Identification and tentative removal of collagen glue in Palaeolithic worked bone objects: implications for ZooMS and radiocarbon dating
Source: Sci Rep. 2023 Dec 13;13:22119. doi: 10.1038/s41598-023-49242-7 (PMC10719399; doi:10.1038/s41598-023-49242-7)
Supplement: Supplementary file 2 — Supplementary Information 2. [file 41598_2023_49242_MOESM2_ESM.zip › maldi raw files/780 IST_method 2_2nd gelat_A.txt]

800.118862202491	12
800.137148567345	8
800.155435141666	9
800.173721925116	0
800.192008917694	2
800.210296119739	2
800.228583530914	6
800.246871151386	0
800.265158981155	13
800.283447020223	5
800.301735268419	0
800.320023725914	0
800.338312392538	0
800.356601268627	1
800.374890353847	8
800.393179648364	7
800.411469152179	1
800.429758865123	1
800.448048787365	2
800.466338918905	7
800.484629259574	0
800.50291980971	1
800.521210568975	0
800.539501537369	1
800.55779271523	1
800.57608410222	3
800.594375698677	6
800.612667504094	4
800.63095951881	0
800.649251742991	0
800.667544176303	0
800.685836818744	3
800.704129670651	0
800.722422731688	3
800.740716002022	1
800.759009481655	2
800.777303170417	3
800.795597068478	21
800.813891175836	12
800.832185492324	2
800.850480018278	1
800.868774753194	0
800.887069697744	1
800.905364851256	0
800.923660214066	1
800.941955786173	1
800.960251567579	0
800.978547558115	2
800.996843757948	0
801.01514016708	0
801.03343678551	0
801.05173361307	5
801.070030649928	9
801.088327896084	10
801.106625351538	5
801.124923016122	0
801.143220890004	1
801.161518973184	0
801.179817265663	4
801.198115767271	1
801.216414478009	3
801.234713398382	0
801.253012527717	0
801.27131186635	1
801.289611414281	3
801.307911171511	2
801.32621113787	0
801.344511313528	11
801.362811698483	11
801.381112292738	11
801.399413096122	3
801.417714108804	0
801.436015330785	3
801.454316761896	3
801.472618402473	4
801.490920252181	0
801.509222311018	6
801.527524579323	4
801.545827056757	0
801.56412974349	4
801.582432639521	3
801.600735744682	1
801.61903905931	0
801.637342583069	0
801.655646315957	5
801.673950258312	3
801.692254409797	0
801.710558770412	1
801.728863340494	1
801.747168119706	5
801.765473108386	0
801.783778306027	0
801.802083713135	4
801.820389329373	1
801.838695154909	0
801.857001189744	0
801.87530743371	5
801.893613886974	7
801.911920549705	0
801.930227421397	0
801.948534502389	3
801.966841792847	5
801.985149292267	1
802.003457001155	0
802.021764919341	0
802.040073046489	0
802.058381383272	3
802.076689929018	1
802.094998684061	6
802.113307648573	2
802.131616822046	0
802.149926204817	0
802.168235797056	11
802.186545598426	1
802.204855609094	5
802.223165828892	8
802.241476257989	7
802.259786896385	1
802.27809774408	0
802.296408800905	1
802.314720067029	0
802.333031542452	0
802.351343227174	0
802.369655121026	2
802.387967224177	10
802.406279536627	5
802.424592058207	2
802.442904789255	1
802.461217729433	0
802.479530878742	0
802.497844237518	0
802.516157805425	4
802.53447158263	7
802.552785569135	3
802.57109976477	0
802.589414169872	0
802.607728783937	0
802.626043607469	0
802.644358640132	0
802.662673882093	0
802.680989333354	2
802.699304993914	7
802.717620863604	0
802.735936942594	0
802.754253230882	5
802.772569728301	13
802.790886435188	4
802.809203351205	24
802.827520476353	12
802.845837810969	18
802.864155354715	28
802.882473107761	15
802.900791070105	2
802.919109241581	1
802.937427622355	0
802.955746212429	3
802.974065011633	4
802.992384020305	1
803.010703238108	3
803.02902266521	5
803.047342301443	0
803.065662146975	0
803.083982201975	0
803.102302465938	19
803.120622939367	5
803.138943621928	5
803.157264513788	5
803.175585614948	0
803.193906925238	5
803.212228444828	5
803.230550173717	6
803.248872111905	9
803.267194259224	2
803.285516615843	4
803.303839181761	0
803.322161956978	0
803.340484941327	0
803.358808134974	0
803.377131537921	1
803.395455149999	1
803.413778971377	2
803.432103002223	6
803.45042724203	0
803.468751691307	0
803.487076349713	0
803.50540121742	0
803.523726294426	10
803.542051580563	0
803.560377076	7
803.578702780736	0
803.597028694603	7
803.615354817938	5
803.633681150404	4
803.65200769217	4
803.670334443236	6
803.688661403432	4
803.70698857276	4
803.725315951724	7
803.743643539651	2
803.761971336878	1
803.780299343404	6
803.79862755923	4
803.816955984187	6
803.835284618444	7
803.853613462	1
803.871942514857	0
803.890271776844	0
803.9086012483	0
803.926930928718	0
803.945260818604	4
803.963590917622	6
803.98192122594	4
804.000251743557	1
804.018582470474	12
804.036913406523	5
804.055244551871	0
804.073575906519	0
804.091907470299	0
804.110239243378	9
804.128571225757	6
804.146903417436	2
804.165235818246	2
804.183568428356	0
804.201901247935	0
804.220234276476	0
804.238567514318	0
804.256900961628	2
804.2752346179	2
804.293568483473	1
804.311902558514	0
804.330236842686	6
804.348571336159	0
804.366906038763	1
804.385240950667	0
804.403576072039	4
804.421911402375	3
804.44024694201	8
804.458582691114	0
804.47691864935	1
804.495254816885	2
804.513591193552	5
804.53192777952	7
804.550264574787	0
804.568601579186	0
804.586938792885	3
804.605276216052	0
804.623613848183	0
804.641951689782	19
804.660289740513	18
804.678628000544	3
804.696966469875	1
804.715305148338	2
804.73364403627	0
804.751983133333	0
804.770322439528	2
804.788661955192	3
804.807001679987	1
804.825341614083	2
804.843681757479	2
804.862022110006	0
804.880362671834	0
804.898703442962	4
804.917044423222	5
804.935385612951	12
804.953727011811	10
804.972068619803	1
804.990410437264	1
805.008752463857	4
805.02709469975	9
805.045437144944	0
805.06377979927	1
805.082122663064	1
805.100465735821	2
805.118809018048	7
805.137152509575	9
805.155496210065	17
805.173840120193	1
805.192184239284	0
805.210528567676	0
805.228873105537	12
805.247217852361	3
805.265562808485	0
805.283907974079	0
805.302253348804	3
805.32059893283	0
805.338944725988	1
805.357290728446	6
805.375636940374	5
805.393983361265	2
805.412329991456	0
805.430676831117	5
805.449023879741	2
805.467371138004	3
805.485718605229	0
805.504066281586	0
805.522414167581	12
805.54076226254	28
805.559110566799	8
805.577459080528	0
805.59580780322	3
805.614156735381	2
805.632505876674	0
805.650855227268	3
805.669204787163	8
805.68755455619	3
805.705904534518	0
805.724254722146	6
805.742605119075	3
805.760955725306	9
805.779306540499	1
805.797657565162	5
805.816008799125	7
805.834360242221	2
805.852711894618	0
805.871063756315	0
805.889415827314	0
805.907768107444	8
805.926120596876	4
805.944473295608	1
805.962826203472	2
805.981179320638	0
805.999532647104	10
806.017886182872	12
806.036239927771	3
806.05459388214	1
806.072948045642	0
806.091302418275	0
806.109657000379	6
806.128011791615	3
806.146366791982	0
806.16472200182	2
806.18307742079	14
806.20143304923	15
806.219788886633	0
806.238144933506	0
806.256501189512	1
806.274857654818	0
806.293214329257	0
806.311571213166	0
806.329928306207	9
806.348285608718	3
806.366643120192	1
806.385000840968	9
806.403358771214	12
806.421716910423	4
806.440075259102	0
806.458433817083	0
806.476792584027	0
806.49515156061	2
806.513510746156	0
806.531870141004	1
806.550229745153	0
806.568589558603	0
806.586949581185	2
806.605309813238	0
806.623670254255	0
806.64203090491	0
806.660391764529	0
806.678752833449	2
806.697114111671	1
806.715475599025	0
806.73383729585	1
806.752199201807	0
806.770561317065	3
806.788923641625	1
806.807286175317	0
806.82564891831	3
806.844011870606	6
806.862375032033	4
806.880738402762	7
806.899101982793	0
806.917465772125	1
806.935829770758	0
806.954193978524	0
806.972558395592	1
806.990923021961	3
807.009287857463	0
807.027652902266	2
807.046018156371	5
807.064383619608	3
807.082749292316	0
807.101115174157	6
807.119481265299	6
807.137847565574	5
807.156214075319	1
807.174580794197	3
807.192947722208	2
807.211314859689	0
807.229682206303	3
807.248049762219	0
807.266417527436	3
807.284785501786	3
807.303153685438	0
807.321522078561	2
807.339890680647	0
807.358259492035	3
807.376628512894	1
807.394997742716	1
807.41336718201	2
807.431736830436	1
807.450106688164	0
807.468476755193	0
807.486847031525	7
807.505217516989	0
807.523588211755	0
807.541959115823	1
807.560330229024	3
807.578701551695	0
807.597073083331	0
807.615444824437	0
807.633816774846	0
807.652188934218	0
807.67056130323	1
807.688933881206	2
807.707306668484	0
807.725679665233	0
807.744052870945	0
807.76242628613	0
807.780799910446	0
807.799173744065	1
807.817547786986	0
807.835922039208	0
807.854296500564	3
807.872671171222	12
807.891046051013	0
807.909421140275	1
807.927796438669	0
807.946171946366	5
807.964547663365	0
807.982923589497	5
808.001299724932	6
808.019676069668	7
808.038052623706	4
808.056429386878	3
808.074806359351	9
808.093183541127	13
808.111560932205	3
808.129938532416	1
808.14831634193	6
808.166694360745	3
808.185072588694	9
808.203451026113	0
808.221829672497	7
808.240208528353	2
808.25858759351	1
808.276966867632	13
808.295346351225	5
808.31372604412	6
808.332105946148	8
808.350486057648	18
808.368866378112	4
808.387246908048	2
808.405627647117	1
808.424008595487	0
808.442389753161	0
808.460771120137	6
808.479152696246	8
808.497534481657	4
808.515916476371	3
808.534298680218	3
808.552681093367	1
808.571063715819	0
808.589446547574	0
808.607829588461	0
808.626212838651	0
808.644596298313	0
808.662979966939	0
808.681363844868	0
808.699747932099	2
808.718132228632	4
808.736516734299	7
808.754901449438	5
808.77328637371	3
808.791671507284	12
808.810056849992	4
808.828442402003	2
808.846828163485	2
808.865214133932	12
808.883600313681	7
808.901986702902	2
808.920373301087	0
808.938760108913	1
808.957147125704	0
808.975534351797	0
808.993921787193	0
809.012309431722	3
809.030697285554	1
809.049085348859	4
809.067473621127	16
809.085862102867	9
809.104250793741	2
809.122639693918	1
809.141028803397	1
809.15941812201	8
809.177807649925	1
809.196197387313	0
809.214587333665	4
809.232977489489	1
809.251367854447	6
809.269758428538	2
809.288149212102	0
809.306540204799	0
809.324931406799	1
809.343322818271	0
809.361714438707	1
809.380106268616	1
809.398498307489	1
809.416890555834	0
809.435283013482	4
809.453675680264	6
809.472068556349	1
809.490461641737	1
809.508854936258	5
809.527248440083	4
809.54564215321	0
809.564036075471	0
809.582430207205	0
809.600824548072	1
809.619219098242	1
809.637613857716	0
809.656008826323	6
809.674404004233	3
809.692799391447	0
809.711194987794	0
809.729590793613	1
809.747986808567	7
809.766383032823	2
809.784779466213	5
809.803176108907	6
809.821572960903	9
809.839970022203	10
809.858367292637	7
809.876764772374	2
809.895162461414	0
809.913560359757	10
809.931958467234	6
809.950356784015	3
809.968755310098	0
809.987154045485	0
810.005552990006	0
810.02395214383	5
810.042351506958	0
810.060751079389	1
810.079150860953	3
810.097550851652	16
810.115951051823	5
810.134351461298	6
810.152752079907	5
810.171152907819	9
810.189553944865	5
810.207955191384	4
810.226356647037	0
810.244758311993	0
810.263160186253	3
810.281562269646	6
810.299964562343	19
810.318367064344	5
810.336769775479	2
810.355172696086	0
810.373575825659	3
810.391979164704	8
810.410382713053	0
810.428786470536	0
810.447190437322	12
810.465594613412	7
810.483998998636	0
810.502403593163	4
810.520808396994	0
810.53921340996	0
810.557618632398	0
810.576024063971	3
810.594429704847	3
810.612835555026	10
810.63124161434	6
810.649647882958	5
810.668054360879	0
810.686461047935	0
810.704867944463	1
810.723275049957	0
810.741682364923	2
810.760089889193	10
810.778497622598	7
810.796905565306	0
810.815313717149	9
810.833722078464	1
810.852130648914	10
810.870539428668	18
810.888948417557	4
810.907357615918	0
810.925767023414	0
810.944176640213	0
810.962586466147	3
810.980996501385	1
810.999406746096	0
811.017817199772	0
811.036227862752	0
811.054638735205	1
811.073049816793	6
811.091461107684	1
811.10987260771	14
811.12828431704	8
811.146696235674	4
811.165108363611	1
811.183520700684	1
811.20193324706	0
811.22034600274	18
811.238758967724	19
811.257172141843	4
811.275585525265	5
811.293999117992	2
811.312412919853	3
811.330826931018	1
811.349241151657	0
811.367655581261	3
811.386070220338	0
811.40448506855	0
811.422900126066	0
811.441315392886	1
811.459730868841	1
811.4781465541	0
811.496562448663	0
811.51497855253	7
811.533394865531	0
811.551811387837	1
811.570228119447	3
811.588645060362	0
811.60706221041	2
811.625479569594	1
811.643897138421	0
811.662314916213	5
811.680732903479	12
811.699151099709	10
811.717569505414	3
811.735988120423	5
811.754406944567	3
811.772825978015	1
811.791245220598	2
811.809664672485	3
811.828084333846	1
811.846504204341	0
811.864924283972	11
811.883344573076	2
811.901765071146	0
811.920185778859	1
811.938606695537	8
811.95702782152	6
811.975449156807	2
811.993870701399	4
812.012292455125	8
812.030714418326	3
812.049136590492	18
812.067558972131	10
812.085981563076	5
812.104404363155	4
812.122827372538	0
812.141250591057	1
812.15967401888	1
812.178097656177	0
812.19652150244	12
812.214945558176	7
812.233369823048	4
812.251794297224	12
812.270218980705	1
812.28864387349	1
812.30706897541	5
812.325494286635	16
812.343919807165	1
812.362345536829	1
812.380771475798	3
812.399197624072	3
812.417623981651	1
812.436050548364	0
812.454477324383	2
812.472904309705	7
812.491331504333	4
812.509758908095	0
812.528186521163	2
812.546614343535	11
812.565042375212	19
812.583470616024	5
812.60189906614	2
812.620327725562	8
812.638756594119	9
812.65718567215	12
812.675614959146	0
812.694044455617	0
812.712474161393	1
812.730904076304	3
812.74933420035	4
812.767764533871	0
812.786195076527	1
812.804625828658	4
812.823056789754	3
812.841487960324	8
812.85991934003	5
812.878350929041	0
812.896782727357	0
812.915214734977	3
812.933646951733	5
812.952079377794	5
812.97051201316	1
812.988944857661	1
813.007377911467	6
813.025811174579	4
813.044244646995	0
813.062678328546	1
813.081112219403	1
813.099546319734	8
813.117980629031	1
813.136415147633	2
813.15484987554	1
813.173284812752	2
813.1917199591	0
813.210155314922	0
813.22859087988	2
813.247026654143	0
813.265462637542	1
813.283898830245	12
813.302335232424	9
813.320771843568	2
813.339208664017	0
813.357645693941	0
813.376082932831	2
813.394520381196	2
813.412958038866	7
813.431395905502	3
813.449833981783	2
813.468272267029	5
813.486710761581	5
813.505149465608	4
813.5235883786	1
813.542027501068	5
813.560466832671	7
813.57890637358	19
813.597346123793	7
813.615786083143	13
813.634226251798	14
813.652666629927	11
813.671107217023	16
813.689548013594	17
813.7079890193	2
813.726430234143	1
813.74487165846	0
813.763313291913	0
813.781755134671	5
813.800197186735	4
813.818639448105	0
813.83708191861	5
813.85552459842	0
813.873967487536	0
813.892410585958	0
813.910853893515	0
813.929297410208	6
813.947741136546	1
813.96618507185	2
813.984629216459	0
814.003073570375	5
814.021518133426	0
814.039962905952	1
814.058407887614	0
814.076853078582	0
814.095298478855	8
814.113744088264	4
814.132189906979	1
814.150635934999	0
814.169082172156	10
814.187528618787	14
814.205975274385	4
814.224422139628	7
814.242869213837	8
814.261316497352	3
814.279763990173	0
814.298211692299	6
814.316659603562	5
814.33510772413	8
814.353556054003	4
814.372004593183	0
814.390453341498	0
814.40890229912	2
814.427351466047	0
814.44580084228	0
814.464250427649	0
814.482700222323	2
814.501150226304	3
814.519600439421	10
814.538050861843	7
814.556501493572	5
814.574952334606	8
814.593403384946	1
814.611854644252	11
814.630306113204	2
814.648757791123	7
814.667209678517	0
814.685661775046	0
814.704114080883	0
814.722566596025	1
814.741019320303	0
814.759472253717	15
814.777925396777	11
814.796378748803	8
814.814832310305	6
814.833286080774	1
814.851740060718	0
814.870194249969	0
814.888648648355	0
814.907103255878	0
814.925558073047	0
814.944013099182	2
814.962468334623	0
814.98092377937	0
814.999379433254	0
815.017835296613	9
815.036291369109	4
815.054747650911	3
815.073204142019	2
815.091660842264	2
815.110117751814	1
815.128574870671	1
815.147032198664	6
815.165489736133	5
815.183947482569	1
815.202405438481	0
815.220863603699	3
815.239321978053	4
815.257780561714	0
815.276239354511	5
815.294698356784	0
815.313157568194	0
815.33161698891	0
815.350076618762	0
815.368536458091	0
815.386996506556	0
815.405456764327	1
815.423917231235	1
815.442377907449	4
815.46083879314	14
815.479299887797	9
815.497761191761	1
815.5162227052	12
815.534684427777	5
815.55314635966	0
815.571608500679	1
815.590070851005	5
815.608533410637	20
815.626996179576	12
815.645459157651	1
815.663922345033	0
815.682385741721	0
815.700849347716	1
815.719313162847	0
815.737777187285	0
815.75624142103	2
815.774705863911	5
815.793170516099	7
815.811635377763	5
815.830100448394	1
815.848565728502	3
815.867031217746	1
815.885496916297	0
815.903962824154	1
815.922428941148	3
815.940895267449	0
815.959361803056	0
815.977828547971	0
815.996295502022	17
816.014762665379	7
816.033230038043	9
816.051697620014	4
816.070165411122	3
816.088633411367	1
816.107101621258	2
816.125570040116	1
816.144038668451	0
816.162507505753	0
816.180976552531	0
816.199445808616	6
816.217915273838	6
816.236384948197	0
816.254854832033	0
816.273324925005	1
816.291795227455	0
816.310265739041	0
816.328736459764	1
816.347207389964	0
816.365678529131	0
816.384149877775	6
816.402621435726	7
816.421093202813	3
816.439565179208	0
816.45803736491	12
816.476509759748	6
816.494982364064	9
816.513455177346	8
816.531928200276	0
816.550401432172	1
816.568874873376	1
816.587348523886	11
816.605822383534	22
816.624296452488	3
816.64277073092	3
816.661245218319	0
816.679719915195	4
816.698194821378	13
816.716669936528	2
816.735145261325	3
816.753620795089	6
816.77209653816	2
816.790572490538	0
816.809048652224	1
816.827525023047	9
816.846001603177	10
816.864478392614	2
816.882955391358	1
816.901432599239	0
816.919910016428	4
816.938387642924	0
816.956865478727	0
816.975343523837	0
816.993821777914	0
817.012300241469	5
817.030778914331	5
817.049257796331	11
817.067736887637	7
817.086216188251	7
817.104695698002	1
817.123175417231	6
817.141655345426	0
817.1601354831	2
817.17861583008	14
817.197096386198	5
817.215577151453	0
817.234058126186	5
817.252539310056	4
817.271020703403	4
817.289502305888	4
817.30798411751	3
817.326466138609	14
817.344948368676	1
817.363430808221	0
817.381913457073	4
817.400396315062	13
817.418879382359	5
817.437362658963	3
817.455846144705	0
817.474329839924	1
817.492813744111	1
817.511297857775	0
817.529782180747	3
817.548266712686	5
817.566751454273	0
817.585236404828	1
817.60372156469	5
817.622206934029	3
817.640692512336	5
817.659178300121	0
817.677664297044	1
817.696150503274	1
817.714636918812	1
817.733123543487	0
817.75161037747	5
817.770097420931	2
817.788584673359	2
817.807072135095	3
817.825559806309	0
817.84404768666	1
817.862535776319	0
817.881024075116	2
817.89951258322	1
817.918001300633	0
817.936490227183	0
817.954979363041	5
817.973468708376	0
817.99195826268	6
818.010448026461	8
818.02893799938	4
818.047428181606	0
818.065918573141	0
818.084409173813	6
818.102899983794	6
818.121391003252	0
818.139882231678	0
818.158373669581	0
818.176865316623	2
818.195357172973	7
818.213849238631	6
818.232341513426	10
818.250833997529	1
818.269326690941	1
818.28781959349	1
818.306312705517	0
818.324806026682	5
818.343299556985	5
818.361793296766	9
818.380287245685	7
818.398781403912	3
818.417275771448	6
818.435770348121	1
818.454265134272	7
818.472760129391	4
818.491255333988	0
818.509750747893	0
818.528246370767	0
818.546742203118	2
818.565238244778	9
818.583734495575	2
818.602230955851	0
818.620727625095	6
818.639224503647	8
818.657721591677	9
818.676218888845	2
818.694716395152	3
818.713214110936	6
818.731712035859	3
818.75021017026	0
818.768708513629	0
818.787207066307	0
818.805705828463	0
818.824204799586	0
818.842703980188	0
818.861203370099	4
818.879702968977	0
818.898202777504	0
818.916702795	25
818.935203021803	10
818.953703458085	3
818.972204103335	2
818.990704958063	19
819.00920602193	7
819.027707295105	3
819.046208777589	0
819.06471046921	2
819.08321237014	0
819.101714480379	4
819.120216799926	9
819.138719328781	2
819.157222066605	0
819.175725013907	1
819.194228170518	6
819.212731536267	0
819.231235111324	0
819.24973889569	0
819.268242889365	0
819.286747092178	6
819.305251504299	8
819.323756125729	2
819.342260956297	4
819.360765996174	3
819.37927124536	2
819.397776703854	6
819.416282371486	9
819.434788248598	2
819.453294334847	8
819.471800630235	10
819.490307135103	0
819.508813849108	1
819.527320772252	0
819.545827904874	2
819.564335246636	12
819.582842797876	2
819.601350558084	5
819.619858527772	3
819.638366706598	5
819.656875094732	4
819.675383692006	0
819.693892498758	10
819.712401514648	5
819.730910740018	0
819.749420174356	3
819.767929818003	5
819.786439671129	12
819.804949733223	7
819.823460004797	6
819.841970485679	0
819.860481175529	0
819.878992075029	0
819.897503183498	9
819.916014501275	4
819.934526028361	12
819.953037764756	5
819.97154971029	0
819.990061865302	2
820.008574229454	3
820.027086802914	0
820.045599585514	1
820.064112577422	3
820.082625778639	0
820.101139189165	5
820.11965280883	2
820.138166637804	19
820.156680676086	5
820.175194923679	1
820.193709380409	1
820.212224046449	0
820.230738921798	14
820.249254006285	12
820.267769300082	3
820.286284803358	0
820.304800515603	0
820.323316437327	8
820.34183256819	4
820.360348908362	19
820.378865457843	5
820.397382216463	2
820.415899184392	3
820.434416361631	1
820.452933748008	0
820.471451343865	3
820.48996914886	8
820.508487163165	3
820.527005386779	10
820.545523819532	9
820.564042461424	3
820.582561312966	8
820.601080373477	8
820.619599643467	0
820.638119122426	0
820.656638810864	2
820.675158708612	2
820.693678815499	0
820.712199131525	0
820.73071965703	1
820.749240391675	2
820.767761335799	1
820.786282489062	1
820.804803851464	0
820.823325423347	0
820.841847204368	0
820.860369194528	0
820.878891394168	6
820.897413802947	2
820.915936421206	0
820.934459248433	1
820.952982284971	0
820.971505530987	0
820.990028986144	13
821.008552650439	3
821.027076524214	2
821.045600607128	4
821.064124899352	0
821.082649400715	0
821.101174111558	1
821.11969903154	0
821.138224160832	1
821.156749499263	0
821.175275047174	0
821.193800804224	0
821.212326770584	3
821.230852946083	6
821.249379330891	0
821.26790592501	5
821.286432728438	5
821.304959741176	3
821.323486963052	1
821.342014394069	0
821.360542034565	2
821.379069884371	1
821.397597943317	9
821.416126211572	5
821.434654688966	6
821.453183375841	8
821.471712271855	5
821.490241377008	6
821.508770691642	5
821.527300215415	1
821.545829948498	0
821.564359890891	0
821.582890042423	2
821.601420403435	0
821.619950973587	2
821.638481752878	0
821.65701274165	0
821.67554393956	0
821.694075346781	1
821.712606963312	1
821.731138788982	2
821.749670823963	0
821.768203068253	1
821.786735521682	1
821.805268184592	2
821.823801056642	0
821.842334137831	3
821.860867428501	19
821.87940092831	17
821.897934637599	5
821.916468555858	2
821.935002683597	0
821.953537020476	0
821.972071566665	0
821.990606321993	0
822.009141286802	0
822.027676460751	0
822.046211844009	1
822.064747436578	1
822.083283238286	0
822.101819249305	0
822.120355469634	0
822.138891899102	4
822.157428538051	9
822.17596538614	8
822.194502443539	4
822.213039710077	7
822.231577185926	5
822.250114871085	8
822.268652765554	2
822.287190869163	1
822.305729182253	6
822.324267704312	8
822.342806435852	9
822.361345376702	1
822.379884526521	0
822.398423885992	0
822.416963454431	1
822.435503232182	0
822.454043219413	2
822.472583415613	9
822.491123821294	6
822.509664436115	20
822.528205260247	16
822.546746293689	12
822.56528753627	6
822.583828988163	1
822.602370649536	2
822.620912519878	0
822.639454599701	5
822.657996888665	5
822.676539386768	0
822.695082094523	0
822.713625011247	2
822.732168137111	0
822.750711472627	1
822.769255017112	0
822.787798771078	0
822.806342734184	0
822.82488690643	1
822.843431288157	1
822.861975879024	0
822.880520679202	2
822.899065688691	6
822.917610907319	5
822.936156335429	0
822.954701972508	3
822.973247819068	8
822.991793874939	4
823.010340139779	0
823.028886614101	0
823.047433297734	12
823.065980190506	0
823.08452729276	6
823.103074603983	2
823.121622124687	0
823.140169854532	0
823.158717793687	7
823.177265942153	9
823.19581429976	6
823.214362866677	2
823.232911643075	1
823.251460628443	5
823.270009823122	0
823.288559227282	2
823.307108840582	0
823.325658663023	3
823.344208694945	0
823.362758936007	10
823.381309386381	4
823.399860045894	6
823.418410914718	3
823.436961993024	0
823.455513280299	0
823.474064777056	0
823.492616482954	2
823.511168398162	8
823.529720522681	2
823.54827285634	2
823.566825399311	9
823.585378151763	1
823.603931113185	9
823.622484284088	14
823.641037664132	5
823.659591253316	0
823.678145051982	0
823.696699059959	2
823.715253276905	0
823.733807703504	0
823.752362339073	5
823.770917184123	3
823.789472238143	14
823.808027501645	3
823.826582974458	3
823.845138656412	1
823.863694547676	0
823.882250648252	0
823.900806957968	0
823.919363476996	0
823.937920205335	1
823.956477142985	0
823.975034289775	1
823.993591645876	6
824.012149211289	4
824.030706986013	0
824.049264969878	4
824.067823163053	9
824.08638156554	1
824.104940177168	2
824.123498998277	4
824.142058028528	6
824.160617267918	5
824.179176716791	6
824.197736374805	8
824.216296242129	3
824.234856318765	1
824.253416604542	3
824.27197709963	0
824.290537804029	0
824.30909871774	0
824.327659840592	1
824.346221172755	5
824.364782714229	0
824.383344465015	0
824.401906424941	4
824.420468594179	20
824.439030972729	17
824.457593560419	3
824.476156357591	3
824.494719363733	1
824.513282579358	2
824.531846004294	3
824.550409638371	10
824.568973481759	4
824.587537534289	1
824.6061017963	2
824.624666267453	5
824.643230947916	8
824.661795837692	16
824.680360936608	10
824.698926244836	4
824.717491762376	2
824.736057489056	2
824.754623425048	2
824.773189570523	4
824.791755924967	7
824.810322488894	2
824.828889261962	2
824.847456244342	0
824.866023436033	0
824.884590836865	0
824.903158447009	0
824.921726266465	0
824.940294295233	0
824.958862533141	1
824.977430980361	0
824.995999636893	0
825.014568502737	10
825.033137577722	7
825.051706862018	2
825.070276355627	2
825.088846058376	10
825.107415970608	4
825.125986091981	2
825.144556422495	6
825.163126962492	8
825.18169771163	1
825.20026867008	6
825.218839837841	9
825.237411214744	5
825.255982800959	16
825.274554596486	8
825.293126601153	2
825.311698815304	0
825.330271238596	0
825.348843871028	2
825.367416712944	5
825.385989764001	2
825.40456302454	5
825.42313649405	6
825.441710173043	8
825.460284061177	9
825.478858158623	3
825.497432465211	1
825.516006981281	3
825.534581706492	8
825.553156641187	0
825.571731784852	0
825.590307137828	2
825.608882700288	24
825.627458471719	12
825.646034452632	7
825.664610642687	12
825.683187042053	8
825.701763650732	1
825.720340468723	0
825.738917495856	6
825.7574947323	1
825.776072177886	8
825.794649832956	1
825.813227697166	3
825.831805770689	1
825.850384053524	3
825.8689625455	0
825.887541246789	0
825.90612015739	0
825.924699277303	0
825.943278606358	0
825.961858144725	3
825.980437892404	1
825.999017849396	0
826.017598015529	4
826.036178390974	1
826.054758975732	4
826.073339769631	0
826.091920773014	0
826.110501985538	1
826.129083407204	1
826.147665038353	10
826.166246878643	12
826.184828928246	2
826.203411187162	1
826.221993655219	2
826.240576332588	12
826.25915921927	1
826.277742315094	1
826.296325620401	2
826.314909134849	13
826.333492858439	9
826.352076791513	4
826.370660933728	6
826.389245285427	6
826.407829846097	7
826.426414616249	3
826.444999595544	0
826.463584784151	7
826.4821701819	4
826.500755789133	0
826.519341605507	0
826.537927631194	0
826.556513866193	1
826.575100310334	7
826.593686963788	11
826.612273826555	2
826.630860898463	3
826.649448179855	0
826.668035670389	2
826.686623370235	0
826.705211279224	0
826.723799397525	0
826.742387725309	3
826.760976262065	0
826.779565008133	4
826.798153963686	0
826.816743128379	0
826.835332502386	0
826.853922085535	1
826.872511877996	3
826.891101879771	2
826.909692090687	3
826.928282511087	0
826.946873140629	7
826.965463979483	0
826.984055027651	2
827.002646284961	1
827.021237751412	0
827.039829427519	1
827.058421312596	0
827.077013406987	6
827.09560571069	5
827.114198223706	0
827.132790945865	1
827.151383877336	13
827.16997701812	1
827.188570368217	6
827.207163927457	2
827.225757696009	4
827.244351673874	8
827.262945861053	2
827.281540257373	3
827.300134863007	0
827.318729677954	8
827.337324702213	7
827.355919935615	6
827.374515378159	1
827.393111030358	2
827.411706891529	0
827.430302962012	2
827.448899241808	5
827.467495730918	17
827.48609242917	12
827.504689336735	2
827.523286453613	5
827.541883779804	0
827.560481315138	16
827.579079059956	3
827.597677013745	5
827.616275176847	14
827.634873549434	1
827.653472131163	0
827.672070922034	0
827.690669922389	3
827.709269131887	11
827.727868550869	2
827.746468178822	0
827.765068016089	2
827.78366806284	1
827.802268318733	0
827.820868783769	3
827.839469458289	1
827.858070341951	3
827.876671434927	0
827.895272737045	0
827.913874248477	5
827.932475969393	17
827.95107789928	2
827.969680038652	6
827.988282387166	1
828.006884944994	1
828.025487712135	5
828.04409068859	1
828.062693874187	3
828.081297269098	1
828.099900873151	3
828.118504686689	0
828.137108709369	17
828.155712941362	15
828.17431738267	12
828.19292203312	9
828.211526892883	3
828.23013196196	0
828.248737240179	10
828.267342727712	1
828.28594842473	3
828.304554330719	5
828.323160446193	4
828.34176677081	8
828.36037330474	6
828.378980047984	6
828.397587000371	13
828.416194162242	6
828.434801533256	5
828.453409113412	1
828.472016903054	3
828.490624901838	2
828.509233109765	1
828.527841527176	1
828.546450153901	0
828.565058989769	0
828.583668034951	0
828.602277289275	2
828.620886753085	1
828.639496425866	1
828.658106308132	7
828.676716399711	4
828.695326700434	1
828.71393721047	1
828.732547929821	1
828.751158858314	2
828.76976999612	2
828.788381343241	4
828.806992899505	0
828.825604665253	2
828.844216640145	2
828.86282882435	3
828.88144121787	1
828.900053820532	12
828.918666632508	3
828.937279653798	1
828.955892884231	4
828.974506324149	1
828.993119973039	0
829.011733831586	0
829.030347899104	0
829.048962175936	7
829.067576662082	6
829.086191357371	9
829.104806262145	20
829.123421376062	6
829.142036699293	0
829.160652231839	0
829.179267973527	0
829.19788392453	1
829.216500084846	8
829.235116454306	1
829.25373303308	0
829.272349821339	1
829.29096681857	2
829.309584025286	0
829.328201441146	3
829.346819066319	3
829.365436900807	0
829.384054944438	0
829.402673197383	10
829.421291659814	8
829.439910331217	9
829.458529212105	9
829.477148302136	5
829.49576760131	6
829.51438710997	2
829.533006827773	5
829.55162675489	2
829.570246891321	2
829.588867237067	4
829.607487791956	0
829.62610855616	0
829.644729529678	0
829.663350712338	0
829.681972104314	0
829.700593705604	0
829.719215516208	8
829.737837535955	2
829.756459765189	0
829.775082203565	0
829.793704851085	2
829.81232770809	13
829.830950774239	18
829.849574049531	1
829.868197534308	3
829.886821228229	2
829.905445131636	9
829.924069244015	20
829.942693565708	15
829.961318096887	18
829.97994283721	4
829.998567786676	5
830.017192945627	4
830.035818313723	1
830.054443891132	1
830.073069677857	4
830.091695673724	5
830.110321879078	0
830.128948293403	1
830.147574917215	0
830.16620175017	20
830.18482879244	14
830.203456044025	0
830.222083504924	8
830.240711174966	1
830.259339054324	5
830.277967142996	1
830.296595440812	6
830.315223948113	2
830.333852664387	0
830.352481590147	7
830.371110725222	2
830.389740069269	2
830.408369622974	6
830.42699938565	2
830.445629357641	3
830.464259539119	5
830.482889929569	1
830.501520529505	9
830.520151338585	11
830.538782356979	1
830.557413584689	2
830.576045021713	4
830.594676667881	4
830.613308523364	14
830.631940588162	1
830.650572862275	5
830.66920534536	6
830.687838037931	10
830.706470939818	17
830.725104050848	3
830.743737371365	16
830.762370901025	3
830.781004639829	0
830.799638588119	3
830.818272745553	16
830.83690711213	8
830.855541688195	5
830.874176473402	1
830.892811468097	3
830.911446671764	0
830.930082084745	0
830.948717707214	0
830.967353538826	0
830.985989579582	4
831.004625829824	2
831.02326228921	1
831.041898957911	0
831.060535835928	1
831.079172923088	0
831.097810219564	0
831.116447725355	6
831.135085440289	3
831.153723364711	3
831.172361498276	0
831.190999841157	2
831.209638393181	5
831.228277154521	1
831.246916125347	1
831.265555305146	2
831.284194694431	4
831.302834292861	1
831.321474100606	1
831.340114117666	0
831.35875434387	0
831.377394779389	0
831.396035424224	1
831.414676278375	2
831.433317341669	10
831.451958614279	5
831.470600096204	2
831.489241787444	0
831.507883687829	6
831.526525797529	5
831.545168116545	3
831.563810644704	0
831.582453382179	7
831.601096329141	3
831.619739485076	12
831.638382850497	5
831.657026425063	1
831.675670208944	0
831.694314202141	2
831.712958404482	6
831.731602816138	8
831.75024743711	9
831.768892267227	4
831.78753730683	1
831.806182555577	5
831.824828013469	3
831.843473680848	0
831.86211955737	0
831.880765643209	0
831.899411938363	0
831.918058442833	0
831.936705156447	0
831.955352079377	6
831.973999211451	2
831.992646553012	2
832.011294103718	8
832.029941863739	0
832.048589833076	0
832.067238011557	2
832.085886399354	8
832.104534996467	2
832.123183802724	0
832.141832818469	2
832.160482043357	1
832.17913147739	2
832.197781120911	0
832.216430973575	0
832.235081035728	3
832.253731306853	0
832.272381787465	0
832.291032477222	0
832.309683376294	2
832.328334484511	0
832.346985802216	5
832.365637329065	0
832.384289065229	0
832.40294101071	2
832.421593165335	2
832.440245529277	0
832.458898102534	8
832.477550884935	1
832.496203876825	0
832.514857077859	0
832.533510488208	6
832.552164107702	1
832.570817936512	0
832.589471974639	3
832.608126222081	6
832.626780678668	8
832.645435344743	2
832.66409021979	5
832.682745304325	3
832.701400598005	0
832.720056101001	0
832.738711813485	0
832.757367734941	0
832.776023865714	0
832.794680205975	0
832.813336755209	0
832.83199351393	1
832.850650481796	4
832.869307658978	4
832.887965045476	1
832.90662264112	2
832.925280446079	13
832.943938460355	4
832.962596683947	1
832.981255116855	7
832.999913758908	4
833.018572610105	0
833.037231670791	0
833.055890940621	0
833.074550419767	1
833.093210108402	3
833.11187000601	0
833.130530113105	0
833.149190429174	0
833.167850954731	2
833.186511689604	1
833.205172633622	0
833.223833786956	5
833.242495149607	11
833.261156721403	12
833.279818502515	4
833.298480492944	1
833.317142692689	1
833.335805101579	17
833.354467719785	8
833.373130547479	0
833.391793584147	6
833.410456830131	3
833.429120285432	0
833.44778395005	0
833.466447823812	7
833.485111907063	8
833.503776199458	1
833.52244070117	2
833.541105412027	0
833.5597703322	3
833.578435461862	0
833.597100800498	1
833.615766348449	1
833.63443210589	0
833.653098072303	6
833.671764248205	13
833.690430633423	4
833.709097227615	4
833.727764031467	3
833.746431044292	9
833.765098266434	4
833.783765698064	0
833.802433338668	3
833.821101188761	7
833.839769247998	14
833.858437516552	0
833.877105994423	0
833.895774681439	1
833.914443577772	10
833.933112683421	11
833.951781998387	7
833.970451522671	6
833.989121256099	12
834.007791198673	7
834.026461350735	2
834.045131711942	0
834.063802282466	0
834.082473062308	0
834.101144051466	2
834.119815249769	1
834.138486657389	1
834.157158274326	7
834.175830100581	6
834.19450213598	6
834.213174380524	2
834.231846834558	0
834.250519497908	0
834.269192370404	0
834.287865452216	0
834.306538743174	6
834.325212243621	7
834.343885953213	3
834.362559872122	3
834.381234000348	13
834.39990833772	13
834.418582884408	10
834.437257640414	6
834.455932605565	9
834.474607780205	10
834.493283163818	0
834.511958756921	0
834.530634559341	8
834.549310570906	11
834.567986791788	16
834.586663221987	13
834.605339861332	8
834.624016709994	23
834.642693767973	10
834.661371035098	2
834.680048511712	3
834.698726197471	14
834.717404092547	5
834.736082196769	1
834.754760510481	0
834.773439033337	0
834.792117765511	4
834.81079670683	1
834.829475857467	6
834.848155217421	13
834.866834786692	1
834.885514565281	0
834.904194552844	8
834.922874750067	4
834.941555156265	0
834.960235771779	1
834.978916596783	2
834.997597630933	10
835.0162788744	0
835.034960327012	6
835.05364198877	2
835.07232386019	0
835.091005940583	1
835.109688230294	0
835.128370729322	2
835.147053437667	11
835.16573635533	9
835.184419482139	0
835.203102818266	1
835.22178636371	15
835.240470118299	6
835.259154082207	19
835.277838255431	4
835.296522637802	4
835.315207229662	3
835.333892030668	4
835.352577040991	2
835.371262260632	1
835.389947689419	1
835.408633327523	1
835.427319174946	0
835.446005231513	3
835.464691497571	7
835.483377972602	8
835.502064657123	6
835.520751550962	5
835.539438653947	2
835.558125966249	0
835.576813487697	0
835.595501218635	0
835.614189158719	0
835.632877308121	1
835.651565666668	12
835.670254234705	5
835.688943011888	1
835.707631998389	3
835.726321194036	6
835.745010599001	13
835.763700213455	4
835.782390036883	0
835.801080069802	6
835.819770311866	0
835.838460763248	1
835.857151423948	0
835.875842293794	5
835.894533372958	1
835.913224661612	1
835.93191615924	0
835.950607866186	0
835.969299782622	0
835.987991908032	0
836.006684242932	1
836.025376786978	7
836.044069540342	2
836.062762503024	5
836.081455675024	3
836.10014905617	7
836.118842646634	0
836.137536446416	0
836.156230455345	3
836.174924673591	3
836.193619101156	0
836.212313738038	4
836.231008584067	4
836.249703639414	5
836.268398904251	1
836.287094378063	0
836.305790061364	1
836.324485953812	1
836.343182055406	2
836.36187836649	0
836.38057488672	3
836.399271616269	7
836.417968555135	4
836.436665703148	10
836.455363060651	10
836.474060627301	12
836.492758403097	14
836.511456388383	8
836.530154582815	2
836.548852986566	1
836.567551599635	3
836.58625042185	2
836.604949453556	7
836.623648694235	0
836.642348144406	0
836.661047803722	0
836.679747672357	0
836.698447750311	0
836.717148037583	5
836.735848534001	15
836.754549239738	6
836.773250154793	14
836.791951278994	1
836.810652612514	0
836.829354155352	0
836.848055907509	7
836.866757868812	3
836.885460039434	1
836.904162419547	2
836.922865008633	13
836.941567807039	9
836.960270814935	0
836.978974031805	2
836.997677458166	1
837.016381093673	0
837.035084938499	0
837.053788992644	1
837.072493256107	13
837.091197728717	6
[truncated: 106,073 more rows]
