# Supplementary material for: Identification and tentative removal of collagen glue in Palaeolithic worked bone objects: implications for ZooMS and radiocarbon dating
Source: Sci Rep. 2023 Dec 13;13:22119. doi: 10.1038/s41598-023-49242-7 (PMC10719399; doi:10.1038/s41598-023-49242-7)
Supplement: Supplementary file 2 — Supplementary Information 2. [file 41598_2023_49242_MOESM2_ESM.zip › maldi raw files/780 IST_method 2_2nd gelat_B.txt]

800.12680321612	0
800.145089747731	0
800.163376488638	0
800.181663438675	0
800.199950598009	1
800.218237966639	1
800.236525544566	0
800.254813331789	8
800.273101328309	11
800.291389533958	7
800.309677948737	0
800.32796657298	1
800.346255406353	0
800.364544449022	10
800.382833700988	7
800.40112316225	4
800.419412832642	2
800.437702712331	1
800.455992801317	1
800.474283099599	7
800.492573607011	7
800.510864323886	3
800.529155249892	3
800.547446385194	0
800.565737729793	6
800.584029283522	5
800.602321046548	1
800.62061301887	2
800.638905200322	2
800.657197591238	0
800.675490191284	7
800.693783000627	5
800.712076019099	1
800.730369247035	0
800.748662684102	1
800.766956330465	2
800.785250185958	2
800.803544251082	0
800.821838525169	5
800.840133008552	4
800.858427701233	0
800.876722603044	0
800.895017714151	3
800.913313034556	0
800.931608564257	0
800.949904303256	4
800.968200251384	12
800.98649640881	10
801.004792775532	8
801.023089351552	0
801.041386136701	0
801.059683131148	8
801.077980335059	1
801.096277748099	6
801.11457537027	6
801.132873201738	10
801.151171242503	3
801.169469492565	11
801.187767951924	10
801.206066620413	1
801.2243654982	0
801.242664585283	0
801.260963881497	7
801.279263387175	9
801.297563101983	5
801.315863026088	3
801.334163159324	6
801.352463502023	15
801.37076405402	6
801.389064815147	0
801.407365785404	0
801.425666965126	1
801.443968353978	4
801.462269952127	0
801.480571759573	7
801.49887377615	10
801.517176002191	0
801.535478437362	5
801.553781081663	9
801.572083935429	0
801.590386998325	8
801.608690270686	0
801.626993752177	4
801.645297442965	0
801.663601342884	3
801.6819054521	2
801.700209770613	1
801.718514298424	6
801.736819035532	17
801.755123981771	18
801.773429137307	11
801.79173450214	13
801.810040076104	0
801.828345859366	1
801.846651851925	4
801.864958053781	11
801.883264464935	6
801.90157108522	9
801.919877914968	0
801.938184953848	12
801.956492202025	9
801.974799659332	0
801.993107325938	0
802.01141520184	0
802.02972328704	0
802.048031581371	0
802.066340085167	3
802.084648798093	12
802.102957720149	7
802.121266851671	0
802.139576192323	7
802.157885742272	15
802.176195501519	7
802.194505470231	1
802.212815647907	7
802.23112603488	1
802.249436631151	0
802.26774743672	0
802.286058451419	0
802.304369675416	4
802.322681108711	4
802.340992751304	5
802.359304603027	10
802.377616664215	4
802.395928934534	0
802.414241414151	0
802.432554102898	0
802.450867000944	0
802.469180108454	1
802.487493425095	3
802.505806951033	2
802.524120686103	2
802.542434630471	10
802.560748784136	3
802.579063147099	1
802.597377719193	0
802.615692500585	0
802.634007491275	0
802.652322691263	0
802.670638100549	0
802.688953718966	1
802.70726954668	1
802.725585583693	0
802.743901830004	0
802.762218285445	3
802.780534950185	1
802.798851824222	1
802.817168907558	0
802.835486200025	1
802.853803701789	3
802.872121412852	0
802.890439333213	0
802.908757462704	0
802.927075801661	2
802.945394349749	0
802.963713106968	2
802.982032073653	4
803.000351249468	0
803.018670634748	1
803.03699022916	0
803.055310032702	8
803.07363004571	17
803.091950267849	3
803.110270699287	5
803.128591339855	5
803.146912189888	3
803.165233249053	2
803.183554517516	3
803.20187599511	13
803.220197682169	9
803.23851957836	1
803.256841683849	0
803.275163998636	0
803.293486522722	0
803.311809255938	1
803.330132198453	0
803.348455350267	0
803.366778711378	0
803.385102281621	2
803.403426061163	0
803.421750050002	10
803.44007424814	2
803.458398655409	15
803.476723271977	12
803.495048097843	6
803.513373133008	0
803.531698377303	0
803.550023831065	0
803.568349493958	0
803.586675366149	4
803.605001447472	3
803.62332773826	11
803.641654238179	16
803.659980947397	11
803.678307865747	5
803.696634993562	4
803.714962330508	3
803.733289876753	8
803.75161763213	0
803.769945596972	0
803.788273770946	4
803.806602154218	7
803.824930746621	0
803.843259548658	0
803.861588559659	0
803.879917779959	3
803.898247209557	0
803.916576848286	0
803.934906696315	0
803.953236753641	0
803.971567020267	1
803.989897496192	0
804.008228181248	2
804.026559075602	0
804.044890179255	0
804.063221492208	0
804.081553014291	5
804.099884745841	10
804.118216686522	5
804.136548836502	0
804.154881195614	0
804.173213764191	0
804.1915465419	2
804.209879528741	0
804.228212725048	0
804.246546130487	0
804.264879745224	2
804.28321356926	8
804.301547602595	1
804.319881845062	2
804.338216296828	7
804.356550957892	2
804.374885828256	10
804.393220907918	3
804.411556196713	0
804.429891694806	0
804.448227402198	0
804.466563318722	3
804.484899444544	1
804.503235779666	1
804.521572324087	1
804.539909077807	7
804.558246040658	1
804.576583212809	10
804.594920594259	3
804.613258185007	0
804.631595984888	4
804.649933994068	1
804.668272212714	2
804.686610640324	6
804.704949277401	2
804.72328812361	3
804.741627179118	0
804.759966443925	0
804.778305917864	3
804.796645601102	8
804.81498549364	1
804.833325595476	2
804.851665906612	0
804.870006426879	2
804.888347156446	4
804.906688095312	0
804.925029243478	0
804.943370600942	0
804.961712167539	0
804.980053943435	5
804.998395928463	0
805.016738122957	0
805.035080526583	2
805.053423139509	11
805.071765961734	0
805.090108993091	0
805.108452233915	1
805.126795683871	4
805.145139342958	1
805.163483211513	2
805.1818272892	5
805.200171576186	1
805.218516072638	0
805.236860778223	8
805.25520569294	0
805.273550816956	0
805.291896150272	2
805.310241692888	5
805.328587444635	3
805.346933405682	0
805.365279576028	2
805.383625955674	2
805.40197254462	5
805.420319342697	10
805.438666350074	1
805.457013566751	4
805.47536099256	0
805.493708627835	12
805.512056472243	5
805.530404525951	0
805.548752788958	3
805.567101261098	6
805.585449942537	9
805.603798833276	8
805.622147933314	1
805.640497242485	0
805.658846761122	2
805.677196488892	2
805.695546425794	0
805.713896572164	2
805.732246927666	1
805.750597492467	0
805.768948266735	1
805.787299249969	3
805.80565044267	0
805.824001844503	0
805.842353455635	1
805.8607052759	3
805.879057305633	0
805.897409544497	2
805.915761992662	1
805.934114649959	0
805.952467516723	0
805.97082059262	0
805.989173877816	0
806.007527372313	1
806.025881075941	1
806.044234989037	0
806.062589111266	0
806.080943442795	6
806.099297983623	0
806.117652733584	0
806.136007692845	1
806.154362861406	8
806.172718239266	0
806.19107382626	3
806.209429622553	13
806.227785628146	1
806.24614184304	1
806.264498267233	1
806.282854900559	0
806.301211743185	0
806.319568795111	0
806.337926056337	2
806.356283526695	0
806.374641206354	3
806.392999095313	1
806.411357193572	0
806.429715500963	3
806.448074017655	7
806.466432743647	1
806.484791678939	0
806.503150823363	2
806.521510177088	3
806.539869740113	0
806.558229512438	4
806.576589493896	8
806.594949684821	1
806.61331008488	1
806.631670694238	4
806.650031512729	0
806.668392540688	0
806.68675377778	5
806.705115224172	4
806.723476879697	12
806.741838744689	7
806.760200818815	0
806.77856310224	0
806.796925594799	0
806.815288296825	0
806.833651207984	3
806.852014328444	9
806.870377658204	0
806.888741197264	1
806.907104945457	11
806.925468902951	6
806.943833069745	0
806.962197445671	0
806.980562031066	0
806.998926825594	1
807.017291829422	0
807.035657042383	0
807.054022464812	0
807.072388096374	0
807.090753937237	0
807.109119987232	0
807.127486246696	8
807.145852715292	3
807.164219393357	1
807.182586280387	1
807.200953376885	0
807.219320682516	0
807.237688197447	6
807.25605592168	0
807.274423855045	0
807.292791997879	0
807.311160349845	1
807.329528911112	0
807.347897681512	1
807.366266661381	0
807.384635850383	4
807.403005248685	3
807.42137485612	2
807.439744673024	2
807.458114699228	0
807.476484934566	1
807.494855379036	2
807.513226032975	3
807.531596896047	11
807.54996796842	2
807.568339250093	0
807.586710741068	1
807.605082441175	4
807.623454350584	0
807.641826469293	5
807.660198797135	0
807.678571334446	0
807.69694408089	5
807.715317036802	3
807.73369020168	0
807.752063576027	0
807.770437159507	0
807.788810952287	0
807.807184954369	7
807.825559165584	6
807.8439335861	0
807.862308215917	2
807.880683055035	0
807.899058103453	7
807.917433361005	10
807.935808827858	10
807.954184504012	17
807.972560389467	7
807.990936484223	0
808.009312788113	0
808.027689301303	0
808.046066023795	0
808.06444295542	0
808.082820096345	1
808.101197446572	5
808.119575006101	6
808.13795277493	2
808.156330752892	4
808.174708940156	11
808.193087336721	13
808.211465942419	8
808.229844757587	3
808.248223781887	1
808.266603015489	0
808.284982458392	1
808.303362110428	16
808.321741971766	26
808.340122042405	17
808.358502322345	8
808.376882811586	1
808.395263509962	0
808.413644417638	0
808.432025534615	2
808.450406860726	1
808.468788396138	0
808.487170140852	2
808.505552094867	0
808.523934258183	0
808.542316630801	0
808.560699212552	0
808.579082003604	9
808.59746500379	2
808.615848213446	2
808.634231632235	1
808.652615260325	2
808.670999097717	12
808.689383144242	5
808.707767400069	0
808.726151865197	0
808.744536539627	0
808.762921423358	0
808.781306516223	0
808.799691818389	0
808.818077330025	0
808.836463050627	7
808.85484898053	1
808.873235119902	4
808.89162146824	4
808.910008026048	11
808.928394793157	4
808.9467817694	6
808.965168954945	3
808.983556349623	4
809.001943953771	4
809.020331767053	4
809.038719789636	9
809.057108021521	2
809.07549646254	5
809.093885113028	0
809.11227397265	0
809.130663041574	0
809.149052319799	3
809.167441807158	1
809.185831503819	1
809.204221409782	7
809.222611525047	3
809.241001849445	1
809.259392383313	0
809.277783126315	7
809.29617407845	4
809.314565240056	6
809.332956610795	4
809.351348190836	1
809.36973998018	8
809.388131978824	14
809.406524186603	4
809.424916603684	0
809.443309230066	4
809.461702065751	1
809.480095110569	10
809.498488364689	10
809.516881828111	1
809.535275500835	0
809.553669382694	3
809.572063474022	2
809.590457774484	3
809.60885228408	3
809.627247003145	2
809.645641931514	3
809.664037069016	0
809.682432415652	2
809.700827971758	1
809.719223736998	0
809.73761971154	0
809.756015895384	0
809.77441228853	6
809.792808890811	10
809.811205702393	10
809.829602723278	1
809.847999953465	0
809.866397392786	1
809.884795041576	0
809.903192899501	0
809.921590966561	0
809.939989243258	2
809.958387728921	9
809.976786423887	3
809.995185328155	0
810.013584441557	0
810.03198376443	2
810.050383296436	5
810.068783037577	0
810.087182988188	0
810.105583148102	4
810.123983517149	0
810.142384095499	0
810.160784882983	1
810.179185879938	4
810.197587086027	13
810.215988501586	2
810.234390126111	6
810.252791960107	3
810.271194003237	0
810.289596255669	0
810.307998717404	0
810.326401388441	0
810.344804268613	3
810.363207358087	0
810.381610656863	4
810.400014164774	1
810.418417882155	1
810.436821808671	0
810.455225944489	18
810.473630289609	6
810.492034844032	12
810.51043960759	10
810.52884458045	2
810.547249762612	2
810.565655153909	5
810.584060754677	0
810.602466564579	4
810.620872583615	9
810.639278812122	1
810.657685249764	0
810.676091896708	8
810.694498752955	0
810.712905818505	0
810.731313093189	4
810.749720577175	8
810.768128270632	4
810.786536173224	1
810.804944284951	0
810.82335260598	0
810.841761136312	3
810.860169875946	0
810.878578824883	0
810.896987982955	0
810.91539735033	2
810.933806927007	0
810.952216712987	0
810.970626708102	1
810.989036912519	1
811.007447326239	5
811.025857949262	6
811.044268781588	0
811.062679823048	0
811.081091073812	2
811.09950253371	1
811.117914203079	3
811.136326081582	0
811.154738169389	0
811.173150466498	7
811.191562972743	4
811.209975688458	8
811.228388613308	4
811.246801747461	1
811.265215090748	2
811.283628643507	0
811.3020424054	0
811.320456376597	1
811.338870557096	3
811.357284946731	1
811.375699545836	1
811.394114353908	0
811.412529371451	0
811.430944598298	10
811.449360034279	5
811.467775679563	6
811.48619153415	5
811.504607597873	4
811.523023871066	0
811.541440353394	5
811.559857044857	4
811.578273945792	0
811.596691056029	0
811.615108375402	5
811.633525904078	2
811.651943642057	0
811.67036158917	0
811.688779745587	1
811.707198111308	3
811.725616686331	5
811.744035470657	5
811.762454464119	0
811.780873666884	0
811.799293078952	0
811.817712700155	1
811.836132530829	3
811.854552570639	10
811.872972819752	10
811.891393278168	2
811.909813945719	7
811.928234822573	9
811.946655908731	5
811.965077204192	6
811.983498708789	1
812.001920422688	2
812.020342345891	1
812.038764478398	4
812.057186820207	5
812.075609371152	11
812.0940321314	0
812.112455100952	13
812.130878279639	6
812.149301667797	0
812.167725265091	0
812.186149071688	18
812.204573087589	4
812.222997312625	1
812.241421746965	2
812.259846390607	5
812.278271243553	0
812.296696305635	2
812.315121577189	0
812.333547057877	4
812.351972747701	6
812.370398646997	3
812.388824755428	0
812.407251073163	0
812.425677600369	5
812.444104336543	8
812.46253128202	13
812.480958436969	13
812.499385800886	1
812.517813374274	0
812.536241156797	9
812.554669148793	9
812.573097349923	2
812.59152576019	0
812.609954379928	0
812.628383208802	4
812.646812246979	0
812.66524149446	0
812.683670951076	0
812.702100617165	0
812.720530492389	1
812.738960576917	4
812.757390870748	9
812.775821373715	1
812.794252085986	0
812.812683007561	0
812.831114138271	0
812.849545478453	0
812.867977027771	10
812.886408786393	17
812.904840754318	10
812.92327293138	7
812.941705317745	2
812.960137913414	1
812.978570718554	0
812.997003732663	0
813.015436956243	6
813.03387038896	0
813.052304030812	4
813.070737882136	1
813.089171942596	1
813.107606212359	0
813.126040691427	16
813.144475379799	5
813.162910277307	1
813.181345384286	6
813.199780700233	8
813.218216225653	1
813.236651960377	0
813.255087904404	0
813.273524057567	0
813.291960419867	1
813.310396991638	8
813.328833772546	8
813.347270762757	0
813.365707962272	2
813.384145371092	2
813.402582989048	0
813.421020816307	3
813.439458852871	6
813.457897098739	4
813.476335553743	9
813.494774218051	15
813.513213091663	3
813.531652174748	5
813.5500914668	13
813.568530968157	12
813.586970678817	4
813.605410598783	5
813.623850728052	22
813.642291066457	8
813.660731614166	2
813.67917237118	0
813.69761333733	0
813.716054512953	0
813.734495897711	0
813.752937491774	11
813.771379294972	9
813.789821307644	7
813.80826352962	2
813.826705960732	0
813.845148600979	1
813.8635914507	0
813.882034509557	1
813.900477777718	4
813.918921255183	0
813.937364941785	2
813.95580883786	1
813.97425294307	3
813.992697257585	2
814.011141781236	6
814.02958651436	3
814.04803145662	0
814.066476608185	6
814.084921968886	17
814.103367539059	2
814.121813318537	3
814.140259307152	6
814.158705504902	4
814.177151912126	4
814.195598528486	0
814.21404535415	1
814.232492389119	0
814.250939633224	1
814.269387086802	0
814.287834749517	25
814.306282621536	22
814.324730702691	0
814.343178993319	0
814.361627493084	4
814.380076202154	17
814.398525120528	4
814.416974248206	8
814.435423585022	4
814.453873131142	0
814.472322886398	6
814.490772851127	18
814.509223024993	6
814.527673408163	1
814.546124000639	1
814.564574802419	0
814.583025813335	0
814.601477033556	0
814.619928463083	3
814.638380101914	2
814.656831950049	1
814.675284007321	8
814.693736273899	4
814.712188749612	3
814.730641434799	13
814.749094329122	3
814.767547432751	3
814.786000745684	0
814.804454267753	0
814.822907999128	4
814.841361939976	2
814.859816089792	0
814.878270449081	1
814.896725017508	1
814.915179795239	0
814.933634782443	6
814.952089978616	4
814.970545384262	1
814.989000999044	5
815.007456823132	4
815.025912856525	0
815.044369099054	0
815.062825550889	10
815.081282212028	14
815.099739082473	2
815.118196162223	1
815.136653451109	5
815.155110949301	14
815.173568656798	2
815.192026573431	0
815.210484699538	0
815.228943034782	0
815.24740157933	0
815.265860333185	1
815.284319296175	1
815.30277846864	10
815.321237850073	2
815.339697440979	0
815.358157241191	0
815.376617250539	10
815.395077469193	8
815.413537897152	0
815.431998534248	0
815.450459380649	0
815.468920436356	0
815.487381701536	1
815.505843175853	7
815.524304859307	6
815.542766752066	0
815.561228854131	1
815.579691165501	0
815.598153686008	0
815.61661641582	4
815.635079354938	16
815.653542503361	10
815.672005860921	2
815.690469427955	1
815.708933204126	1
815.727397189434	0
815.745861384216	4
815.764325788303	5
815.782790401527	0
815.801255224057	0
815.819720255724	5
815.838185496865	2
815.856650947142	0
815.875116606726	2
815.893582475446	6
815.912048553641	12
815.930514840972	1
815.948981337609	6
815.967448043552	4
815.985914958632	7
816.004382083017	12
816.022849416708	1
816.041316959873	0
816.059784712007	0
816.078252673615	0
816.09672084436	2
816.11518922441	7
816.133657813598	9
816.152126612092	6
816.170595620059	13
816.189064837165	6
816.207534263407	2
816.226003899123	0
816.244473743977	10
816.262943798136	6
816.281414061433	3
816.299884534203	4
816.31835521628	4
816.336826107494	1
816.355297208014	0
816.373768517671	1
816.392240036802	3
816.410711765071	10
816.429183702477	5
816.447655849357	2
816.466128205375	1
816.484600770867	0
816.503073545497	2
816.521546529264	12
816.540019722505	3
816.558493124884	2
816.576966736568	13
816.595440557559	6
816.613914587855	3
816.632388827289	3
816.650863276029	0
816.669337934075	4
816.687812801258	5
816.706287877916	0
816.724763163711	1
816.743238658812	0
816.761714363051	3
816.780190276764	1
816.798666399615	3
816.817142731772	0
816.835619273067	3
816.854096023836	17
816.872572983911	4
816.891050153124	0
816.909527531474	0
816.928005119299	3
816.946482916261	0
816.96496092253	0
816.983439138105	1
817.001917562986	0
817.020396197004	0
817.038875040329	16
817.05735409296	0
817.075833354897	0
817.094312825972	17
817.112792506353	6
817.13127239604	0
817.149752495034	0
817.168232803334	5
817.186713320771	0
817.205194047515	6
817.223674983565	6
817.242156128753	3
817.260637483415	5
817.279119047216	0
817.297600820154	10
817.316082802567	2
817.334564994118	0
817.353047394975	2
817.371530005138	16
817.390012824608	12
817.408495853216	10
817.426979091299	1
817.445462538519	4
817.463946195047	0
817.482430060711	0
817.500914135682	0
817.51939841996	4
817.537882913545	3
817.556367616435	5
817.574852528464	6
817.593337649799	1
817.61182298044	2
817.630308520388	0
817.648794269474	6
817.667280227867	6
817.685766395566	2
817.704252772572	0
817.722739358884	5
817.741226154334	4
817.759713159091	0
817.778200372985	4
817.796687796355	2
817.815175428863	0
817.833663270678	0
817.852151321799	0
817.870639582058	1
817.889128051793	5
817.907616730666	0
817.926105618845	6
817.944594716162	0
817.963084022955	1
817.981573538886	6
818.000063264123	5
818.018553198667	1
818.03704334235	0
818.055533695339	1
818.074024257635	1
818.092515029237	15
818.111006010147	8
818.129497200194	0
818.147988599549	3
818.16648020821	1
818.184972026009	1
818.203464053116	5
818.221956289697	10
818.240448735248	5
818.258941390275	7
818.277434254609	0
818.295927328081	0
818.31442061086	8
818.332914102946	0
818.35140780417	0
818.369901714701	3
818.388395834539	0
818.406890163684	0
818.425384702135	5
818.443879449725	2
818.462374406623	2
818.480869572827	0
818.499364948169	5
818.517860532818	5
818.536356326775	0
818.554852330207	0
818.573348542778	1
818.591844964487	3
818.610341595503	1
818.628838435826	5
818.647335485456	1
818.665832744225	13
818.6843302123	9
818.702827889683	2
818.721325776373	0
818.73982387237	0
818.758322177506	3
818.776820691949	0
818.795319415699	8
818.813818348587	6
818.832317490951	13
818.850816842454	10
818.869316403264	6
818.887816173382	0
818.906316152637	0
818.9248163412	0
818.943316739071	1
818.961817346248	0
818.980318162564	0
818.998819188188	0
819.017320423119	0
819.035821867357	0
819.054323520902	3
819.072825383586	0
819.091327455577	5
819.109829736876	6
819.128332227482	4
819.146834927226	8
819.165337836279	12
819.183840954638	6
819.202344282305	13
819.22084781911	5
819.239351565392	0
819.257855520644	9
819.276359685372	2
819.294864059407	0
819.313368642581	1
819.331873435062	2
819.350378436851	2
819.368883647779	0
819.387389068183	13
819.405894697726	7
819.424400536576	0
819.442906584565	0
819.461412842031	2
819.479919308635	3
819.498425984547	0
819.516932869597	17
819.535439964124	13
819.55394726779	11
819.572454780764	5
819.590962503045	5
819.609470434464	3
819.627978575192	0
819.646486925227	2
819.664995484739	0
819.683504253221	0
819.70201323101	0
819.720522418276	1
819.739031814512	11
819.757541420225	2
819.776051235076	6
819.794561259235	4
819.813071492703	0
819.831581935477	1
819.850092587391	2
819.868603448613	2
819.887114519142	0
819.905625798979	4
819.924137288124	5
819.942648986577	1
819.961160894169	3
819.9796730109	16
819.998185337107	10
820.016697872454	3
820.035210617108	0
820.053723571071	0
820.072236734341	0
820.09075010675	4
820.109263688468	1
820.127777479493	1
820.146291479826	5
820.164805689298	5
820.183320108078	0
820.201834736167	3
820.220349573732	4
820.238864620267	4
820.25737987611	8
820.275895341262	11
820.294411015721	7
820.312926899489	0
820.331442992395	0
820.34995929461	0
820.368475806133	0
820.386992526795	0
820.405509456934	0
820.424026596212	1
820.442543944798	3
820.461061502524	4
820.479579269726	1
820.498097246237	4
820.516615431887	5
820.535133826676	1
820.553652430943	0
820.572171244348	0
820.590690267062	2
820.609209499084	1
820.627728940245	0
820.646248590884	11
820.664768450662	0
820.683288519748	7
820.701808797973	3
820.720329285676	1
820.738849982518	6
820.757370888668	5
820.775892004127	5
820.794413328894	1
820.8129348628	0
820.831456606015	1
820.849978558369	4
820.8685007202	3
820.887023091171	6
820.90554567145	10
820.924068461038	11
820.942591459934	3
820.961114667969	0
820.979638085313	0
820.998161711966	8
821.016685547757	3
821.035209593027	2
821.053733847604	8
821.072258311322	4
821.090782984178	0
821.109307866513	0
821.127832957986	0
821.146358258768	4
821.164883768859	0
821.18340948809	1
821.201935416629	11
821.220461554476	1
821.238987901632	5
821.257514458097	5
821.276041223701	1
821.294568198614	0
821.313095382836	0
821.331622776366	0
821.350150379204	1
821.368678191183	0
821.38720621247	3
821.405734442896	3
821.424262882801	6
821.442791531845	4
821.461320390198	5
821.479849457859	0
821.498378734661	6
821.51690822094	6
821.535437916358	17
821.553967821086	6
821.572497934953	6
821.591028258129	7
821.609558790783	0
821.628089532576	0
821.646620483679	9
821.665151643921	2
821.683683013472	0
821.702214592332	0
821.7207463805	0
821.739278377809	2
821.757810584595	0
821.776343000522	11
821.794875625588	9
821.813408460132	3
821.831941503816	8
821.850474756808	0
821.86900821911	0
821.887541890721	0
821.906075771641	0
821.9246098617	0
821.943144161069	7
821.961678669577	10
821.980213387564	14
821.99874831469	8
822.017283451126	4
822.035818796701	5
822.054354351755	2
822.072890115948	4
822.091426089451	1
822.109962272263	1
822.128498664214	1
822.147035265644	0
822.165572076214	8
822.184109096093	1
822.202646325281	1
822.221183763609	0
822.239721411247	0
822.258259268193	0
822.276797334449	8
822.295335609845	2
822.313874094719	3
822.332412788563	0
822.350951691887	0
822.369490804519	9
822.388030126292	7
822.406569657374	1
822.425109397765	8
822.443649347296	1
822.462189506306	0
822.480729874456	12
822.499270451915	0
822.517811238684	2
822.536352234592	0
822.55489343981	2
822.573434854337	2
822.591976478174	1
822.610518311151	0
822.629060353437	1
822.647602605033	4
822.666145065938	1
822.684687736152	0
822.703230615507	0
822.721773704171	0
822.740317002144	0
822.758860509427	0
822.777404225851	1
822.795948151583	6
822.814492286626	5
822.833036630977	0
822.851581184469	0
822.870125947271	0
822.888670919382	0
822.907216100802	1
822.925761491363	6
822.944307091234	3
822.962852900414	5
822.981398918903	9
822.999945146703	3
823.018491583812	2
823.037038230061	2
823.05558508545	1
823.074132150319	0
823.092679424328	0
823.111226907646	1
823.129774600274	0
823.148322502212	0
823.166870613291	0
823.185418933679	3
823.203967463376	0
823.222516202384	0
823.241065150532	0
823.259614308158	2
823.278163674926	0
823.296713251003	0
823.315263036221	0
823.333813030917	3
823.352363234755	14
823.370913647902	2
823.389464270189	1
823.408015101787	0
823.426566142863	3
823.445117392911	5
823.463668852438	6
823.482220521105	1
823.500772399252	11
823.519324486539	3
823.537876782967	1
823.556429288874	0
823.574982004091	0
823.593534928449	1
823.612088061947	6
823.630641404925	10
823.649194957043	5
823.667748718471	6
823.68630268921	0
823.704856869258	11
823.723411258447	2
823.741965856945	1
823.760520664754	9
823.779075681704	1
823.797630908133	1
823.816186343703	2
823.834741988582	0
823.853297842772	0
823.871853906272	2
823.890410178913	0
823.908966660864	0
823.927523352125	7
823.946080252526	17
823.964637362408	4
823.98319468143	0
824.001752209593	1
824.020309947235	0
824.038867894018	10
824.057426050112	4
824.075984415515	1
824.094542990229	16
824.113101774084	21
824.131660767418	6
824.150219969893	1
824.168779381679	1
824.187339002605	4
824.205898833011	19
824.224458872558	2
824.243019121246	2
824.261579579414	0
824.280140246722	0
824.298701123341	1
824.31726220927	1
824.33582350451	4
824.35438500889	5
824.372946722581	4
824.391508645583	2
824.410070777894	1
824.428633119516	1
824.447195670279	1
824.465758430353	5
824.484321399737	4
824.502884578262	9
824.521447966098	5
824.540011563243	0
824.5585753697	4
824.577139385467	2
824.595703610375	0
824.614268044593	11
824.632832688122	3
824.651397540962	1
824.669962602943	2
824.688527874403	0
824.707093355005	0
824.725659044748	0
824.744224943971	0
824.762791052336	4
824.78135737001	1
824.799923896996	0
824.818490633122	1
824.83705757856	1
824.855624733308	2
824.874192097366	0
824.892759670735	6
824.911327453246	3
824.929895445067	0
824.948463646199	1
824.967032056642	3
824.985600676395	2
825.004169505289	6
825.022738543495	0
825.041307790841	0
825.059877247668	8
825.078446913636	11
825.097016788915	0
825.115586873505	0
825.134157167236	2
825.152727670278	3
825.171298382631	0
825.189869304295	5
825.208440435269	8
825.227011775385	1
825.245583324981	4
825.264155083719	1
825.282727051598	6
825.301299228957	3
825.319871615458	0
825.33844421127	3
825.357017016223	0
825.375590030656	0
825.394163254231	1
825.412736687117	9
825.431310329315	4
825.449884180653	1
825.468458241472	13
825.487032511433	9
825.505606990535	0
825.524181679287	0
825.542756577011	0
825.561331684046	6
825.579907000392	5
825.59848252605	0
825.617058260848	0
825.635634204958	0
825.654210358379	0
825.672786721112	1
825.691363292986	0
825.70994007417	2
825.728517064667	3
825.747094264474	0
825.765671673592	9
825.784249291852	8
825.802827119593	10
825.821405156306	2
825.839983402499	10
825.858561857835	14
825.877140522651	4
825.895719396439	3
825.914298479708	0
825.932877772119	0
825.95145727401	2
825.970036985044	5
825.988616905219	6
826.007197034875	0
826.025777373672	10
826.044357921781	1
826.062938679202	1
826.081519645764	5
826.100100821807	4
826.118682206992	4
826.137263801488	11
826.155845605295	3
826.174427618245	0
826.193009840506	7
826.211592272078	3
826.230174912962	2
826.248757762987	1
826.267340822324	0
826.285924090973	0
826.304507568933	2
826.323091256034	0
826.341675152617	1
826.360259258342	0
826.378843573379	4
826.397428097726	1
826.416012831216	0
826.434597774018	1
826.45318292613	0
826.471768287385	0
826.490353858121	0
826.508939638	0
826.527525627189	0
826.546111825521	0
826.564698233334	0
826.583284850289	3
826.601871676555	0
826.620458712133	1
826.639045956853	4
826.657633411055	3
826.676221074399	0
826.694808947054	0
826.713397028851	1
826.73198532013	4
826.750573820551	0
826.769162530283	1
826.787751449158	3
826.806340577514	0
826.824929915012	0
826.843519461822	2
826.862109217774	6
826.880699183208	5
826.899289357783	4
826.917879741671	0
826.93647033487	0
826.955061137382	0
826.973652149035	5
826.99224337	11
827.010834800278	7
827.029426439697	2
827.048018288598	0
827.066610346641	0
827.085202613996	1
827.103795090493	4
827.122387776472	0
827.140980671594	3
827.159573776027	4
827.178167089602	8
827.196760612659	2
827.215354345028	1
827.23394828654	4
827.252542437194	6
827.271136797329	4
827.289731366607	7
827.308326145197	14
827.326921133099	15
827.345516330313	3
827.364111736669	5
827.382707352338	1
827.401303177318	0
827.419899211441	3
827.438495455046	1
827.457091907793	0
827.475688569852	9
827.494285441224	2
827.512882521907	6
827.531479811734	8
827.550077310872	1
827.568675019322	0
827.587272936915	0
827.60587106382	11
827.624469400038	6
827.643067945568	5
827.661666700409	15
827.680265664394	6
827.69886483769	0
827.717464220299	0
827.73606381222	9
827.754663613284	5
827.77326362383	5
827.791863843519	12
827.810464272519	6
827.829064910662	1
827.847665758118	4
827.866266814886	5
827.884868080967	0
827.903469556359	2
827.922071240895	3
827.940673134742	1
827.959275237903	5
827.977877550206	9
827.996480071991	2
828.015082802919	0
828.033685743159	3
828.052288892711	4
828.070892251407	19
828.089495819584	9
828.108099596735	1
828.126703583368	2
828.145307779313	2
828.163912184402	0
828.182516798802	0
828.201121622515	0
828.219726655371	0
828.23833189754	3
828.256937349021	0
828.275543009815	4
828.294148879921	7
828.312754959171	9
828.331361247902	6
828.349967745777	16
828.368574452964	23
828.387181369294	8
828.405788494936	0
828.424395829892	4
828.443003374159	0
828.46161112757	0
828.480219090464	1
828.4988272625	0
828.517435643679	0
828.536044234341	2
828.554653034146	0
828.573262043263	6
828.591871261693	0
828.610480689436	1
828.629090326492	0
828.647700172691	0
828.666310228202	4
828.684920492857	1
828.703530966994	0
828.722141650274	0
828.740752542867	7
828.759363644773	0
828.777974955822	5
828.796586476184	11
828.815198205859	3
828.833810144847	2
828.852422293147	4
828.871034650591	1
828.889647217517	9
828.908259993587	3
828.9268729788	0
828.945486173495	1
828.964099577334	7
828.982713190485	7
829.00132701278	6
829.019941044558	1
829.038555285479	5
829.057169735712	0
829.075784395259	0
829.094399263949	0
829.113014341952	1
829.131629629269	2
829.150245125898	7
829.16886083184	5
829.187476747096	0
829.206092871494	0
829.224709205206	0
829.243325748061	0
829.261942500399	5
829.280559461881	3
829.299176632676	1
829.317794012613	0
829.336411602034	0
829.355029400599	0
829.373647408476	0
829.392265625667	1
829.410884052001	8
829.429502687818	0
829.448121532779	0
829.466740587052	4
829.485359850639	0
829.50397932337	13
829.522599005414	2
829.541218896771	2
829.559838997441	0
829.578459307255	8
829.597079826382	1
829.615700554822	2
829.634321492576	0
829.652942639473	2
829.671563995684	2
829.690185561208	1
829.708807336046	11
829.727429320197	6
829.746051513661	1
829.764673916269	3
829.78329652802	3
829.801919349254	6
829.820542379633	1
829.839165619494	0
829.85778906833	1
829.876412726648	8
829.89503659411	0
829.913660671056	0
829.932284957145	0
829.950909452378	0
829.969534157095	5
829.988159070955	1
830.006784194298	0
830.025409526615	7
830.044035068416	4
830.06266081936	4
830.081286779618	0
830.09991294919	6
830.118539328075	3
830.137165916104	1
830.155792713447	0
830.174419720103	0
830.193046936073	0
830.211674361186	0
830.230301995614	3
830.248929839355	3
830.267557892409	11
830.286186154608	9
830.30481462629	0
830.323443307116	12
830.342072197256	9
830.360701296709	2
830.379330605306	1
830.397960123217	7
830.416589850442	14
830.435219786811	3
830.453849932663	10
830.47248028766	1
830.49111085197	0
830.509741625424	0
830.528372608362	0
830.547003800444	0
830.565635201839	6
830.584266812549	0
830.602898632572	0
830.621530661739	9
830.640162900221	6
830.658795348016	5
830.677428004955	1
830.696060871378	2
830.714693946945	0
830.733327231826	0
830.751960725851	0
830.77059442936	3
830.789228342013	0
830.80786246398	9
830.826496795091	7
830.845131335686	5
830.863766085425	4
830.882401044479	0
830.901036212846	2
830.919671590528	0
830.938307177353	0
830.956942973492	0
830.975578978946	2
830.994215193544	6
831.012851617626	1
831.031488250851	7
831.050125093392	10
831.068762145076	5
831.087399406244	3
831.106036876557	4
831.124674556184	6
831.143312445125	0
831.16195054321	0
831.18058885078	3
831.199227367493	5
831.217866093351	0
831.236505028693	2
831.25514417318	3
831.27378352698	6
831.292423090095	0
831.311062862355	3
831.329702844098	0
831.348343034986	0
831.366983435188	5
831.385624044534	0
831.404264863366	0
831.422905891511	0
831.44154712863	4
831.460188575234	3
831.478830231152	2
831.497472096215	1
831.516114170592	0
831.534756454284	0
831.553398947119	0
831.57204164927	0
831.590684560734	2
831.609327681514	0
831.627971011607	1
831.646614550845	2
831.665258299398	0
831.683902257265	0
831.702546424447	9
831.721190800943	7
831.739835386584	1
831.758480181539	0
831.777125185808	4
831.795770399223	0
831.814415821951	0
831.833061453995	3
831.851707295353	0
831.870353345855	4
831.888999605843	2
831.907646074974	2
831.926292753421	2
831.944939641012	6
831.963586738087	5
831.982234044308	4
832.000881559843	0
832.019529284692	1
832.038177218686	0
832.056825361995	0
832.075473714619	3
832.094122276558	2
832.112771047811	0
832.131420028209	0
832.150069217921	6
832.168718616949	3
832.187368225121	6
832.206018042608	3
832.224668069409	2
832.243318305526	0
832.261968750957	2
832.280619405703	11
832.299270269594	8
832.3179213428	14
832.33657262515	30
832.355224116986	4
832.373875817966	8
832.392527728261	8
832.411179847871	2
832.429832176626	4
832.448484714696	1
832.467137462081	8
832.48579041878	13
832.504443584795	10
832.523096959955	7
832.541750544599	8
832.560404338389	2
832.579058341323	1
832.597712553743	2
832.616366975307	0
832.635021606186	0
832.653676446211	0
832.672331495721	4
832.690986754375	5
832.709642222345	5
832.728297899629	4
832.746953786058	18
832.765609881803	7
832.784266186863	1
832.802922701238	0
832.821579424928	0
832.840236357933	0
832.858893500084	0
832.877550851549	0
832.89620841216	0
832.914866182255	12
832.933524161496	9
832.952182350052	4
832.970840747753	3
832.98949935494	0
833.008158171271	0
833.026817196918	0
833.045476431881	3
833.064135875988	5
833.08279552941	0
833.101455392318	0
833.120115464371	0
833.13877574557	2
833.157436236253	6
833.176096936082	1
833.194757845227	2
833.213418963516	0
833.232080291291	0
833.250741828211	0
833.269403574447	0
833.288065529827	0
833.306727694694	0
833.325390068706	0
833.344052652033	0
833.362715444675	1
833.381378446633	5
833.400041657736	4
833.418705078155	0
833.437368707889	1
833.456032546939	4
833.474696595134	1
833.493360852645	0
833.512025319471	0
833.530689995612	3
833.549354880899	5
833.568019975501	0
833.586685279419	3
833.605350792653	0
833.624016515032	2
833.642682446727	0
833.661348587907	5
833.680014938233	4
833.698681497704	3
833.717348266661	2
833.736015244764	0
833.754682432012	3
833.773349828746	3
833.792017434625	1
833.81068524999	0
833.829353274331	22
833.848021508157	14
833.866689951129	7
833.885358603587	1
833.90402746519	6
833.922696535939	4
833.941365816174	2
833.960035305725	0
833.978705004421	0
833.997374912263	0
834.016045029591	0
834.034715356064	4
834.053385891854	0
834.072056636959	4
834.09072759138	3
834.109398754946	0
834.128070127829	5
834.146741710027	3
834.165413501541	5
834.184085502201	20
834.202757712177	3
834.221430131468	1
834.240102760246	2
834.258775598	1
834.277448645069	0
834.296121901454	0
834.314795367155	0
834.333469042173	1
834.352142926336	0
834.370817019814	2
834.389491322609	1
834.40816583455	0
834.426840555977	1
834.44551548655	3
834.464190626439	15
834.482865975473	8
834.501541533994	2
834.520217301831	1
834.538893278814	8
834.557569464943	5
834.576245860558	2
834.594922465319	2
834.613599279396	8
834.63227630279	1
834.650953535329	3
834.669630977354	3
834.688308628526	0
834.706986489013	0
834.725664558647	2
834.744342837767	0
834.763021326033	0
834.781700023615	3
834.800378930514	0
834.819058046558	0
834.83773737209	0
834.856416906767	3
834.87509665059	7
834.893776603899	9
834.912456766355	12
834.931137138127	5
834.949817719215	17
834.968498509449	13
834.98717950917	14
835.005860718037	3
835.024542136221	0
835.04322376355	0
835.061905600366	0
835.080587646499	2
835.099269901607	0
835.117952366202	7
835.136635040114	2
835.155317923171	0
835.174001015545	2
835.192684317065	1
835.211367828072	11
835.230051548225	10
835.248735477695	0
835.267419616481	0
835.286103964584	0
835.304788521833	2
835.323473288398	4
835.34215826428	2
835.360843449479	10
835.379528843994	6
835.398214447655	12
835.416900260633	9
835.435586282757	1
835.454272514368	6
835.472958955126	2
835.4916456052	6
835.510332464591	3
835.529019533127	0
835.547706811152	6
835.566394298322	0
835.585081994638	6
835.603769900442	10
835.622458015392	2
835.641146339829	0
835.659834873413	0
835.678523616313	11
835.697212568359	17
835.715901729723	6
835.734591100403	0
835.7532806804	5
835.771970469543	2
835.790660468174	1
835.80935067595	0
835.828041092874	0
835.846731719284	0
835.865422554841	3
835.884113599715	9
835.902804853906	2
835.921496317413	2
835.940187990238	0
835.958879872209	0
835.977571963497	0
835.996264263931	1
836.014956773853	6
836.033649492921	7
836.052342421307	0
836.071035558838	2
836.089728905857	4
836.108422462023	22
836.127116227506	13
836.145810202305	0
836.164504386251	0
836.183198779685	0
836.201893382266	0
836.220588194163	3
836.239283215378	5
836.257978445739	7
836.276673885417	3
836.295369534412	3
836.314065392724	2
836.332761460183	3
836.35145773713	3
836.370154223053	6
836.388850918463	4
836.40754782319	1
836.426244937065	9
836.444942260256	4
836.463639792765	5
836.482337534591	5
836.501035485563	3
836.519733645853	2
836.53843201546	0
836.557130594384	5
836.575829382455	9
836.594528379843	3
836.613227586549	0
836.631927002572	1
836.650626627741	8
836.669326462228	0
836.688026506032	0
836.706726759154	1
836.725427221593	14
836.744127893178	8
836.762828774252	1
836.781529864302	0
836.800231163839	6
836.818932672524	6
836.837634390526	8
836.856336317845	3
836.875038454482	1
836.893740800266	4
836.912443355367	5
836.931146119786	0
836.949849093522	9
836.968552276405	5
836.987255668776	0
837.005959270294	3
837.024663080959	0
837.043367101112	4
837.062071330583	2
837.080775769201	8
837.099480417136	6
[truncated: 106,073 more rows]
