# Supplementary material for: Identification and tentative removal of collagen glue in Palaeolithic worked bone objects: implications for ZooMS and radiocarbon dating
Source: Sci Rep. 2023 Dec 13;13:22119. doi: 10.1038/s41598-023-49242-7 (PMC10719399; doi:10.1038/s41598-023-49242-7)
Supplement: Supplementary file 2 — Supplementary Information 2. [file 41598_2023_49242_MOESM2_ESM.zip › maldi raw files/780 IST_method 2_2nd gelat_C.txt]

800.102271712539	17
800.120557899944	10
800.138844296476	0
800.157130902136	0
800.175417717087	2
800.19370474133	8
800.211991975031	3
800.230279417859	1
800.248567069814	4
800.266854931061	4
800.285143001766	1
800.303431281432	2
800.321719770721	4
800.340008468972	2
800.358297376515	3
800.376586493516	14
800.394875819479	8
800.413165354899	4
800.431455099446	6
800.449745053451	2
800.468035216582	1
800.486325589007	1
800.504616170723	1
800.522906961732	0
800.541197961868	2
800.559489171296	0
800.577780590017	0
800.596072218031	1
800.614364055171	0
800.632656101604	8
800.650948357494	4
800.669240822347	0
800.687533496657	0
800.70582638026	9
800.724119472989	0
800.742412775012	1
800.760706286327	2
800.779000006769	1
800.797293936669	0
800.815588075696	0
800.833882424016	0
800.852176981628	6
800.870471748533	0
800.888766724565	0
800.907061910055	3
800.925357304507	7
800.943652908583	0
800.96194872162	0
800.98024474395	0
800.998540975738	2
801.016837416487	3
801.035134066861	2
801.053430926196	0
801.071727994824	0
801.09002527291	0
801.108322759958	6
801.126620456464	9
801.144918362263	2
801.163216477189	0
801.181514801574	0
801.19981333492	2
801.218112077725	6
801.236411029822	5
801.254710191047	0
801.27300956173	5
801.291309141375	8
801.309608930478	12
801.327908928874	8
801.346209136398	4
801.364509553214	2
801.382810179324	5
801.401111014726	6
801.419412059255	16
801.437713313078	7
801.456014776359	3
801.474316448768	0
801.492618330304	2
801.510920421298	2
801.52922272142	3
801.547525230835	6
801.565827949543	2
801.584130877544	13
801.602434014672	4
801.620737361259	13
801.639040916808	5
801.657344681981	3
801.675648656116	11
801.69395283971	1
801.712257232431	2
801.730561834446	0
801.748866645753	7
801.767171666354	11
801.785476896082	5
801.803782335103	0
801.822087983418	0
801.840393841025	2
801.858699907926	1
801.877006183955	4
801.895312669276	2
801.913619363891	2
801.931926267799	1
801.950233381001	0
801.96854070333	2
801.986848234952	5
802.005155975867	0
802.023463926076	5
802.041772085578	2
802.060080454208	0
802.078389032131	1
802.096697819348	2
802.115006815857	0
802.133316021495	4
802.151625436591	0
802.169935060816	5
802.188244894333	4
802.206554936978	0
802.224865189083	0
802.24317565048	0
802.26148632084	0
802.279797200659	0
802.298108289772	0
802.316419588178	1
802.334731095711	2
802.353042812538	1
802.371354738659	1
802.389666874073	10
802.407979218615	5
802.42629177245	0
802.444604535579	0
802.462917508002	3
802.481230689718	1
802.499544080562	1
802.517857680865	2
802.536171490296	4
802.554485509021	3
802.572799736873	0
802.59111417402	0
802.609428820625	5
802.627743676359	15
802.646058741386	2
802.664374015707	1
802.682689499155	3
802.701005191898	3
802.719321093934	4
802.737637205263	1
802.755953525887	2
802.774270055638	17
802.792586794684	10
802.810903743023	3
802.829220900655	0
802.847538267416	0
802.865855843636	0
802.884173628985	0
802.902491623627	0
802.920809827397	2
802.939128240627	0
802.95744686315	0
802.975765694802	2
802.994084735747	0
803.012403985987	1
803.030723445354	0
803.049043114181	0
803.067362991971	0
803.08568307922	4
803.104003375763	4
803.1223238816	16
803.140644596565	3
803.158965520824	8
803.177286654377	7
803.195607997224	10
803.213929549199	4
803.232251310634	2
803.250573281197	0
803.268895460889	1
803.28721785004	4
803.305540448319	0
803.323863256059	0
803.342186272926	2
803.360509499088	1
803.378832934544	0
803.397156579127	2
803.415480433006	2
803.433804496178	4
803.452128768644	4
803.470453250404	2
803.488777941293	14
803.507102841476	4
803.525427951119	0
803.54375326989	6
803.562078797789	5
803.580404534983	0
803.598730481471	7
803.617056637419	0
803.635383002495	3
803.6537095767	3
803.672036360199	0
803.690363352992	6
803.70869055508	2
803.727017966462	0
803.745345587138	1
803.763673416942	18
803.782001456207	9
803.800329704434	0
803.818658162122	1
803.836986828938	1
803.855315705214	6
803.873644790619	1
803.891974085318	0
803.910303589311	0
803.928633302433	4
803.946963225015	2
803.965293356726	1
803.983623697565	7
804.001954247865	0
804.020285007459	7
804.038615976181	4
804.056947154198	0
804.07527854151	1
804.093610138116	6
804.111941944017	8
804.13027395888	5
804.148606183369	1
804.166938616988	1
804.185271259735	6
804.203604111942	0
804.221937173278	0
804.240270443908	0
804.258603923833	0
804.276937612887	5
804.295271511402	1
804.313605619045	1
804.331939935982	0
804.350274462214	16
804.368609197576	4
804.386944142397	8
804.405279296513	3
804.423614659592	0
804.441950232132	2
804.460286013801	14
804.47862200493	5
804.496958205353	3
804.51529461474	0
804.533631233588	1
804.551968061564	1
804.570305099001	15
804.588642345567	15
804.606979801427	5
804.625317466582	8
804.643655341032	5
804.661993424611	0
804.680331717485	3
804.698670219654	1
804.717008931117	0
804.73534785171	0
804.753686981597	0
804.772026320945	8
804.790365869422	4
804.808705627028	0
804.827045594095	7
804.84538577029	10
804.863726155781	21
804.882066750567	8
804.900407554647	1
804.918748568023	1
804.937089790362	6
804.955431222327	11
804.973772863422	4
804.992114713645	3
805.01045677333	0
805.028799042144	0
805.047141520252	3
805.065484207656	0
805.083827104189	0
805.102170210182	0
805.120513525471	0
805.138857049723	1
805.157200783436	7
805.175544726445	3
805.193888878582	1
805.21223324018	1
805.230577810742	6
805.248922590765	2
805.267267580083	0
805.28561277853	1
805.303958186438	8
805.32230380331	15
805.340649629642	12
805.35899566527	4
805.377341910027	10
805.395688364246	7
805.414035027593	11
805.43238190007	12
805.450728982008	5
805.469076273075	0
805.487423773438	3
805.505771483262	4
805.524119402049	6
805.542467530298	11
805.560815867676	5
805.579164414349	2
805.597513170318	0
805.615862135582	12
805.634211309975	7
805.65256069383	0
805.670910286814	0
805.689260089093	0
805.707610100502	8
805.725960321372	24
805.744310751372	11
805.762661390667	8
805.781012239258	4
805.799363297144	9
805.817714564159	2
805.836066040636	0
805.854417726243	6
805.872769621145	9
805.891121725342	15
805.909474038669	14
805.927826561292	4
805.94617929321	3
805.964532234423	2
805.982885384933	1
806.001238744571	0
806.019592313506	1
806.037946091902	0
806.056300079261	4
806.074654276082	0
806.093008682033	0
806.111363297279	8
806.129718121987	1
806.148073155659	13
806.166428398792	11
806.184783851055	1
806.203139512614	0
806.221495383635	1
806.239851463619	0
806.258207753064	1
806.27656425164	3
806.294920959511	8
806.313277876678	5
806.331635003141	5
806.349992338899	9
806.368349883788	7
806.386707637972	1
806.405065601451	2
806.423423774227	12
806.441782156133	9
806.4601407475	11
806.478499547997	1
806.49685855779	2
806.515217776879	6
806.533577205098	4
806.551936842612	8
806.570296689423	0
806.588656745529	0
806.607017010931	2
806.625377485464	11
806.643738169458	3
806.662099062582	5
806.680460165002	6
806.698821476718	0
806.717182997563	0
806.735544727705	4
806.753906667143	10
806.772268815877	5
806.790631173907	0
806.808993741067	1
806.827356517523	0
806.845719503441	1
806.864082698323	3
806.882446102667	0
806.900809716307	7
806.919173538911	13
806.937537571143	19
806.95590181234	8
806.974266262998	1
806.992630922953	0
807.010995791872	0
807.029360870419	1
807.047726158096	3
807.066091654903	7
807.084457361172	0
807.102823276406	4
807.121189401268	2
807.139555735259	0
807.157922278382	0
807.1762890308	0
807.194655992515	0
807.213023163525	5
807.231390543833	1
807.24975813327	0
807.26812593217	9
807.286493940199	14
807.304862157526	0
807.323230584148	0
807.341599219901	3
807.359968065116	6
807.378337119462	0
807.396706383104	3
807.415075856042	2
807.43344553811	6
807.451815429475	7
807.470185530137	3
807.488555840094	3
807.506926359348	1
807.525297087899	0
807.54366802558	6
807.562039172557	0
807.580410528665	1
807.598782094235	29
807.617153869102	12
807.635525853099	0
807.653898046393	7
807.672270448983	1
807.690643060704	8
807.709015881887	13
807.727388912201	10
807.745762151811	15
807.764135600718	4
807.782509258921	7
807.800883126255	3
807.819257202886	0
807.837631488813	1
807.856005984037	0
807.874380688557	0
807.892755602208	2
807.911130725322	12
807.9295060574	12
807.947881598941	0
807.966257349612	0
807.984633309746	1
808.003009479011	0
808.021385857573	1
808.039762445431	1
808.058139242586	6
808.076516248872	2
808.094893464454	1
808.113270889333	23
808.131648523509	13
808.150026366982	3
808.168404419419	5
808.186782681486	0
808.205161152517	3
808.22353983301	5
808.241918722801	2
808.260297821723	7
808.278677129941	3
808.297056647622	8
808.315436374268	11
808.333816310377	13
808.35219645545	6
808.370576810153	2
808.388957373987	6
808.407338146951	13
808.425719129379	3
808.444100320937	0
808.462481721792	0
808.480863331944	6
808.499245151227	0
808.517627179973	1
808.536009418016	1
808.554391865024	0
808.572774521495	0
808.591157387263	6
808.609540462162	0
808.627923746524	3
808.646307239851	0
808.664690942641	2
808.683074854728	2
808.701458975947	0
808.719843306628	3
808.738227846274	0
808.756612595384	0
808.774997553791	5
808.793382721328	0
808.811768098329	2
808.830153684295	8
808.848539479724	8
808.866925484451	2
808.885311698308	0
808.903698121463	0
808.922084754081	7
808.940471595664	6
808.95885864671	2
808.977245906887	2
808.995633376362	0
809.014021055134	0
809.032408943203	10
809.050797040404	14
809.069185346901	19
809.087573862862	6
809.105962587955	0
809.124351522178	9
809.142740665865	2
809.161130018683	0
809.179519580799	6
809.197909352212	3
809.216299332922	1
809.234689522764	0
809.253079922069	1
809.271470530339	4
809.289861348239	3
809.30825237527	12
809.326643611433	6
809.345035056893	0
809.36342671165	0
809.381818575705	0
809.400210649057	0
809.418602931541	4
809.436995423322	5
809.455388124401	2
809.473781034777	4
809.492174154451	0
809.510567483256	1
809.528961021359	4
809.547354768926	0
809.565748725457	0
809.584142891453	1
809.602537266579	0
809.620931851004	2
809.639326644893	1
809.657721647746	5
809.676116860063	3
809.694512281512	4
809.712907912259	8
809.731303752303	2
809.749699801645	6
809.768096060285	1
809.786492528056	0
809.804889205125	0
809.823286091491	2
809.841683186989	0
809.860080491951	0
809.878478006211	8
809.896875729436	3
809.915273662292	1
809.933671804279	0
809.952070155397	2
809.970468715814	11
809.988867485528	17
810.00726646454	10
810.02566565285	1
810.044065050291	4
810.062464657197	1
810.080864473068	5
810.099264498569	1
810.117664733036	0
810.136065176967	3
810.15446583003	3
810.17286669239	0
810.191267764049	0
810.209669045005	0
810.228070535093	8
810.246472234479	6
810.26487414333	1
810.283276261146	6
810.301678588426	0
810.320081125004	0
810.338483870548	0
810.356886825722	0
810.375289989862	5
810.393693363466	3
810.412096946368	15
810.430500738235	8
810.448904739734	8
810.467308950197	7
810.485713370126	3
810.504117999352	5
810.522522837544	0
810.540927885367	1
810.559333142321	4
810.577738608407	3
810.596144283792	3
810.614550168475	6
810.632956262456	10
810.651362565735	2
810.669769078146	12
810.688175800021	24
810.706582731029	6
810.724989871335	0
810.743397220939	0
810.761804779675	3
810.780212547875	4
810.798620525208	0
810.817028711839	10
810.835437107602	1
810.853845712829	0
810.872254527189	0
810.890663550846	0
810.909072783803	0
810.927482226057	6
810.945891877611	6
810.964301738295	0
810.982711808279	0
811.001122087394	0
811.019532575974	7
811.037943273853	2
811.056354180864	1
811.074765297173	0
811.093176622781	0
811.11158815752	10
811.129999901725	9
811.148411855062	1
811.166824017697	2
811.185236389631	3
811.203648970864	2
811.222061761228	6
811.240474760891	0
811.258887969852	1
811.277301388113	0
811.295715015672	1
811.314128852362	0
811.332542898352	0
811.35095715364	4
811.369371618227	3
811.387786291946	0
811.40620117513	4
811.424616267446	4
811.443031569061	2
811.461447079975	4
811.479862800021	5
811.498278729532	6
811.516694868175	6
811.535111216118	3
811.553527773358	0
811.571944539898	1
811.590361515403	0
811.60877870054	0
811.627196094643	4
811.645613698211	7
811.664031511079	1
811.682449533078	1
811.700867764376	0
811.719286204973	0
811.737704854869	3
811.756123714064	1
811.774542782224	6
811.792962060017	3
811.811381546942	1
811.829801242999	10
811.848221148522	15
811.866641263177	4
811.885061587131	1
811.903482120384	1
811.921902862769	9
811.94032381462	3
811.958744975603	1
811.977166345886	0
811.995587925467	0
812.014009714347	0
812.03243171236	4
812.050853919839	4
812.069276336283	0
812.087698962193	0
812.106121797402	7
812.124544841743	11
812.142968095551	4
812.161391558324	2
812.179815230562	2
812.1982391121	0
812.216663202771	1
812.235087502907	0
812.253512012009	0
812.271936730577	5
812.290361658444	6
812.308786795444	1
812.32721214191	1
812.345637697341	0
812.364063462239	4
812.382489436435	3
812.400915619764	2
812.419342012393	5
812.43776861432	3
812.456195425547	9
812.474622445907	3
812.493049675566	5
812.511477114691	10
812.529904762948	3
812.548332620338	6
812.566760687195	4
812.58518896335	0
812.603617448472	4
812.622046143059	3
812.640475046946	7
812.658904159966	6
812.677333482452	4
812.695763014071	0
812.714192754988	0
812.732622705039	0
812.751052864556	3
812.769483233206	5
812.787913811155	3
812.806344598403	1
812.824775594951	2
812.843206800632	3
812.861638215613	7
812.880069839893	0
812.898501673472	0
812.916933716351	2
812.935365968363	1
812.953798429674	10
812.972231100285	17
812.990663980196	6
813.009097069406	0
813.027530367749	3
813.045963875392	5
813.064397592501	0
813.082831518576	1
813.101265654117	1
813.119699998792	1
813.138134552766	3
813.156569316207	0
813.175004288613	3
813.193439470487	1
813.211874861493	14
813.230310461799	11
813.248746271404	11
813.26718229031	8
813.285618518348	1
813.304054955853	4
813.322491602491	1
813.340928458429	0
813.3593655235	0
813.377802798037	2
813.396240281874	3
813.414677974678	4
813.433115876948	5
813.451553988518	6
813.469992309221	8
813.488430839391	0
813.506869578693	0
813.525308527296	2
813.543747685199	8
813.562187052234	6
813.58062662857	5
813.599066414206	3
813.617506409141	5
813.635946613377	3
813.654387026745	3
813.672827649581	9
813.69126848155	10
813.709709522651	1
813.72815077322	0
813.746592232922	1
813.765033902091	14
813.783475780392	2
813.801917867828	4
813.82036016473	2
813.838802670932	4
813.857245386267	1
813.875688310903	1
813.894131444671	0
813.912574787907	1
813.931018340443	2
813.949462102112	2
813.967906073082	0
813.986350253184	0
814.004794642754	1
814.023239241623	0
814.04168404946	1
814.06012906693	0
814.078574293534	0
814.097019729271	11
814.115465374308	2
814.133911228645	0
814.152357292283	0
814.170803565221	0
814.189250047292	0
814.207696738831	0
814.226143639503	0
814.244590749475	9
814.263038068748	0
814.281485597154	0
814.299933335027	3
814.318381282034	2
814.336829438174	1
814.355277803781	0
814.373726378522	0
814.392175162731	4
814.410624156073	7
814.429073358715	4
814.447522770657	5
814.465972391733	4
814.48442222211	7
814.502872261954	6
814.521322510765	4
814.539772969043	2
814.558223636621	1
814.576674513167	0
814.595125599346	10
814.613576894492	2
814.632028399106	0
814.65048011302	0
814.668932035901	6
814.687384168416	3
814.705836510065	0
814.724289060848	0
814.742741821098	0
814.761194790315	2
814.779647969167	10
814.798101357152	2
814.81655495427	0
814.835008760857	0
814.853462776577	2
814.871917001598	0
814.890371435919	0
814.908826079375	3
814.92728093213	3
814.945735994354	0
814.964191265544	5
814.982646746203	11
815.001102435994	3
815.019558335254	4
815.038014443648	0
815.056470761342	0
815.074927288337	0
815.093384024632	0
815.111840970062	0
815.130298124792	9
815.148755488657	3
815.167213061989	2
815.185670844622	2
815.204128836388	1
815.222587037456	0
815.241045447825	7
815.259504067494	13
815.277962896465	3
815.296421934402	0
815.314881181974	1
815.33334063868	0
815.351800304521	2
815.370260179829	2
815.388720264271	9
815.407180558014	0
815.425641061058	8
815.444101773236	0
815.462562694882	0
815.481023825662	3
815.499485165743	4
815.517946715125	7
815.536408473641	2
815.554870441625	1
815.573332618911	7
815.591795005163	19
815.610257600883	12
815.628720405738	2
815.647183420061	3
815.665646643517	6
815.684110076275	12
815.702573718334	3
815.721037569695	2
815.739501630189	2
815.757965899984	6
815.776430379081	2
815.794895067479	3
815.813359965178	0
815.831825072012	1
815.850290388146	8
815.868755913582	4
815.887221648152	4
815.90568759219	0
815.924153745363	1
815.942620108004	1
815.961086679779	0
815.979553460688	0
815.998020451066	18
816.016487650578	14
816.034955059391	1
816.053422677506	0
816.071890504922	0
816.090358541472	0
816.108826787491	1
816.127295242477	0
816.145763907099	0
816.164232780688	2
816.182701863745	5
816.201171155937	9
816.21964065743	4
816.238110368224	2
816.256580288153	2
816.275050417551	1
816.293520756083	4
816.311991303916	3
816.330462061051	15
816.348933027488	3
816.367404203059	0
816.385875587931	1
816.404347182105	9
816.422818985581	1
816.441290998358	2
816.459763220269	6
816.478235651482	6
816.496708291997	1
816.515181141813	0
816.533654200932	0
816.552127469184	2
816.570600946738	13
816.589074633761	7
816.607548529752	0
816.626022635211	3
816.644496949804	17
816.6629714737	7
816.681446206897	1
816.699921149396	0
816.718396301029	0
816.736871662132	17
816.755347232369	11
816.773823011907	3
816.79229900058	3
816.810775198723	3
816.829251606167	3
816.847728222578	3
816.866205048459	0
816.884682083641	2
816.903159328125	0
816.921636781744	6
816.940114444665	2
816.958592316887	4
816.977070398412	1
816.995548689071	0
817.014027189032	0
817.032505898295	1
817.05098481686	9
817.069463944727	5
817.087943281728	7
817.106422828199	8
817.124902583805	11
817.143382548545	1
817.161862722754	3
817.180343106099	1
817.198823698912	0
817.21730450086	1
817.235785512111	12
817.254266732496	5
817.272748162183	3
817.29122980134	6
817.309711649631	3
817.328193707224	1
817.346675973953	1
817.36515845015	4
817.383641135483	1
817.402124030117	0
817.420607133887	0
817.439090447126	2
817.457573969667	2
817.476057701343	0
817.494541642321	0
817.513025792434	0
817.531510152017	1
817.549994720901	7
817.568479498754	3
817.586964486243	10
817.605449682867	4
817.623935088627	0
817.642420703688	10
817.660906528052	3
817.679392561718	0
817.697878804686	0
817.71636525679	4
817.734851918362	1
817.75333878907	0
817.771825869081	2
817.790313158394	1
817.808800656841	2
817.827288364592	3
817.845776281811	0
817.864264407999	0
817.882752743656	0
817.901241288449	0
817.919730042711	0
817.938219006108	5
817.956708178641	5
817.975197560643	7
817.993687151947	7
818.012176952387	0
818.03066696213	9
818.049157181175	18
818.067647609522	1
818.086138247004	0
818.104629093789	1
818.123120149877	0
818.141611415267	4
818.16010288996	1
818.178594573788	0
818.197086466918	3
818.215578569352	0
818.234070881087	5
818.252563402126	8
818.271056132299	1
818.289549071776	1
818.308042220555	0
818.326535578636	7
818.345029145853	0
818.36352292254	1
818.382016908362	3
818.400511103487	0
818.419005507915	3
818.437500121478	5
818.455994944511	3
818.47448997668	2
818.492985218151	6
818.511480668925	2
818.529976328835	1
818.548472198047	1
818.566968276729	2
818.58546456438	0
818.6039610615	0
818.622457767924	0
818.640954683483	5
818.659451808345	3
818.677949142509	2
818.696446685977	0
818.71494443858	5
818.733442400486	2
818.751940571862	3
818.770438952374	7
818.788937542021	2
818.807436341138	1
818.825935349224	7
818.844434566948	3
818.862933993807	4
818.881433629801	0
818.899933475266	0
818.918433529867	0
818.936933793771	0
818.955434266977	1
818.973934949319	10
818.992435841132	14
819.01093694208	0
819.029438252332	1
819.047939771886	4
819.066441500576	9
819.084943438737	3
819.103445586033	1
819.121947942633	3
819.140450508535	7
819.158953283574	3
819.177456268082	1
819.195959461727	1
819.214462864675	3
819.232966476925	0
819.25147029848	0
819.269974329169	0
819.288478569163	0
819.306983018459	5
819.325487677058	9
819.343992544793	0
819.362497621832	0
819.381002908341	4
819.399508403986	3
819.418014108767	7
819.436520023019	9
819.455026146406	0
819.473532479097	0
819.492039021091	5
819.510545772389	3
819.529052732822	5
819.547559902559	1
819.566067281766	5
819.584574870109	4
819.603082667589	0
819.621590674539	0
819.640098890625	4
819.658607316015	0
819.677115950708	1
819.695624794537	2
819.714133847836	3
819.73264311044	2
819.751152582012	1
819.769662263054	4
819.788172153233	3
819.806682252883	0
819.825192561836	0
819.843703079758	1
819.862213807151	2
819.880724743847	4
819.89923588968	11
819.917747244983	7
819.936258809256	0
819.954770582999	0
819.973282566046	1
819.991794758229	0
820.010307159882	11
820.028819770673	20
820.047332590599	6
820.065845619996	7
820.08435885853	5
820.102872306367	1
820.121385963676	4
820.139899829953	25
820.158413905701	11
820.176928190586	6
820.195442684774	10
820.213957388266	2
820.232472301062	1
820.250987422993	0
820.269502754397	3
820.288018294936	11
820.306534044779	4
820.325050003759	2
820.34356617221	0
820.362082549965	2
820.380599136688	2
820.399115932883	0
820.417632938382	1
820.436150153016	4
820.454667577123	2
820.473185210366	1
820.491703052912	4
820.510221104763	1
820.52873936575	5
820.547257836041	3
820.565776515635	5
820.584295404534	1
820.602814502737	2
820.621333810076	0
820.639853326886	1
820.658373052833	0
820.676892987917	0
820.695413132472	0
820.713933486163	1
820.732454049326	2
820.750974821626	1
820.769495803062	1
820.788016993969	2
820.806538394014	3
820.825060003529	2
820.843581822182	4
820.86210384997	4
820.880626087231	8
820.899148533796	0
820.917671189497	3
820.936194054502	2
820.954717128644	16
820.973240412258	17
820.991763905176	6
821.010287607062	0
821.028811518421	2
821.047335639251	7
821.065859969051	0
821.084384508154	0
821.102909256562	9
821.121434214274	10
821.139959381291	3
821.158484757444	0
821.177010343069	12
821.195536137831	4
821.214062141897	0
821.232588355267	5
821.251114777774	0
821.269641409585	1
821.288168250868	0
821.306695301121	2
821.325222560845	7
821.343750029706	4
821.362277708039	4
821.380805595509	0
821.399333692116	0
821.417861998195	3
821.43639051341	12
821.454919238098	4
821.473448171922	3
821.491977315051	2
821.510506667484	4
821.529036229054	8
821.547565999929	2
821.566095980108	0
821.584626169592	0
821.60315656838	1
821.621687176305	0
821.640217993535	14
821.658749020069	5
821.677280256075	8
821.695811701051	6
821.714343355331	0
821.732875218916	6
821.751407291806	5
821.769939574	2
821.788472065498	9
821.807004766134	2
821.825537676074	1
821.844070795319	0
821.862604123869	6
821.881137661556	1
821.899671408715	0
821.918205365011	0
821.936739530611	1
821.955273905517	4
821.973808489559	3
821.992343283074	0
822.010878285726	0
822.029413497683	0
822.047948918945	0
822.066484549343	1
822.085020389047	7
822.103556438223	0
822.122092696368	0
822.140629163986	0
822.159165840909	8
822.177702726969	1
822.196239822333	1
822.214777126835	0
822.23331464081	13
822.251852364089	7
822.270390296506	6
822.288928438228	0
822.307466789254	4
822.326005349585	3
822.344544119054	14
822.363083097827	12
822.381622286074	6
822.400161683457	0
822.418701289978	2
822.437241105971	2
822.455781130934	0
822.474321365538	3
822.492861809279	3
822.511402462157	0
822.529943324508	0
822.548484395996	1
822.567025676789	7
822.585567166887	4
822.604108866123	7
822.622650774832	0
822.641192892678	0
822.659735219829	0
822.678277756285	0
822.696820501878	0
822.715363456777	1
822.733906621149	3
822.75244999449	1
822.770993577304	9
822.789537369424	1
822.808081370681	0
822.826625581243	1
822.84517000111	0
822.863714630283	0
822.882259468761	2
822.900804516376	10
822.919349773297	8
822.937895239522	3
822.956440915054	0
822.974986799722	0
822.993532893696	0
823.012079197143	6
823.030625709728	7
823.04917243145	23
823.067719362646	12
823.086266502979	8
823.104813852617	4
823.123361411561	12
823.141909179642	3
823.160457157197	3
823.179005344057	8
823.197553739886	4
823.216102345189	1
823.234651159798	9
823.253200183544	5
823.271749416763	1
823.290298858952	1
823.308848510783	2
823.327398371583	1
823.345948441689	2
823.364498721268	0
823.383049209985	0
823.401599908007	13
823.420150815167	5
823.438701931633	0
823.457253257572	0
823.475804792481	3
823.494356537031	10
823.512908490551	4
823.531460653377	1
823.550013025677	0
823.568565607114	2
823.587118397689	1
823.605671397737	0
823.624224606923	11
823.642778025583	9
823.661331653381	1
823.679885490316	1
823.698439536725	4
823.716993792272	6
823.735548257125	1
823.754102931283	0
823.772657814747	1
823.791212907349	6
823.809768209425	1
823.828323720639	1
823.846879441158	2
823.865435370815	17
823.883991509947	18
823.902547858384	8
823.921104415791	3
823.939661182671	0
823.958218158858	0
823.976775344183	0
823.995332738981	5
824.013890342917	0
824.032448156159	7
824.051006178708	0
824.069564410394	0
824.088122851386	0
824.106681501684	0
824.125240361288	5
824.143799430198	4
824.162358708246	10
824.1809181956	8
824.199477892428	5
824.218037798226	4
824.236597913499	4
824.255158237909	0
824.273718771625	0
824.292279514816	0
824.310840466976	1
824.32940162861	2
824.347962999383	2
824.366524579462	0
824.385086369015	12
824.403648367538	14
824.422210575535	2
824.44077299267	3
824.459335619111	1
824.477898454859	6
824.496461499913	7
824.515024754273	1
824.533588217771	7
824.552151890575	4
824.570715772686	0
824.589279864103	1
824.607844164658	1
824.626408674687	7
824.644973393855	5
824.663538322329	0
824.682103460109	0
824.700668807028	3
824.719234363253	7
824.737800128784	2
824.756366103621	4
824.774932287765	5
824.793498681047	1
824.812065283803	0
824.830632095698	3
824.8491991169	3
824.867766347407	5
824.886333787053	4
824.904901436006	4
824.923469294432	4
824.94203736183	1
824.960605638701	16
824.979174124712	9
824.997742820028	5
825.016311724819	0
825.034880838581	0
825.053450161817	0
825.072019694359	0
825.09058943604	0
825.109159387028	0
825.127729547154	1
825.146299916755	0
825.164870495662	0
825.183441283708	0
825.20201228106	0
825.220583487719	7
825.239154903516	3
825.257726528788	8
825.276298363031	5
825.294870406917	0
825.31344265994	2
825.332015122103	3
825.35058779374	18
825.369160674348	16
825.387733764599	3
825.406307063988	1
825.424880572516	5
825.44345429035	1
825.46202821766	1
825.48060235394	1
825.499176699695	0
825.517751254589	2
825.536326018957	0
825.554900992464	10
825.573476175278	1
825.592051567398	7
825.610627168826	2
825.629202979224	1
825.647778999265	0
825.666355228277	4
825.684931666764	1
825.703508314557	2
825.72208517149	2
825.740662237729	8
825.759239513275	8
825.777816998128	1
825.79639469212	1
825.814972595419	0
825.833550708025	0
825.852129030106	1
825.870707561157	0
825.889286301516	7
825.907865251181	4
825.926444410322	0
825.945023778601	1
825.96360335602	4
825.982183142913	6
826.000763138778	11
826.019343344286	3
826.037923758932	3
826.056504382717	2
826.075085215978	0
826.093666258378	0
826.112247510085	4
826.130828971098	0
826.149410641251	0
826.167992520879	9
826.186574609647	1
826.205156907721	6
826.223739415102	6
826.242322131623	0
826.26090505745	0
826.279488192753	0
826.298071537027	1
826.316655090776	1
826.335238853833	0
826.353822826028	0
826.372407007531	2
826.390991398341	0
826.409575998458	18
826.428160807883	5
826.446745826447	1
826.465331054318	5
826.483916491496	5
826.502502137813	5
826.521087993606	2
826.539674058538	1
826.558260332778	0
826.576846816493	5
826.595433509179	5
826.614020411341	3
826.632607522473	5
826.65119484325	1
826.669782373165	0
826.68837011222	9
826.70695806075	3
826.72554621842	7
826.744134585397	7
826.762723161682	11
826.781311947106	3
826.799900942005	0
826.818490146212	0
826.837079559391	2
826.855669182045	4
826.874259014006	0
826.892849055107	0
826.911439305683	1
826.930029765231	1
826.948620434254	1
826.967211312586	1
826.985802400056	0
827.004393697002	0
827.02298520292	0
827.041576918313	0
827.060168843014	1
827.078760976854	4
827.097353320002	2
827.115945872626	3
827.134538634221	0
827.153131605292	0
827.171724785502	3
827.190318175021	0
827.208911773847	0
827.22750558198	0
827.246099599422	0
827.264693826002	5
827.283288261891	5
827.301882907087	1
827.320477761423	1
827.339072825235	0
827.357668098355	0
827.376263580446	5
827.394859272182	3
827.413455172888	3
827.432051283071	6
827.450647602394	0
827.469244131024	3
827.487840868962	2
827.506437816208	10
827.525034972594	1
827.543632338288	0
827.562229913289	3
827.580827697599	3
827.599425691216	4
827.618023893973	15
827.636622306207	10
827.655220927411	13
827.673819758092	3
827.692418798081	9
827.71101804721	3
827.729617505815	7
827.74821717356	3
827.766817050612	0
827.785417136805	7
827.804017432306	6
827.822617937283	4
827.841218651399	0
827.859819574824	5
827.878420707389	0
827.89702204943	0
827.915623600611	1
827.9342253611	1
827.952827330729	6
827.971429509834	1
827.990031898247	0
828.008634495801	2
828.027237302662	1
828.045840318663	3
828.064443544141	11
828.083046978927	5
828.101650622685	5
828.120254476088	7
828.138858538462	12
828.157462810313	2
828.176067291303	0
828.194671981602	0
828.213276881209	0
828.231881990125	0
828.25048730818	8
828.269092835713	3
828.287698572216	5
828.306304518365	8
828.324910673654	2
828.343517038083	3
828.36212361182	0
828.380730394866	14
828.39933738722	15
828.417944588883	1
828.436551999685	2
828.455159619796	1
828.473767449383	5
828.492375487943	2
828.510983735979	2
828.529592193324	0
828.548200859809	0
828.566809735602	0
828.585418820536	13
828.604028114946	13
828.622637618665	3
828.641247331524	0
828.659857253691	1
828.678467384999	6
828.697077725784	12
828.715688275877	0
828.73429903511	4
828.752910003653	9
828.771521181503	7
828.790132568494	1
828.808744164962	0
828.82735597057	2
828.845967985487	0
828.864580209712	9
828.883192643078	1
828.901805285921	2
828.920418137736	2
828.939031199196	0
828.957644469796	1
828.976257949537	11
828.994871638587	11
829.013485537113	2
829.032099644612	0
829.050713961588	0
829.069328487704	4
829.087943223297	1
829.106558168031	0
829.125173322073	9
829.143788685425	3
829.162404258085	0
829.181020039885	1
829.199636030995	0
829.218252231245	1
829.236868640972	0
829.255485260008	4
829.274102088185	1
829.29271912567	4
829.311336372464	8
829.329953828568	8
829.348571493811	4
829.367189368364	0
829.385807452225	0
829.404425745565	0
829.423044247876	2
829.441662959664	7
829.460281880425	0
829.478901010831	2
829.497520350379	8
829.516139899066	0
829.534759657231	2
829.553379624537	6
829.571999801152	10
829.590620187076	1
829.60924078214	1
829.627861586682	5
829.646482600365	1
829.665103823357	0
829.683725255658	5
829.702346897099	2
829.72096874785	3
829.739590808079	0
829.758213077279	1
829.776835556126	0
829.795458243945	1
829.814081141073	7
829.832704247679	2
829.851327563257	0
829.869951088313	0
829.888574822677	0
829.907198766183	8
829.925822918998	9
829.944447281123	2
829.963071852556	9
829.981696633299	2
830.000321623183	4
830.018946822376	0
830.037572230878	0
830.056197848521	3
830.074823675642	5
830.093449711904	1
830.112075957475	0
830.130702412356	8
830.149329076546	5
830.167955949876	2
830.186583032685	8
830.205210324635	8
830.223837825894	2
830.242465536294	11
830.261093456171	3
830.27972158519	4
830.298349923519	1
830.316978471157	9
830.335607227935	9
830.354236194192	2
830.37286536959	3
830.391494754297	2
830.410124348314	2
830.428754151641	1
830.447384164108	0
830.466014385885	1
830.484644816971	1
830.503275457368	1
830.521906307073	1
830.54053736592	14
830.559168634077	5
830.577800111543	0
830.596431798318	1
830.615063694403	0
830.63369579963	1
830.652328114166	1
830.670960638012	3
830.689593371167	7
830.708226313632	1
830.726859465239	9
830.745492826155	0
830.76412639638	0
830.782760175747	1
830.801394164593	0
830.820028362748	2
830.838662770044	6
830.85729738665	2
830.875932212397	0
830.894567247623	0
830.913202491989	0
830.931837945666	2
830.950473608653	0
830.969109480949	0
830.987745562387	0
831.006381853303	0
831.02501835336	2
831.043655062727	1
831.062291981404	17
831.080929109223	5
831.099566446351	0
831.11820399279	1
831.136841748538	16
831.155479713596	4
831.174117887796	5
831.192756271305	0
831.211394864125	0
831.230033666254	5
831.248672677694	7
831.267311898275	9
831.285951328334	8
831.304590967535	4
831.323230815878	12
831.341870873699	0
831.360511140661	1
831.379151617103	2
831.397792302685	7
831.416433197409	1
831.435074301612	1
831.453715615125	4
831.472357137612	6
831.490998869745	2
831.509640810851	1
831.528282961436	5
831.546925321331	2
831.565567890199	1
831.584210668546	0
831.602853656203	0
831.621496853171	0
831.64014025928	0
831.658783874699	0
831.677427699428	0
831.696071733468	0
831.714715976649	0
831.733360429309	0
831.752005091111	0
831.770649962224	0
831.789295042646	2
831.80794033221	4
831.826585831085	1
831.845231539438	17
831.863877456764	16
831.88252358357	18
831.901169919517	8
831.919816464944	2
831.938463219512	0
831.95711018339	0
831.975757356579	0
831.994404738909	0
832.01305233055	6
832.031700131502	3
832.050348141764	22
832.068996361336	21
832.08764479005	3
832.106293428075	0
832.124942275579	5
832.143591332056	2
832.162240598012	0
832.180890073279	0
832.199539757519	0
832.218189651406	0
832.236839754267	14
832.255490066608	10
832.274140588259	0
832.292791318883	0
832.311442259155	1
832.330093408569	0
832.348744767125	3
832.367396334991	0
832.386048112168	4
832.404700098656	1
832.423352294623	2
832.442004699564	0
832.460657313815	3
832.479310137545	3
832.497963170249	2
832.516616412433	1
832.535269863758	13
832.553923524563	12
832.572577394509	8
832.591231473767	6
832.609885762335	0
832.628540260046	0
832.647194967236	0
832.665849883567	0
832.684505009041	0
832.703160343995	1
832.72181588826	2
832.740471641666	6
832.759127604384	9
832.777783776412	3
832.796440157751	13
832.815096748401	7
832.833753548024	5
832.852410557296	13
832.871067775542	5
832.889725203266	0
832.908382840303	1
832.927040686481	0
832.94569874197	0
832.96435700677	1
832.983015480712	8
833.001674164134	15
833.020333056698	6
833.038992158573	3
833.05765146976	0
833.076310990257	2
833.094970719897	5
833.113630659016	0
833.132290807109	0
833.150951164682	1
833.169611731566	3
833.188272507592	4
833.206933493098	8
833.225594687578	2
833.244256091537	0
833.262917704639	0
833.281579527221	0
833.300241558945	1
833.318903799981	15
833.337566250327	25
833.356228909985	19
833.374891778785	7
833.393554856897	0
833.412218144319	0
833.430881641053	1
833.449545347099	1
833.468209262117	0
833.486873386785	6
833.505537720426	12
833.524202263548	0
833.54286701598	3
833.561531977555	5
833.580197148442	3
833.598862528809	4
833.617528118149	2
833.63619391697	7
833.654859924933	1
833.673526142207	0
833.692192568793	0
833.710859204522	3
833.72952604973	4
833.74819310425	5
833.766860367744	1
833.785527840718	0
833.804195523004	0
833.822863414432	1
833.84153151534	0
833.860199825223	0
833.878868344754	13
833.897537073259	2
833.916206011076	3
833.934875158373	2
833.953544514813	1
833.972214080564	0
833.990883855627	0
834.009553839833	8
834.02822403335	4
834.046894436179	0
834.065565048319	0
834.084235869771	0
834.102906900197	6
834.121578140273	4
834.14024958949	0
834.15892124802	7
834.177593115692	5
834.196265192676	0
834.214937479141	0
834.233609974749	1
834.252282679499	21
834.27095559373	10
834.289628717104	3
834.308302049958	2
834.326975591955	0
834.345649343095	0
834.364323303716	22
834.382997473479	10
834.401671852555	0
834.420346440942	8
834.439021238641	13
834.457696245483	12
834.476371461806	3
834.495046887271	1
834.513722522048	2
834.532398365969	0
834.55107441937	2
834.569750681914	3
834.58842715377	0
834.607103834938	0
834.625780725417	0
834.64445782504	0
834.663135134144	0
834.681812652222	0
834.700490379949	1
834.719168316651	9
834.737846462665	0
834.756524818159	1
834.775203382797	1
834.793882156747	3
834.812561140008	9
834.831240332413	1
834.84991973413	0
834.868599345159	1
834.887279165499	5
834.905959195152	7
834.924639433948	3
834.943319882057	1
834.962000539477	3
834.980681406209	0
834.999362482254	0
835.018043767442	0
835.036725261941	0
835.055406965753	2
835.074088878878	15
835.092771001145	5
835.111453332894	4
835.130135873785	4
835.148818623989	0
835.167501583336	0
835.186184752165	4
835.204868130305	19
835.223551717589	2
835.242235514185	2
835.260919520094	2
835.279603735146	0
835.29828815951	2
835.316972793186	2
835.335657636175	7
835.354342688476	3
835.37302794992	0
835.391713420846	0
835.410399100915	5
835.429084990296	19
835.44777108899	9
835.466457396827	18
835.485143913977	23
835.503830640608	19
835.522517576213	8
835.5412047213	10
835.55989207553	10
835.578579639242	1
835.597267412097	2
835.615955394096	0
835.634643585576	1
835.653331986368	1
835.672020596304	3
835.690709415553	1
835.709398444114	0
835.728087681988	0
835.746777129005	0
835.765466785335	2
835.784156650977	7
835.802846725932	2
835.821537010199	4
835.84022750361	2
835.858918206334	0
835.87760911837	2
835.896300239719	8
835.914991570211	5
835.933683110186	0
835.952374859304	3
835.971066817734	3
835.989758985477	5
836.008451362364	5
836.027143948732	2
836.045836744245	5
836.064529749069	5
836.083222963207	0
836.101916386488	2
836.120610019252	8
836.139303861159	0
836.157997912378	0
836.176692172911	0
836.195386642587	1
836.214081321576	2
836.232776210046	7
836.251471307492	6
836.27016661442	9
836.28886213066	7
836.307557856044	19
836.326253790741	9
836.344949934751	0
836.363646288074	0
836.38234285054	4
836.40103962232	8
836.419736603412	11
836.438433793986	8
836.457131193535	2
836.475828802567	8
836.494526620573	6
836.51322464823	1
836.531922885031	13
836.550621330976	6
836.569319986403	6
836.588018850974	3
836.606717924858	0
836.625417208055	1
836.644116700396	0
836.662816402219	5
836.681516313186	6
836.700216433467	3
836.71891676306	3
836.737617301797	1
836.756318050017	7
836.77501900738	9
836.793720174057	12
836.812421550047	11
836.831123135181	2
836.849824929797	2
836.868526933557	0
836.88722914663	13
836.905931569017	7
836.924634200717	11
836.943337041561	2
836.962040091718	6
836.980743351188	2
836.999446819972	1
837.018150497899	4
837.03685438514	0
837.055558481864	1
837.074262787731	6
[truncated: 106,073 more rows]
