# Supplementary material for: Identification and tentative removal of collagen glue in Palaeolithic worked bone objects: implications for ZooMS and radiocarbon dating
Source: Sci Rep. 2023 Dec 13;13:22119. doi: 10.1038/s41598-023-49242-7 (PMC10719399; doi:10.1038/s41598-023-49242-7)
Supplement: Supplementary file 2 — Supplementary Information 2. [file 41598_2023_49242_MOESM2_ESM.zip › maldi raw files/780 IST_standard ext_A.txt]

799.903272375313	91
799.921554650217	88
799.93983713439	63
799.958119827662	56
799.976402730204	100
799.994685842017	128
800.012969162927	115
800.031252693109	136
800.049536432561	98
800.06782038111	78
800.086104538931	104
800.104388906023	85
800.122673482211	106
800.140958267498	87
800.159243262229	138
800.177528466057	143
800.195813879157	102
800.214099501353	72
800.232385332821	71
800.25067137356	105
800.268957623223	110
800.287244082504	98
800.305530750709	115
800.323817628185	136
800.342104714932	144
800.360392010777	142
800.378679515893	145
800.39696723028	120
800.415255153764	113
800.43354328652	99
800.451831628373	122
800.470120179671	140
800.488408939893	88
800.506697909559	89
800.524987088324	125
800.543276476359	107
800.561566073319	168
800.579855879897	137
800.598145895572	129
800.616436120172	103
800.634726554217	107
800.653017197532	180
800.671308049946	147
800.689599111457	133
800.707890382413	108
800.726181862467	90
800.744473551618	143
800.762765450215	122
800.781057557909	107
800.799349874701	99
800.817642400764	104
800.835935136099	79
800.854228080705	89
800.872521234408	127
800.890814597384	84
800.909108169283	121
800.927401950801	106
800.945695941417	102
800.963990140957	87
800.982284550115	128
801.000579168198	100
801.018873995553	90
801.037169032005	84
801.055464277902	148
801.073759732898	139
801.092055397164	79
801.110351270529	97
801.128647353165	103
801.146943645073	126
801.165240145905	129
801.183536856182	118
801.201833775731	84
801.220130904378	107
801.238428242296	123
801.256725789312	105
801.2750235456	88
801.293321510986	148
801.311619685817	101
801.329918069746	136
801.348216662774	131
801.366515465072	159
801.384814476643	170
801.403113697311	124
801.421413127252	176
801.439712766464	146
801.458012614947	141
801.476312672355	129
801.494612939209	119
801.51291341516	87
801.531214100384	116
801.549514994879	99
801.567816098298	129
801.586117411163	139
801.604418933126	121
801.622720664361	92
801.641022604868	83
801.659324754473	138
801.67762711335	111
801.695929681325	92
801.714232458745	101
801.73253544509	81
801.75083864088	114
801.769142045769	149
801.78744565993	108
801.805749483189	111
801.824053515719	105
801.842357757348	145
801.860662208249	106
801.878966868422	105
801.897271737693	61
801.91557681641	74
801.933882104225	100
801.952187601139	106
801.970493307324	98
801.988799222608	122
802.007105347338	102
802.025411680992	112
802.043718224091	119
802.062024976463	122
802.08033193776	78
802.098639108502	74
802.116946488169	80
802.135254077282	73
802.153561875493	72
802.171869882977	115
802.190178099732	136
802.208486525586	91
802.226795160712	113
802.245104004936	118
802.263413058607	145
802.281722321375	146
802.300031793243	131
802.318341474382	94
802.33665136462	122
802.354961464304	112
802.373271772913	128
802.391582290967	114
802.40989301812	94
802.428203954546	108
802.446515100243	124
802.464826454866	107
802.483138018934	123
802.501449792101	84
802.519761774541	67
802.538073966253	79
802.556386367063	86
802.574698977145	90
802.593011796327	100
802.611324824954	64
802.629638062506	83
802.647951509504	84
802.666265165602	99
802.684579030797	96
802.702893105439	64
802.721207389006	100
802.739521882018	87
802.75783658413	119
802.776151495514	89
802.794466616171	80
802.812781945752	106
802.83109748478	63
802.849413232906	84
802.867729190305	73
802.886045356977	64
802.904361732747	72
802.92267831779	105
802.940995111931	84
802.959312115519	50
802.977629328032	70
802.995946749991	82
803.014264381049	77
803.032582221206	84
803.050900270809	94
803.069218529337	99
803.087536997312	117
803.105855674385	83
803.124174560732	106
803.142493656351	82
803.160812961068	73
803.179132475059	73
803.197452197974	112
803.21577213051	110
803.234092271971	121
803.252412622704	120
803.270733182885	110
803.28905395199	111
803.307374930368	161
803.325696118019	153
803.344017514768	148
803.362339120791	152
803.380660936086	105
803.398982960481	113
803.417305194148	69
803.435627637088	99
803.453950288953	99
803.472273150439	74
803.49059622085	62
803.508919500533	76
803.52724298949	76
803.545566687545	66
803.563890594874	98
803.582214711302	102
803.600539037176	73
803.618863572149	69
803.637188316222	42
803.655513269741	47
803.673838432186	50
803.692163804077	91
803.710489384894	72
803.728815175158	48
803.747141174694	49
803.765467383156	55
803.783793801065	44
803.802120428073	75
803.820447264354	85
803.838774309734	63
803.857101564561	73
803.875429028488	70
803.893756701513	70
803.912084583812	54
803.93041267521	59
803.948740976054	93
803.967069485825	79
803.985398205042	79
804.003727133358	97
804.022056270948	65
804.040385617637	105
804.058715173599	82
804.077044938834	116
804.095374913169	49
804.113705096777	64
804.132035489658	83
804.150366091638	82
804.168696902892	80
804.187027923245	97
804.205359153045	73
804.223690591945	81
804.242022239944	107
804.260354097216	77
804.278686163587	83
804.297018439406	111
804.31535092415	79
804.333683618342	105
804.352016521633	132
804.370349634198	113
804.388682955861	123
804.407016486798	116
804.425350227009	99
804.443684176319	71
804.462018334902	63
804.480352702759	114
804.498687279716	82
804.517022065945	73
804.535357061275	53
804.553692266051	48
804.572027679754	40
804.590363302903	37
804.608699135153	46
804.627035176502	89
804.645371427298	72
804.66370788702	56
804.682044556189	84
804.700381434458	93
804.718718522001	88
804.737055818817	68
804.755393324559	81
804.773731039748	80
804.792068964037	59
804.810407097599	75
804.828745440436	74
804.847083992371	29
804.865422753581	64
804.88376172389	94
804.902100903647	74
804.920440292329	67
804.938779890459	78
804.957119697689	38
804.975459714019	54
804.993799939796	61
805.012140374499	79
805.03048101865	89
805.0488218719	49
805.067162934424	77
805.085504206223	105
805.10384568712	89
805.122187377292	77
805.140529276563	87
805.158871385108	89
805.177213702753	82
805.195556229846	76
805.213898966039	124
805.232241911331	99
805.250585065897	104
805.268928429738	85
805.287272002678	83
805.305615784892	111
805.32395977638	94
805.342303976967	93
805.360648386829	108
805.378993005965	125
805.3973378342	96
805.415682871709	148
805.434028118319	132
805.452373574202	80
805.470719239359	74
805.489065113617	114
805.507411197148	90
805.525757489953	88
805.544103991858	60
805.562450703038	59
805.580797623317	68
805.599144753044	72
805.617492091698	56
805.635839639799	60
805.654187397001	78
805.672535363477	42
805.690883539052	65
805.709231923902	50
805.727580517852	54
805.745929321076	61
805.764278333574	93
805.782627555172	75
805.800976986219	102
805.819326626365	81
805.837676475612	79
805.856026534133	62
805.874376801754	55
805.892727278823	36
805.911077964818	48
805.929428860262	46
805.94777996498	89
805.966131278624	75
805.984482801717	57
806.002834533735	54
806.021186475202	53
806.039538625769	43
806.057890985785	45
806.076243554726	73
806.094596332942	77
806.112949320433	66
806.131302517023	85
806.149655923062	68
806.168009538202	54
806.186363362441	79
806.204717395955	66
806.22307163857	89
806.241426090632	84
806.259780751622	69
806.278135622059	161
806.296490701771	120
806.314845990409	153
806.333201488496	127
806.351557195509	95
806.369913111971	97
806.388269237533	130
806.406625572544	108
806.424982116481	62
806.443338869692	60
806.461695832178	107
806.480053003939	60
806.4984103848	78
806.516767974761	78
806.535125774172	83
806.553483782682	74
806.571842000293	76
806.590200427353	64
806.608559063514	66
806.626917908774	67
806.64527696331	58
806.66363622712	60
806.681995700205	82
806.70035538239	44
806.71871527385	49
806.737075374411	38
806.755435684246	58
806.773796203182	71
806.792156931566	54
806.810517869052	92
806.828879015638	91
806.847240371498	99
806.865601936634	79
806.883963710869	73
806.902325694554	44
806.920687887166	56
806.939050289052	41
806.957412900213	49
806.975775720649	79
806.994138750185	122
807.012501988997	71
807.030865436909	42
807.049229094096	88
807.067592960557	52
807.08595703612	66
807.104321320957	74
807.12268581507	61
807.141050518283	52
807.159415430771	63
807.177780552359	72
807.196145883397	64
807.214511423362	83
807.232877172775	89
807.251243131115	111
807.269609298905	127
807.287975675969	113
807.306342262135	96
807.3247090574	86
807.343076061941	92
807.361443275758	79
807.379810698675	81
807.398178331041	98
807.416546172508	89
807.434914223076	79
807.453282482919	72
807.471650951863	93
807.490019630256	97
807.50838851775	96
807.526757614346	58
807.545126920216	86
807.563496435361	42
807.581866159782	43
807.600236093129	40
807.618606235926	51
807.636976587998	52
807.655347148996	79
807.673717919444	62
807.692088898994	69
807.710460087818	65
807.728831485743	61
807.747203093118	81
807.765574909594	52
807.783946935171	33
807.802319170023	63
807.820691613977	76
807.83906426738	49
807.857437129709	44
807.875810201488	64
807.894183482369	70
807.912556972524	66
807.930930671781	59
807.949304580313	47
807.967678698121	59
807.98605302503	82
808.004427561214	72
808.022802306673	64
808.041177261234	71
808.05955242507	30
808.077927798007	102
808.096303380394	118
808.114679171883	75
808.133055172472	77
808.151431382337	73
808.169807801303	80
808.188184429719	69
808.206561267062	104
808.224938313854	87
808.243315569748	80
808.261693034918	92
808.280070709363	76
808.298448592735	74
808.316826685557	149
808.33520498748	119
808.353583498679	124
808.371962219153	131
808.390341148729	102
808.40872028758	99
808.427099635533	73
808.445479192936	75
808.463858959266	93
808.482238935045	85
808.500619119926	54
808.518999513909	82
808.537380117341	56
808.555760929701	31
808.57414195151	75
808.592523182421	63
808.610904622608	95
808.629286272071	109
808.647668130635	93
808.666050198474	59
808.684432475241	62
808.702814961632	100
808.721197656951	63
808.739580561545	51
808.75796367559	48
808.776346998562	68
808.794730530809	83
808.813114272332	49
808.831498222957	66
808.849882383032	77
808.868266752035	57
808.886651330313	102
808.905036117867	66
808.923421114697	77
808.941806320629	82
808.960191735836	68
808.978577360145	83
808.99696319373	86
809.015349236591	69
809.033735488554	57
809.052121949793	85
809.070508620308	97
809.088895499924	74
809.107282588816	77
809.12566988681	54
809.144057394255	46
809.162445110627	69
809.180833036449	81
809.199221171198	72
809.217609515398	55
809.235998068875	74
809.254386831453	87
809.272775803132	82
809.291164984088	128
809.30955437432	150
809.327943973653	212
809.346333782437	204
809.364723800324	229
809.383114027311	233
809.401504463575	216
809.419895108941	197
809.438285963757	135
809.456677027675	116
809.475068300695	126
809.493459783166	82
809.511851474564	81
809.530243375413	95
809.548635485189	68
809.567027804416	60
809.585420332919	67
809.60381307035	73
809.622206017231	98
809.640599173215	92
809.658992538474	63
809.677386112836	80
809.695779896648	62
809.714173889562	43
809.732568091579	60
809.750962502871	68
809.769357123266	63
809.787751953111	67
809.806146991884	73
809.824542240108	57
809.842937697609	53
809.861333364036	68
809.879729239915	85
809.898125324721	81
809.916521618979	91
809.934918122338	59
809.953314835149	41
809.971711756886	72
809.990108887901	87
810.008506228192	80
810.026903777585	93
810.045301536429	63
810.0636995042	47
810.082097681423	46
810.100496067748	75
810.118894663175	85
810.137293468053	66
810.155692481859	83
810.174091705116	77
810.192491137649	80
810.21089077911	103
810.229290630023	84
810.247690690037	126
810.266090959329	128
810.284491437722	169
810.302892125392	154
810.321293022339	180
810.339694128213	219
810.358095443714	226
810.376496968142	198
810.394898701846	155
810.413300644828	155
810.431702796912	117
810.450105158272	101
810.46850772891	141
810.486910508649	95
810.505313497666	85
810.523716695959	70
810.542120103355	53
810.560523720027	67
810.578927545802	103
810.597331580854	60
810.615735825182	54
810.634140278613	55
810.652544941321	86
810.670949813131	139
810.689354894393	96
810.707760184757	52
810.726165684224	82
810.744571393142	86
810.762977310987	81
810.781383438285	105
810.799789774685	74
810.818196320187	48
810.836603075141	77
810.855010039022	87
810.873417212356	70
810.891824594792	81
810.910232186505	71
810.928639987495	66
810.947047997587	105
810.965456216956	52
810.983864645428	61
811.002273283177	81
811.020682130029	69
811.039091186332	87
811.057500451738	81
811.075909926247	72
811.094319610032	63
811.112729503095	72
811.131139605261	94
811.149549916703	83
811.167960437423	69
811.18637116742	57
811.204782106345	59
811.223193254722	65
811.241604612201	99
811.260016178958	86
811.278427954817	100
811.296839939953	174
811.315252134542	209
811.333664537884	232
811.352077150853	296
811.370489972749	328
811.388903004098	311
811.407316244549	220
811.425729694103	181
811.444143352934	192
811.462557221043	132
811.480971298254	57
811.499385584743	80
811.517800080509	76
811.536214785553	84
811.554629699524	77
811.573044822948	61
811.591460155475	59
811.609875697279	59
811.628291448186	41
811.646707408545	93
811.665123578007	71
811.683539956571	64
811.701956544413	76
811.720373341358	53
811.738790347755	50
811.757207563081	68
811.775624987858	81
811.794042621739	75
811.812460464897	58
811.830878517332	96
811.849296778696	78
811.867715249512	45
811.886133929431	54
811.904552818628	58
811.922971917102	70
811.941391224679	54
811.959810741534	51
811.978230467492	60
811.996650402902	87
812.015070547241	107
812.033490901032	85
812.051911463926	78
812.070332235923	52
812.088753217372	68
812.107174407749	83
812.12559580758	106
812.144017416688	129
812.162439234724	87
812.180861262212	80
812.199283498804	91
812.217705944674	70
812.236128599647	85
812.254551463897	96
812.272974537425	103
812.291397820057	128
812.309821311966	132
812.328245012978	118
812.346668923268	161
812.365093042837	205
812.383517371508	182
812.401941909632	160
812.420366656684	127
812.438791613014	137
812.457216778623	117
812.475642153509	106
812.494067737498	102
812.512493530765	102
812.530919533136	121
812.549345744784	103
812.567772165711	100
812.586198795741	88
812.604625635048	71
812.623052683634	77
812.641479941323	62
812.65990740829	95
812.678335084361	106
812.696762969884	79
812.715191064336	54
812.733619368241	40
812.752047881248	75
812.770476603534	54
812.788905534924	51
812.807334675591	96
812.825764025537	60
812.844193584411	85
812.862623352738	63
812.881053330344	65
812.899483517052	97
812.917913913039	96
812.93634451813	85
812.954775332498	99
812.97320635597	76
812.991637588895	87
813.010069030924	73
813.028500682056	78
813.046932542641	122
813.065364612154	92
813.083796891121	87
813.102229379017	101
813.120662076365	84
813.139094982992	67
813.157528098722	113
813.175961423556	78
813.194394957669	61
813.212828701059	98
813.231262653728	112
813.249696815501	104
813.268131186551	109
813.286565766706	148
813.305000556139	140
813.323435554675	102
813.341870762665	134
813.360306179758	126
813.378741805955	128
813.397177641605	157
813.415613686185	130
813.434049940217	118
813.452486403353	111
813.470923075767	125
813.489359957286	94
813.507797048082	110
813.526234348158	110
813.544671857162	128
813.563109575794	114
813.581547503355	108
813.599985640195	76
813.618423986313	93
813.636862541535	92
813.655301306036	62
813.673740279816	75
813.692179462699	106
813.71061885486	105
813.729058456301	109
813.747498266845	116
813.765938286493	119
813.784378515594	76
813.802818953799	66
813.821259601283	57
813.839700457871	45
813.858141523738	90
813.876582798883	88
813.895024283132	67
813.91346597666	85
813.931907879292	93
813.950349991202	102
813.968792312392	95
813.98723484286	108
814.005677582432	85
814.024120531108	66
814.042563689237	84
814.061007056296	80
814.079450632809	108
814.0978944186	111
814.11633841332	111
814.134782617494	102
814.153227030597	97
814.171671653154	68
814.190116484815	113
814.20856152593	106
814.227006775974	77
814.245452235297	85
814.263897904074	107
814.28234378178	89
814.300789868764	145
814.319236164853	133
814.337682670396	114
814.356129385043	149
814.374576308969	114
814.393023441999	95
814.411470784308	95
814.429918335896	101
814.448366096588	110
814.466814066559	77
814.485262245634	61
814.503710633989	82
814.522159231622	98
814.54060803836	59
814.559057054376	95
814.577506279672	76
814.595955714072	104
814.614405357752	70
814.632855210535	102
814.651305272773	89
814.669755543939	99
814.68820602456	66
814.706656714285	74
814.72510761329	54
814.743558721398	59
814.762010038786	74
814.780461565453	92
814.79891330105	70
814.817365246275	86
814.83581740043	61
814.854269763864	50
814.872722336578	66
814.891175118396	101
814.909628109493	57
814.928081309869	99
814.94653471935	56
814.96498833811	92
814.983442165974	98
815.001896203293	89
815.020350449542	86
815.038804905244	78
815.057259570051	78
815.075714444138	70
815.094169527328	97
815.112624819799	93
815.131080321548	89
815.149536032227	86
815.167991952536	93
815.186448081774	135
815.204904420291	127
815.223360968088	132
815.24181772499	92
815.260274691171	79
815.278731866631	72
815.297189251196	98
815.315646845041	131
815.334104648165	159
815.352562660394	181
815.371020881727	164
815.389479312515	144
815.407937952407	119
815.426396801579	87
815.444855859855	126
815.463315127411	95
815.481774604247	105
815.500234290187	114
815.518694185408	53
815.537154289732	77
815.555614603336	78
815.57407512622	50
815.592535858209	46
815.610996799653	83
815.629457950025	84
815.647919309853	59
815.666380878611	67
815.684842656823	78
815.70330464414	66
815.721766840736	84
815.740229246613	77
815.758691861419	67
815.77715468568	90
815.795617719045	58
815.814080961866	68
815.832544413616	76
815.851008074647	84
815.869471944956	79
815.887936024546	79
815.906400313241	142
815.92486481104	119
815.943329518295	79
815.961794434654	90
815.980259560293	73
815.998724895037	85
816.017190439061	62
816.035656192365	76
816.054122154773	79
816.072588326462	64
816.091054707256	59
816.109521297329	60
816.127988096683	67
816.146455105141	84
816.164922322879	99
816.183389749898	91
816.201857386021	78
816.220325231425	82
816.238793285933	113
816.257261549896	114
816.27573002279	99
816.294198705138	86
816.312667596592	116
816.331136697151	106
816.349606007165	81
816.368075526283	109
816.386545254507	110
816.405015192011	101
816.423485338795	122
816.441955694859	125
816.460426260029	128
816.478897034478	99
816.497368018033	75
816.515839210868	85
816.534310612808	73
816.552782224203	66
816.571254044703	66
816.589726074309	55
816.60819831337	82
816.626670761361	79
816.645143418807	58
816.663616285358	46
816.682089361015	79
816.700562646127	61
816.719036140344	86
816.737509843667	77
816.755983756269	55
816.774457878153	47
816.792932209316	52
816.811406749585	94
816.829881499134	60
816.848356457788	90
816.866831625723	79
816.885307002763	100
816.903782589258	67
816.922258384859	88
816.940734389565	105
816.959210603727	75
816.977687026819	78
816.996163659367	85
817.014640501019	101
817.033117551953	105
817.051594811991	53
817.07007228131	49
817.08854995991	69
817.107027847615	88
817.125505944601	104
817.143984250692	111
817.162462766063	79
817.180941490715	77
817.199420424473	108
817.217899567686	135
817.23637891983	106
817.254858481254	86
817.273338251959	125
817.291818231944	106
817.310298421035	103
817.328778819407	94
817.347259426884	103
817.365740243641	91
817.38422126968	104
817.402702504999	107
817.421183949248	82
817.439665602954	76
817.458147465765	84
817.476629537856	80
817.495111819053	89
817.513594309707	97
817.532077009465	77
817.550559918329	56
817.569043036474	74
817.587526363725	72
817.606009900432	114
817.624493646069	93
817.642977601162	98
817.661461765536	90
817.67994613884	77
817.698430721601	71
817.716915513467	64
817.735400514614	98
817.753885724867	93
817.7723711444	56
817.790856773215	50
817.809342611135	55
817.827828658336	64
817.846314914643	89
817.86480138023	57
817.883288055099	74
817.901774939074	84
817.920262032504	59
817.938749334866	55
817.957236846683	58
817.975724567431	60
817.994212497635	99
818.012700637121	59
818.031188985537	70
818.049677543409	50
818.068166310387	52
818.086655286646	71
818.105144472011	80
818.123633866657	59
818.142123470584	58
818.160613283617	53
818.179103305931	47
818.197593537351	61
818.216083978052	97
818.234574628034	100
818.253065487122	84
818.271556555667	103
818.290047833142	114
818.308539320074	130
818.327031015937	117
818.345522921256	104
818.364015035681	124
818.382507359387	133
818.400999892374	54
818.419492634468	121
818.437985585842	87
818.456478746323	90
818.474972116085	82
818.493465694953	70
818.511959483277	62
818.530453480708	49
818.548947687245	72
818.567442103063	67
818.585936728162	85
818.604431562543	43
818.62292660603	66
818.641421858622	89
818.659917320672	75
818.678412991652	87
818.69690887209	90
818.715404961633	66
818.733901260458	51
818.752397768564	79
818.770894485776	78
818.78939141227	71
818.80788854787	66
818.826385892751	68
818.844883446739	64
818.863381210183	53
818.881879182734	58
818.900377364391	65
818.918875755504	92
818.937374355549	90
818.955873165051	100
818.974372183658	68
818.992871411548	77
819.011370848543	64
819.02987049482	56
819.048370350379	58
819.066870415044	63
819.085370688991	47
819.103871172044	87
819.122371864379	59
819.140872765995	43
819.159373876718	48
819.177875196898	67
819.196376726008	86
819.2148784644	95
819.233380412075	53
819.251882569031	49
819.270384935093	57
819.288887510437	69
819.307390295063	82
819.325893288619	100
819.344396491633	103
819.362899903929	152
819.381403525156	118
819.39990735584	136
819.41841139563	108
819.436915644703	102
819.455420103057	124
819.473924770517	102
819.49242964726	83
819.510934733109	69
819.52944002824	64
819.547945532652	117
819.566451246172	113
819.584957168973	129
819.603463301056	65
819.621969642246	63
819.640476192717	53
819.658982952295	93
819.677489921155	102
819.695997099298	91
819.714504486546	113
819.733012083077	86
819.75151988889	96
819.770027903809	90
819.78853612801	97
819.807044561318	110
819.825553204084	125
819.84406205578	62
819.862571116934	62
819.881080387195	83
819.899589866738	57
819.918099555388	100
819.936609453319	97
819.955119560533	69
819.973629876854	66
819.992140402456	105
820.010651137166	82
820.029162081157	77
820.047673234431	78
820.066184596812	57
820.084696168474	70
820.103207949419	109
820.121719939471	98
820.140232138805	113
820.158744547421	110
820.177257165144	127
820.195769991973	92
820.214283028261	89
820.232796273655	67
820.251309728332	128
820.269823392115	106
820.288337265181	114
820.306851347529	144
820.325365638984	131
820.343880139721	182
820.362394849741	191
820.380909768692	148
820.399424897101	128
820.417940234616	110
820.43645578159	106
820.454971537495	89
820.473487502683	90
820.492003677328	107
820.510520060905	112
820.529036653764	121
820.547553455906	109
820.566070467155	96
820.584587687686	92
820.6031051175	84
820.621622756596	59
820.640140604624	84
820.65865866211	73
820.677176928702	57
820.695695404578	84
820.714214089736	137
820.732732984001	120
820.751252087548	83
820.769771400203	67
820.78829092214	90
820.806810653184	67
820.825330593687	78
820.843850743296	81
820.862371102013	51
820.880891670188	73
820.899412447294	61
820.917933433858	42
820.93645462953	70
820.954976034485	90
820.973497648546	72
820.99201947189	93
821.010541504518	105
821.029063746252	99
821.047586197269	100
821.066108857393	144
821.0846317268	83
821.103154805489	90
821.121678093286	57
821.140201590542	87
821.158725296729	122
821.177249212374	86
821.195773336951	60
821.214297670986	96
821.232822214305	144
821.251346966554	92
821.269871928263	98
821.288397098903	101
821.306922479002	107
821.325448068383	141
821.343973866872	130
821.362499874644	146
821.381026091523	178
821.399552517685	130
821.418079152954	91
821.436605997506	80
821.455133051342	123
821.473660314285	109
821.492187786686	107
821.510715468019	92
821.529243358811	39
821.547771458534	78
821.566299767716	103
821.584828286182	106
821.603357013579	51
821.621885950435	62
821.640415096222	64
821.658944451644	62
821.677474015998	77
821.696003789635	105
821.714533772555	72
821.733063964582	64
821.751594365893	79
821.770124976311	94
821.788655796012	53
821.807186824997	84
821.825718063265	76
821.84424951064	68
821.862781167122	62
821.881313033064	68
821.899845107937	69
821.91837739227	83
821.936909885886	104
821.955442588433	92
821.97397550044	78
821.992508621554	87
822.011041951952	87
822.029575491457	90
822.048109240245	95
822.066643198317	80
822.085177365496	100
822.103711741959	89
822.12224632753	99
822.140781122559	100
822.15931612652	78
822.177851339941	84
822.196386762469	60
822.214922394281	104
822.2334582352	76
822.251994285403	98
822.270530544889	122
822.289067013308	116
822.307603691361	138
822.326140578346	167
822.344677674615	184
822.363214980167	168
822.381752494827	196
822.400290218946	261
822.418828151997	205
822.437366294332	192
822.455904646126	123
822.474443206852	130
822.492981976862	95
822.511520956155	70
822.530060144557	104
822.548599542241	69
822.56713914921	74
822.585678965462	93
822.604218990646	82
822.622759225289	44
822.641299669041	54
822.659840322076	86
822.678381184395	117
822.696922255821	85
822.715463536532	106
822.73400502635	84
822.752546725452	59
822.771088633838	83
822.789630751331	52
822.808173078109	66
822.82671561417	85
822.845258359339	108
822.863801313616	70
822.882344477353	63
822.900887850198	58
822.919431432327	77
822.937975223739	101
822.956519224084	84
822.975063433888	78
822.9936078528	117
823.012152480997	79
823.030697318301	104
823.049242365065	83
823.067787620937	70
823.086333085917	80
823.104878760181	73
823.123424643553	90
823.141970736385	84
823.160517038326	105
823.179063549374	83
823.197610269882	99
823.216157199322	88
823.234704338222	132
823.253251686231	122
823.271799243523	106
823.290347010099	136
823.308894985608	139
823.327443170577	160
823.345991564653	214
823.364540168014	181
823.383088980483	166
823.401638002412	184
823.42018723345	176
823.438736673595	165
823.457286323025	151
823.475836181739	162
823.494386249561	136
823.512936526667	86
823.531487013057	79
823.550037708556	95
823.568588613339	77
823.58713972723	62
823.605691050405	59
823.624242582865	61
823.642794324433	68
823.661346275285	96
823.679898435421	72
823.698450804666	51
823.717003383195	78
823.735556171008	95
823.75410916793	63
823.772662374136	63
823.79121578945	68
823.809769414225	81
823.828323247932	72
823.8468772911	77
823.865431543199	104
823.88398600476	64
823.902540675428	76
823.921095555381	90
823.939650644619	102
823.958205942965	99
823.976761450595	74
823.995317167334	74
824.013873093357	77
824.032429228665	78
824.050985573081	59
824.069542126781	77
824.088098889591	89
824.10665586186	62
824.125213043063	61
824.143770433725	83
824.162328033497	61
824.180885842553	56
824.199443860717	93
824.218002088166	92
824.236560524899	123
824.255119170742	107
824.273678025868	77
824.292237090103	103
824.310796363623	109
824.329355846428	113
824.347915538341	140
824.366475439715	162
824.385035550022	160
824.403595869789	146
824.422156398665	134
824.440717136649	97
824.459278083918	114
824.477839240472	115
824.496400606311	102
824.514962181082	104
824.533523965314	72
824.552085958831	69
824.570648161457	48
824.589210573191	52
824.60777319421	58
824.62633602469	56
824.644899064103	68
824.6634623128	83
824.682025770782	80
824.700589437874	63
824.719153314426	71
824.73771739991	55
824.75628169468	117
824.774846198911	74
824.793410912074	81
824.811975834522	85
824.830540966255	67
824.849106307273	79
824.867671857224	68
824.886237616636	74
824.904803585333	79
824.923369763139	48
824.941936150229	70
824.960502746253	79
824.979069551913	69
824.997636566507	88
825.016203790385	68
825.034771223549	116
825.053338865822	102
825.071906717555	128
825.090474778222	147
825.109043048349	136
825.12761152741	122
825.146180215932	102
825.164749113739	116
825.183318220478	94
825.201887536679	74
825.220457061989	68
825.239026796585	83
825.257596740288	92
825.276166893278	100
825.294737255552	125
825.313307826936	114
825.331878607605	176
825.350449597383	195
825.369020796622	179
825.38759220497	194
825.406163822428	190
825.42473564917	158
825.443307685022	167
825.461879930335	123
825.480452384758	94
825.499025048289	55
825.517597921282	73
825.536171003384	98
825.554744294595	72
825.573317795092	91
825.591891504874	76
825.610465423765	67
825.629039551942	58
825.647613889403	67
825.666188435974	74
825.684763191831	65
825.703338156973	57
825.721913331224	66
825.74048871476	83
825.759064307406	73
825.777640109514	66
825.796216120554	80
825.814792341057	91
825.833368770492	88
825.851945409389	86
825.870522257395	62
825.889099314687	77
825.907676581264	86
825.926254056951	96
825.944831741923	30
825.963409636005	55
825.981987739372	75
826.000566052025	86
826.019144573787	92
826.037723304834	64
826.056302244992	64
826.074881394611	55
826.093460753163	72
826.112040321176	75
826.1306200983	74
826.149200084709	128
826.167780280227	102
826.186360685032	79
826.204941299122	105
826.223522122321	114
826.242103154806	136
826.260684396577	60
826.279265847457	100
826.297847507623	126
826.316429376899	120
826.33501145546	107
826.35359374313	106
826.372176240263	143
826.390758946506	180
826.409341861858	127
826.427924986672	126
826.446508320419	112
826.465091863629	100
826.483675615948	88
826.502259577552	80
826.520843748443	93
826.539428128267	105
826.558012717554	76
826.576597515949	85
826.595182523631	65
826.613767740599	83
826.632353166676	81
826.65093880204	57
826.669524646513	74
826.688110700271	93
826.706696963316	72
826.725283435471	72
826.743870116912	85
826.762457007638	79
826.781044107474	65
826.799631416597	73
826.818218934829	62
826.836806662347	56
826.855394599151	70
826.873982745242	60
826.892571100265	77
826.911159664751	65
826.929748438347	60
826.948337421229	61
826.966926613398	78
826.985516014675	115
827.00410562524	77
827.022695444913	77
827.04128547405	88
827.05987571212	62
827.078466159652	80
827.097056816118	104
827.115647682047	58
827.134238757262	75
827.15283004141	62
827.171421535021	74
827.190013237741	77
827.208605149749	68
827.227197270866	92
827.245789601269	82
827.264382140958	124
827.282974889758	83
827.301567847844	132
827.320161015039	114
827.338754391698	106
827.357347977466	172
827.375941772345	162
827.394535776509	127
827.41312998996	130
827.431724412521	139
827.450319044369	135
827.468913885503	96
827.487508935747	89
827.506104195277	68
827.524699664094	48
827.543295341845	80
827.561891229058	76
827.580487325381	66
827.599083631168	76
827.617680146064	59
827.636276870071	75
827.654873803364	56
827.673470945767	95
827.692068297457	104
827.710665858433	78
827.729263628696	52
827.747861608068	50
827.766459796551	69
827.785058194497	80
827.803656801554	74
827.822255617897	69
827.840854643173	61
827.859453878089	32
827.878053321939	53
827.896652975076	54
827.915252837499	79
827.933852909032	79
827.952453190029	81
827.971053680136	71
827.989654379353	75
828.008255287857	96
828.026856405471	65
828.045457732548	97
828.064059268559	89
828.082661014033	79
828.101262968618	95
828.119865132489	86
828.138467505471	75
828.157070087739	89
828.175672879295	68
828.19427587996	81
828.212879089913	45
828.231482509152	81
828.250086137325	59
828.268689974962	81
828.287294021885	132
828.305898277919	138
828.324502743063	140
828.343107417671	146
828.361712301389	102
828.380317394217	125
828.398922696509	133
828.417528207735	122
828.436133928424	120
828.454739858224	138
828.473345997311	95
828.491952345508	104
828.510558902992	94
828.529165669764	96
828.547772645645	91
828.566379830814	100
828.58498722527	75
828.603594828836	102
828.62220264169	81
828.640810663653	89
828.659418894905	104
828.678027335442	64
828.696635985091	47
828.715244844204	86
828.73385391225	76
828.752463189584	81
828.771072676204	108
828.789682372112	79
828.808292276954	61
828.826902391259	41
828.845512714852	62
828.864123247556	59
828.882733989546	42
828.901344940648	56
828.919956101036	68
828.938567470535	66
828.957179049322	67
828.975790837572	79
828.994402834757	54
829.013015041228	46
829.031627456811	58
829.050240081857	54
829.068852916014	68
829.087465959282	50
829.106079212013	73
829.124692673679	51
829.143306344809	71
829.16192022505	103
829.180534314578	113
829.199148613216	77
829.217763121143	92
829.236377838356	66
829.254992764681	88
829.273607900469	83
829.292223245192	91
829.310838799202	93
829.3294545625	98
829.348070534908	124
829.366686716781	90
829.385303107587	92
829.403919707858	115
829.422536517064	117
829.441153535733	91
829.45977076369	99
829.478388200581	87
829.497005846936	77
829.515623702403	93
829.534241767156	82
829.552860041021	64
829.571478524174	91
829.590097216614	84
829.608716118165	57
829.62733522918	56
829.64595454913	64
829.664574078367	81
829.683193816892	54
829.701813764704	63
829.720433921628	58
829.739054287663	70
829.757674863162	57
829.776295647772	58
829.79491664167	57
829.813537844502	81
829.832159256975	76
829.850780878383	93
829.869402709078	81
829.888024749062	63
829.906646998156	43
829.925269456715	21
829.943892124385	49
829.962515001166	72
829.981138087235	61
829.999761382415	52
830.01838488706	42
830.037008600639	64
830.055632523682	69
830.074256655837	89
830.09288099728	81
830.111505547834	58
830.130130307676	68
830.148755276806	73
830.167380455046	80
830.186005842575	84
830.204631439392	87
830.223257245321	76
830.241883260537	67
830.260509484864	62
830.279135918479	75
830.297762561383	87
830.316389413398	108
830.3350164747	118
830.353643745291	120
830.372271224993	105
830.390898913983	110
830.409526812085	74
830.428154919474	115
830.446783236152	95
830.465411762118	110
830.484040497195	65
830.50266944156	63
830.52129859486	74
830.539927957802	76
830.558557529678	80
830.577187310842	120
830.595817301295	85
830.614447501036	66
830.633077909888	78
830.651708527851	84
830.67033935528	89
830.68897039182	65
830.707601637471	65
830.726233092588	61
830.744864756639	49
830.763496630156	39
830.782128712783	73
830.8007610047	69
830.819393505904	51
830.838026216043	69
830.856659135647	80
830.875292264363	64
830.893925602544	66
830.91255914966	70
830.931192906064	93
830.949826871756	69
830.96846104656	62
830.987095430829	87
831.005730024033	93
831.024364826703	92
831.042999838307	80
831.061635059376	67
831.080270489734	60
831.098906129026	47
831.117541977784	93
831.136178035654	68
831.154814302812	50
831.173450779081	101
831.192087464817	56
831.210724359486	75
831.229361463445	86
831.247998776869	115
831.266636299227	117
831.285274030874	109
831.30391197181	110
831.322550122035	102
831.341188481371	80
831.359827049819	64
831.378465827732	75
831.397104814758	131
831.415744011071	123
831.434383416497	116
831.453023031211	104
831.471662855214	98
831.490302888152	85
831.508943130556	92
831.527583582071	93
831.546224243052	99
831.564865113144	108
831.583506192349	90
831.602147480842	52
831.620788978447	56
831.639430685518	40
831.658072601524	54
831.676714726996	69
831.695357061579	87
831.713999605451	73
831.732642358436	67
831.751285320708	58
831.76992849227	74
831.788571872944	77
831.807215462907	82
831.825859262158	85
831.844503270522	98
831.863147488174	89
831.881791914939	81
831.900436550992	108
831.919081396334	117
831.937726450788	67
831.956371714708	67
831.975017187563	75
831.993662869708	75
832.012308761141	74
832.030954861863	97
832.049601171697	94
832.068247690643	68
832.086894419056	112
832.10554135658	122
832.124188503393	96
832.142835859319	81
832.161483424533	89
832.180131199037	77
832.198779182653	87
832.217427375558	92
832.236075777575	97
832.254724388881	64
832.273373209299	49
832.292022239183	89
832.31067147818	109
832.329320926465	98
832.347970583863	90
832.36662045055	98
832.385270526349	133
832.403920811438	122
832.422571305816	116
832.441222009483	141
832.459872922262	114
832.47852404433	63
832.497175375511	70
832.515826915981	95
832.534478665563	97
832.553130624435	75
832.571782792772	73
832.590435170045	66
832.609087756608	77
832.627740552282	56
832.646393557423	75
832.665046771677	103
832.683700195219	118
832.702353827875	83
832.721007669819	63
832.739661721053	68
832.758315981222	87
832.776970450858	69
832.795625129783	40
832.81428001782	71
832.832935115147	102
832.851590421587	72
832.870245937315	62
832.888901662157	86
832.907557596464	67
832.926213739885	67
832.944870092417	55
832.96352665424	66
832.982183425351	58
833.000840405575	69
833.019497595089	80
833.038154993892	86
833.056812601808	138
833.075470419014	81
833.094128445509	102
833.112786681116	77
833.131445126013	74
833.150103780023	76
833.168762643322	65
833.187421715911	124
833.206080997613	78
833.224740488604	99
833.243400188885	92
833.262060098278	127
833.280720216962	80
833.299380544757	108
833.31804108202	127
833.336701828218	149
833.355362783883	126
833.374023948483	140
833.392685322551	169
833.411346905908	157
833.430008698378	119
833.44867069996	94
833.467332910833	90
833.485995330995	98
833.50465796027	103
833.523320799011	130
833.541983846866	119
833.560647103833	74
833.57931057009	74
833.59797424546	97
833.616638130297	130
833.635302224069	78
833.653966527309	88
833.672631039661	59
833.691295761303	96
833.709960692235	143
833.728625832103	176
833.747291181438	89
833.765956739886	78
833.784622507624	93
833.803288484651	75
833.821954670792	102
833.840621066223	84
833.859287670766	114
833.877954484777	121
833.896621507723	81
833.915288740137	90
833.933956181663	118
833.952623832303	85
833.971291692409	105
833.989959761452	71
834.008628039961	68
834.027296527584	62
834.045965224497	98
834.0646341307	104
834.083303245838	106
834.101972570444	100
834.120642104163	104
834.139311847173	88
834.157981799472	48
834.176651960884	59
834.195322331587	77
834.213992911402	71
834.232663700685	118
834.251334698904	88
834.270005906591	130
834.28867732339	148
834.307348949302	130
834.326020784682	127
834.344692828998	134
834.363365082782	158
834.382037545678	202
834.400710217865	203
834.419383099342	215
834.438056189755	153
834.456729489635	152
834.475402998629	98
834.494076717091	99
834.512750644488	97
834.531424781176	130
834.550099127154	119
834.568773682422	88
834.587448446804	86
834.606123420299	83
834.624798603261	95
834.643473995337	87
834.662149596703	103
834.680825407183	106
834.699501426953	97
834.718177656013	90
834.73685409401	75
834.755530741474	112
834.774207598229	70
834.792884664097	66
834.811561939256	74
834.830239423528	71
834.84891711709	87
834.867595019766	102
834.88627313191	95
834.904951453167	83
834.923629983537	64
834.942308723198	78
834.96098767215	98
834.979666830392	63
834.998346197571	107
835.017025774217	102
835.035705560154	76
835.054385555027	82
835.073065759369	93
835.091746172823	91
835.110426795569	106
835.129107627427	91
835.147788668754	89
835.166469919194	79
835.185151378571	102
835.203833047593	65
835.222514925551	87
835.241197012977	77
835.259879309516	99
835.278561815169	154
835.297244530113	196
835.315927454348	210
835.334610587696	351
835.353293930335	489
835.371977482265	604
835.390661243486	663
835.409345213643	552
835.428029393269	513
835.446713782007	402
835.465398380038	256
835.484083187181	231
835.502768203615	205
835.521453429341	178
835.54013886418	110
835.558824508487	83
835.57751036173	96
835.596196424442	140
835.614882696091	137
835.633569177207	94
835.652255867437	55
835.670942766959	58
835.689629875594	45
835.70831719352	60
835.727004720737	95
835.745692457068	85
835.76438040269	90
835.783068557603	62
835.801756921629	80
835.820445494947	97
835.839134277379	74
835.857823269279	69
835.876512470116	60
835.895201880421	75
835.91389149984	62
835.932581328372	63
835.951271366374	87
835.969961613311	85
835.988652069717	57
836.007342735415	62
836.026033610049	73
836.044724694152	94
836.063415987191	98
836.082107489699	80
836.10079920132	80
836.11949112241	104
836.138183252437	122
836.156875591755	106
836.175568140365	98
836.194260898265	98
836.21295386528	105
836.231647041409	108
836.250340427006	117
836.269034021717	277
836.28772782572	698
836.306421838837	1815
836.325116061245	3365
836.343810492944	4969
836.36250513358	5985
836.381199983685	6146
836.399895043082	5279
836.418590311592	4164
836.437285789394	3045
836.45598147631	1943
836.474677372517	1249
836.493373477839	734
836.512069792629	507
836.530766316534	312
836.549463049552	213
836.56815999204	148
836.586857143464	116
836.605554504357	128
836.624252074364	117
836.642949853486	96
836.661647842076	104
836.680346039603	93
836.6990444466	77
836.71774306271	94
836.736441888112	69
836.755140922806	111
836.773840166613	101
836.792539619713	81
836.811239281927	64
836.829939153432	107
836.848639234051	79
836.86733952414	75
[truncated: 106,079 more rows]
