# Supplementary material for: Identification and tentative removal of collagen glue in Palaeolithic worked bone objects: implications for ZooMS and radiocarbon dating
Source: Sci Rep. 2023 Dec 13;13:22119. doi: 10.1038/s41598-023-49242-7 (PMC10719399; doi:10.1038/s41598-023-49242-7)
Supplement: Supplementary file 2 — Supplementary Information 2. [file 41598_2023_49242_MOESM2_ESM.zip › maldi raw files/780 IST_standard ext_B.txt]

799.843422785659	73
799.861703849172	46
799.87998512212	50
799.898266604153	54
799.916548295446	64
799.934830195825	66
799.953112305289	36
799.971394624187	24
799.989677152172	36
800.007959889415	31
800.026242835745	41
800.044525991335	25
800.06280935601	24
800.081092930119	32
800.099376713314	63
800.117660705595	40
800.135944907136	62
800.154229317937	49
800.172513937823	43
800.19079876697	43
800.209083805202	52
800.227369052694	63
800.245654509447	44
800.263940175459	59
800.282226050557	44
800.300512134741	48
800.318798428359	65
800.337084931063	83
800.355371642853	69
800.373658564077	67
800.391945694214	48
800.41023303361	62
800.42852058244	68
800.446808340182	34
800.465096307358	58
800.483384483446	46
800.501672868969	29
800.519961463577	57
800.538250267445	72
800.556539280574	83
800.574828502615	65
800.593117934089	63
800.61140757465	63
800.629697424472	38
800.647987483553	89
800.666277751546	51
800.684568228974	70
800.702858915662	50
800.721149811435	52
800.739440916469	42
800.757732230416	28
800.776023753796	26
800.794315486437	33
800.812607428164	65
800.830899579151	23
800.849191939225	11
800.867484508558	51
800.885777287152	30
800.904070274833	51
800.922363471773	39
800.9406568778	33
800.958950493087	51
800.977244317634	51
800.995538351442	45
801.013832594336	38
801.032127046317	26
801.050421707558	51
801.068716578059	69
801.087011657821	58
801.105306946669	83
801.123602444603	76
801.141898151972	49
801.160194068427	72
801.178490194143	74
801.196786528945	52
801.215083072833	75
801.233379826156	53
801.251676788566	68
801.269973960236	63
801.288271340992	42
801.306568931009	60
801.324866730112	61
801.34316473865	39
801.361462956275	53
801.379761382986	62
801.398060018957	48
801.416358864189	34
801.434657918508	67
801.452957182087	67
801.471256654927	54
801.489556336679	51
801.507856227866	54
801.526156328314	82
801.544456637848	44
801.562757156643	30
801.581057884524	27
801.599358821666	26
801.617659967895	49
801.635961323558	48
801.654262888308	48
801.672564661971	53
801.690866645243	48
801.709168837427	26
801.727471239046	65
801.745773849751	44
801.764076669544	57
801.782379698597	40
801.800682936911	41
801.818986384311	60
801.837290041147	41
801.855593906895	52
801.873897981904	75
801.892202266174	61
801.910506759705	36
801.928811462322	68
801.947116374026	38
801.965421495165	36
801.983726825391	50
802.002032364878	52
802.020338113277	60
802.038644071112	47
802.056950238208	60
802.07525661439	59
802.093563199833	59
802.111869994363	53
802.130176998155	53
802.148484211207	34
802.166791633346	47
802.185099264746	63
802.203407105232	62
802.22171515498	56
802.240023413989	41
802.258331882259	77
802.276640559616	50
802.29494944606	84
802.313258541765	69
802.331567846731	45
802.349877360958	52
802.368187084272	61
802.386497016673	60
802.404807158509	56
802.423117509433	29
802.441428069443	48
802.459738838889	44
802.478049817247	45
802.496361005041	27
802.514672401922	52
802.532984008064	43
802.551295823293	55
802.569607847783	52
802.587920081361	23
802.606232524374	47
802.624545176474	76
802.642858037661	72
802.661171108109	51
802.679484387644	31
802.697797876615	17
802.716111574673	30
802.734425481993	38
802.752739598225	42
802.771053923892	31
802.789368458822	26
802.807683202838	25
802.825998156116	27
802.84431331848	36
802.862628690107	68
802.88094427082	59
802.899260060969	26
802.917576060031	45
802.935892268355	42
802.95420868594	51
802.972525312786	42
802.990842148894	42
803.009159194089	21
803.027476448372	21
803.045793911915	51
803.064111584721	25
803.082429466614	26
803.100747557942	52
803.119065858184	38
803.137384367687	43
803.155703086451	34
803.174022014477	41
803.192341151591	34
803.210660497792	53
803.228980053429	67
803.247299818153	47
803.265619792139	46
803.283939975212	67
803.302260367372	66
803.320580968969	60
803.338901779652	49
803.357222799598	52
803.375544028805	23
803.393865466925	40
803.412187114482	39
803.430508971126	72
803.448831037031	45
803.467153312198	20
803.485475796279	37
803.503798489795	39
803.522121392574	26
803.540444504439	34
803.558767825393	21
803.577091355608	31
803.595415095084	29
803.613739043823	33
803.632063201649	20
803.650387568738	20
803.668712144913	30
803.687036930351	30
803.705361924876	25
803.723687128837	21
803.742012541886	19
803.760338164022	30
803.778663995421	37
803.796990036081	35
803.815316285829	21
803.833642744665	38
803.851969412936	44
803.870296290296	27
803.888623376917	35
803.906950672801	53
803.925278177772	43
803.943605891831	45
803.961933815326	54
803.980261947909	40
803.998590289754	36
804.016918840512	34
804.035247600706	53
804.053576570164	53
804.071905748708	47
804.090235136515	53
804.108564733235	34
804.126894539391	22
804.14522455481	25
804.163554779316	44
804.181885213084	47
804.200215855941	63
804.218546708059	30
804.23687776944	45
804.255209040083	63
804.273540519814	57
804.291872208632	46
804.310204106713	68
804.328536214056	44
804.346868530487	39
804.36520105618	32
804.383533791135	50
804.401866735179	70
804.420199888484	81
804.438533251052	59
804.456866822708	55
804.475200603452	48
804.493534593632	29
804.5118687929	35
804.530203201257	43
804.54853781905	57
804.566872645756	39
804.5852076819	67
804.603542927131	57
804.621878381625	40
804.640214045207	31
804.658549918051	33
804.676886000158	31
804.695222291352	34
804.713558791809	24
804.731895501529	27
804.750232420162	40
804.768569548232	46
804.786906885391	50
804.805244431986	45
804.823582187494	60
804.841920152266	21
804.860258326299	28
804.878596709596	32
804.89693530198	26
804.915274103628	47
804.933613114188	21
804.95195233436	48
804.970291763446	39
804.988631401969	42
805.006971249581	42
805.025311306106	31
805.043651572242	34
805.061992047467	22
805.080332731779	30
805.098673625355	25
805.117014728018	29
805.135356039945	5
805.153697561134	24
805.172039291586	20
805.190381231126	30
805.208723379754	34
805.22706573782	48
805.245408304974	34
805.263751081216	38
805.282094066895	44
805.300437261489	30
805.318780665519	74
805.337124278638	72
805.355468101019	51
805.373812132489	51
805.392156373048	26
805.410500823043	28
805.428845482127	26
805.447190350474	39
805.465535428084	29
805.483880714608	33
805.502226210569	35
805.520571915618	39
805.53891782993	26
805.557263953506	23
805.57561028617	49
805.593956828096	55
805.612303579111	37
805.630650539389	31
805.648997708931	37
805.66734508756	50
805.685692675453	52
805.704040472434	18
805.722388478852	64
805.740736694185	46
805.75908511878	45
805.777433752814	36
805.795782595761	21
805.814131648146	77
805.832480909445	75
805.850830380181	55
805.869180060006	37
805.887529949094	38
805.905880047271	32
805.924230354711	34
805.942580871414	31
805.960931597206	38
805.979282532261	25
805.997633676404	26
806.015985029811	18
806.03433659248	43
806.052688364239	24
806.071040345435	35
806.089392535546	26
806.107744934919	49
806.126097543556	30
806.144450361282	29
806.162803388445	32
806.181156624697	34
806.199510069863	42
806.217863724468	36
806.236217588335	48
806.254571661466	34
806.272925943511	31
806.291280434819	32
806.309635135566	42
806.327990045226	53
806.346345164324	25
806.364700492512	37
806.383056029788	31
806.401411776327	18
806.41976773213	22
806.438123897196	29
806.456480271351	67
806.474836854595	67
806.493193647277	41
806.511550649048	46
806.529907859908	43
806.548265280206	25
806.566622909418	35
806.584980747894	18
806.603338795808	27
806.621697052636	14
806.640055518902	4
806.658414194082	5
806.676773078701	20
806.695132172409	26
806.71349147538	45
806.731850987615	46
806.750210708764	46
806.768570639352	41
806.786930779028	33
806.805291127969	47
806.823651686172	47
806.842012453465	56
806.860373430022	38
806.878734615667	35
806.897096010576	30
806.915457614749	15
806.933819428011	36
806.952181450537	29
806.970543682152	36
806.988906123205	28
807.007268773347	38
807.025631632404	62
807.043994701073	53
807.062357978658	65
807.08072146568	48
807.099085161792	59
807.117449066993	60
807.135813181458	39
807.154177505186	44
807.172542038004	71
807.190906780086	46
807.209271731257	41
807.227636891866	70
807.246002261565	38
807.264367840353	34
807.282733628579	35
807.30109962572	77
807.319465832125	55
807.337832247794	39
807.356198872727	43
807.374565706923	35
807.392932750035	36
807.41130000241	36
807.429667464224	42
807.448035135127	36
807.46640301512	20
807.484771104202	25
807.503139402722	35
807.521507910332	43
807.539876627206	32
807.55824555317	38
807.576614688572	51
807.594984032889	30
807.613353586644	26
807.631723349489	39
807.650093321424	56
807.668463502622	27
807.686833893085	42
807.705204492812	21
807.723575301628	39
807.741946319534	41
807.760317546878	26
807.778688983312	19
807.797060628836	36
807.815432483798	33
807.833804547676	33
807.852176820817	29
807.870549303397	35
807.888921994892	57
807.907294895827	28
807.925668005676	56
807.944041324964	33
807.962414853341	32
807.980788590983	47
807.999162537889	45
808.01753669371	25
808.03591105897	18
808.05428563332	40
808.072660416933	27
808.091035409812	45
808.10941061178	37
808.127786023012	43
808.146161643334	59
808.164537472921	55
808.182913511771	36
808.201289759712	42
808.219666216916	37
808.238042883211	44
808.256419758945	36
808.274796843768	38
808.293174137506	29
808.311551640859	56
808.329929353126	42
808.348307274833	64
808.366685405629	53
808.385063745515	41
808.403442294666	48
808.421821053081	47
808.440200020586	43
808.458579197356	69
808.476958583215	49
808.495338178514	29
808.513717982902	40
808.53209799638	45
808.550478219298	63
808.568858651131	57
808.587239292228	61
808.60562014259	18
808.624001202217	30
808.642382471108	42
808.660763948915	26
808.679145635986	20
808.697527532497	24
808.715909638097	33
808.734291952787	37
808.752674476568	36
808.771057209788	42
808.789440152098	32
808.807823303672	37
808.826206664512	18
808.844590234441	35
808.86297401346	19
808.881358001919	31
808.899742199468	24
808.918126606282	21
808.93651122201	30
808.954896047179	37
808.973281081613	42
808.991666325136	28
809.010051777924	56
809.028437439803	46
809.046823310946	25
809.065209391179	34
809.083595680853	32
809.101982179616	50
809.120368887469	50
809.138755804587	50
809.157142930796	29
809.175530266444	32
809.193917811182	35
809.21230556501	11
809.230693528104	36
809.249081700462	49
809.267470082086	46
809.285858672799	48
809.304247472603	53
809.322636481672	54
809.341025700006	102
809.359415127605	98
809.377804764294	112
809.396194610248	94
809.414584665293	121
809.432974929602	67
809.451365403177	56
809.469756085842	31
809.488146977772	32
809.506538078792	43
809.524929389253	20
809.543320908804	27
809.56171263727	24
809.580104575351	29
809.598496722347	26
809.616889078784	24
809.635281644311	40
809.653674418928	22
809.672067402811	42
809.690460595959	36
809.708853998197	37
809.7272476097	25
809.745641430469	22
809.764035460328	24
809.782429699453	41
809.800824147842	32
809.819218805323	39
809.837613671893	28
809.856008747729	19
809.874404033005	42
809.892799527197	33
809.911195230829	37
809.929591143377	45
809.947987265365	19
809.966383596443	29
809.984780136787	24
810.003176886221	16
810.021573844921	20
810.039971012711	39
810.058368389942	38
810.076765976263	33
810.095163771675	24
810.113561776353	45
810.131959990295	40
810.150358413329	23
810.168757045628	38
810.187155887192	52
810.205554937672	39
810.223954197593	47
810.242353666779	48
810.260753345056	55
810.279153232598	44
810.297553329231	57
810.31595363513	95
810.334354150294	88
810.352754874549	82
810.371155808069	84
810.38955695068	80
810.407958302557	95
810.4263598637	83
810.444761633933	72
810.463163613432	26
810.481565802022	45
810.499968199877	22
810.518370806998	52
810.536773623385	27
810.555176648863	24
810.573579883431	32
810.59198332744	42
810.61038698054	21
810.628790842731	46
810.647194914362	43
810.66559919491	35
810.684003684722	44
810.702408383802	44
810.720813292146	24
810.739218409757	24
810.757623736283	25
810.776029272251	34
810.794435017309	52
810.812840971633	44
810.831247135048	18
810.849653507729	24
810.868060089676	25
810.886466880714	15
810.904873881017	25
810.923281090587	26
810.941688509072	20
810.960096136999	32
810.978503974192	35
810.996912020475	48
811.015320275849	50
811.03372874049	54
811.052137414396	43
811.070546297569	43
811.088955389832	39
811.107364691362	21
811.125774201983	10
811.144183921869	35
811.162593851022	24
811.181003989266	37
811.199414336776	48
811.217824893377	69
811.236235659244	57
811.254646634377	49
811.273057818602	42
811.291469212092	74
811.309880814849	103
811.328292626697	114
811.346704647811	120
811.365116878016	108
811.383529317487	88
811.401941966225	74
811.420354824053	61
811.438767891148	76
811.45718116751	40
811.475594652962	48
811.494008347681	30
811.512422251491	65
811.530836364567	29
811.549250686909	41
811.567665218343	29
811.586079959043	40
811.604494909009	62
811.622910068067	30
811.641325436391	39
811.659741013806	42
811.678156800488	37
811.696572796436	51
811.714989001475	58
811.733405415781	28
811.751822039178	22
811.770238872016	39
811.788655913946	40
811.807073164967	56
811.825490625255	43
811.843908294634	15
811.862326173455	47
811.880744261367	51
811.899162558545	48
811.917581064815	50
811.935999780176	21
811.954418704979	43
811.972837838874	44
811.991257182035	38
812.009676734287	44
812.028096495631	30
812.046516466416	26
812.064936646293	55
812.083357035437	47
812.101777633847	47
812.120198441174	32
812.138619457942	42
812.157040683802	46
812.175462118928	35
812.193883763322	42
812.212305616806	30
812.230727679382	33
812.2491499514	37
812.26757243251	36
812.285995122886	66
812.304418022354	64
812.322841131089	73
812.341264448915	71
812.359687976008	91
812.378111712368	89
812.396535657819	82
812.414959812537	62
812.433384176522	76
812.451808749599	56
812.470233531942	64
812.488658523377	51
812.507083724079	46
812.525509134048	34
812.543934753284	23
812.562360581611	36
812.58078661903	36
812.599212865716	57
812.617639321669	52
812.636065986889	28
812.6544928612	41
812.672919944603	29
812.691347237449	37
812.709774739386	28
812.728202450415	51
812.746630370886	46
812.765058500273	34
812.783486839103	31
812.801915387025	28
812.820344144214	51
812.838773110494	51
812.857202286041	30
812.875631670681	46
812.894061264763	41
812.912491067761	47
812.930921080201	38
812.949351301734	39
812.967781732358	33
812.986212372425	46
813.004643221583	53
813.023074280009	59
813.041505547351	40
813.059937024136	25
813.078368710188	10
813.096800605332	28
813.115232709743	65
813.133665023071	40
813.152097545841	43
813.170530277878	43
813.188963219008	45
813.207396369404	47
813.225829728893	45
813.244263297649	57
813.262697075672	62
813.281131062787	48
813.29956525917	37
813.317999664644	63
813.336434279561	56
813.35486910357	64
813.373304136672	77
813.39173937904	87
813.410174830501	81
813.428610491404	76
813.447046361399	43
813.465482440487	22
813.483918728842	50
813.502355226464	62
813.520791933178	55
813.539228849335	34
813.557665974409	35
813.576103308751	23
813.59454085236	27
813.612978605236	29
813.631416567204	39
813.649854738441	30
813.668293118769	67
813.686731708365	34
813.705170507052	62
813.723609515183	52
813.742048732406	49
813.760488158721	50
813.778927794304	59
813.797367639154	47
813.815807693097	56
813.834247956307	71
813.85268842861	47
813.871129110355	36
813.889570001193	27
813.908011101123	41
813.926452410496	45
813.944893928786	44
813.963335656344	44
813.981777593169	47
814.000219739262	46
814.018662094448	24
814.037104658901	42
814.055547432446	57
814.073990415259	38
814.09243360734	40
814.110877008689	35
814.129320618955	34
814.147764438664	34
814.166208467465	35
814.184652705534	46
814.203097152871	33
814.221541809125	34
814.239986674822	63
814.258431749612	54
814.276877033669	66
814.295322526995	65
814.313768229413	87
814.332214141098	69
814.350660261877	58
814.369106591923	42
814.387553131237	17
814.405999879643	42
814.424446837318	59
814.44289400426	36
814.461341380295	17
814.479788965598	27
814.498236759994	22
814.516684763657	37
814.535132976589	25
814.553581398613	34
814.572030029905	51
814.590478870289	38
814.608927919942	27
814.627377178863	28
814.645826647052	46
814.664276324333	37
814.682726210708	47
814.70117630635	43
814.719626611436	36
814.738077125439	50
814.75652784871	19
814.774978781249	33
814.793429922881	28
814.811881273781	23
814.830332833949	25
814.84878460321	33
814.86723658174	26
814.885688769362	60
814.904141166427	36
814.92259377241	36
814.941046587836	41
814.95949961218	29
814.977952845968	46
814.996406289024	27
815.014859941173	32
815.033313802414	43
815.051767872924	31
815.070222152702	14
815.088676641573	25
815.107131339712	47
815.125586246944	31
815.14404136362	40
815.162496689389	37
815.18095222425	43
815.19940796838	71
815.217863921779	38
815.23632008427	52
815.25477645603	60
815.273233037058	48
815.291689827179	37
815.310146826393	44
815.328604035051	61
815.347061452802	71
815.365519079821	57
815.383976915933	34
815.402434961314	73
815.420893215963	42
815.439351679706	40
815.457810352717	41
815.47626923482	53
815.494728326193	35
815.513187626834	54
815.531647136567	49
815.55010685557	40
815.568566783841	11
815.587026921206	43
815.605487267838	36
815.623947823564	28
815.642408588558	27
815.660869562822	21
815.679330746178	46
815.697792138802	41
815.716253740696	43
815.734715551683	26
815.753177571938	28
815.771639801287	29
815.790102239904	25
815.80856488779	49
815.827027744769	51
815.845490811017	53
815.863954086358	47
815.882417570967	36
815.900881264846	31
815.919345167993	32
815.937809280234	55
815.956273601567	33
815.97473813217	23
815.993202872041	36
816.011667821182	31
816.030132979415	63
816.048598346918	43
816.067063923513	56
816.085529709378	47
816.103995704511	50
816.122461908738	22
816.140928322233	26
816.159394944822	16
816.177861776856	51
816.196328817807	35
816.214796068203	14
816.233263527516	33
816.251731196274	38
816.270199074126	49
816.288667161246	37
816.307135457636	60
816.325603963118	26
816.34407267787	38
816.362541601716	49
816.38101073483	57
816.399480077213	54
816.41794962869	42
816.43641938926	41
816.454889359275	65
816.473359538384	49
816.491829926761	58
816.510300524232	46
816.528771330972	33
816.547242346981	38
816.565713572084	37
816.584185006456	21
816.602656649922	30
816.621128502656	20
816.63960056466	11
816.658072835933	37
816.6765453163	48
816.69501800576	28
816.713490904489	20
816.731964012488	22
816.75043732958	50
816.768910856117	43
816.787384591572	35
816.805858536296	22
816.82433269029	33
816.842807053553	36
816.86128162591	28
816.879756407535	42
816.898231398255	58
816.916706598244	67
816.935182007502	73
816.953657625854	58
816.972133453476	16
816.990609490366	30
817.00908573635	29
817.027562191604	34
817.046038855952	23
817.064515729569	26
817.082992812455	43
817.101470104435	26
817.119947605685	40
817.138425316028	23
817.156903235641	51
817.175381364524	36
817.193859702676	73
817.212338249921	58
817.230817006261	36
817.249295972046	18
817.267775146924	30
817.286254530896	42
817.304734124138	56
817.32321392665	43
817.341693938255	61
817.36017415913	59
817.378654589275	63
817.397135228513	22
817.415616077021	21
817.434097134623	31
817.452578401671	32
817.471059877812	31
817.489541563047	45
817.508023457552	25
817.526505561151	33
817.544987874195	42
817.563470396334	34
817.581953127566	27
817.600436068068	48
817.61891921784	57
817.637402576705	59
817.655886144841	34
817.674369922246	36
817.692853908745	35
817.711338104514	27
817.729822509377	6
817.748307123686	25
817.766791946913	14
817.78527697941	28
817.803762221176	34
817.822247672213	16
817.840733332343	27
817.859219201744	23
817.877705280239	34
817.896191568003	58
817.914678065037	45
817.933164771342	32
817.95165168674	35
817.970138811233	46
817.988626144995	18
818.007113688028	17
818.02560144033	15
818.044089401727	31
818.062577572217	47
818.081065952154	65
818.099554541185	52
818.11804333931	38
818.136532346881	38
818.15502156337	53
818.17351098913	50
818.192000624335	34
818.210490468459	59
818.228980522028	75
818.247470784516	50
818.26596125645	68
818.284451937478	51
818.302942827777	32
818.321433927346	38
818.339925235833	61
818.358416753766	62
818.376908480793	72
818.39540041709	63
818.413892562658	49
818.43238491732	48
818.450877481253	22
818.469370254279	29
818.487863236576	40
818.506356428143	23
818.524849828805	32
818.543343438736	36
818.561837257939	34
818.580331286235	15
818.598825523802	30
818.617319970463	15
818.635814626395	36
818.65430949142	34
818.672804565893	53
818.691299849459	42
818.709795342121	40
818.728291044052	29
818.746786955254	27
818.765283075727	16
818.783779405293	17
818.802275943955	28
818.820772691886	30
818.839269649089	38
818.857766815561	59
818.876264190952	38
818.89476177579	45
818.913259569898	69
818.931757573101	57
818.950255785574	27
818.968754206966	45
818.987252837804	67
819.005751677913	50
819.024250727117	49
819.042749985591	92
819.061249453159	61
819.079749129999	17
819.098249016109	18
819.116749111313	45
819.135249415788	70
819.153749929358	29
819.172250652198	46
819.190751584309	34
819.209252725515	68
819.227754075991	83
819.246255635563	38
819.26475740458	36
819.283259382693	64
819.3017615699	66
819.320263966554	63
819.338766572126	73
819.35726938697	79
819.375772411084	47
819.394275644469	52
819.412779086948	59
819.431282738523	33
819.449786599544	63
819.46829066966	33
819.486794949047	45
819.505299437529	61
819.523804135281	57
819.542309042305	44
819.560814158423	35
819.579319483812	62
819.597825018296	78
819.616330762051	54
819.634836715077	56
819.653342877197	85
819.671849248589	63
819.690355829251	52
819.708862618832	59
819.727369617861	52
819.74587682616	46
819.764384243554	63
819.782891870219	42
819.801399705979	42
819.81990775101	58
819.838416005137	61
819.85692446871	51
819.875433141202	55
819.893942022965	43
819.912451113999	40
819.930960414305	58
819.949469923881	51
819.967979642552	32
819.986489570319	18
820.004999707356	46
820.023510053665	24
820.042020609068	39
820.060531373743	45
820.079042347513	54
820.09755353073	61
820.116064923043	40
820.13457652445	50
820.153088335304	48
820.171600355078	28
820.190112584123	20
820.208625022615	30
820.227137670026	49
820.245650526885	34
820.264163592662	26
820.282676867887	53
820.301190352208	43
820.319704045799	82
820.338217948486	91
820.356732060444	67
820.375246381497	80
820.393760911997	78
820.412275651593	85
820.430790600284	62
820.449305758247	61
820.46782112548	50
820.486336701809	17
820.50485248741	19
820.523368482282	20
820.541884686249	8
820.560401099487	28
820.578917721821	32
820.597434553426	30
820.615951594303	39
820.634468844275	44
820.652986303519	41
820.671503972034	40
820.690021849644	23
820.708539936526	42
820.727058232503	48
820.745576737752	40
820.764095452272	29
820.782614375888	35
820.801133508775	34
820.819652850758	38
820.838172402188	41
820.856692162714	41
820.875212132335	31
820.893732311228	45
820.912252699392	59
820.930773296653	46
820.949294103184	39
820.967815118987	62
820.98633634371	35
821.00485777788	59
821.023379421322	42
821.04190127386	36
821.060423335669	20
821.078945606574	35
821.09746808675	50
821.115990776023	55
821.134513674743	47
821.153036782382	72
821.171560099293	53
821.190083625476	43
821.208607360931	35
821.227131305658	32
821.24565545948	43
821.264179822397	37
821.282704394587	44
821.301229176048	41
821.319754166605	49
821.338279366434	61
821.356804775535	74
821.375330393732	75
821.3938562212	48
821.41238225794	54
821.430908503776	83
821.449434958708	28
821.467961623088	15
821.486488496563	35
821.505015579134	41
821.523542871154	40
821.542070372093	20
821.56059808248	29
821.579126001963	27
821.597654130718	60
821.616182468568	51
821.634711015691	44
821.65323977191	42
821.671768737576	35
821.690297912339	20
821.708827296197	26
821.727356889328	41
821.74588669173	20
821.764416703229	19
821.782946923999	51
821.801477354042	41
821.820007993181	73
821.838538841591	37
821.857069899098	43
821.875601166053	41
821.894132641927	38
821.912664327074	37
821.931196221493	49
821.949728325184	57
821.968260637972	45
821.986793160031	55
822.005325891186	43
822.023858831614	50
822.042391981313	46
822.060925340286	59
822.079458908354	65
822.097992685518	54
822.116526671954	31
822.135060867663	55
822.153595272644	73
822.172129886721	47
822.190664709894	37
822.209199742339	26
822.227734984057	14
822.246270435047	21
822.264806095133	36
822.283341964492	50
822.301878042947	59
822.320414330674	67
822.338950827673	86
822.357487533945	107
822.376024449137	110
822.394561573777	107
822.413098907514	103
822.431636450523	64
822.450174202628	73
822.468712164006	68
822.487250334657	54
822.505788714403	51
822.524327303422	46
822.542866101713	29
822.561405108925	30
822.579944325585	23
822.598483751518	26
822.617023386547	49
822.635563230672	35
822.65410328407	39
822.672643546741	34
822.691184018684	26
822.709724699724	36
822.728265589859	48
822.746806689444	50
822.765347998125	31
822.783889516079	15
822.802431243129	37
822.820973179451	46
822.83951532487	48
822.858057679562	37
822.876600243527	34
822.895143016764	32
822.913685998921	45
822.932229190527	36
822.95077259123	25
822.969316201206	21
822.987860020454	33
823.006404048622	25
823.02494828624	30
823.04349273313	30
823.062037389117	29
823.080582254377	42
823.099127328556	52
823.117672612185	34
823.136218105087	62
823.154763807085	50
823.173309718356	50
823.191855838724	50
823.210402168364	32
823.228948707278	35
823.247495455288	33
823.266042412571	58
823.28458957895	75
823.303136954603	51
823.321684539528	72
823.34023233355	87
823.358780336845	72
823.377328549236	95
823.395876971078	107
823.414425602015	74
823.432974442049	98
823.451523491357	63
823.470072749761	64
823.488622217614	47
823.507171894564	47
823.525721780787	39
823.544271876107	47
823.562822180523	42
823.581372694389	61
823.599923417352	42
823.618474349587	38
823.63702549092	50
823.655576841526	28
823.674128401228	14
823.69268017038	7
823.711232148452	27
823.729784335974	29
823.748336732416	46
823.766889338309	53
823.785442153474	22
823.803995177736	15
823.822548411094	51
823.841101853726	56
823.859655505632	53
823.878209366634	38
823.896763437085	48
823.915317716458	29
823.933872205103	47
823.952426903022	50
823.970981810214	45
823.989536926503	29
824.008092252066	28
824.026647786725	15
824.045203530657	25
824.063759483864	58
824.082315646167	66
824.100872017743	51
824.119428598416	35
824.137985388363	13
824.156542387583	36
824.175099596077	45
824.193657013667	24
824.212214640355	49
824.230772476315	40
824.24933052155	22
824.267888776058	23
824.286447239663	29
824.305005912365	55
824.323564794517	45
824.342123885766	41
824.360683186112	44
824.379242695908	76
824.397802414625	71
824.416362342792	49
824.434922480056	46
824.453482826593	38
824.472043382228	60
824.490604147136	62
824.509165121141	55
824.527726304597	88
824.54628769715	65
824.564849298799	32
824.583411109723	61
824.60197312992	28
824.620535359214	25
824.639097797782	28
824.657660445447	39
824.676223302563	30
824.694786368775	22
824.713349644085	38
824.731913128668	35
824.750476822349	55
824.76904072548	63
824.787604837709	46
824.806169159211	36
824.82473368981	31
824.843298429507	37
824.861863378654	39
824.880428536898	49
824.898993904417	48
824.917559481032	42
824.936125266921	45
824.954691261908	43
824.973257466345	29
824.99182387988	31
825.010390502511	36
825.028957334417	36
825.04752437542	22
825.066091625874	32
825.084659085425	48
825.103226754073	51
825.121794631995	46
825.140362719192	42
825.158931015662	34
825.17749952123	22
825.196068235895	39
825.214637159834	35
825.233206293047	42
825.251775635534	35
825.270345187119	50
825.288914947978	52
825.307484917934	57
825.326055097164	46
825.344625485669	62
825.363196083271	57
825.381766890147	51
825.400337906121	49
825.418909131368	57
825.43748056589	42
825.456052209686	36
825.47462406258	40
825.493196124571	39
825.511768395836	37
825.530340876376	50
825.54891356619	45
825.567486465101	29
825.58605957311	49
825.60463289057	46
825.623206417127	17
825.641780152959	21
825.660354097888	24
825.678928251915	22
825.697502615393	31
825.716077187969	19
825.734651969819	33
825.753226960943	52
825.771802160988	30
825.790377570485	34
825.808953189079	31
825.827529016947	36
825.84610505409	16
825.864681300154	22
825.883257755669	41
825.901834420458	28
825.920411294345	19
825.93898837733	19
825.957565669589	31
825.976143171123	37
825.994720881931	22
826.013298801837	19
826.031876931017	38
826.050455269119	37
826.069033816672	70
826.087612573499	62
826.106191539424	28
826.124770714624	24
826.143350098921	32
826.161929692493	42
826.18050949534	35
826.199089507461	47
826.21766972868	48
826.236250158997	34
826.254830798589	46
826.273411647455	32
826.291992705596	42
826.310573972835	50
826.329155449172	41
826.347737134783	81
826.366319029669	88
826.38490113383	63
826.403483447089	54
826.422065969622	54
826.440648701254	41
826.45923164216	46
826.477814792341	49
826.49639815162	66
826.514981720173	28
826.533565497825	32
826.552149484928	43
826.57073368113	24
826.589318086252	33
826.607902701003	29
826.626487524675	27
826.645072557799	25
826.663657800021	13
826.682243251341	35
826.700828911936	28
826.719414781806	33
826.738000860773	31
826.756587149193	31
826.775173646534	53
826.79376035315	34
826.81234726904	17
826.830934394206	21
826.84952172847	42
826.868109271832	39
826.886697024646	34
826.905284986557	37
826.923873157568	46
826.94246153803	25
826.961050127413	33
826.979638926248	45
826.998227934182	41
827.01681715139	26
827.035406577697	37
827.053996213278	38
827.072586058135	34
827.09117611209	26
827.109766375321	32
827.128356847649	19
827.146947529253	42
827.165538420131	46
827.184129520109	25
827.202720829361	31
827.221312347888	48
827.239904075514	51
827.258496012415	56
827.277088158414	44
827.295680513866	58
827.314273078238	53
827.332865851886	54
827.35145883481	46
827.370052027008	52
827.388645428305	46
827.407239038877	26
827.425832858548	50
827.444426887494	64
827.463021125715	32
827.481615573212	55
827.500210229807	78
827.5188050955	58
827.537400170469	54
827.555995454713	34
827.574590948056	27
827.593186650851	58
827.611782562567	40
827.630378683559	20
827.648975013826	30
827.667571553369	43
827.686168302011	57
827.70476525975	34
827.723362426942	44
827.741959803233	54
827.760557388799	32
827.779155183464	46
827.797753187404	59
827.816351400443	41
827.834949822934	23
827.853548454524	41
827.872147295213	42
827.890746345177	59
827.909345604239	34
827.927945072754	24
827.946544750368	21
827.965144637081	28
827.983744733069	59
828.002345038333	64
828.020945552872	44
828.03954627651	50
828.058147209246	33
828.076748351259	17
828.095349702547	19
828.11395126311	32
828.132553032773	42
828.151155011711	50
828.169757199748	57
828.18835959706	40
828.206962203648	62
828.225565019335	44
828.244168044298	15
828.26277127836	34
828.281374721697	38
828.29997837431	65
828.318582236199	63
828.33718630701	107
828.355790587273	66
828.374395076636	43
828.392999775274	69
828.411604683188	38
828.430209800024	34
828.448815126312	41
828.467420661877	63
828.486026406541	56
828.504632360303	55
828.523238523341	52
828.541844895655	24
828.560451477245	41
828.579058267935	31
828.5976652679	22
828.616272476786	34
828.634879895304	36
828.653487522742	39
828.672095359634	51
828.690703405625	35
828.709311660538	33
828.727920125081	45
828.746528798546	38
828.765137681464	41
828.783746773481	35
828.802356074596	36
828.820965584989	43
828.839575304657	46
828.858185233601	33
828.876795371644	57
828.895405718786	34
828.914016275382	33
828.932627041077	28
828.95123801587	19
828.969849200117	34
828.988460593286	26
829.007072195732	19
829.02568400763	17
829.04429602845	31
829.062908258724	20
829.08152069792	35
829.100133346569	43
829.118746204317	47
829.137359271342	38
829.155972547643	21
829.174586032866	31
829.193199727542	20
829.211813631317	29
829.230427744369	37
829.249042066697	48
829.267656598125	28
829.286271338828	32
829.304886288631	52
829.323501447711	60
829.342116816066	58
829.360732393521	39
829.379348180252	47
829.397964176083	45
829.416580381367	52
829.435196795751	42
829.453813419056	39
829.472430251815	55
829.491047293851	45
829.509664545163	37
829.528282005575	35
829.546899675085	38
829.565517553873	28
829.584135641936	39
829.6027539391	38
829.621372445539	32
829.639991161079	18
829.658610086071	35
829.677229220164	25
829.695848563355	17
829.714468116001	19
829.733087877568	41
829.751707848412	41
829.770328028533	21
829.788948417931	33
829.807569016428	36
829.826189824201	31
829.844810841074	33
829.863432067401	21
829.882053502651	26
829.900675147354	32
829.919297000979	40
829.937919064059	41
829.956541336237	75
829.975163817693	40
829.993786508425	50
830.01240940808	45
830.031032517189	37
830.049655835574	17
830.068279363059	43
830.086903099821	32
830.105527045505	60
830.124151200643	50
830.142775565058	36
830.161400138573	16
830.180024921187	17
830.198649913255	20
830.217275114424	46
830.235900524691	33
830.254526144413	18
830.273151973057	27
830.291778010978	23
830.310404258354	43
830.329030714651	16
830.347657380403	45
830.366284255078	45
830.384911339206	25
830.403538632435	59
830.42216613494	49
830.440793846722	46
830.459421767427	38
830.478049897586	35
830.496678236845	31
830.515306785381	44
830.533935543194	24
830.552564510107	26
830.571193686296	23
830.589823071586	28
830.608452666153	31
830.627082469996	26
830.64571248294	30
830.664342705161	27
830.682973136481	29
830.701603777256	35
830.720234627131	27
830.738865685929	38
830.757496954358	28
830.77612843171	26
830.794760118516	27
830.813392014422	53
830.832024119429	38
830.850656433712	37
830.869288957273	34
830.887921689933	36
830.906554631871	44
830.925187783086	18
830.943821143401	31
830.962454712993	37
830.981088491863	35
830.999722479833	17
831.018356676902	37
831.036991083249	28
831.055625699051	21
831.074260523775	46
831.092895557954	32
831.111530801056	34
831.130166253612	70
831.148801915269	57
831.167437786203	55
831.186073866237	36
831.204710155548	32
831.22334665396	41
831.241983361826	56
831.260620278793	45
831.279257404859	34
831.297894740203	57
831.316532284824	49
831.335170038546	32
831.353808001545	31
831.372446173822	54
831.391084555199	45
831.409723145853	34
831.428361945608	90
831.44700095464	47
831.46564017295	41
831.48427960036	23
831.502919237047	16
831.521559083012	27
831.540199138077	41
831.55883940242	35
831.577479875864	16
831.596120558584	35
831.614761450583	40
831.633402551682	20
831.652043862058	27
831.670685381535	51
831.689327110467	22
831.707969048499	12
831.726611195631	21
831.745253552042	23
831.763896117552	38
831.782538892518	32
831.801181876584	20
831.819825069928	44
831.838468472372	55
831.857112083917	40
831.875755904916	39
831.894399935017	45
831.913044174394	47
831.931688622873	43
831.950333280452	47
831.968978147486	42
831.987623223621	26
832.006268509033	30
832.024914003723	38
832.043559707337	49
832.062205620405	38
832.080851742575	44
832.099498074022	27
832.118144614569	31
832.136791364572	38
832.155438323676	72
832.17408549188	42
832.192732869362	31
832.211380455944	30
832.230028251982	36
832.248676257121	25
832.26732447136	22
832.285972895055	32
832.304621527672	28
832.323270369568	35
832.341919420742	20
832.360568681194	37
832.379218150746	54
832.397867829577	54
832.416517717508	50
832.435167814895	39
832.453818121382	37
832.472468636971	34
832.491119361659	29
832.509770295804	62
832.528421439227	34
832.547072791572	35
832.565724353374	38
832.584376124276	26
832.603028104279	30
832.621680293738	25
832.640332692297	48
832.658985300135	26
832.677638116896	41
832.696291143112	49
832.714944378607	37
832.733597823203	37
832.752251477077	38
832.770905340052	45
832.789559412305	71
832.808213693836	51
832.826868184468	35
832.845522884379	31
832.86417779339	31
832.88283291168	31
832.901488239248	44
832.920143775917	61
832.938799521864	46
832.957455476913	34
832.976111641417	72
832.994768015022	54
833.013424597728	52
833.032081389712	39
833.050738390798	44
833.069395601339	79
833.088053020982	54
833.106710649902	34
833.125368487924	34
833.144026535047	25
833.162684791626	49
833.181343257305	50
833.200001932264	43
833.218660816323	40
833.237319909661	65
833.2559792121	29
833.274638723817	46
833.293298444813	52
833.311958375088	86
833.330618514286	103
833.349278862941	71
833.367939420874	58
833.386600187908	72
833.405261164043	28
833.423922349457	33
833.442583744149	53
833.461245347943	60
833.479907161015	58
833.498569183366	69
833.517231414818	66
833.535893855549	53
833.554556505558	62
833.573219364669	66
833.591882433059	69
833.610545710549	51
833.629209197319	44
833.64787289319	56
833.666536798517	40
833.685200912945	44
833.703865236474	42
833.722529769283	29
833.74119451137	51
833.759859462558	34
833.778524623026	67
833.797189992772	66
833.815855571619	66
833.834521359745	48
833.853187356973	32
833.871853563657	38
833.890519979265	50
833.909186604152	46
833.927853438317	39
833.946520481762	63
833.965187734486	40
833.983855196133	63
834.002522867059	47
834.021190747442	41
834.039858836927	28
834.058527135335	56
834.0771956432	42
834.095864360343	52
834.114533286588	63
834.133202422113	38
834.151871766738	40
834.170541320821	34
834.189211083827	32
834.20788105629	34
834.226551237854	54
834.24522162852	37
834.263892228465	43
834.282563037689	41
834.301234056192	61
834.319905283797	81
834.338576720504	77
834.357248366667	82
834.375920221931	66
834.394592286298	74
834.413264560121	74
834.431937042868	94
834.450609734894	33
834.469282636377	47
834.487955746784	21
834.506629066648	54
834.525302595436	50
834.543976333681	48
834.562650281027	43
834.581324437653	25
834.599998803558	28
834.618673378387	20
834.637348162673	23
834.656023156061	13
834.674698358728	43
834.693373770675	19
834.712049391723	20
834.730725222051	20
834.74940126148	13
834.768077510188	13
834.786753968176	58
834.805430635266	61
834.824107511635	28
834.842784597106	26
834.861461892035	31
834.880139396065	47
834.898817109019	55
834.917495031607	50
834.93617316312	57
834.954851504091	49
834.973530054163	63
834.992208813336	43
835.01088778179	36
835.029566959523	32
835.048246346357	33
835.066925942472	31
835.085605747688	51
835.104285762362	50
835.122965986137	45
835.141646419014	35
835.160327061349	40
835.179007912608	44
835.197688973146	36
835.216370243142	38
835.235051722062	33
835.253733410439	66
835.272415307741	61
835.2910974145	49
835.309779730361	74
835.328462255502	171
835.347144989745	202
835.365827933267	266
835.384511085892	316
835.403194447974	327
835.421878019158	292
835.440561799444	169
835.45924578901	115
835.477929987855	100
835.496614395803	57
835.51529901303	62
835.533983839538	45
835.552668874969	47
835.571354119858	60
835.590039574028	76
835.608725237299	58
835.62741110985	37
835.646097191503	49
835.664783482436	45
835.683469982649	39
835.702156691964	46
835.72084361056	30
835.739530738257	23
835.758218075234	12
835.776905621491	18
835.795593376851	40
835.81428134149	42
835.832969515232	28
835.851657898253	31
835.870346490555	31
835.889035292137	36
835.907724302642	46
835.926413522607	52
835.94510295185	84
835.963792590197	34
835.982482437645	45
836.001172494374	56
836.019862760383	40
836.038553235494	25
836.057243920062	31
836.075934813556	43
836.094625916329	27
836.113317228383	31
836.132008749717	43
836.150700480153	40
836.16939241987	60
836.188084568689	58
836.206776926788	68
836.225469494167	51
836.244162270648	58
836.26285525641	97
836.281548451274	201
836.300241855419	568
836.318935468844	1178
836.337629291549	1861
836.356323323356	2323
836.375017564266	2409
836.393712014456	2265
836.412406673927	1779
836.431101542678	1355
836.449796620531	828
836.468491907665	492
836.487187403901	299
836.505883109418	167
836.524579024215	132
836.543275148114	99
836.561971481294	53
836.580668023577	44
836.59936477514	42
836.618061735983	41
836.636758906106	49
836.655456285155	29
836.674153873662	27
836.692851671271	40
836.711549678161	59
836.730247894332	44
836.748946319427	24
836.76764495398	45
836.786343797814	35
836.805042850751	42
[truncated: 106,079 more rows]
