# Supplementary material for: Identification and tentative removal of collagen glue in Palaeolithic worked bone objects: implications for ZooMS and radiocarbon dating
Source: Sci Rep. 2023 Dec 13;13:22119. doi: 10.1038/s41598-023-49242-7 (PMC10719399; doi:10.1038/s41598-023-49242-7)
Supplement: Supplementary file 2 — Supplementary Information 2. [file 41598_2023_49242_MOESM2_ESM.zip › maldi raw files/780 IST_standard ext_C.txt]

799.80073060123	4
799.819011839692	21
799.837293287452	14
799.855574944325	8
799.873856810497	6
799.892138885782	12
799.910421170179	10
799.928703663875	11
799.946986366684	6
799.965269278606	14
799.983552400012	20
800.001835730345	1
800.020119269977	14
800.038403018722	2
800.056686976766	26
800.074971143922	10
800.093255520377	8
800.111540105945	5
800.129824900626	7
800.148109904606	29
800.166395117699	26
800.18468054009	35
800.202966171595	36
800.221252012398	17
800.239538062314	30
800.257824321344	16
800.276110789486	19
800.294397467113	34
800.312684353667	34
800.330971449706	48
800.349258754672	43
800.367546268936	30
800.385833992314	19
800.404121924991	18
800.422410066781	10
800.440698417869	6
800.458986978071	14
800.477275747386	10
800.495564726	6
800.513853913727	20
800.532143310753	21
800.550432917078	12
800.56872273233	5
800.587012756881	9
800.605302990546	8
800.623593433509	34
800.641884085585	29
800.660174946961	15
800.67846601745	13
800.696757297237	19
800.715048785952	8
800.733340484153	7
800.75163239128	22
800.769924507706	26
800.788216833618	30
800.806509368457	23
800.824802112409	13
800.84309506566	2
800.861388228024	8
800.879681599688	25
800.897975180465	16
800.916268970541	18
800.934562969731	37
800.952857178033	15
800.971151595635	10
800.98944622235	9
801.007741058365	22
801.026036103492	24
801.044331357919	9
801.06262682146	14
801.080922494113	6
801.099218375881	14
801.117514467133	29
801.135810767499	25
801.154107276978	21
801.17240399557	5
801.190700923462	11
801.208998060467	21
801.227295406772	27
801.245592962376	11
801.263890726907	10
801.282188700738	13
801.300486883682	21
801.318785275926	20
801.337083877283	14
801.355382688126	30
801.373681707896	14
801.391980936779	22
801.410280374962	14
801.428580022259	18
801.446879878855	24
801.465179944751	31
801.48348021976	21
801.501780703882	14
801.520081397118	19
801.538382299654	28
801.556683411303	8
801.574984732252	9
801.593286262501	12
801.611588001677	28
801.629889950152	9
801.648192107741	8
801.66649447463	10
801.684797050632	19
801.70309983612	22
801.721402830536	7
801.739706034065	10
801.758009446895	19
801.776313069023	19
801.79461690008	15
801.812920940622	13
801.831225190277	7
801.849529649047	21
801.86783431693	16
801.886139194113	12
801.904444280409	20
801.922749576191	11
801.941055080902	4
801.959360794911	11
801.977666718035	13
801.995972850272	6
802.014279191809	28
802.03258574246	13
802.050892502411	20
802.069199471476	19
802.08750664984	4
802.105814037318	25
802.12412163391	9
802.142429439802	10
802.160737454994	11
802.1790456793	9
802.197354112719	9
802.215662755252	23
802.233971607086	38
802.252280668033	32
802.270589938466	25
802.288899417827	42
802.307209106488	23
802.325519004263	23
802.343829111151	20
802.36213942734	19
802.380449952829	10
802.398760687432	14
802.417071631148	35
802.435382783979	25
802.45369414611	17
802.472005717541	16
802.490317498085	21
802.508629487744	20
802.526941686703	11
802.545254094776	20
802.563566712148	17
802.581879538635	13
802.600192574236	10
802.618505819138	17
802.636819273153	10
802.655132936468	6
802.673446808897	4
802.691760890627	1
802.710075181471	5
802.728389681615	16
802.746704390687	18
802.765019309059	31
802.783334436731	26
802.801649773517	25
802.819965319418	22
802.838281074805	25
802.85659703912	19
802.874913212735	17
802.893229595465	15
802.911546187494	17
802.929862988452	17
802.948179999082	5
802.966497218455	14
802.984814647313	5
803.0031322851	13
803.021450132187	19
803.039768188575	24
803.058086454077	16
803.076404928879	8
803.094723612609	26
803.113042505826	17
803.131361607971	10
803.149680919417	11
803.168000440163	19
803.186320170023	16
803.204640109184	7
803.222960257272	19
803.241280614662	32
803.259601181352	13
803.277921957156	5
803.29624294226	15
803.314564136479	19
803.332885539813	24
803.351207152447	21
803.369528974195	21
803.387851005244	26
803.406173245407	15
803.424495694685	8
803.442818353263	15
803.461141220956	2
803.479464297949	0
803.497787584057	2
803.516111079465	6
803.534434783988	26
803.552758697811	20
803.571082820563	12
803.589407152616	10
803.607731693969	25
803.626056444436	8
803.644381404205	4
803.662706573088	17
803.681031951085	9
803.699357538383	20
803.717683334796	10
803.736009340509	17
803.754335555337	12
803.772661979466	10
803.790988612709	4
803.809315455067	11
803.827642506726	15
803.845969767499	12
803.864297237574	14
803.882624916762	17
803.900952805065	9
803.91928090267	22
803.937609209389	17
803.955937725408	13
803.974266450543	21
803.992595384978	23
804.010924528528	23
804.029253881193	22
804.047583443158	12
804.065913214239	6
804.08424319462	23
804.102573384116	27
804.120903782913	36
804.139234390638	19
804.157565207851	4
804.175896233992	9
804.19422746962	12
804.212558914364	1
804.230890568221	11
804.249222431194	9
804.267554503468	39
804.285886784856	42
804.304219275546	26
804.322551975537	20
804.340884884456	17
804.359218002676	21
804.377551330012	27
804.395884866648	15
804.414218612399	13
804.432552567451	35
804.450886731805	18
804.469221105087	5
804.48755568767	11
804.505890479368	9
804.524225480368	5
804.542560690482	4
804.560896109897	14
804.579231738428	21
804.597567576259	18
804.615903623206	4
804.634239879268	27
804.65257634463	22
804.670913019108	20
804.689249902887	11
804.707586995781	8
804.72592429779	19
804.7442618091	18
804.762599529526	6
804.780937459253	4
804.79927559828	3
804.817613946237	7
804.835952503495	3
804.854291269868	1
804.872630245543	9
804.890969430519	5
804.909308824424	0
804.92764842763	9
804.945988240137	15
804.96432826176	9
804.982668492498	14
805.001008932537	11
805.019349581878	8
805.037690440147	12
805.056031507718	12
805.074372784591	13
805.092714270392	10
805.111055965681	10
805.129397870085	3
805.147739983605	9
805.166082306426	25
805.184424838176	16
805.202767579413	16
805.221110529766	22
805.239453689235	23
805.257797058004	34
805.27614063589	16
805.294484423076	12
805.312828419378	16
805.331172624795	40
805.349517039515	17
805.367861663349	24
805.386206496484	24
805.404551538736	9
805.422896790102	2
805.44124225077	5
805.45958792074	16
805.477933799825	10
805.496279888026	16
805.514626185528	7
805.532972692146	7
805.551319407879	14
805.569666332914	7
805.58801346725	4
805.606360810516	13
805.624708363083	7
805.643056124952	10
805.661404095937	11
805.679752276037	8
805.698100665625	7
805.716449264143	5
805.734798071775	18
805.75314708871	16
805.771496314946	23
805.789845750298	28
805.808195394952	31
805.826545248535	31
805.844895311606	32
805.863245583607	13
805.881596064909	5
805.899946755513	9
805.918297655047	12
805.936648764069	31
805.955000082206	12
805.973351609459	9
805.991703346014	27
806.010055291684	11
806.02840744647	18
806.046759810558	9
806.065112383948	7
806.083465166268	20
806.101818157889	19
806.120171358812	3
806.138524768851	27
806.156878388193	11
806.17523221665	15
806.193586254222	20
806.21194050091	12
806.2302949569	14
806.248649622193	30
806.267004496601	12
806.285359580311	11
806.30371487295	11
806.322070374892	43
806.340426086136	32
806.358782006496	19
806.377138135971	35
806.395494474935	14
806.413851022828	17
806.432207780024	13
806.450564746336	5
806.468921921762	27
806.487279306492	20
806.505636900524	17
806.523994703671	18
806.542352715934	8
806.5607109375	16
806.579069368182	8
806.597428008166	5
806.615786857265	3
806.634145915481	5
806.652505182998	5
806.670864659632	1
806.689224345569	10
806.70758424062	0
806.725944344975	2
806.744304658445	13
806.762665181032	14
806.78102591292	11
806.799386853925	14
806.817748004232	9
806.836109363655	18
806.854470932381	24
806.872832710035	29
806.89119469718	26
806.909556893253	6
806.927919298629	11
806.946281913307	12
806.964644737102	10
806.983007770199	1
807.001371012412	7
807.019734463741	20
807.038098124186	6
807.056461993934	10
807.074826073171	21
807.093190361151	5
807.11155485862	8
807.129919565018	9
807.148284480906	9
807.166649605723	6
807.18501494003	13
807.203380483266	13
807.221746235805	11
807.240112197459	18
807.258478368417	6
807.276844748491	17
807.295211337867	30
807.31357813636	15
807.331945144155	11
807.350312361067	14
807.368679787094	22
807.387047422238	16
807.405415266685	17
807.423783320621	14
807.442151583487	8
807.460520055469	8
807.478888736753	15
807.497257627154	28
807.515626726672	19
807.533996035678	8
807.552365553801	2
807.570735280854	4
807.589105217396	9
807.607475362868	8
807.625845717829	9
807.644216281907	22
807.662587055101	22
807.680958037411	7
807.699329229024	3
807.717700629754	5
807.736072239787	7
807.754444059122	11
807.772816087387	9
807.791188324956	18
807.809560771827	27
807.827933427628	12
807.846306292919	0
807.864679367139	6
807.883052650849	16
807.901426143489	8
807.919799845432	6
807.938173756678	5
807.956547876854	11
807.97492220652	15
807.993296745302	13
808.011671493201	16
808.030046450216	8
808.048421616534	16
808.066796991969	12
808.085172576707	12
808.103548370748	15
808.121924373719	18
808.140300585993	2
808.15867700757	0
808.177053638264	10
808.195430478075	4
808.213807527188	21
808.232184785419	27
808.250562252952	18
808.268939929602	19
808.287317815369	4
808.305695910439	14
808.324074214625	16
808.342452728115	15
808.360831450722	7
808.379210382632	9
808.397589523658	17
808.415968873801	15
808.434348433248	15
808.452728201998	35
808.471108179677	15
808.489488366661	13
808.507868762948	7
808.526249368164	9
808.544630182871	1
808.563011206694	7
808.581392439634	9
808.599773881878	32
808.618155533239	9
808.636537393716	18
808.654919463496	10
808.673301742581	10
808.691684230595	13
808.710066927912	28
808.728449834534	11
808.746832950272	13
808.765216275126	12
808.783599809285	6
808.801983552747	3
808.820367505139	3
808.838751666834	3
808.857136037834	22
808.87552061795	24
808.893905407183	11
808.912290405719	3
808.93067561356	18
808.94906103033	16
808.967446656404	10
808.985832491782	9
809.004218536089	3
809.022604789888	11
809.040991252803	10
809.059377924835	17
809.077764806171	6
809.096151896624	11
809.114539196194	25
809.132926705067	16
809.151314423245	12
809.169702350352	12
809.188090486763	12
809.206478832478	15
809.22486738731	22
809.24325615126	12
809.261645124512	20
809.280034307069	26
809.298423698556	41
809.316813299347	30
809.335203109442	28
809.353593128654	41
809.371983356983	50
809.390373794615	45
809.408764441365	71
809.427155297419	54
809.44554636259	59
809.463937636878	18
809.482329120657	26
809.500720813366	11
809.519112715379	9
809.537504826509	5
809.555897146756	7
809.574289676308	1
809.592682415163	6
809.611075363136	8
809.629468520226	10
809.647861886619	11
809.66625546213	5
809.684649246758	11
809.703043240878	14
809.721437443927	33
809.739831856281	18
809.758226477752	14
809.776621308527	12
809.795016348419	9
809.813411597428	7
809.831807055929	6
809.85020272336	1
809.868598600095	22
809.886994685947	8
809.905390980917	19
809.923787485191	14
809.942184198769	25
809.960581121465	27
809.978978253277	22
809.997375594395	7
810.015773144629	7
810.034170904168	8
810.052568872824	20
810.070967050597	12
810.089365437675	5
810.10776403387	2
810.126162839369	9
810.144561853986	17
810.162961077907	12
810.181360510946	14
810.199760153102	19
810.218160004562	21
810.23656006514	22
810.254960335023	23
810.273360814022	31
810.291761502326	21
810.310162399748	24
810.328563506287	32
810.346964822131	30
810.365366347092	42
810.38376808117	49
810.40217002474	23
810.420572177241	14
810.438974539046	45
810.457377109969	31
810.475779890196	6
810.494182879541	9
810.51258607819	6
810.530989485957	5
810.549393102841	5
810.56779692903	7
810.586200964337	14
810.604605208948	10
810.623009662864	15
810.64141432571	30
810.659819197861	25
810.67822427913	12
810.696629569703	26
810.715035069394	20
810.73344077839	25
810.751846696503	2
810.770252823922	7
810.78865916027	7
810.807065706111	2
810.825472460882	6
810.843879424958	15
810.862286598525	5
810.880693981024	13
810.89910157264	19
810.917509373561	24
810.935917383599	12
810.954325602943	3
810.972734031404	10
810.99114266917	15
811.009551516053	6
811.027960572055	9
811.046369837361	4
811.064779311786	20
811.083188995515	16
811.101598888362	24
811.120008990514	18
811.138419301596	6
811.15682982217	10
811.175240551676	5
811.193651490486	3
811.212062638789	20
811.230473996022	14
811.248885562373	20
811.267297338029	22
811.285709322802	31
811.304121516881	36
811.322533920265	52
811.34094653258	49
811.3593593542	50
811.377772384937	67
811.39618562498	47
811.414599074141	54
811.433012732794	40
811.451426600377	26
811.469840677079	20
811.488254963086	30
811.506669458211	23
811.525084162641	6
811.543499076376	11
811.561914199042	5
811.580329531013	10
811.598745072289	25
811.617160822684	26
811.635576782196	21
811.653992951014	10
811.672409328949	18
811.69082591619	16
811.709242712549	14
811.727659718026	17
811.746076932808	8
811.764494356709	10
811.782911990102	23
811.801329832426	10
811.819747883868	8
811.838166144615	10
811.85658461448	17
811.875003293651	20
811.893422182127	10
811.911841279722	9
811.930260586434	9
811.948680102265	7
811.967099827401	12
811.985519761655	12
812.003939905402	15
812.02236025808	21
812.040780819876	24
812.059201590977	27
812.077622571384	19
812.096043760722	12
812.114465159553	8
812.132886767502	16
812.151308584569	13
812.169730610942	6
812.188152846433	8
812.206575291042	4
812.224997944956	2
812.243420808177	27
812.261843880328	15
812.280267161785	18
812.298690652548	29
812.317114352429	36
812.335538261428	28
812.353962379733	29
812.372386707344	19
812.390811243885	30
812.409235989733	18
812.427660944885	25
812.446086108969	39
812.464511482546	23
812.482937065242	14
812.501362857056	3
812.519788858175	27
812.538215068413	26
812.55664148777	13
812.575068116619	17
812.5934949544	23
812.611922001486	22
812.630349257691	12
812.648776723015	15
812.667204397643	5
812.685632281391	23
812.704060374632	24
812.722488676804	9
812.740917188282	31
812.759345908878	14
812.777774838593	1
812.796203977614	4
812.81463332594	11
812.833062883385	35
812.851492649949	16
812.869922625819	16
812.888352810807	13
812.906783204914	8
812.925213808327	20
812.943644621045	11
812.962075642695	12
812.980506873839	28
812.998938313913	22
813.017369963294	14
813.03580182198	19
813.054233889786	26
813.072666166709	18
813.09109865294	9
813.109531348288	22
813.127964252756	32
813.146397366529	20
813.164830689608	9
813.183264221807	3
813.201697963123	11
813.220131913746	11
813.238566073488	9
813.257000442349	16
813.275435020703	15
813.293869807988	19
813.31230480458	28
813.33074001029	22
813.349175425307	29
813.367611049442	14
813.386046882884	41
813.404482925256	25
813.422919177123	23
813.441355637921	14
813.459792308025	19
813.478229187436	16
813.496666276152	19
813.515103573801	6
813.533541080755	14
813.551978796828	13
813.570416722208	3
813.588854856707	7
813.607293200324	25
813.625731753435	13
813.644170515478	9
813.662609486827	6
813.681048667295	13
813.699488057069	25
813.717927655963	24
813.736367464163	16
813.754807481481	13
813.773247707919	9
813.791688143663	10
813.810128788526	14
813.828569642508	22
813.847010705984	23
813.865451978392	14
813.883893460106	6
813.902335150939	13
813.920777051079	30
813.939219160337	15
813.957661478902	13
813.976104006586	16
813.994546743577	3
814.0129896895	10
814.031432844916	39
814.049876209264	13
814.068319782919	15
814.08676356588	24
814.10520755796	16
814.123651759347	19
814.142096169666	12
814.160540789291	21
814.178985618223	28
814.197430656461	12
814.215875903631	12
814.234321360108	24
814.252767025704	16
814.271212900607	18
814.289658984629	35
814.308105277958	36
814.326551780406	32
814.34499849216	18
814.363445412846	16
814.381892543027	17
814.400339882139	18
814.418787430746	11
814.437235188472	26
814.455683155317	14
814.474131331282	2
814.492579716553	7
814.511028310944	7
814.529477114641	5
814.547926127458	9
814.566375349582	6
814.584824780637	6
814.603274421187	11
814.621724270668	11
814.640174329645	16
814.65862459774	33
814.677075074955	4
814.695525761289	5
814.71397665693	0
814.732427761691	11
814.750879075758	44
814.769330599133	12
814.787782331439	7
814.806234273053	16
814.824686423973	21
814.843138783825	16
814.861591353172	12
814.880044131638	9
814.898497119224	2
814.916950316117	1
814.935403721942	5
814.953857337261	7
814.9723111617	12
814.990765195259	2
815.009219438124	8
815.027673890109	11
815.046128551214	27
815.064583421625	18
815.083038501344	16
815.101493789995	13
815.119949288141	7
815.138404995406	14
815.156860911791	22
815.175317037295	17
815.193773372107	15
815.212229916038	23
815.230686669277	16
815.249143631822	23
815.2676008033	7
815.286058184085	12
815.304515773989	29
815.322973573201	27
815.341431581721	26
815.35988979936	42
815.378348226118	24
815.396806861996	20
815.415265707182	19
815.433724761487	7
815.452184025288	20
815.47064349802	20
815.48910318006	18
815.507563071219	4
815.526023171498	6
815.544483481085	20
815.562943999792	23
815.581404727993	29
815.599865665127	15
815.61832681138	11
815.636788166941	17
815.655249731809	26
815.67371150561	27
815.692173488905	23
815.710635681321	8
815.729098082856	11
815.747560693699	3
815.766023513474	9
815.784486542744	15
815.802949781134	24
815.821413228644	10
815.839876885462	15
815.8583407514	18
815.876804826645	10
815.895269110822	23
815.913733604494	21
815.932198307287	12
815.950663219199	7
815.969128340419	18
815.987593670759	23
816.00605921022	20
816.024524958987	16
816.042990917063	8
816.061457084258	7
816.079923460573	13
816.098390046009	21
816.116856840752	25
816.135323844803	8
816.153791057974	9
816.172258480264	21
816.190726111863	19
816.209193952582	9
816.227662002608	7
816.246130261755	13
816.264598730209	18
816.283067407596	21
816.301536294478	8
816.320005390293	39
816.338474695415	20
816.356944209846	21
816.375413933396	22
816.393883866067	14
816.412354008045	7
816.430824359144	13
816.44929491955	13
816.467765689077	6
816.486236667724	2
816.504707855867	28
816.523179252942	38
816.541650859325	28
816.560122674828	10
816.578594699451	15
816.597066933383	16
816.615539376622	24
816.634012028982	7
816.652484890462	3
816.67095796125	12
816.689431241158	1
816.707904730187	7
816.726378428711	3
816.744852336168	9
816.763326452932	4
816.781800778818	14
816.800275314011	2
816.818750058325	8
816.837225011947	7
816.855700174689	11
816.874175546551	1
816.892651127722	13
816.911126918013	16
816.929602917424	8
816.948079126144	10
816.966555544359	21
816.98503217132	15
817.003509007776	18
817.021986053165	22
817.040463307862	22
817.058940771868	11
817.077418444994	14
817.095896327428	10
817.114374418982	8
817.132852719657	4
817.151331229453	18
817.169809948557	8
817.188288877157	14
817.206768014502	17
817.225247361343	8
817.243726917304	23
817.262206682386	27
817.280686656589	23
817.299166840288	14
817.317647232919	36
817.336127834859	11
817.354608645919	18
817.373089666288	9
817.391570895778	10
817.410052334576	19
817.428533982494	12
817.447015839721	17
817.465497906069	8
817.483980181537	11
817.502462666313	13
817.520945360211	7
817.539428263417	12
817.557911375743	6
817.57639469719	18
817.594878227946	21
817.613361967822	31
817.631845917007	22
817.650330075313	33
817.668814442927	10
817.687299019662	11
817.705783805518	18
817.724268800682	11
817.742754004967	11
817.76123941856	10
817.779725041275	5
817.79821087311	16
817.816696914254	12
817.835183164706	12
817.853669624092	20
817.872156292974	6
817.890643170976	3
817.909130257912	3
817.927617554344	9
817.946105059897	8
817.964592774571	18
817.983080698554	8
818.001568831658	25
818.02005717407	10
818.038545725603	16
818.057034486257	19
818.07552345622	18
818.094012635304	5
818.112502023696	4
818.13099162121	19
818.149481428032	6
818.167971443788	6
818.18646166904	11
818.204952103225	8
818.223442746907	2
818.24193359971	4
818.260424661634	22
818.278915932679	33
818.297407413032	9
818.315899102507	14
818.334391001479	16
818.352883109384	7
818.371375426409	20
818.389867952744	14
818.408360688388	20
818.426853632965	20
818.445346787039	7
818.463840150234	10
818.482333722549	12
818.500827503986	8
818.519321494733	21
818.537815694788	10
818.556310103776	5
818.574804722261	19
818.593299549868	2
818.611794586595	4
818.630289832444	5
818.648785287602	12
818.66728095188	27
818.685776825657	15
818.704272908366	12
818.722769200196	14
818.741265701336	7
818.759762411785	8
818.778259331355	12
818.796756460046	14
818.815253798046	13
818.833751345168	16
818.852249101599	3
818.870747067151	7
818.889245241824	7
818.907743625807	9
818.926242219098	4
818.944741021324	14
818.963240032858	10
818.981739253702	12
819.000238683667	26
819.018738322753	22
819.037238171149	9
819.055738228666	12
819.074238495492	18
819.09273897144	14
819.111239656509	15
819.129740550887	17
819.148241654575	32
819.166742967384	13
819.185244489315	19
819.203746220555	3
819.222248160728	12
819.240750310399	9
819.259252669191	20
819.277755237293	15
819.296258014328	17
819.314761000673	14
819.333264196327	14
819.351767601102	11
819.370271214999	24
819.388775038206	14
819.407279070722	21
819.425783312171	20
819.444287762931	27
819.462792422999	22
819.481297292189	5
819.499802370689	7
819.518307658122	18
819.536813154865	17
819.555318860917	10
819.573824776091	5
819.592330900387	15
819.61083723418	28
819.629343776907	21
819.647850528943	10
819.666357490101	0
819.684864660381	8
819.70337203997	18
819.721879628869	25
819.74038742689	11
819.758895434032	14
819.777403650484	16
819.795912076058	5
819.814420710941	18
819.832929554947	10
819.851438608073	44
819.86994787051	35
819.888457342068	11
819.906967022936	13
819.925476912926	13
819.943987012038	5
819.962497320647	2
819.98100783819	2
819.999518565043	6
820.018029501018	14
820.036540646303	9
820.055052000709	24
820.073563564425	14
820.092075337075	9
820.110587319223	8
820.129099510305	6
820.147611910696	37
820.166124520398	33
820.184637339409	21
820.203150367355	21
820.22166360461	22
820.240177050987	14
820.258690706486	11
820.277204571483	9
820.295718645602	14
820.314232928843	39
820.332747421205	15
820.351262122878	51
820.369777033673	25
820.38829215359	17
820.406807482816	8
820.425323021353	17
820.443838769012	17
820.462354725981	12
820.480870891883	25
820.499387267096	27
820.517903851619	24
820.536420645452	7
820.554937648219	16
820.573454860296	22
820.591972281495	16
820.610489912004	13
820.629007751636	12
820.647525800577	10
820.666044058641	7
820.684562525826	3
820.703081202322	10
820.72160008794	12
820.740119182868	3
820.758638486919	7
820.777158000279	20
820.795677722762	12
820.814197654367	6
820.832717795282	1
820.851238145319	12
820.869758704478	35
820.888279473136	37
820.906800450916	21
820.92532163763	15
820.943843033843	10
820.962364638989	14
820.980886453446	6
820.999408477402	7
821.017930710292	10
821.036453152303	9
821.054975803626	13
821.07349866407	19
821.092021733825	40
821.110545012702	16
821.12906850089	13
821.1475921982	24
821.166116104632	16
821.184640220374	5
821.203164545239	4
821.221689079415	2
821.240213822713	29
821.258738775321	15
821.277263937052	21
821.295789307904	37
821.314314888068	11
821.332840677354	15
821.35136667595	32
821.369892883669	40
821.388419300511	36
821.406945926662	17
821.425472761937	21
821.443999806521	45
821.462527060417	32
821.481054523247	12
821.499582195387	11
821.518110076838	10
821.536638167223	3
821.555166467108	21
821.573694976114	14
821.592223694243	14
821.610752621495	15
821.629281758057	30
821.64781110393	24
821.666340658737	10
821.684870423044	19
821.703400396473	18
821.721930579024	15
821.740460970698	13
821.758991571683	12
821.77752238179	8
821.796053401208	10
821.814584629937	9
821.8331160676	9
821.851647714575	2
821.87017957086	7
821.888711636267	8
821.907243910797	15
821.925776394639	5
821.944309087602	8
821.962841989877	16
821.981375101274	6
821.999908421794	15
822.018441951625	9
822.036975690767	18
822.055509638843	12
822.07404379623	7
822.092578162928	16
822.111112738749	6
822.129647523693	14
822.148182517947	9
822.166717721513	11
822.185253134013	13
822.203788755824	3
822.222324586947	11
822.240860627003	5
822.259396876559	13
822.277933335238	15
822.29647000304	24
822.315006880153	27
822.333543966388	48
822.352081261746	33
822.370618766416	43
822.389156480396	27
822.407694403311	45
822.426232535538	19
822.444770877075	14
822.463309427736	15
822.481848187519	14
822.500387156802	15
822.518926335019	12
822.537465722359	4
822.55600531901	6
822.574545124973	8
822.593085140059	1
822.611625364456	21
822.630165797787	20
822.648706440618	8
822.667247292384	3
822.685788353461	3
822.704329623849	2
822.722871103361	9
822.741412791995	4
822.759954689941	5
822.778496797009	2
822.797039113389	27
822.815581638892	22
822.834124373518	16
822.852667317456	6
822.871210470705	10
822.889753832888	24
822.908297404383	14
822.926841185189	27
822.945385175119	14
822.96392937436	14
822.982473782536	18
823.001018400211	16
823.019563226821	7
823.038108262743	10
823.056653507977	7
823.075198962333	38
823.093744625813	22
823.112290498604	12
823.130836580518	7
823.149382871744	10
823.167929372093	3
823.186476081754	12
823.205023000537	10
823.223570128444	23
823.242117465663	20
823.260665012005	6
823.27921276747	14
823.297760732246	14
823.316308906335	14
823.334857289546	32
823.353405881881	48
823.371954683528	43
823.390503694297	33
823.40905291419	73
823.427602343584	29
823.446151981912	40
823.464701829552	24
823.483251886315	25
823.50180215239	13
823.520352627588	11
823.538903312098	4
823.557454205732	15
823.576005308488	14
823.594556620557	16
823.613108141749	8
823.631659872064	3
823.65021181188	9
823.66876396063	25
823.687316318693	40
823.705868885878	27
823.724421662376	9
823.742974647997	10
823.761527842742	15
823.780081246987	16
823.798634860167	12
823.817188682658	8
823.835742714274	21
823.854296955201	5
823.872851405252	2
823.891406064615	7
823.909960933101	1
823.92851601071	2
823.947071297632	11
823.965626793678	6
823.984182499035	1
824.002738413516	11
824.021294537309	16
824.039850870225	12
824.058407412265	25
824.076964163617	28
824.095521124093	33
824.114078293881	20
824.132635672792	19
824.151193260827	4
824.169751058174	5
824.188309064645	20
824.206867280428	9
824.225425705335	24
824.243984339553	22
824.262543182896	9
824.281102235362	7
824.29966149714	20
824.318220968042	27
824.336780648256	33
824.355340537782	15
824.373900636244	34
824.392460944018	36
824.411021460915	55
824.429582187125	22
824.448143122459	8
824.466704267104	15
824.485265620874	17
824.503827183956	9
824.522388956162	12
824.540950937491	16
824.559513127944	14
824.578075527898	7
824.596638136976	8
824.615200955178	20
824.633763982504	18
824.652327219142	16
824.670890664904	5
824.689454319978	15
824.708018184176	14
824.726582257687	7
824.745146540321	1
824.763711032079	4
824.78227573315	16
824.800840643345	23
824.819405762852	14
824.837971091483	13
824.856536629427	12
824.875102376494	15
824.893668332685	7
824.912234498189	8
824.930800872817	20
824.949367456758	17
824.967934249822	25
824.986501252011	15
825.005068463512	13
825.023635884137	12
825.042203514263	35
825.060771353325	29
825.07933940151	10
825.097907659009	6
825.11647612582	26
825.135044801566	12
825.153613686814	3
825.172182781185	3
825.190752084681	12
825.209321597301	27
825.227891319233	30
825.24646125029	17
825.26503139066	21
825.283601740342	16
825.302172299148	29
825.320743067078	28
825.339314044133	25
825.3578852305	41
825.376456625992	35
825.395028230985	51
825.413600044913	49
825.432172067966	43
825.450744300331	35
825.469316742009	29
825.487889392623	15
825.506462252739	19
825.525035321978	11
825.543608600342	10
825.56218208783	16
825.580755784631	16
825.599329690745	13
825.617903805983	2
825.636478130345	18
825.655052664021	13
825.67362740682	6
825.692202358744	12
825.710777519981	4
825.729352890531	3
825.747928470205	7
825.766504259003	11
825.785080257115	10
825.803656464351	11
825.822232880711	3
825.840809506384	6
825.859386341371	26
825.877963385482	7
825.896540638716	16
825.915118101076	10
825.933695772748	9
825.952273653545	12
825.970851743844	19
825.989430043079	22
826.008008551627	45
826.026587269298	6
826.045166196095	13
826.063745332205	9
826.082324677628	15
826.100904232175	10
826.119483995847	11
826.138063968832	13
826.156644150941	18
826.175224542175	33
826.193805142723	32
826.212385952583	12
826.230966971568	27
826.249548199678	14
826.268129636912	14
826.28671128346	17
826.30529313932	44
826.323875204306	31
826.342457478604	22
826.361039961839	22
826.379622654387	14
826.398205556248	21
826.416788667234	28
826.435371987533	48
826.453955516957	56
826.472539255505	36
826.491123203178	19
826.509707360165	5
826.528291726465	2
826.546876302078	2
826.565461086627	30
826.58404608049	27
826.602631283478	8
826.62121669559	12
826.639802317015	23
826.658388147754	6
826.676974187618	16
826.695560436796	21
826.714146894909	11
826.732733562336	22
826.751320439076	4
826.769907524941	3
826.78849482012	30
826.807082324424	15
826.825670037852	0
826.844257960594	3
826.862846092461	23
826.881434433452	30
826.900022983946	29
826.918611743376	14
826.93720071212	18
826.955789889989	10
826.974379277171	6
826.992968873478	18
827.011558679098	6
827.030148693844	4
827.048738917715	6
827.067329350899	3
827.085919993208	19
827.104510844831	19
827.123101905579	15
827.14169317564	17
827.160284654827	16
827.178876343138	21
827.197468240575	22
827.216060347514	16
827.234652663389	22
827.253245188767	31
827.271837923081	15
827.290430866709	28
827.309024019462	34
827.327617381529	19
827.34621095272	24
827.364804733226	16
827.383398722857	18
827.401992921612	23
827.420587329682	27
827.439181946877	10
827.457776773385	25
827.476371809208	32
827.494967053967	35
827.513562508039	29
827.532158171237	16
827.550754043749	3
827.569350125386	9
827.587946416337	22
827.606542916413	13
827.625139625804	8
827.64373654413	2
827.662333671959	4
827.680931008725	0
827.699528554805	4
827.718126310388	11
827.736724274907	11
827.755322448551	12
827.773920831509	16
827.792519423593	7
827.81111822499	19
827.829717235513	30
827.84831645535	39
827.866915884313	22
827.8855155224	12
827.904115369802	8
827.922715426329	25
827.94131569217	13
827.959916167137	9
827.978516851417	18
827.997117744824	13
828.015718847355	19
828.034320159201	27
828.052921680172	14
828.071523410457	7
828.090125349867	10
828.108727498403	5
828.127329856254	19
828.145932423229	31
828.164535199519	22
828.183138185124	10
828.201741379664	12
828.220344783519	10
828.238948396689	2
828.257552218795	5
828.276156250404	15
828.294760491139	9
828.313364940999	13
828.331969599985	10
828.350574468285	20
828.3691795459	23
828.38778483245	45
828.406390328505	36
828.424996033685	25
828.44360194799	26
828.462208071421	25
828.480814404167	18
828.499420946038	9
828.518027697412	13
828.536634657723	14
828.55524182716	3
828.573849205911	10
828.592456793977	1
828.611064590979	4
828.629672597485	18
828.648280813117	13
828.666889237874	16
828.685497871946	5
828.704106715143	20
828.722715767466	16
828.741325029104	35
828.759934500056	26
828.778544179945	17
828.797154069148	2
828.815764167667	0
828.834374475311	14
828.85298499208	9
828.871595718165	9
828.890206653375	20
828.9088177979	27
828.92742915155	9
828.946040714326	8
828.964652486417	46
828.983264467823	39
829.001876658355	8
829.020489058012	11
829.039101666795	9
829.057714484893	10
829.076327512306	8
829.094940748844	26
829.113554194509	7
829.132167849488	9
829.150781713593	4
829.169395787013	15
829.188010069558	12
829.20662456123	17
829.225239262216	28
829.243854172518	30
829.262469291756	18
829.281084620309	25
829.299700158177	23
829.318315904982	4
829.336931861291	14
829.355548026726	36
829.374164401287	13
829.392780985163	9
829.411397778164	6
829.430014780292	7
829.448631991924	16
829.467249412492	21
829.485867042376	29
829.504484881386	18
829.523102929521	13
829.541721186972	15
829.560339653738	11
829.57895832963	17
829.597577214648	11
829.616196308981	13
829.63481561244	16
829.653435125025	8
829.672054846925	8
829.69067477814	12
829.709294918482	22
829.727915267949	31
829.746535826732	18
829.765156594641	10
829.783777571676	15
829.802398758215	26
829.821020153691	37
829.839641758483	21
829.8582635724	11
829.876885595444	13
829.895507827803	6
829.914130269477	9
829.932752920278	2
829.951375780394	15
829.969998849447	3
829.988622127815	26
830.007245615498	19
830.025869312308	22
830.044493218433	11
830.063117333685	10
830.081741658062	3
830.100366191566	3
830.118990934385	21
830.137615886519	5
830.15624104778	7
830.174866418357	20
830.19349199787	9
830.212117786888	4
830.230743784843	2
830.249369992114	14
830.2679964087	7
830.286623034412	12
830.305249869251	9
830.323876913405	16
830.342504166686	15
830.361131629282	5
830.379759301004	11
830.398387182042	29
830.417015272207	19
830.435643571498	31
830.454272079915	19
830.472900797837	15
830.491529724885	21
830.51015886106	13
830.528788206361	3
830.547417760978	23
830.566047524721	8
830.58467749778	13
830.603307679966	10
830.621938071467	15
830.640568672095	6
830.659199481849	17
830.677830500918	8
830.696461729115	6
830.715093166437	8
830.733724813265	19
830.75235666903	1
830.770988734111	6
830.789621008508	17
830.808253491841	17
830.826886184491	2
830.845519086457	10
830.864152197549	4
830.882785517957	24
830.901419047491	23
830.920052786152	9
830.93868673394	2
830.957320891232	18
830.975955257652	13
830.994589833198	7
831.013224617871	12
831.031859611859	19
831.050494814975	8
831.069130227216	23
831.087765848963	19
831.106401679837	17
831.125037719648	9
831.143673968965	12
831.162310427219	2
831.180947094978	7
831.199583971864	4
831.218221057876	6
831.236858353016	12
831.255495857471	11
831.274133571053	17
831.292771493951	13
831.311409626166	27
831.330047967317	19
831.348686517785	11
831.367325277569	10
831.38596424629	25
831.404603424517	29
831.42324281187	22
831.441882408351	18
831.460522213958	17
831.479162228881	7
831.497802453121	2
831.516442886298	9
831.535083528981	15
831.55372438079	16
831.572365441726	1
831.59100671179	10
831.609648191169	29
831.628289879675	10
831.646931777498	10
831.665573884637	11
831.684216200713	10
831.702858726106	16
831.721501460815	16
831.740144404651	6
831.758787557614	16
831.777430919894	15
831.7960744913	6
831.814718272023	5
831.833362261872	10
831.852006460849	16
831.870650869142	6
831.889295486751	11
831.907940313298	7
831.926585349161	16
831.945230594341	15
831.963876048648	6
831.982521712082	25
832.001167584832	26
832.019813666899	10
832.038459957904	16
832.057106458225	17
832.075753167862	13
832.094400086437	7
832.113047214519	10
832.131694551727	0
832.150342098062	8
832.168989853714	14
832.187637818493	20
832.206285992399	3
832.224934375622	19
832.243582968161	30
832.262231769639	21
832.280880780432	31
832.299530000543	27
832.31817942978	20
832.336829068145	16
832.355478916016	19
832.374128972824	25
832.39277923876	25
832.411429714013	26
832.430080398582	4
832.448731292279	8
832.467382395292	17
832.486033707243	42
832.5046852287	23
832.523336959095	21
832.541988898807	9
832.560641047835	1
832.579293405802	23
832.597945973274	12
832.616598749874	8
832.635251735602	13
832.653904930646	15
832.672558334817	9
832.691211948116	19
832.709865770732	31
832.728519802665	15
832.747174043535	10
832.765828493722	11
832.784483153227	13
832.803138021858	13
832.821793099807	13
832.840448386883	12
832.859103883086	5
832.877759588417	4
832.896415503065	6
832.91507162703	6
832.933727960122	7
832.952384502531	2
832.971041253878	27
832.989698214542	16
833.008355384523	15
833.027012763632	16
833.045670351868	21
833.064328149611	6
833.082986156292	42
833.10164437229	42
833.120302797415	9
833.138961431668	11
833.157620275238	5
833.176279328126	8
833.19493859014	16
833.213598061282	20
833.232257741742	16
833.250917631329	8
833.269577730233	16
833.288238038265	3
833.306898555425	11
833.325559281901	32
833.344220217506	24
833.362881362427	25
833.381542716476	23
833.400204279843	10
833.418866052337	10
833.437528033959	22
833.456190224898	14
833.474852624964	4
833.493515234349	15
833.51217805286	8
833.530841080689	10
833.549504317457	3
833.568167763731	7
833.586831418943	31
833.605495283473	13
833.62415935732	24
833.642823640294	10
833.661488132586	19
833.680152834006	27
833.698817744554	4
833.71748286423	11
833.736148193222	8
833.754813731722	13
833.773479478971	10
833.792145435727	13
833.81081160161	20
833.829477976622	8
833.848144560761	25
833.866811354407	13
833.885478356992	6
833.904145568894	16
833.922812989924	19
833.941480620271	27
833.960148459747	18
833.97881650854	3
833.997484766461	10
834.016153233699	12
834.034821910066	14
834.05349079556	16
834.072159890182	5
834.090829194312	16
834.10949870757	26
834.128168429955	22
834.146838361469	8
834.1655085023	7
834.184178852259	8
834.202849411536	16
834.221520179941	16
834.240191157664	13
834.258862344514	8
834.277533740493	31
834.29620534579	27
834.314877160214	37
834.333549183956	26
834.352221416827	31
834.370893858825	24
834.389566510141	21
834.408239370586	17
834.426912440348	35
834.445585719238	18
834.464259207446	11
834.482932904782	21
834.501606811436	44
834.520280927219	28
834.538955252129	19
834.557629786167	19
834.576304529714	20
834.594979482388	11
834.613654644191	1
834.632330015121	14
834.65100559537	8
834.669681384747	3
834.688357383441	11
834.707033591265	7
834.725710008216	10
834.744386634485	14
834.763063470072	7
834.781740514598	0
834.800417768632	0
834.819095231794	17
834.837772904084	5
834.856450785502	7
834.875128876239	10
834.893807176103	19
834.912485685476	16
834.931164403787	8
834.949843331227	12
834.968522467984	21
834.98720181387	22
835.005881369074	22
835.024561133407	11
835.043241107247	9
835.061921290026	14
835.080601681934	12
835.099282283159	29
835.117963093513	22
835.136644113186	15
835.155325342176	18
835.174006780295	20
835.192688427542	30
835.211370283918	15
835.230052349612	4
835.248734624434	14
835.267417108765	11
835.286099802034	19
835.304782704432	77
835.323465816148	114
835.342149137182	105
835.360832667155	114
835.379516406637	164
835.398200355246	174
835.416884512985	218
835.435568880041	172
835.454253456037	98
835.47293824154	67
835.491623236172	42
835.510308439933	25
835.528993853012	20
835.54767947522	17
835.566365306746	5
835.585051347211	13
835.603737597184	1
835.622424056286	10
835.641110724517	19
835.659797602066	12
835.678484688744	13
835.69717198455	13
835.715859489675	4
835.734547204118	4
835.753235127691	10
835.771923260391	13
835.790611602221	7
835.809300153369	10
835.827988913835	13
835.846677883431	8
835.865367062155	34
835.884056450198	25
835.902746047369	18
835.921435853859	7
835.940125869478	18
835.958816094226	7
835.977506528292	11
835.996197171677	9
836.014888024001	14
836.033579085644	12
836.052270356605	8
836.070961836695	7
836.089653526104	15
836.108345424452	18
836.127037532118	14
836.145729849104	20
836.164422375218	17
836.183115110461	13
836.201808055213	16
836.220501208903	18
836.239194571913	9
836.257888144051	27
836.276581925319	151
836.295275915905	420
836.31397011581	814
836.332664524844	1157
836.351359143007	1430
836.370053970489	1565
836.3887490071	1369
836.40744425303	1238
836.426139707898	987
836.444835372276	732
836.463531245783	462
836.482227328418	269
836.500923620373	151
836.519620121456	109
836.538316831669	101
836.55701375139	53
836.575710880051	36
836.594408218031	22
836.613105765139	22
836.631803521567	21
836.650501487124	35
836.669199662	18
836.687898046005	28
836.706596639139	8
836.725295441402	10
836.743994453175	21
836.762693673886	23
[truncated: 106,079 more rows]
