# Supplementary material for: Identification and tentative removal of collagen glue in Palaeolithic worked bone objects: implications for ZooMS and radiocarbon dating
Source: Sci Rep. 2023 Dec 13;13:22119. doi: 10.1038/s41598-023-49242-7 (PMC10719399; doi:10.1038/s41598-023-49242-7)
Supplement: Supplementary file 2 — Supplementary Information 2. [file 41598_2023_49242_MOESM2_ESM.zip › maldi raw files/MUSE20026.40-41_ABA_rc clean_1.txt]

799.951753	14.0523
799.969162	16.0131
799.986570	11.4379
800.003979	8.49673
800.021388	9.47712
800.038797	11.7647
800.056206	9.80392
800.073616	13.0719
800.091025	18.9542
800.108435	26.7974
800.125845	20.5882
800.143255	16.0131
800.160666	14.3791
800.178076	10.4575
800.195487	10.7843
800.212898	12.0915
800.230309	11.4379
800.247721	9.15033
800.265132	11.1111
800.282544	17.3203
800.299956	15.6863
800.317368	18.6275
800.334780	22.549
800.352193	24.5098
800.369605	22.2222
800.387018	24.5098
800.404431	27.451
800.421845	25.817
800.439258	19.9346
800.456672	17.6471
800.474086	21.8954
800.491500	21.5686
800.508914	18.6275
800.526328	18.9542
800.543743	22.8758
800.561158	28.1046
800.578573	20.915
800.595988	11.4379
800.613403	9.47712
800.630819	12.4183
800.648234	14.7059
800.665650	16.6667
800.683066	14.0523
800.700483	9.15033
800.717899	11.7647
800.735316	14.3791
800.752733	16.9935
800.770150	17.3203
800.787567	17.6471
800.804984	16.0131
800.822402	13.7255
800.839820	15.6863
800.857238	17.3203
800.874656	14.3791
800.892074	12.7451
800.909493	14.0523
800.926912	11.4379
800.944331	9.15033
800.961750	9.15033
800.979169	12.4183
800.996589	15.3595
801.014008	19.281
801.031428	16.9935
801.048848	16.0131
801.066268	14.0523
801.083689	12.4183
801.101110	10.7843
801.118530	9.15033
801.135951	7.51634
801.153373	5.88235
801.170794	8.49673
801.188216	13.3987
801.205637	14.7059
801.223059	14.3791
801.240482	15.3595
801.257904	10.4575
801.275326	10.7843
801.292749	15.3595
801.310172	19.9346
801.327595	19.6078
801.345019	18.6275
801.362442	21.5686
801.379866	23.2026
801.397290	15.3595
801.414714	13.3987
801.432138	19.9346
801.449562	23.5294
801.466987	26.7974
801.484412	19.281
801.501837	26.4706
801.519262	29.085
801.536687	18.9542
801.554113	16.3399
801.571539	16.6667
801.588965	16.9935
801.606391	18.9542
801.623817	21.5686
801.641244	21.2418
801.658670	19.281
801.676097	18.6275
801.693524	9.47712
801.710952	9.80392
801.728379	14.7059
801.745807	16.6667
801.763235	13.7255
801.780663	11.7647
801.798091	9.15033
801.815519	9.80392
801.832948	10.1307
801.850377	10.7843
801.867806	8.16994
801.885235	9.47712
801.902664	12.0915
801.920094	10.7843
801.937523	13.7255
801.954953	16.3399
801.972383	13.7255
801.989814	14.3791
802.007244	13.3987
802.024675	11.1111
802.042106	12.4183
802.059537	15.6863
802.076968	20.915
802.094400	15.3595
802.111831	12.0915
802.129263	10.7843
802.146695	8.16994
802.164127	7.18954
802.181560	13.7255
802.198992	12.4183
802.216425	11.1111
802.233858	16.6667
802.251291	16.0131
802.268724	14.7059
802.286158	16.0131
802.303592	11.7647
802.321026	16.0131
802.338460	21.2418
802.355894	28.7582
802.373328	34.9673
802.390763	32.6797
802.408198	25.817
802.425633	14.0523
802.443068	17.9739
802.460504	22.8758
802.477939	21.2418
802.495375	12.4183
802.512811	16.0131
802.530247	21.2418
802.547684	28.1046
802.565120	23.5294
802.582557	14.7059
802.599994	9.15033
802.617431	16.9935
802.634868	20.2614
802.652306	18.9542
802.669744	15.3595
802.687181	13.0719
802.704619	14.0523
802.722058	10.4575
802.739496	11.7647
802.756935	13.0719
802.774374	13.0719
802.791813	15.0327
802.809252	18.6275
802.826691	13.3987
802.844131	11.4379
802.861571	10.1307
802.879011	6.86275
802.896451	7.84314
802.913891	13.3987
802.931332	15.6863
802.948772	17.6471
802.966213	13.3987
802.983654	11.7647
803.001096	11.7647
803.018537	10.1307
803.035979	9.80392
803.053421	13.0719
803.070863	10.7843
803.088305	14.0523
803.105747	11.4379
803.123190	10.7843
803.140633	15.6863
803.158076	14.3791
803.175519	10.4575
803.192962	12.0915
803.210406	10.7843
803.227850	13.0719
803.245294	22.2222
803.262738	20.915
803.280182	18.3007
803.297627	16.6667
803.315071	20.2614
803.332516	24.5098
803.349961	22.549
803.367407	23.2026
803.384852	22.549
803.402298	26.4706
803.419744	27.1242
803.437190	17.3203
803.454636	16.9935
803.472082	17.9739
803.489529	15.0327
803.506976	13.7255
803.524423	15.3595
803.541870	23.5294
803.559317	17.3203
803.576765	15.3595
803.594212	15.3595
803.611660	14.7059
803.629108	18.3007
803.646557	18.9542
803.664005	15.0327
803.681454	10.7843
803.698903	6.53595
803.716352	10.4575
803.733801	12.0915
803.751251	14.0523
803.768700	8.82353
803.786150	3.59477
803.803600	5.22876
803.821050	12.4183
803.838501	10.7843
803.855951	12.7451
803.873402	15.0327
803.890853	17.9739
803.908304	18.6275
803.925755	15.6863
803.943207	13.3987
803.960659	10.1307
803.978111	7.18954
803.995563	15.0327
804.013015	17.9739
804.030467	14.3791
804.047920	9.47712
804.065373	7.84314
804.082826	8.82353
804.100279	10.4575
804.117733	7.18954
804.135186	13.7255
804.152640	16.3399
804.170094	13.0719
804.187548	14.3791
804.205003	14.0523
804.222457	17.3203
804.239912	17.9739
804.257367	15.3595
804.274822	14.7059
804.292277	15.0327
804.309733	23.5294
804.327188	27.7778
804.344644	25.1634
804.362100	22.2222
804.379557	23.2026
804.397013	28.7582
804.414470	29.7386
804.431927	23.2026
804.449384	23.2026
804.466841	24.183
804.484298	25.4902
804.501756	14.3791
804.519214	11.4379
804.536671	22.2222
804.554130	26.1438
804.571588	22.2222
804.589047	19.9346
804.606505	20.2614
804.623964	14.7059
804.641423	15.6863
804.658883	16.0131
804.676342	14.7059
804.693802	19.9346
804.711262	16.0131
804.728722	10.4575
804.746182	15.0327
804.763642	19.281
804.781103	16.3399
804.798564	16.0131
804.816025	16.3399
804.833486	20.5882
804.850947	20.915
804.868409	16.6667
804.885871	11.4379
804.903333	11.1111
804.920795	8.49673
804.938257	10.7843
804.955719	12.7451
804.973182	11.1111
804.990645	13.0719
805.008108	14.7059
805.025571	22.549
805.043035	24.5098
805.060499	17.6471
805.077962	20.2614
805.095426	26.4706
805.112891	18.6275
805.130355	16.3399
805.147820	11.1111
805.165284	10.4575
805.182749	9.47712
805.200215	13.7255
805.217680	13.7255
805.235145	13.0719
805.252611	14.3791
805.270077	17.9739
805.287543	18.3007
805.305009	16.6667
805.322476	21.8954
805.339943	23.2026
805.357410	36.2745
805.374877	43.7909
805.392344	34.9673
805.409811	33.9869
805.427279	28.7582
805.444747	19.281
805.462215	22.549
805.479683	22.549
805.497151	20.915
805.514620	20.2614
805.532089	19.281
805.549558	16.6667
805.567027	14.0523
805.584496	17.6471
805.601966	16.0131
805.619435	7.51634
805.636905	13.0719
805.654375	13.7255
805.671846	10.1307
805.689316	15.6863
805.706787	19.6078
805.724258	20.2614
805.741729	17.3203
805.759200	9.80392
805.776671	11.7647
805.794143	16.3399
805.811615	13.0719
805.829087	14.0523
805.846559	9.80392
805.864031	5.22876
805.881504	9.47712
805.898976	6.53595
805.916449	6.53595
805.933922	8.16994
805.951396	14.7059
805.968869	14.3791
805.986343	16.6667
806.003817	13.3987
806.021291	16.0131
806.038765	18.6275
806.056240	16.3399
806.073714	17.6471
806.091189	15.0327
806.108664	11.4379
806.126139	11.4379
806.143615	10.7843
806.161090	15.6863
806.178566	16.3399
806.196042	15.6863
806.213518	13.7255
806.230994	18.6275
806.248471	18.6275
806.265948	21.5686
806.283425	23.8562
806.300902	23.8562
806.318379	18.3007
806.335856	24.183
806.353334	30.3922
806.370812	38.8889
806.388290	36.6013
806.405768	40.8497
806.423247	36.2745
806.440725	26.1438
806.458204	17.6471
806.475683	17.9739
806.493162	23.5294
806.510642	24.8366
806.528121	15.0327
806.545601	14.3791
806.563081	15.6863
806.580561	13.3987
806.598041	13.0719
806.615522	16.6667
806.633003	17.3203
806.650483	16.3399
806.667965	10.4575
806.685446	8.49673
806.702927	10.4575
806.720409	11.7647
806.737891	9.47712
806.755373	15.3595
806.772855	19.6078
806.790337	16.9935
806.807820	10.1307
806.825303	10.1307
806.842786	12.4183
806.860269	18.3007
806.877752	16.9935
806.895236	13.3987
806.912719	10.4575
806.930203	8.82353
806.947687	10.1307
806.965172	8.16994
806.982656	6.86275
807.000141	10.4575
807.017626	11.4379
807.035111	14.7059
807.052596	12.0915
807.070082	11.7647
807.087567	8.49673
807.105053	8.82353
807.122539	8.82353
807.140025	11.1111
807.157512	15.6863
807.174998	18.6275
807.192485	12.0915
807.209972	10.4575
807.227459	14.0523
807.244946	19.6078
807.262434	18.6275
807.279922	15.0327
807.297409	21.2418
807.314897	28.1046
807.332386	27.451
807.349874	24.8366
807.367363	23.5294
807.384852	22.8758
807.402341	22.8758
807.419830	23.8562
807.437319	27.451
807.454809	25.1634
807.472299	30.719
807.489789	26.7974
807.507279	15.3595
807.524769	18.6275
807.542260	16.9935
807.559751	15.3595
807.577241	18.6275
807.594733	17.9739
807.612224	16.3399
807.629715	16.9935
807.647207	14.3791
807.664699	15.6863
807.682191	12.7451
807.699683	14.3791
807.717176	15.0327
807.734668	12.0915
807.752161	11.4379
807.769654	14.0523
807.787147	18.3007
807.804641	23.2026
807.822134	15.6863
807.839628	10.7843
807.857122	16.0131
807.874616	15.0327
807.892111	13.7255
807.909605	16.9935
807.927100	20.5882
807.944595	19.9346
807.962090	17.9739
807.979585	12.0915
807.997081	14.3791
808.014576	13.3987
808.032072	13.7255
808.049568	13.3987
808.067064	12.4183
808.084561	15.6863
808.102057	20.5882
808.119554	18.6275
808.137051	10.4575
808.154548	10.7843
808.172046	21.5686
808.189543	24.183
808.207041	16.3399
808.224539	12.0915
808.242037	13.7255
808.259535	18.3007
808.277034	16.6667
808.294533	21.5686
808.312031	18.9542
808.329531	22.549
808.347030	23.8562
808.364529	19.281
808.382029	20.2614
808.399529	27.451
808.417029	28.4314
808.434529	21.5686
808.452029	17.6471
808.469530	18.9542
808.487031	14.3791
808.504532	22.2222
808.522033	22.549
808.539534	23.2026
808.557036	23.8562
808.574537	22.8758
808.592039	13.7255
808.609541	16.6667
808.627044	15.3595
808.644546	11.7647
808.662049	16.0131
808.679552	16.9935
808.697055	14.3791
808.714558	12.7451
808.732061	12.4183
808.749565	8.82353
808.767069	10.1307
808.784573	17.3203
808.802077	13.7255
808.819581	10.4575
808.837086	15.0327
808.854591	18.9542
808.872096	12.7451
808.889601	11.1111
808.907106	12.0915
808.924612	13.0719
808.942117	14.3791
808.959623	17.3203
808.977129	18.3007
808.994636	19.6078
809.012142	14.3791
809.029649	9.47712
809.047156	10.1307
809.064663	8.82353
809.082170	14.0523
809.099677	18.3007
809.117185	17.3203
809.134693	18.9542
809.152201	16.0131
809.169709	14.7059
809.187217	14.0523
809.204726	13.3987
809.222234	13.0719
809.239743	9.80392
809.257252	9.80392
809.274762	6.86275
809.292271	13.7255
809.309781	18.9542
809.327291	23.2026
809.344801	31.3726
809.362311	23.2026
809.379821	20.915
809.397332	29.085
809.414843	19.9346
809.432354	17.9739
809.449865	20.2614
809.467377	20.5882
809.484888	15.6863
809.502400	18.9542
809.519912	24.8366
809.537424	28.1046
809.554936	20.5882
809.572449	13.0719
809.589961	14.0523
809.607474	10.4575
809.624987	13.0719
809.642501	11.4379
809.660014	13.0719
809.677528	11.4379
809.695042	17.9739
809.712556	17.6471
809.730070	13.3987
809.747584	11.1111
809.765099	11.1111
809.782614	10.7843
809.800129	8.82353
809.817644	6.20915
809.835159	10.4575
809.852675	14.3791
809.870191	12.4183
809.887707	15.0327
809.905223	22.2222
809.922739	17.6471
809.940255	11.1111
809.957772	8.49673
809.975289	16.6667
809.992806	16.9935
810.010323	12.0915
810.027841	9.80392
810.045358	13.0719
810.062876	13.7255
810.080394	13.7255
810.097913	14.7059
810.115431	16.6667
810.132949	12.0915
810.150468	11.4379
810.167987	14.0523
810.185506	12.4183
810.203026	9.80392
810.220545	10.1307
810.238065	8.82353
810.255585	13.7255
810.273105	9.80392
810.290625	8.82353
810.308146	11.4379
810.325666	13.7255
810.343187	17.9739
810.360708	18.6275
810.378230	17.6471
810.395751	23.8562
810.413273	36.6013
810.430794	39.2157
810.448316	33.0065
810.465839	33.0065
810.483361	30.3922
810.500883	25.4902
810.518406	19.6078
810.535929	17.9739
810.553452	20.2614
810.570976	13.3987
810.588499	12.7451
810.606023	17.3203
810.623547	13.3987
810.641071	19.6078
810.658595	30.3922
810.676120	25.1634
810.693644	10.7843
810.711169	10.4575
810.728694	12.7451
810.746219	14.7059
810.763745	11.4379
810.781270	12.0915
810.798796	15.0327
810.816322	11.1111
810.833848	9.80392
810.851374	9.47712
810.868901	11.4379
810.886428	13.3987
810.903955	10.7843
810.921482	12.4183
810.939009	17.6471
810.956537	19.9346
810.974064	11.1111
810.991592	9.47712
811.009120	13.3987
811.026648	12.0915
811.044177	10.7843
811.061705	15.6863
811.079234	16.6667
811.096763	13.3987
811.114292	12.0915
811.131822	15.6863
811.149351	14.7059
811.166881	12.7451
811.184411	9.80392
811.201941	8.49673
811.219472	9.15033
811.237002	9.15033
811.254533	16.9935
811.272064	20.5882
811.289595	17.9739
811.307126	14.7059
811.324658	28.4314
811.342189	39.8693
811.359721	33.3333
811.377253	31.6993
811.394785	33.0065
811.412318	37.9085
811.429850	38.2353
811.447383	35.2941
811.464916	30.3922
811.482449	33.9869
811.499983	20.915
811.517516	18.9542
811.535050	18.9542
811.552584	13.7255
811.570118	15.6863
811.587652	17.3203
811.605187	14.0523
811.622721	17.3203
811.640256	14.0523
811.657791	14.3791
811.675327	11.1111
811.692862	13.3987
811.710398	12.7451
811.727934	9.15033
811.745470	11.4379
811.763006	11.4379
811.780542	11.1111
811.798079	8.16994
811.815615	5.88235
811.833152	8.49673
811.850690	11.4379
811.868227	11.4379
811.885764	15.0327
811.903302	15.0327
811.920840	18.3007
811.938378	8.82353
811.955916	5.88235
811.973455	9.47712
811.990994	16.0131
812.008532	17.6471
812.026071	15.6863
812.043611	11.7647
812.061150	5.88235
812.078690	9.47712
812.096230	11.7647
812.113770	14.3791
812.131310	11.4379
812.148850	11.7647
812.166391	14.3791
812.183931	14.0523
812.201472	12.0915
812.219013	13.7255
812.236555	13.7255
812.254096	18.9542
812.271638	18.9542
812.289180	19.6078
812.306722	24.5098
812.324264	30.0654
812.341807	23.2026
812.359349	20.915
812.376892	28.4314
812.394435	40.5229
812.411978	50.3268
812.429522	45.4248
812.447065	31.3726
812.464609	24.183
812.482153	23.2026
812.499697	23.5294
812.517242	21.5686
812.534786	18.9542
812.552331	22.549
812.569876	24.183
812.587421	21.2418
812.604966	18.9542
812.622512	14.7059
812.640057	16.6667
812.657603	16.6667
812.675149	14.3791
812.692695	9.80392
812.710242	11.7647
812.727788	12.7451
812.745335	10.7843
812.762882	18.9542
812.780429	21.2418
812.797977	14.7059
812.815524	16.9935
812.833072	15.3595
812.850620	9.80392
812.868168	11.4379
812.885717	17.3203
812.903265	17.6471
812.920814	16.0131
812.938363	11.7647
812.955912	12.7451
812.973461	9.15033
812.991010	15.6863
813.008560	14.3791
813.026110	9.15033
813.043660	11.7647
813.061210	10.7843
813.078761	10.1307
813.096311	18.9542
813.113862	18.6275
813.131413	18.3007
813.148964	18.3007
813.166516	12.7451
813.184067	11.7647
813.201619	14.0523
813.219171	16.0131
813.236723	11.4379
813.254275	11.7647
813.271828	13.7255
813.289380	12.0915
813.306933	13.7255
813.324486	18.6275
813.342039	22.549
813.359593	18.6275
813.377147	18.6275
813.394700	20.2614
813.412254	24.8366
813.429809	22.549
813.447363	19.6078
813.464918	14.0523
813.482472	16.9935
813.500027	26.1438
813.517582	21.5686
813.535138	14.0523
813.552693	14.7059
813.570249	12.4183
813.587805	10.7843
813.605361	10.4575
813.622917	14.0523
813.640474	21.5686
813.658030	15.0327
813.675587	11.7647
813.693144	18.9542
813.710701	16.6667
813.728259	14.3791
813.745817	11.1111
813.763374	10.1307
813.780932	8.49673
813.798490	11.4379
813.816049	16.3399
813.833607	18.9542
813.851166	17.6471
813.868725	21.2418
813.886284	15.0327
813.903843	4.57516
813.921403	5.22876
813.938963	9.47712
813.956523	10.7843
813.974083	9.80392
813.991643	6.86275
814.009203	12.0915
814.026764	11.7647
814.044325	8.82353
814.061886	11.4379
814.079447	13.3987
814.097008	16.6667
814.114570	22.2222
814.132132	17.6471
814.149694	13.7255
814.167256	16.0131
814.184818	11.1111
814.202381	9.15033
814.219943	11.7647
814.237506	15.0327
814.255069	15.3595
814.272633	16.6667
814.290196	16.6667
814.307760	19.9346
814.325324	26.1438
814.342888	25.4902
814.360452	23.2026
814.378016	16.0131
814.395581	15.3595
814.413146	20.2614
814.430711	17.9739
814.448276	9.47712
814.465841	13.3987
814.483407	16.9935
814.500973	22.8758
814.518539	19.281
814.536105	14.3791
814.553671	16.0131
814.571238	16.0131
814.588804	13.3987
814.606371	12.7451
814.623938	15.0327
814.641506	21.5686
814.659073	20.2614
814.676641	14.7059
814.694209	6.53595
814.711777	5.55556
814.729345	4.90196
814.746913	7.51634
814.764482	12.4183
814.782051	8.82353
814.799620	7.84314
814.817189	15.6863
814.834758	19.6078
814.852328	12.0915
814.869897	10.7843
814.887467	12.0915
814.905037	16.9935
814.922608	10.7843
814.940178	9.47712
814.957749	10.4575
814.975320	8.82353
814.992891	10.7843
815.010462	11.7647
815.028033	11.4379
815.045605	7.51634
815.063177	7.84314
815.080749	6.20915
815.098321	9.80392
815.115893	11.1111
815.133466	14.0523
815.151039	18.9542
815.168612	22.8758
815.186185	21.5686
815.203758	16.0131
815.221332	15.3595
815.238905	10.1307
815.256479	7.18954
815.274053	12.0915
815.291628	12.7451
815.309202	12.4183
815.326777	14.0523
815.344352	12.4183
815.361927	12.0915
815.379502	19.281
815.397077	24.183
815.414653	26.7974
815.432229	25.4902
815.449805	24.183
815.467381	17.6471
815.484957	20.5882
815.502534	15.6863
815.520110	19.6078
815.537687	21.8954
815.555265	25.817
815.572842	19.6078
815.590419	16.6667
815.607997	12.7451
815.625575	16.6667
815.643153	14.0523
815.660731	11.7647
815.678310	10.4575
815.695888	7.84314
815.713467	11.7647
815.731046	15.0327
815.748625	16.3399
815.766205	13.3987
815.783784	13.3987
815.801364	14.0523
815.818944	9.80392
815.836524	6.86275
815.854105	17.6471
815.871685	21.2418
815.889266	16.6667
815.906847	15.6863
815.924428	12.0915
815.942009	8.49673
815.959591	10.4575
815.977172	8.49673
815.994754	9.47712
816.012336	15.3595
816.029918	11.1111
816.047501	11.1111
816.065083	11.4379
816.082666	9.47712
816.100249	10.1307
816.117832	16.3399
816.135416	14.7059
816.152999	13.7255
816.170583	14.7059
816.188167	18.3007
816.205751	18.6275
816.223335	16.0131
816.240920	22.549
816.258505	19.6078
816.276089	18.9542
816.293675	21.8954
816.311260	19.9346
816.328845	15.3595
816.346431	12.0915
816.364017	12.4183
816.381603	11.4379
816.399189	19.6078
816.416775	22.549
816.434362	17.6471
816.451949	21.8954
816.469536	22.549
816.487123	21.2418
816.504710	24.183
816.522298	23.5294
816.539885	21.2418
816.557473	11.4379
816.575061	6.53595
816.592650	8.82353
816.610238	12.7451
816.627827	12.7451
816.645416	9.80392
816.663005	10.4575
816.680594	14.0523
816.698184	17.9739
816.715773	19.6078
816.733363	13.7255
816.750953	13.3987
816.768543	16.9935
816.786134	18.9542
816.803724	18.9542
816.821315	16.0131
816.838906	13.0719
816.856497	13.7255
816.874088	12.4183
816.891680	12.0915
816.909271	9.47712
816.926863	7.51634
816.944455	8.49673
816.962048	11.7647
816.979640	11.4379
816.997233	8.49673
817.014826	9.15033
817.032419	11.4379
817.050012	14.7059
817.067605	12.4183
817.085199	8.82353
817.102793	11.7647
817.120387	18.3007
817.137981	17.6471
817.155575	11.1111
817.173170	12.7451
817.190764	16.3399
817.208359	14.7059
817.225955	9.47712
817.243550	9.80392
817.261145	12.4183
817.278741	15.0327
817.296337	13.3987
817.313933	18.3007
817.331529	22.8758
817.349126	23.5294
817.366722	19.6078
817.384319	24.183
817.401916	27.451
817.419513	24.183
817.437111	16.6667
817.454708	20.915
817.472306	18.6275
817.489904	16.0131
817.507502	16.6667
817.525100	20.915
817.542699	19.281
817.560298	15.6863
817.577897	13.7255
817.595496	13.3987
817.613095	13.0719
817.630694	16.9935
817.648294	13.7255
817.665894	9.47712
817.683494	9.47712
817.701094	14.3791
817.718695	16.6667
817.736295	13.0719
817.753896	11.1111
817.771497	6.86275
817.789098	11.1111
817.806700	10.4575
817.824301	7.18954
817.841903	9.47712
817.859505	11.1111
817.877107	11.7647
817.894709	10.4575
817.912312	11.4379
817.929914	11.7647
817.947517	11.7647
817.965120	10.1307
817.982724	9.80392
818.000327	9.15033
818.017931	13.7255
818.035535	12.7451
818.053139	12.7451
818.070743	10.7843
818.088347	8.49673
818.105952	14.0523
818.123557	19.281
818.141161	14.0523
818.158767	11.1111
818.176372	15.6863
818.193978	16.9935
818.211583	14.0523
818.229189	11.7647
818.246795	10.7843
818.264402	7.84314
818.282008	12.0915
818.299615	13.0719
818.317222	11.4379
818.334829	13.0719
818.352436	22.549
818.370043	19.281
818.387651	13.0719
818.405259	17.3203
818.422867	18.9542
818.440475	20.2614
818.458083	16.6667
818.475692	17.6471
818.493301	19.6078
818.510909	25.4902
818.528519	21.2418
818.546128	18.3007
818.563737	13.0719
818.581347	14.0523
818.598957	9.80392
818.616567	10.1307
818.634177	16.3399
818.651788	18.9542
818.669398	13.0719
818.687009	8.82353
818.704620	7.84314
818.722232	4.57516
818.739843	14.3791
818.757455	20.2614
818.775066	14.7059
818.792678	12.4183
818.810290	16.6667
818.827903	16.9935
818.845515	12.4183
818.863128	8.49673
818.880741	14.0523
818.898354	14.7059
818.915967	12.0915
818.933581	8.82353
818.951195	9.80392
818.968808	13.7255
818.986423	14.3791
819.004037	10.4575
819.021651	12.0915
819.039266	10.4575
819.056881	11.4379
819.074496	9.15033
819.092111	9.80392
819.109726	10.4575
819.127342	12.0915
819.144958	18.3007
819.162574	20.2614
819.180190	11.4379
819.197806	7.84314
819.215423	14.0523
819.233039	16.3399
819.250656	16.0131
819.268273	18.9542
819.285890	24.5098
819.303508	28.1046
819.321126	23.5294
819.338743	13.3987
819.356361	17.9739
819.373980	20.5882
819.391598	20.2614
819.409217	18.9542
819.426836	21.2418
819.444455	23.5294
819.462074	29.085
819.479693	27.1242
819.497313	21.8954
819.514932	21.5686
819.532552	22.8758
819.550172	14.3791
819.567793	15.0327
819.585413	12.7451
819.603034	9.47712
819.620655	7.51634
819.638276	11.7647
819.655897	12.7451
819.673519	14.7059
819.691140	20.2614
819.708762	25.1634
819.726384	15.6863
819.744006	10.7843
819.761629	9.80392
819.779251	13.7255
819.796874	11.1111
819.814497	12.7451
819.832120	13.7255
819.849743	16.3399
819.867367	9.47712
819.884991	12.7451
819.902615	16.0131
819.920239	9.15033
819.937863	8.82353
819.955487	11.7647
819.973112	8.49673
819.990737	12.4183
820.008362	11.7647
820.025987	12.4183
820.043613	13.3987
820.061238	9.47712
820.078864	7.51634
820.096490	9.80392
820.114116	11.1111
820.131743	16.9935
820.149369	16.3399
820.166996	18.6275
820.184623	19.281
820.202250	14.7059
820.219877	17.3203
820.237505	21.8954
820.255132	19.6078
820.272760	8.16994
820.290388	6.20915
820.308017	13.7255
820.325645	15.0327
820.343274	19.9346
820.360903	25.817
820.378532	24.8366
820.396161	21.8954
820.413790	20.5882
820.431420	26.1438
820.449050	22.549
820.466680	21.2418
820.484310	15.3595
820.501940	20.2614
820.519571	18.9542
820.537201	21.2418
820.554832	20.2614
820.572463	17.6471
820.590095	18.3007
820.607726	18.6275
820.625358	20.5882
820.642990	23.2026
820.660622	22.549
820.678254	13.3987
820.695886	13.7255
820.713519	19.6078
820.731152	19.6078
820.748785	12.4183
820.766418	13.7255
820.784051	18.6275
820.801685	13.7255
820.819319	10.4575
820.836953	9.80392
820.854587	9.15033
820.872221	14.0523
820.889856	17.6471
820.907490	16.0131
820.925125	14.3791
820.942760	14.3791
820.960396	17.6471
820.978031	17.9739
820.995667	12.4183
821.013303	7.51634
821.030939	5.22876
821.048575	9.47712
821.066211	12.4183
821.083848	14.7059
821.101485	12.0915
821.119122	11.1111
821.136759	11.4379
821.154396	10.7843
821.172034	10.7843
821.189671	11.4379
821.207309	15.3595
821.224947	17.6471
821.242586	20.5882
821.260224	28.4314
821.277863	23.2026
821.295502	22.8758
821.313141	23.2026
821.330780	24.183
821.348420	22.549
821.366059	26.1438
821.383699	21.8954
821.401339	22.549
821.418979	20.915
821.436620	23.8562
821.454260	33.0065
821.471901	30.719
821.489542	21.8954
821.507183	19.6078
821.524824	19.6078
821.542466	18.3007
821.560108	14.0523
821.577750	19.281
821.595392	25.1634
821.613034	21.2418
821.630676	18.3007
821.648319	24.8366
821.665962	23.5294
821.683605	13.3987
821.701248	14.3791
821.718892	14.3791
821.736535	14.0523
821.754179	15.6863
821.771823	14.3791
821.789467	14.0523
821.807112	16.9935
821.824756	16.0131
821.842401	11.4379
821.860046	6.86275
821.877691	7.51634
821.895336	12.0915
821.912982	13.0719
821.930627	15.3595
821.948273	14.0523
821.965919	13.0719
821.983566	10.1307
822.001212	6.53595
822.018859	6.53595
822.036506	10.4575
822.054153	7.18954
822.071800	14.0523
822.089447	12.4183
822.107095	11.4379
822.124743	11.4379
822.142390	11.7647
822.160039	15.6863
822.177687	15.6863
822.195336	15.3595
822.212984	18.3007
822.230633	16.6667
822.248282	15.0327
822.265932	20.2614
822.283581	17.9739
822.301231	12.7451
822.318881	16.3399
822.336531	20.5882
822.354181	29.085
822.371831	33.6601
822.389482	35.2941
822.407133	27.1242
822.424784	33.0065
822.442435	24.5098
822.460086	33.9869
822.477738	31.0458
822.495390	17.9739
822.513042	14.3791
822.530694	20.915
822.548346	26.7974
822.565998	17.3203
822.583651	16.6667
822.601304	21.5686
822.618957	19.281
822.636610	16.9935
822.654264	17.3203
822.671918	16.6667
822.689571	12.4183
822.707225	12.7451
822.724880	9.47712
822.742534	14.0523
822.760189	8.82353
822.777843	8.82353
822.795498	11.4379
822.813154	11.4379
822.830809	11.1111
822.848464	11.7647
822.866120	10.1307
822.883776	12.0915
822.901432	10.4575
822.919089	11.7647
822.936745	12.7451
822.954402	8.16994
822.972059	13.3987
822.989716	10.1307
823.007373	16.9935
823.025030	18.6275
823.042688	11.7647
823.060346	9.80392
823.078004	9.80392
823.095662	15.0327
823.113320	15.6863
823.130979	10.7843
823.148638	7.51634
823.166297	9.15033
823.183956	11.4379
823.201615	9.80392
823.219275	7.18954
823.236934	10.4575
823.254594	13.7255
823.272254	20.5882
823.289915	14.3791
823.307575	15.0327
823.325236	15.0327
823.342897	19.9346
823.360558	33.9869
823.378219	36.2745
823.395880	34.9673
823.413542	29.4118
823.431204	20.5882
823.448866	24.5098
823.466528	27.451
823.484190	27.1242
823.501853	27.451
823.519515	29.085
823.537178	29.085
823.554841	21.8954
823.572505	22.2222
823.590168	29.7386
823.607832	34.9673
823.625496	28.4314
823.643160	17.3203
823.660824	14.0523
823.678489	13.0719
823.696153	5.55556
823.713818	3.26797
823.731483	8.16994
823.749148	12.4183
823.766814	14.3791
823.784479	17.6471
823.802145	21.5686
823.819811	17.6471
823.837477	12.7451
823.855144	8.82353
823.872810	7.51634
823.890477	8.49673
823.908144	9.15033
823.925811	10.4575
823.943478	5.55556
823.961146	5.55556
823.978813	12.0915
823.996481	12.7451
824.014149	12.7451
824.031817	9.47712
824.049486	10.1307
824.067154	19.281
824.084823	17.6471
824.102492	5.55556
824.120161	3.92157
824.137831	11.4379
824.155500	14.0523
824.173170	9.47712
824.190840	16.0131
824.208510	15.0327
824.226180	16.3399
824.243851	18.9542
824.261522	19.6078
824.279193	20.915
824.296864	20.5882
824.314535	18.6275
824.332206	16.6667
824.349878	16.3399
824.367550	25.817
824.385222	31.6993
824.402894	33.9869
824.420566	31.0458
824.438239	29.7386
824.455912	29.7386
824.473585	31.0458
824.491258	34.9673
824.508931	31.0458
824.526605	32.6797
824.544279	26.7974
824.561952	17.6471
824.579627	17.3203
824.597301	14.3791
824.614975	16.6667
824.632650	14.3791
824.650325	11.4379
824.668000	10.1307
824.685675	11.1111
824.703351	14.3791
824.721026	13.7255
824.738702	18.9542
824.756378	18.9542
824.774054	12.7451
824.791731	11.1111
824.809407	14.3791
824.827084	14.3791
824.844761	14.7059
824.862438	14.3791
824.880115	13.3987
824.897793	13.7255
824.915471	12.0915
824.933148	12.7451
824.950827	17.6471
824.968505	15.0327
824.986183	14.3791
825.003862	14.7059
825.021541	13.3987
825.039220	13.3987
825.056899	14.0523
825.074578	8.49673
825.092258	7.51634
825.109938	11.1111
825.127618	12.4183
825.145298	16.0131
825.162978	11.1111
825.180659	15.3595
825.198340	21.5686
825.216021	15.3595
825.233702	15.6863
825.251383	23.5294
825.269064	23.5294
825.286746	22.549
825.304428	15.6863
825.322110	15.6863
825.339792	22.8758
825.357475	25.817
825.375157	26.4706
825.392840	28.4314
825.410523	25.1634
825.428206	27.1242
825.445890	23.2026
825.463573	20.5882
825.481257	23.5294
825.498941	28.4314
825.516625	27.451
825.534310	22.2222
825.551994	16.0131
825.569679	18.3007
825.587364	17.9739
825.605049	14.0523
825.622734	12.7451
825.640420	16.9935
825.658105	18.9542
825.675791	16.3399
825.693477	15.3595
825.711163	16.0131
825.728850	19.281
825.746536	17.9739
825.764223	12.4183
825.781910	9.80392
825.799597	8.49673
825.817285	9.47712
825.834972	10.4575
825.852660	10.7843
825.870348	6.86275
825.888036	7.84314
825.905724	11.7647
825.923413	11.4379
825.941102	9.15033
825.958791	14.3791
825.976480	19.6078
825.994169	15.3595
826.011858	12.4183
826.029548	12.7451
826.047238	12.4183
826.064928	12.4183
826.082618	10.7843
826.100308	14.0523
826.117999	10.7843
826.135690	6.86275
826.153381	8.49673
826.171072	14.0523
826.188763	14.7059
826.206455	15.0327
826.224147	14.0523
826.241838	11.1111
826.259531	12.4183
826.277223	17.6471
826.294915	21.2418
826.312608	21.8954
826.330301	28.4314
826.347994	21.5686
826.365687	20.2614
826.383381	22.2222
826.401074	24.5098
826.418768	29.085
826.436462	26.4706
826.454156	22.8758
826.471851	21.5686
826.489545	17.9739
826.507240	16.9935
826.524935	19.9346
826.542630	19.9346
826.560325	17.3203
826.578021	12.7451
826.595716	15.0327
826.613412	14.0523
826.631108	14.3791
826.648805	13.7255
826.666501	11.1111
826.684198	13.7255
826.701895	13.3987
826.719592	13.7255
826.737289	14.7059
826.754986	12.0915
826.772684	12.0915
826.790382	15.0327
826.808080	11.7647
826.825778	8.82353
826.843476	12.0915
826.861175	14.0523
826.878873	15.0327
826.896572	18.3007
826.914272	15.6863
826.931971	10.7843
826.949670	10.1307
826.967370	13.0719
826.985070	14.0523
827.002770	12.7451
827.020470	13.3987
827.038171	8.82353
827.055871	12.7451
827.073572	8.82353
827.091273	9.80392
827.108974	14.0523
827.126676	15.6863
827.144377	14.3791
827.162079	12.7451
827.179781	10.1307
827.197483	12.4183
827.215185	14.3791
827.232888	17.3203
827.250591	17.6471
827.268294	19.6078
827.285997	16.9935
827.303700	14.3791
827.321403	17.6471
827.339107	23.2026
827.356811	18.9542
827.374515	16.9935
827.392219	24.183
827.409924	28.4314
827.427628	22.2222
827.445333	17.6471
827.463038	22.2222
827.480743	30.0654
827.498449	24.8366
827.516154	23.5294
827.533860	21.2418
827.551566	23.8562
827.569272	14.0523
827.586978	9.47712
827.604685	9.80392
827.622391	15.6863
827.640098	14.0523
827.657805	12.0915
827.675513	16.3399
827.693220	17.6471
827.710928	15.0327
827.728635	13.0719
827.746343	16.9935
827.764052	13.0719
827.781760	10.7843
827.799469	8.82353
827.817177	7.18954
827.834886	10.1307
827.852596	12.7451
827.870305	13.3987
827.888014	14.7059
827.905724	13.3987
827.923434	10.7843
827.941144	10.4575
827.958854	9.80392
827.976565	7.84314
827.994276	14.0523
828.011986	21.2418
828.029697	16.3399
828.047409	13.7255
828.065120	13.0719
828.082832	13.7255
828.100544	14.7059
828.118256	16.6667
828.135968	18.6275
828.153680	18.3007
828.171393	16.6667
828.189105	17.3203
828.206818	18.9542
828.224532	17.6471
828.242245	20.5882
828.259958	19.281
828.277672	14.3791
828.295386	17.3203
828.313100	18.3007
828.330814	20.915
828.348529	24.183
828.366243	21.5686
828.383958	24.5098
828.401673	34.9673
828.419388	26.7974
828.437104	17.9739
828.454819	16.6667
828.472535	21.2418
828.490251	23.8562
828.507967	24.8366
828.525684	19.281
828.543400	13.3987
828.561117	16.0131
828.578834	14.3791
828.596551	11.7647
828.614268	17.9739
828.631986	17.6471
828.649703	12.7451
828.667421	10.1307
828.685139	9.15033
828.702858	8.16994
828.720576	10.1307
828.738295	12.0915
828.756013	7.51634
828.773732	10.4575
828.791452	12.7451
828.809171	9.80392
828.826891	12.0915
828.844610	7.84314
828.862330	12.7451
828.880050	14.7059
828.897771	17.6471
828.915491	16.3399
828.933212	12.0915
828.950933	6.20915
828.968654	5.55556
828.986375	3.92157
829.004097	6.20915
829.021818	7.51634
829.039540	12.0915
829.057262	12.0915
829.074985	16.0131
829.092707	16.9935
829.110430	13.3987
829.128152	6.86275
829.145875	6.53595
829.163598	11.1111
829.181322	10.7843
829.199045	13.3987
829.216769	13.3987
829.234493	9.80392
829.252217	12.4183
829.269941	10.4575
829.287666	10.7843
829.305391	13.0719
829.323116	12.7451
829.340841	12.7451
829.358566	17.6471
829.376291	17.6471
829.394017	18.9542
829.411743	23.2026
829.429469	26.4706
829.447195	27.1242
829.464921	23.5294
829.482648	14.3791
829.500375	12.0915
829.518102	14.0523
829.535829	21.8954
829.553556	18.9542
829.571284	17.6471
829.589011	18.9542
829.606739	15.0327
829.624467	10.7843
829.642196	11.7647
829.659924	10.4575
829.677653	14.7059
829.695382	11.7647
829.713111	13.7255
829.730840	13.0719
829.748569	9.15033
829.766299	9.47712
829.784029	11.4379
829.801759	11.7647
829.819489	12.7451
829.837219	13.3987
829.854950	18.3007
829.872681	14.0523
829.890412	13.7255
829.908143	11.7647
829.925874	8.49673
829.943605	5.22876
829.961337	7.18954
829.979069	12.4183
829.996801	12.4183
830.014533	11.1111
830.032266	12.0915
830.049999	7.84314
830.067731	6.53595
830.085464	10.1307
830.103198	13.3987
830.120931	17.3203
830.138665	14.3791
830.156398	13.7255
830.174132	11.7647
830.191866	11.7647
830.209601	16.6667
830.227335	17.6471
830.245070	19.6078
830.262805	18.9542
830.280540	21.2418
830.298275	28.4314
830.316011	21.2418
830.333747	14.7059
830.351482	17.6471
830.369218	21.2418
830.386955	24.8366
830.404691	26.7974
830.422428	22.8758
830.440165	19.6078
830.457902	17.3203
830.475639	9.80392
830.493376	8.82353
830.511114	16.6667
830.528851	20.915
830.546589	19.281
830.564328	16.6667
830.582066	15.0327
830.599804	18.6275
830.617543	12.7451
830.635282	11.1111
830.653021	15.6863
830.670760	11.1111
830.688500	12.7451
830.706239	19.9346
830.723979	22.2222
830.741719	19.281
830.759460	15.3595
830.777200	15.0327
830.794941	12.7451
830.812681	9.15033
830.830422	9.80392
830.848163	11.1111
830.865905	12.7451
830.883646	14.7059
830.901388	10.7843
830.919130	10.7843
830.936872	11.4379
830.954614	13.3987
830.972357	9.80392
830.990100	14.0523
831.007842	12.4183
831.025586	15.3595
831.043329	18.3007
831.061072	17.3203
831.078816	18.3007
831.096560	15.0327
831.114304	13.0719
831.132048	11.4379
831.149792	7.51634
831.167537	8.82353
831.185282	11.4379
831.203027	12.0915
831.220772	12.0915
831.238517	15.6863
831.256263	12.7451
831.274008	9.80392
831.291754	9.47712
831.309500	13.0719
831.327247	21.5686
831.344993	25.4902
831.362740	28.4314
831.380487	31.3726
831.398234	19.9346
831.415981	14.3791
831.433728	25.817
831.451476	23.2026
831.469224	16.9935
831.486972	15.6863
831.504720	13.0719
831.522468	13.3987
831.540217	10.4575
831.557965	12.0915
831.575714	13.3987
831.593463	13.3987
831.611213	9.47712
831.628962	4.57516
831.646712	7.51634
831.664462	8.82353
831.682212	6.86275
831.699962	9.47712
831.717713	13.0719
831.735463	9.15033
831.753214	6.20915
831.770965	12.4183
831.788716	19.281
831.806468	16.9935
831.824219	13.3987
831.841971	5.88235
831.859723	9.47712
831.877475	14.3791
831.895228	16.0131
831.912980	13.0719
831.930733	8.82353
831.948486	6.20915
831.966239	5.88235
831.983992	10.7843
832.001746	7.84314
832.019499	5.88235
832.037253	11.4379
832.055007	11.7647
832.072761	11.4379
832.090516	8.82353
832.108270	5.22876
832.126025	8.49673
832.143780	11.4379
832.161535	9.80392
832.179291	7.18954
832.197046	9.15033
832.214802	15.3595
832.232558	15.6863
832.250314	10.7843
832.268071	12.0915
832.285827	17.3203
832.303584	19.281
832.321341	18.3007
832.339098	19.281
832.356855	14.0523
832.374612	15.0327
832.392370	23.5294
832.410128	25.4902
832.427886	12.4183
832.445644	14.0523
832.463403	12.7451
832.481161	12.0915
832.498920	14.3791
832.516679	16.9935
832.534438	11.7647
832.552197	13.0719
832.569957	14.7059
832.587717	10.7843
832.605477	10.1307
832.623237	13.0719
832.640997	11.1111
832.658757	15.6863
832.676518	15.3595
832.694279	10.1307
832.712040	4.57516
832.729801	6.20915
832.747563	6.86275
832.765324	11.1111
832.783086	14.0523
832.800848	14.7059
832.818610	16.6667
832.836373	14.0523
832.854135	11.1111
832.871898	12.0915
832.889661	12.0915
832.907424	12.7451
832.925188	9.80392
832.942951	10.7843
832.960715	12.0915
832.978479	11.7647
832.996243	11.1111
833.014007	16.0131
833.031771	15.6863
833.049536	10.7843
833.067301	9.15033
833.085066	12.7451
833.102831	16.0131
833.120597	10.7843
833.138362	9.47712
833.156128	13.0719
833.173894	16.0131
833.191660	11.7647
833.209427	16.9935
833.227193	18.6275
833.244960	13.7255
833.262727	7.84314
833.280494	12.0915
833.298261	14.0523
833.316029	13.3987
833.333796	15.0327
833.351564	14.0523
833.369332	12.4183
833.387101	13.3987
833.404869	24.5098
833.422638	26.4706
833.440407	16.3399
833.458176	17.3203
833.475945	21.2418
833.493714	24.8366
833.511484	28.7582
833.529253	21.2418
833.547023	15.3595
833.564794	13.0719
833.582564	13.3987
833.600334	10.4575
833.618105	9.15033
833.635876	7.51634
833.653647	10.4575
833.671418	8.49673
833.689190	11.7647
833.706962	12.7451
833.724733	14.3791
833.742505	18.6275
833.760278	16.3399
833.778050	17.6471
833.795823	19.6078
833.813596	12.4183
833.831369	9.15033
833.849142	11.4379
833.866915	9.80392
833.884689	12.0915
833.902462	8.82353
833.920236	13.7255
833.938010	15.3595
833.955785	14.0523
833.973559	12.7451
833.991334	17.3203
834.009109	11.1111
834.026884	8.16994
834.044659	10.1307
834.062435	12.0915
834.080210	13.7255
834.097986	13.0719
834.115762	8.49673
834.133538	9.15033
834.151315	12.4183
834.169091	12.4183
834.186868	12.0915
834.204645	13.0719
834.222422	16.0131
834.240200	17.3203
834.257977	12.4183
834.275755	12.0915
834.293533	15.6863
834.311311	18.6275
834.329089	17.3203
834.346868	22.549
834.364646	23.5294
834.382425	24.8366
834.400204	22.8758
834.417984	21.8954
834.435763	19.9346
834.453543	22.549
834.471322	26.4706
834.489102	24.183
834.506883	25.1634
834.524663	23.8562
834.542444	18.9542
834.560224	16.9935
834.578005	16.6667
834.595786	11.7647
834.613568	11.1111
834.631349	7.84314
834.649131	6.20915
834.666913	6.20915
834.684695	8.16994
834.702477	11.4379
834.720260	11.7647
834.738042	13.0719
834.755825	16.3399
834.773608	14.7059
834.791391	13.0719
834.809175	9.80392
834.826958	14.0523
834.844742	12.7451
834.862526	11.4379
834.880310	9.15033
834.898095	12.4183
834.915879	16.0131
834.933664	12.7451
834.951449	9.47712
834.969234	6.20915
834.987019	8.82353
835.004805	12.0915
835.022590	9.47712
835.040376	5.88235
835.058162	8.49673
835.075949	11.7647
835.093735	11.1111
835.111522	6.53595
835.129309	7.84314
[truncated: 111,929 more rows]
