# Supplementary material for: Identification and tentative removal of collagen glue in Palaeolithic worked bone objects: implications for ZooMS and radiocarbon dating
Source: Sci Rep. 2023 Dec 13;13:22119. doi: 10.1038/s41598-023-49242-7 (PMC10719399; doi:10.1038/s41598-023-49242-7)
Supplement: Supplementary file 2 — Supplementary Information 2. [file 41598_2023_49242_MOESM2_ESM.zip › maldi raw files/MUSE20026.40-41_ABA_rc clean_2.txt]

799.952890	5.88235
799.970299	9.15033
799.987707	13.0719
800.005116	17.6471
800.022525	19.281
800.039934	18.9542
800.057343	15.6863
800.074753	11.7647
800.092162	10.1307
800.109572	4.90196
800.126982	9.15033
800.144393	12.7451
800.161803	21.2418
800.179214	22.8758
800.196624	20.915
800.214035	17.3203
800.231447	15.3595
800.248858	11.1111
800.266270	9.47712
800.283681	21.2418
800.301093	24.5098
800.318506	22.8758
800.335918	20.2614
800.353330	21.2418
800.370743	25.1634
800.388156	26.7974
800.405569	26.7974
800.422982	23.5294
800.440396	23.8562
800.457810	25.1634
800.475223	27.451
800.492637	21.2418
800.510052	20.2614
800.527466	21.2418
800.544881	20.5882
800.562295	21.2418
800.579710	20.2614
800.597126	21.5686
800.614541	26.4706
800.631957	30.0654
800.649372	29.7386
800.666788	26.7974
800.684204	14.7059
800.701621	12.0915
800.719037	18.6275
800.736454	21.2418
800.753871	16.9935
800.771288	9.47712
800.788705	12.4183
800.806123	19.281
800.823540	19.281
800.840958	11.4379
800.858376	16.6667
800.875794	15.3595
800.893213	11.7647
800.910631	11.4379
800.928050	16.6667
800.945469	17.3203
800.962888	15.6863
800.980307	11.7647
800.997727	8.49673
801.015147	12.0915
801.032567	15.0327
801.049987	15.6863
801.067407	14.0523
801.084828	12.0915
801.102248	14.3791
801.119669	10.1307
801.137090	16.6667
801.154511	15.6863
801.171933	14.0523
801.189354	14.0523
801.206776	9.15033
801.224198	8.16994
801.241620	12.0915
801.259043	18.6275
801.276465	16.3399
801.293888	12.0915
801.311311	12.7451
801.328734	21.8954
801.346157	20.5882
801.363581	21.8954
801.381005	24.5098
801.398429	28.7582
801.415853	28.4314
801.433277	19.9346
801.450701	17.9739
801.468126	19.6078
801.485551	24.183
801.502976	21.2418
801.520401	21.5686
801.537827	24.8366
801.555252	23.8562
801.572678	17.3203
801.590104	17.3203
801.607530	22.8758
801.624956	17.9739
801.642383	16.0131
801.659810	16.9935
801.677237	19.9346
801.694664	16.9935
801.712091	12.0915
801.729519	12.0915
801.746946	10.4575
801.764374	13.0719
801.781802	15.6863
801.799230	13.3987
801.816659	12.7451
801.834087	11.4379
801.851516	12.4183
801.868945	16.0131
801.886374	17.6471
801.903804	16.6667
801.921233	13.0719
801.938663	6.53595
801.956093	5.55556
801.973523	10.4575
801.990954	9.80392
802.008384	12.0915
802.025815	15.0327
802.043246	16.3399
802.060677	14.3791
802.078108	8.16994
802.095540	7.51634
802.112971	10.7843
802.130403	14.0523
802.147835	17.9739
802.165267	18.6275
802.182700	14.0523
802.200132	14.7059
802.217565	11.7647
802.234998	7.51634
802.252431	7.84314
802.269865	8.49673
802.287298	18.3007
802.304732	28.4314
802.322166	32.0261
802.339600	27.1242
802.357034	25.1634
802.374469	28.7582
802.391904	34.3137
802.409338	30.0654
802.426774	22.2222
802.444209	18.3007
802.461644	18.3007
802.479080	20.5882
802.496516	24.8366
802.513952	21.5686
802.531388	21.2418
802.548824	23.8562
802.566261	25.1634
802.583698	19.9346
802.601135	16.0131
802.618572	15.3595
802.636009	14.3791
802.653447	20.5882
802.670884	17.9739
802.688322	14.3791
802.705760	19.281
802.723199	25.4902
802.740637	17.3203
802.758076	9.47712
802.775515	6.53595
802.792954	10.4575
802.810393	11.7647
802.827832	7.18954
802.845272	12.0915
802.862712	17.3203
802.880152	15.0327
802.897592	8.16994
802.915032	13.0719
802.932473	12.0915
802.949914	7.18954
802.967355	12.7451
802.984796	14.0523
803.002237	9.47712
803.019679	10.7843
803.037120	17.9739
803.054562	19.9346
803.072004	17.3203
803.089446	17.6471
803.106889	13.0719
803.124332	13.0719
803.141774	13.3987
803.159217	14.0523
803.176661	16.3399
803.194104	18.6275
803.211548	13.3987
803.228991	12.4183
803.246435	13.3987
803.263880	15.3595
803.281324	19.6078
803.298768	20.2614
803.316213	24.5098
803.333658	32.3529
803.351103	36.9281
803.368549	31.6993
803.385994	32.0261
803.403440	28.4314
803.420886	17.3203
803.438332	18.9542
803.455778	26.7974
803.473224	24.8366
803.490671	23.8562
803.508118	25.817
803.525565	19.6078
803.543012	15.3595
803.560459	12.4183
803.577907	16.0131
803.595355	15.3595
803.612803	11.1111
803.630251	10.1307
803.647699	14.7059
803.665148	16.9935
803.682596	14.3791
803.700045	12.0915
803.717494	13.7255
803.734944	9.15033
803.752393	11.1111
803.769843	14.0523
803.787292	11.4379
803.804743	8.16994
803.822193	11.1111
803.839643	9.80392
803.857094	5.88235
803.874545	6.86275
803.891996	9.15033
803.909447	8.16994
803.926898	15.6863
803.944350	16.0131
803.961801	15.3595
803.979253	15.3595
803.996705	16.6667
804.014158	15.0327
804.031610	14.0523
804.049063	11.4379
804.066516	10.1307
804.083969	11.1111
804.101422	11.7647
804.118876	9.15033
804.136329	10.1307
804.153783	10.4575
804.171237	10.1307
804.188691	14.3791
804.206146	16.6667
804.223600	10.4575
804.241055	6.20915
804.258510	11.7647
804.275965	21.8954
804.293420	18.3007
804.310876	18.6275
804.328332	34.6405
804.345788	36.2745
804.363244	34.9673
804.380700	45.4248
804.398156	45.4248
804.415613	33.3333
804.433070	26.4706
804.450527	30.719
804.467984	29.4118
804.485442	27.451
804.502899	21.5686
804.520357	15.0327
804.537815	7.18954
804.555273	10.4575
804.572732	19.6078
804.590190	22.549
804.607649	17.3203
804.625108	18.6275
804.642567	24.183
804.660026	15.6863
804.677486	13.0719
804.694945	18.9542
804.712405	20.915
804.729865	19.9346
804.747326	15.6863
804.764786	13.7255
804.782247	16.6667
804.799708	16.6667
804.817169	14.3791
804.834630	12.7451
804.852091	15.0327
804.869553	11.4379
804.887015	12.0915
804.904477	15.3595
804.921939	14.0523
804.939401	12.4183
804.956864	9.80392
804.974326	9.15033
804.991789	12.4183
805.009252	17.6471
805.026716	15.6863
805.044179	12.0915
805.061643	11.4379
805.079107	11.7647
805.096571	14.0523
805.114035	7.18954
805.131499	12.4183
805.148964	17.3203
805.166429	12.4183
805.183894	13.7255
805.201359	10.7843
805.218824	8.16994
805.236290	11.7647
805.253756	11.7647
805.271222	25.1634
805.288688	34.6405
805.306154	27.1242
805.323621	22.549
805.341087	20.5882
805.358554	29.085
805.376021	33.3333
805.393489	30.3922
805.410956	26.4706
805.428424	26.4706
805.445892	25.4902
805.463360	29.7386
805.480828	26.7974
805.498296	26.1438
805.515765	16.6667
805.533234	14.7059
805.550703	14.7059
805.568172	15.0327
805.585641	16.3399
805.603111	14.7059
805.620580	14.3791
805.638050	12.7451
805.655520	13.7255
805.672991	17.9739
805.690461	16.3399
805.707932	23.5294
805.725403	27.7778
805.742874	25.4902
805.760345	19.9346
805.777816	13.0719
805.795288	15.3595
805.812760	16.6667
805.830232	20.2614
805.847704	22.2222
805.865176	18.3007
805.882649	12.7451
805.900122	9.80392
805.917595	10.1307
805.935068	12.0915
805.952541	10.1307
805.970015	9.80392
805.987489	13.7255
806.004962	17.9739
806.022437	17.9739
806.039911	15.6863
806.057385	10.7843
806.074860	12.4183
806.092335	13.3987
806.109810	12.4183
806.127285	13.3987
806.144760	9.15033
806.162236	11.7647
806.179712	15.3595
806.197188	15.6863
806.214664	17.6471
806.232140	13.3987
806.249617	15.0327
806.267094	14.0523
806.284571	13.3987
806.302048	15.0327
806.319525	24.183
806.337003	33.9869
806.354480	33.3333
806.371958	34.6405
806.389436	33.9869
806.406914	35.9477
806.424393	45.7516
806.441872	27.7778
806.459350	20.2614
806.476829	16.0131
806.494309	14.3791
806.511788	15.3595
806.529268	19.9346
806.546747	19.6078
806.564227	17.3203
806.581707	22.2222
806.599188	27.451
806.616668	21.8954
806.634149	18.6275
806.651630	16.3399
806.669111	21.8954
806.686592	24.183
806.704074	21.2418
806.721555	13.3987
806.739037	16.0131
806.756519	13.7255
806.774002	10.4575
806.791484	15.0327
806.808967	14.3791
806.826449	13.3987
806.843932	14.3791
806.861416	12.7451
806.878899	13.0719
806.896383	5.88235
806.913866	7.18954
806.931350	10.1307
806.948834	16.9935
806.966319	26.1438
806.983803	31.3726
807.001288	23.2026
807.018773	11.7647
807.036258	12.0915
807.053743	13.7255
807.071229	11.7647
807.088714	13.7255
807.106200	15.0327
807.123686	13.0719
807.141172	13.0719
807.158659	21.2418
807.176145	16.9935
807.193632	10.4575
807.211119	10.7843
807.228606	13.0719
807.246094	10.1307
807.263581	11.7647
807.281069	15.3595
807.298557	16.9935
807.316045	19.6078
807.333533	22.2222
807.351022	33.0065
807.368510	35.2941
807.385999	23.5294
807.403488	29.085
807.420978	30.0654
807.438467	29.4118
807.455957	25.817
807.473446	21.8954
807.490936	22.549
807.508427	22.549
807.525917	26.1438
807.543408	23.2026
807.560898	20.5882
807.578389	22.2222
807.595880	19.281
807.613372	14.7059
807.630863	16.6667
807.648355	18.6275
807.665847	19.9346
807.683339	20.915
807.700831	20.915
807.718324	21.2418
807.735816	20.2614
807.753309	14.7059
807.770802	13.0719
807.788296	15.3595
807.805789	12.0915
807.823283	13.7255
807.840776	14.7059
807.858270	11.1111
807.875764	7.84314
807.893259	14.0523
807.910753	11.4379
807.928248	13.0719
807.945743	15.0327
807.963238	15.3595
807.980733	20.5882
807.998229	20.915
808.015725	13.0719
808.033221	14.0523
808.050717	12.4183
808.068213	9.80392
808.085709	15.0327
808.103206	16.0131
808.120703	16.0131
808.138200	15.3595
808.155697	15.3595
808.173194	11.1111
808.190692	10.7843
808.208190	11.7647
808.225688	18.9542
808.243186	24.183
808.260684	22.8758
808.278183	22.8758
808.295681	21.2418
808.313180	18.9542
808.330679	26.7974
808.348179	30.3922
808.365678	29.085
808.383178	35.9477
808.400678	35.9477
808.418178	33.3333
808.435678	25.817
808.453178	26.4706
808.470679	27.1242
808.488180	24.5098
808.505681	24.5098
808.523182	24.8366
808.540683	23.5294
808.558185	24.8366
808.575687	24.8366
808.593189	24.183
808.610691	23.2026
808.628193	17.9739
808.645696	19.9346
808.663198	14.3791
808.680701	13.7255
808.698204	19.281
808.715707	19.6078
808.733211	15.3595
808.750715	18.9542
808.768218	18.9542
808.785722	17.3203
808.803227	15.3595
808.820731	11.7647
808.838236	13.0719
808.855740	17.3203
808.873245	21.2418
808.890751	21.2418
808.908256	17.3203
808.925761	20.915
808.943267	17.6471
808.960773	15.6863
808.978279	12.0915
808.995785	17.6471
809.013292	19.281
809.030799	13.3987
809.048305	7.84314
809.065813	16.9935
809.083320	16.6667
809.100827	10.1307
809.118335	8.82353
809.135843	12.4183
809.153351	15.6863
809.170859	17.9739
809.188367	17.9739
809.205876	14.7059
809.223385	12.7451
809.240893	12.4183
809.258403	14.3791
809.275912	19.6078
809.293421	20.5882
809.310931	19.281
809.328441	19.9346
809.345951	16.9935
809.363461	22.2222
809.380972	32.0261
809.398483	42.1569
809.415993	37.5817
809.433504	30.719
809.451016	30.719
809.468527	30.3922
809.486039	24.183
809.503550	19.281
809.521062	25.1634
809.538575	34.6405
809.556087	35.2941
809.573599	24.5098
809.591112	15.0327
809.608625	19.6078
809.626138	21.2418
809.643652	23.8562
809.661165	22.8758
809.678679	16.9935
809.696193	13.3987
809.713707	15.3595
809.731221	18.6275
809.748735	21.8954
809.766250	19.281
809.783765	12.7451
809.801280	6.53595
809.818795	9.47712
809.836310	14.0523
809.853826	13.7255
809.871342	10.1307
809.888858	13.3987
809.906374	19.9346
809.923890	12.7451
809.941407	10.7843
809.958923	13.3987
809.976440	14.7059
809.993957	12.4183
810.011475	9.47712
810.028992	11.4379
810.046510	16.0131
810.064028	16.9935
810.081546	15.3595
810.099064	15.3595
810.116582	16.3399
810.134101	14.7059
810.151620	10.4575
810.169139	8.82353
810.186658	12.0915
810.204177	15.0327
810.221697	22.549
810.239217	24.8366
810.256737	15.3595
810.274257	8.82353
810.291777	15.3595
810.309297	24.8366
810.326818	24.183
810.344339	23.2026
810.361860	28.4314
810.379381	31.6993
810.396903	31.3726
810.414424	30.719
810.431946	31.6993
810.449468	36.2745
810.466991	34.6405
810.484513	33.6601
810.502035	24.183
810.519558	16.3399
810.537081	10.4575
810.554604	13.0719
810.572128	19.6078
810.589651	14.3791
810.607175	15.3595
810.624699	21.2418
810.642223	19.281
810.659747	15.3595
810.677272	19.9346
810.694796	22.549
810.712321	14.3791
810.729846	14.0523
810.747372	14.0523
810.764897	14.7059
810.782423	9.47712
810.799948	8.82353
810.817474	9.80392
810.835001	9.47712
810.852527	11.4379
810.870054	10.4575
810.887580	11.1111
810.905107	16.9935
810.922634	14.3791
810.940162	7.18954
810.957689	7.18954
810.975217	10.7843
810.992745	14.3791
811.010273	12.7451
811.027801	10.7843
811.045330	11.4379
811.062858	14.0523
811.080387	10.7843
811.097916	10.4575
811.115445	21.2418
811.132975	25.1634
811.150504	19.9346
811.168034	15.0327
811.185564	18.3007
811.203094	15.3595
811.220625	12.4183
811.238155	11.4379
811.255686	6.86275
811.273217	6.20915
811.290748	8.16994
811.308279	11.4379
811.325811	18.3007
811.343342	19.281
811.360874	24.8366
811.378406	30.3922
811.395939	36.6013
811.413471	35.9477
811.431004	32.3529
811.448536	34.6405
811.466069	32.6797
811.483603	18.3007
811.501136	16.9935
811.518670	21.5686
811.536203	18.9542
811.553737	16.9935
811.571271	17.9739
811.588806	19.6078
811.606340	21.2418
811.623875	21.8954
811.641410	19.6078
811.658945	18.6275
811.676480	18.9542
811.694016	17.3203
811.711551	12.4183
811.729087	7.18954
811.746623	8.82353
811.764160	9.80392
811.781696	11.4379
811.799233	11.7647
811.816769	15.3595
811.834306	12.7451
811.851843	10.1307
811.869381	10.4575
811.886918	16.0131
811.904456	25.1634
811.921994	19.6078
811.939532	17.6471
811.957070	20.5882
811.974609	24.183
811.992148	16.6667
812.009687	21.2418
812.027226	18.6275
812.044765	18.6275
812.062304	25.1634
812.079844	24.8366
812.097384	21.8954
812.114924	23.2026
812.132464	16.6667
812.150004	13.3987
812.167545	16.6667
812.185086	12.7451
812.202627	14.0523
812.220168	19.6078
812.237709	20.915
812.255251	19.281
812.272792	18.9542
812.290334	18.6275
812.307876	16.3399
812.325419	16.3399
812.342961	17.9739
812.360504	10.1307
812.378047	17.3203
812.395590	22.549
812.413133	31.0458
812.430676	28.4314
812.448220	25.817
812.465764	21.5686
812.483308	19.9346
812.500852	15.0327
812.518396	15.6863
812.535941	20.2614
812.553486	16.3399
812.571031	14.7059
812.588576	16.0131
812.606121	18.6275
812.623667	19.281
812.641212	21.5686
812.658758	23.8562
812.676304	30.0654
812.693851	23.5294
812.711397	12.7451
812.728944	13.0719
812.746490	17.6471
812.764037	23.8562
812.781585	17.6471
812.799132	12.4183
812.816680	12.7451
812.834227	13.0719
812.851775	13.0719
812.869324	13.3987
812.886872	13.7255
812.904420	12.0915
812.921969	7.18954
812.939518	8.49673
812.957067	10.7843
812.974617	10.7843
812.992166	9.80392
813.009716	9.47712
813.027266	15.0327
813.044816	18.6275
813.062366	16.9935
813.079916	22.8758
813.097467	14.7059
813.115018	7.18954
813.132569	10.4575
813.150120	13.0719
813.167671	9.15033
813.185223	13.7255
813.202775	14.3791
813.220327	11.4379
813.237879	13.3987
813.255431	11.4379
813.272984	14.7059
813.290536	19.281
813.308089	16.6667
813.325642	12.0915
813.343196	17.3203
813.360749	26.1438
813.378303	27.7778
813.395856	27.451
813.413411	30.3922
813.430965	30.0654
813.448519	20.2614
813.466074	19.281
813.483629	28.1046
813.501184	28.4314
813.518739	27.1242
813.536294	20.2614
813.553850	15.0327
813.571405	17.9739
813.588961	18.6275
813.606517	13.7255
813.624074	15.0327
813.641630	15.3595
813.659187	15.0327
813.676744	20.5882
813.694301	22.8758
813.711858	17.6471
813.729415	10.1307
813.746973	14.7059
813.764531	11.7647
813.782089	19.281
813.799647	17.3203
813.817206	11.4379
813.834764	10.1307
813.852323	16.0131
813.869882	21.2418
813.887441	23.8562
813.905000	22.2222
813.922560	10.7843
813.940120	11.4379
813.957679	13.0719
813.975240	9.80392
813.992800	15.3595
814.010360	12.0915
814.027921	8.49673
814.045482	11.1111
814.063043	9.15033
814.080604	7.84314
814.098166	7.18954
814.115727	8.49673
814.133289	16.3399
814.150851	17.3203
814.168413	16.6667
814.185975	13.7255
814.203538	15.0327
814.221101	12.4183
814.238664	8.16994
814.256227	8.49673
814.273790	11.4379
814.291354	9.15033
814.308917	15.0327
814.326481	27.7778
814.344045	45.4248
814.361610	37.9085
814.379174	24.183
814.396739	23.5294
814.414303	20.2614
814.431868	21.5686
814.449434	18.9542
814.466999	22.2222
814.484565	24.8366
814.502130	22.549
814.519696	16.3399
814.537263	14.3791
814.554829	11.1111
814.572395	13.0719
814.589962	16.0131
814.607529	16.3399
814.625096	20.5882
814.642663	18.3007
814.660231	16.3399
814.677799	11.4379
814.695366	7.18954
814.712935	13.3987
814.730503	13.3987
814.748071	11.1111
814.765640	8.82353
814.783209	10.1307
814.800778	11.1111
814.818347	10.1307
814.835916	12.7451
814.853486	16.6667
814.871056	16.0131
814.888625	16.6667
814.906196	19.281
814.923766	15.6863
814.941336	17.3203
814.958907	18.3007
814.976478	24.183
814.994049	25.817
815.011620	15.3595
815.029192	11.7647
815.046763	14.7059
815.064335	16.3399
815.081907	19.9346
815.099480	14.3791
815.117052	17.9739
815.134625	16.6667
815.152197	13.3987
815.169770	13.0719
815.187343	17.3203
815.204917	10.4575
815.222490	7.84314
815.240064	11.4379
815.257638	14.3791
815.275212	17.3203
815.292786	21.5686
815.310361	18.9542
815.327936	17.6471
815.345511	24.8366
815.363086	18.9542
815.380661	17.9739
815.398236	25.1634
815.415812	35.2941
815.433388	36.2745
815.450964	28.4314
815.468540	19.281
815.486116	16.6667
815.503693	23.2026
815.521270	26.1438
815.538847	25.4902
815.556424	18.6275
815.574001	20.5882
815.591579	16.6667
815.609156	16.0131
815.626734	17.9739
815.644312	21.5686
815.661891	16.9935
815.679469	16.3399
815.697048	16.3399
815.714627	14.3791
815.732206	16.9935
815.749785	17.9739
815.767364	14.3791
815.784944	13.3987
815.802524	12.0915
815.820104	11.7647
815.837684	12.4183
815.855264	11.4379
815.872845	13.7255
815.890425	10.4575
815.908006	12.4183
815.925587	13.7255
815.943169	10.1307
815.960750	10.4575
815.978332	9.47712
815.995914	5.88235
816.013496	4.24837
816.031078	5.88235
816.048661	6.86275
816.066243	9.15033
816.083826	12.0915
816.101409	15.6863
816.118992	14.0523
816.136576	18.3007
816.154159	21.8954
816.171743	14.7059
816.189327	5.22876
816.206911	8.16994
816.224496	11.7647
816.242080	14.7059
816.259665	18.6275
816.277250	23.8562
816.294835	23.8562
816.312420	22.8758
816.330006	21.5686
816.347591	18.9542
816.365177	21.2418
816.382763	25.4902
816.400349	24.183
816.417936	22.2222
816.435522	22.2222
816.453109	24.8366
816.470696	22.2222
816.488283	22.2222
816.505871	25.1634
816.523458	30.0654
816.541046	27.1242
816.558634	16.3399
816.576222	14.3791
816.593810	9.80392
816.611399	3.92157
816.628988	5.22876
816.646577	12.0915
816.664166	12.4183
816.681755	10.7843
816.699344	13.7255
816.716934	14.7059
816.734524	14.0523
816.752114	8.49673
816.769704	10.1307
816.787294	9.15033
816.804885	10.7843
816.822476	9.80392
816.840067	21.8954
816.857658	26.7974
816.875249	19.9346
816.892841	11.1111
816.910433	11.7647
816.928024	12.0915
816.945617	7.51634
816.963209	12.4183
816.980801	16.9935
816.998394	17.3203
817.015987	10.7843
817.033580	9.47712
817.051173	8.49673
817.068767	11.7647
817.086360	15.0327
817.103954	12.7451
817.121548	9.15033
817.139142	10.4575
817.156737	15.0327
817.174331	22.2222
817.191926	23.8562
817.209521	23.5294
817.227116	16.0131
817.244711	11.1111
817.262307	8.16994
817.279903	7.51634
817.297499	14.3791
817.315095	21.5686
817.332691	19.9346
817.350287	16.6667
817.367884	12.7451
817.385481	19.281
817.403078	25.1634
817.420675	19.6078
817.438273	14.7059
817.455870	18.6275
817.473468	22.2222
817.491066	29.7386
817.508664	22.8758
817.526262	21.2418
817.543861	18.6275
817.561460	14.3791
817.579059	14.3791
817.596658	12.0915
817.614257	11.7647
817.631857	15.6863
817.649456	13.7255
817.667056	17.9739
817.684656	18.9542
817.702256	19.9346
817.719857	16.3399
817.737458	9.15033
817.755058	11.4379
817.772659	19.281
817.790261	17.3203
817.807862	12.4183
817.825464	6.86275
817.843065	12.0915
817.860667	12.0915
817.878269	12.0915
817.895872	14.7059
817.913474	15.6863
817.931077	14.3791
817.948680	14.0523
817.966283	10.7843
817.983886	14.0523
818.001490	17.3203
818.019093	18.6275
818.036697	11.4379
818.054301	7.84314
818.071906	11.1111
818.089510	14.0523
818.107115	17.3203
818.124719	17.6471
818.142324	12.4183
818.159930	11.4379
818.177535	12.4183
818.195140	16.6667
818.212746	15.6863
818.230352	16.3399
818.247958	11.7647
818.265565	8.49673
818.283171	10.1307
818.300778	10.1307
818.318385	11.7647
818.335992	14.3791
818.353599	16.6667
818.371206	17.9739
818.388814	18.3007
818.406422	14.0523
818.424030	18.6275
818.441638	24.183
818.459247	23.2026
818.476855	27.7778
818.494464	28.7582
818.512073	16.6667
818.529682	18.6275
818.547291	17.3203
818.564901	13.3987
818.582511	13.3987
818.600121	11.7647
818.617731	17.6471
818.635341	14.3791
818.652951	10.4575
818.670562	10.7843
818.688173	15.3595
818.705784	13.7255
818.723395	10.7843
818.741007	19.9346
818.758618	22.8758
818.776230	18.9542
818.793842	16.3399
818.811454	12.7451
818.829067	11.7647
818.846679	9.47712
818.864292	10.4575
818.881905	13.3987
818.899518	16.9935
818.917131	13.7255
818.934745	13.3987
818.952359	11.1111
818.969973	9.15033
818.987587	16.9935
819.005201	20.915
819.022815	12.4183
819.040430	7.51634
819.058045	8.82353
819.075660	10.7843
819.093275	14.0523
819.110890	11.7647
819.128506	8.82353
819.146122	10.7843
819.163738	7.84314
819.181354	7.84314
819.198970	9.80392
819.216587	16.0131
819.234204	18.9542
819.251821	20.5882
819.269438	16.9935
819.287055	16.6667
819.304672	14.0523
819.322290	14.0523
819.339908	17.3203
819.357526	18.9542
819.375144	20.5882
819.392763	17.6471
819.410381	24.183
819.428000	27.451
819.445619	23.2026
819.463238	21.5686
819.480858	19.9346
819.498477	21.8954
819.516097	18.6275
819.533717	20.2614
819.551337	14.7059
819.568958	14.0523
819.586578	16.3399
819.604199	16.9935
819.621820	15.6863
819.639441	10.1307
819.657062	8.49673
819.674684	9.15033
819.692305	12.4183
819.709927	14.7059
819.727549	20.915
819.745171	22.549
819.762794	16.9935
819.780416	12.0915
819.798039	15.0327
819.815662	17.9739
819.833285	13.3987
819.850909	11.1111
819.868532	8.16994
819.886156	8.82353
819.903780	8.82353
819.921404	7.51634
819.939028	11.4379
819.956653	15.0327
819.974278	15.3595
819.991902	14.7059
820.009527	18.6275
820.027153	21.2418
820.044778	11.1111
820.062404	10.7843
820.080030	14.3791
820.097656	13.0719
820.115282	11.4379
820.132908	4.90196
820.150535	9.47712
820.168162	9.15033
820.185789	11.7647
820.203416	14.3791
820.221043	15.3595
820.238671	20.5882
820.256298	19.9346
820.273926	19.6078
820.291554	22.2222
820.309183	20.915
820.326811	15.3595
820.344440	20.5882
820.362069	26.4706
820.379698	25.1634
820.397327	24.5098
820.414956	31.6993
820.432586	25.817
820.450216	23.8562
820.467846	20.915
820.485476	16.9935
820.503106	16.0131
820.520737	17.3203
820.538368	21.5686
820.555999	23.8562
820.573630	20.2614
820.591261	20.915
820.608893	25.1634
820.626524	23.5294
820.644156	11.7647
820.661788	10.7843
820.679420	15.6863
820.697053	14.7059
820.714686	10.4575
820.732318	10.4575
820.749951	16.0131
820.767585	17.6471
820.785218	16.6667
820.802852	19.6078
820.820485	10.7843
820.838119	9.80392
820.855754	10.4575
820.873388	9.15033
820.891022	12.4183
820.908657	17.3203
820.926292	14.7059
820.943927	13.0719
820.961563	8.49673
820.979198	13.0719
820.996834	13.7255
821.014470	10.4575
821.032106	15.6863
821.049742	15.6863
821.067378	16.0131
821.085015	15.6863
821.102652	17.6471
821.120289	16.9935
821.137926	17.6471
821.155563	17.6471
821.173201	14.3791
821.190839	11.1111
821.208477	17.3203
821.226115	18.9542
821.243753	22.549
821.261392	17.6471
821.279030	9.47712
821.296669	13.3987
821.314308	21.5686
821.331948	31.0458
821.349587	27.1242
821.367227	29.085
821.384866	31.6993
821.402507	35.2941
821.420147	33.3333
821.437787	33.9869
821.455428	29.7386
821.473069	24.183
821.490710	23.2026
821.508351	18.3007
821.525992	19.281
821.543634	20.5882
821.561275	17.9739
821.578917	16.0131
821.596559	13.3987
821.614202	11.4379
821.631844	13.7255
821.649487	9.80392
821.667130	11.7647
821.684773	23.2026
821.702416	24.8366
821.720060	14.3791
821.737703	9.47712
821.755347	9.15033
821.772991	10.4575
821.790635	11.1111
821.808280	9.47712
821.825924	16.3399
821.843569	17.3203
821.861214	19.6078
821.878859	23.5294
821.896504	20.915
821.914150	13.0719
821.931796	13.0719
821.949442	11.4379
821.967088	12.0915
821.984734	15.3595
822.002380	12.7451
822.020027	17.6471
822.037674	14.3791
822.055321	12.4183
822.072968	16.6667
822.090616	16.9935
822.108263	15.6863
822.125911	19.281
822.143559	13.3987
822.161207	5.55556
822.178856	12.4183
822.196504	22.549
822.214153	17.3203
822.231802	12.7451
822.249451	16.3399
822.267100	16.6667
822.284750	16.6667
822.302399	17.3203
822.320049	26.4706
822.337699	33.3333
822.355350	29.7386
822.373000	22.8758
822.390651	16.6667
822.408302	24.5098
822.425953	40.5229
822.443604	39.2157
822.461255	26.4706
822.478907	22.8758
822.496559	19.9346
822.514211	17.9739
822.531863	13.7255
822.549515	10.7843
822.567168	13.0719
822.584820	14.7059
822.602473	15.6863
822.620126	16.6667
822.637780	15.6863
822.655433	13.7255
822.673087	12.7451
822.690741	11.1111
822.708395	8.49673
822.726049	9.15033
822.743703	9.47712
822.761358	9.80392
822.779013	11.1111
822.796668	14.3791
822.814323	14.0523
822.831978	16.0131
822.849634	15.0327
822.867290	11.7647
822.884946	16.6667
822.902602	13.7255
822.920258	8.49673
822.937915	12.0915
822.955571	17.3203
822.973228	17.9739
822.990885	13.0719
823.008543	14.7059
823.026200	12.7451
823.043858	9.15033
823.061516	13.3987
823.079174	16.3399
823.096832	12.0915
823.114490	10.1307
823.132149	10.4575
823.149808	15.6863
823.167467	13.3987
823.185126	14.0523
823.202785	19.6078
823.220445	24.5098
823.238104	17.9739
823.255764	12.4183
823.273424	12.4183
823.291085	13.0719
823.308745	19.9346
823.326406	27.1242
823.344067	32.0261
823.361728	38.5621
823.379389	39.8693
823.397051	41.5033
823.414712	39.8693
823.432374	45.4248
823.450036	50.9804
823.467698	44.7712
823.485361	49.6732
823.503023	48.0392
823.520686	42.8105
823.538349	24.8366
823.556012	16.3399
823.573675	24.183
823.591339	22.8758
823.609003	23.8562
823.626667	18.3007
823.644331	14.0523
823.661995	13.7255
823.679659	13.3987
823.697324	16.9935
823.714989	18.6275
823.732654	18.3007
823.750319	14.3791
823.767985	5.55556
823.785650	4.24837
823.803316	6.86275
823.820982	11.7647
823.838648	11.1111
823.856314	12.7451
823.873981	13.7255
823.891648	18.3007
823.909315	22.549
823.926982	15.6863
823.944649	12.4183
823.962317	13.0719
823.979984	15.3595
823.997652	18.3007
824.015320	13.0719
824.032989	14.7059
824.050657	13.3987
824.068326	16.3399
824.085994	17.6471
824.103663	14.0523
824.121333	14.0523
824.139002	9.80392
824.156672	7.18954
824.174341	9.15033
824.192011	10.4575
824.209682	15.6863
824.227352	19.9346
824.245022	14.7059
824.262693	12.4183
824.280364	20.915
824.298035	21.2418
824.315706	21.5686
824.333378	21.8954
824.351050	24.8366
824.368721	23.2026
824.386394	32.0261
824.404066	41.1765
824.421738	32.6797
824.439411	33.0065
824.457084	36.2745
824.474757	33.3333
824.492430	32.6797
824.510103	22.2222
824.527777	23.2026
824.545450	22.549
824.563124	23.5294
824.580799	20.2614
824.598473	18.3007
824.616147	17.9739
824.633822	20.5882
824.651497	21.2418
824.669172	19.281
824.686847	21.2418
824.704523	25.1634
824.722198	17.3203
824.739874	17.3203
824.757550	18.9542
824.775227	20.2614
824.792903	10.1307
824.810580	5.22876
824.828256	3.92157
824.845933	7.51634
824.863610	14.3791
824.881288	15.6863
824.898965	16.9935
824.916643	16.0131
824.934321	17.6471
824.951999	15.3595
824.969677	9.80392
824.987356	15.3595
825.005035	16.0131
825.022713	10.4575
825.040392	8.49673
825.058072	14.0523
825.075751	13.7255
825.093431	9.47712
825.111111	12.7451
825.128791	13.3987
825.146471	14.3791
825.164151	15.0327
825.181832	16.3399
825.199513	17.9739
825.217193	17.9739
825.234875	17.9739
825.252556	16.9935
825.270237	13.3987
825.287919	8.49673
825.305601	16.0131
825.323283	21.5686
825.340965	24.8366
825.358648	24.5098
825.376331	25.817
825.394013	28.4314
825.411696	24.183
825.429380	24.5098
825.447063	29.085
825.464747	32.6797
825.482430	22.549
825.500114	22.549
825.517799	25.817
825.535483	24.5098
825.553168	16.6667
825.570852	17.9739
825.588537	19.9346
825.606222	14.0523
825.623908	12.7451
825.641593	11.4379
825.659279	11.1111
825.676965	12.4183
825.694651	15.3595
825.712337	16.9935
825.730023	16.9935
825.747710	12.4183
825.765397	6.53595
825.783084	6.53595
825.800771	8.82353
825.818459	11.7647
825.836146	17.9739
825.853834	16.9935
825.871522	13.3987
825.889210	15.0327
825.906898	11.1111
825.924587	10.4575
825.942276	10.7843
825.959965	13.0719
825.977654	14.0523
825.995343	12.7451
826.013032	12.0915
826.030722	14.7059
826.048412	20.2614
826.066102	16.3399
826.083792	14.0523
826.101483	16.6667
826.119173	13.3987
826.136864	10.4575
826.154555	16.3399
826.172246	14.3791
826.189938	9.47712
826.207629	16.6667
826.225321	17.6471
826.243013	17.6471
826.260705	13.7255
826.278397	14.3791
826.296090	18.6275
826.313782	20.915
826.331475	23.5294
826.349168	28.4314
826.366862	21.5686
826.384555	19.9346
826.402249	25.4902
826.419943	26.1438
826.437637	19.281
826.455331	17.9739
826.473025	21.8954
826.490720	25.817
826.508415	25.817
826.526110	27.7778
826.543805	21.2418
826.561500	16.0131
826.579196	15.3595
826.596891	22.549
826.614587	18.3007
826.632283	11.4379
826.649980	11.7647
826.667676	21.5686
826.685373	19.9346
826.703070	16.0131
826.720767	13.3987
826.738464	14.7059
826.756161	12.7451
826.773859	7.18954
826.791557	8.82353
826.809255	10.1307
826.826953	12.7451
826.844651	10.7843
826.862350	9.47712
826.880049	8.16994
826.897748	11.1111
826.915447	16.6667
826.933146	21.5686
826.950846	15.3595
826.968545	10.7843
826.986245	6.86275
827.003945	7.84314
827.021646	7.84314
827.039346	10.7843
827.057047	12.4183
827.074748	14.3791
827.092449	16.6667
827.110150	14.0523
827.127851	7.84314
827.145553	9.15033
827.163255	11.4379
827.180957	14.7059
827.198659	11.1111
827.216361	8.82353
827.234064	15.6863
827.251766	19.6078
827.269469	11.1111
827.287172	15.6863
827.304876	22.8758
827.322579	25.1634
827.340283	23.5294
827.357987	22.2222
827.375691	30.0654
827.393395	34.9673
827.411100	30.3922
827.428804	18.3007
827.446509	15.6863
827.464214	19.281
827.481919	17.9739
827.499625	13.3987
827.517330	17.9739
827.535036	17.9739
827.552742	12.0915
827.570448	16.3399
827.588154	21.5686
827.605861	20.915
827.623568	16.3399
827.641275	15.3595
827.658982	13.0719
827.676689	10.1307
827.694396	10.7843
827.712104	12.7451
827.729812	15.3595
827.747520	16.6667
827.765228	16.9935
827.782937	14.3791
827.800645	16.0131
827.818354	22.2222
827.836063	23.2026
827.853772	21.5686
827.871482	14.3791
827.889191	18.3007
827.906901	17.3203
827.924611	11.7647
827.942321	11.1111
827.960031	11.1111
827.977742	11.1111
827.995452	10.7843
828.013163	10.7843
828.030874	13.7255
828.048586	13.3987
828.066297	11.4379
828.084009	11.4379
828.101721	18.6275
828.119433	20.2614
828.137145	15.3595
828.154857	18.3007
828.172570	21.5686
828.190283	25.1634
828.207996	19.281
828.225709	14.3791
828.243422	13.0719
828.261136	19.281
828.278849	18.6275
828.296563	12.7451
828.314277	12.0915
828.331992	13.0719
828.349706	12.7451
828.367421	23.5294
828.385136	36.9281
828.402851	30.719
828.420566	31.3726
828.438281	34.3137
828.455997	35.9477
828.473713	27.451
828.491429	22.2222
828.509145	22.8758
828.526861	19.6078
828.544578	19.9346
828.562295	17.9739
828.580012	12.4183
828.597729	12.7451
828.615446	17.9739
828.633164	21.8954
828.650881	17.3203
828.668599	8.82353
828.686317	10.4575
828.704035	14.0523
828.721754	12.4183
828.739473	9.47712
828.757191	11.7647
828.774910	14.0523
828.792630	14.3791
828.810349	15.0327
828.828069	13.7255
828.845788	6.53595
828.863508	6.86275
828.881229	9.47712
828.898949	11.7647
828.916669	12.4183
828.934390	10.4575
828.952111	11.4379
828.969832	12.0915
828.987554	18.3007
829.005275	18.6275
829.022997	14.3791
829.040719	14.0523
829.058441	12.0915
829.076163	6.53595
829.093885	7.18954
829.111608	15.6863
829.129331	14.7059
829.147054	15.3595
829.164777	13.7255
829.182500	16.9935
829.200224	15.3595
829.217948	21.2418
829.235672	22.549
829.253396	14.0523
829.271120	10.4575
829.288845	14.7059
829.306569	22.2222
829.324294	21.5686
829.342019	14.0523
829.359745	16.3399
829.377470	22.549
829.395196	28.7582
829.412922	30.719
829.430648	26.4706
829.448374	21.5686
829.466100	16.6667
829.483827	18.9542
829.501554	15.6863
829.519281	13.7255
829.537008	21.2418
829.554735	25.817
829.572463	20.2614
829.590191	13.3987
829.607918	14.3791
829.625647	18.9542
829.643375	18.9542
829.661103	12.4183
829.678832	11.7647
829.696561	13.7255
829.714290	14.7059
829.732019	9.15033
829.749749	7.18954
829.767478	6.20915
829.785208	3.26797
829.802938	7.84314
829.820668	15.0327
829.838399	14.0523
829.856129	10.7843
829.873860	9.47712
829.891591	10.4575
829.909322	15.6863
829.927054	12.4183
829.944785	10.4575
829.962517	13.3987
829.980249	9.47712
829.997981	5.55556
830.015713	6.53595
830.033446	9.80392
830.051178	9.47712
830.068911	8.82353
830.086644	8.82353
830.104377	11.7647
830.122111	13.7255
830.139844	14.7059
830.157578	17.3203
830.175312	13.7255
830.193046	10.4575
830.210781	8.82353
830.228515	14.3791
830.246250	17.3203
830.263985	19.281
830.281720	15.0327
830.299456	16.6667
830.317191	15.6863
830.334927	15.0327
830.352663	21.2418
830.370399	34.9673
830.388135	40.5229
830.405871	42.4837
830.423608	42.4837
830.441345	38.5621
830.459082	27.1242
830.476819	21.2418
830.494557	16.9935
830.512294	12.7451
830.530032	18.9542
830.547770	16.0131
830.565508	7.84314
830.583246	11.1111
830.600985	11.4379
830.618724	10.4575
830.636463	11.7647
830.654202	17.6471
830.671941	13.0719
830.689680	10.1307
830.707420	12.4183
830.725160	14.7059
830.742900	18.3007
830.760640	23.5294
830.778381	20.5882
830.796121	14.7059
830.813862	10.7843
830.831603	13.0719
830.849344	14.3791
830.867086	13.0719
830.884827	9.15033
830.902569	10.4575
830.920311	12.0915
830.938053	10.1307
830.955795	10.7843
830.973538	7.18954
830.991281	6.86275
831.009024	10.7843
831.026767	10.1307
831.044510	6.20915
831.062253	4.90196
831.079997	11.7647
831.097741	13.3987
831.115485	12.7451
831.133229	14.3791
831.150974	15.6863
831.168718	16.9935
831.186463	15.6863
831.204208	10.7843
831.221953	9.47712
831.239698	14.3791
831.257444	15.6863
831.275190	17.9739
831.292936	20.2614
831.310682	22.8758
831.328428	30.0654
831.346175	24.183
831.363921	19.281
831.381668	29.085
831.399415	31.0458
831.417163	31.0458
831.434910	31.0458
831.452658	17.3203
831.470405	10.7843
831.488153	15.3595
831.505902	23.8562
831.523650	23.2026
831.541399	16.3399
831.559147	15.0327
831.576896	16.6667
831.594645	18.9542
831.612395	26.7974
831.630144	23.2026
831.647894	16.9935
831.665644	13.7255
831.683394	9.80392
831.701144	6.20915
831.718895	4.24837
831.736645	3.26797
831.754396	8.49673
831.772147	14.3791
831.789899	13.0719
831.807650	7.84314
831.825402	9.80392
831.843153	13.3987
831.860905	11.7647
831.878658	9.80392
831.896410	8.82353
831.914163	8.16994
831.931915	5.22876
831.949668	11.4379
831.967421	13.7255
831.985175	11.1111
832.002928	13.0719
832.020682	12.4183
832.038436	16.0131
832.056190	18.9542
832.073944	13.7255
832.091698	10.1307
832.109453	10.4575
832.127208	14.0523
832.144963	18.6275
832.162718	15.3595
832.180474	10.4575
832.198229	7.84314
832.215985	10.4575
832.233741	15.6863
832.251497	23.2026
832.269253	20.2614
832.287010	19.281
832.304767	22.8758
832.322524	26.7974
832.340281	24.5098
832.358038	21.5686
832.375795	21.5686
832.393553	23.2026
832.411311	21.5686
832.429069	16.0131
832.446827	16.9935
832.464586	18.3007
832.482344	22.2222
832.500103	15.3595
832.517862	20.2614
832.535621	20.915
832.553381	17.3203
832.571140	12.4183
832.588900	14.0523
832.606660	12.4183
832.624420	12.4183
832.642180	23.8562
832.659941	23.8562
832.677702	23.8562
832.695463	21.2418
832.713224	13.0719
832.730985	12.0915
832.748746	12.0915
832.766508	10.1307
832.784270	7.84314
832.802032	11.1111
832.819794	8.49673
832.837557	13.0719
832.855319	11.7647
832.873082	7.18954
832.890845	7.84314
832.908608	10.1307
832.926371	11.7647
832.944135	8.16994
832.961899	8.16994
832.979663	6.53595
832.997427	15.6863
833.015191	16.0131
833.032956	13.3987
833.050720	10.7843
833.068485	12.0915
833.086250	14.0523
833.104015	14.3791
833.121781	10.4575
833.139546	16.6667
833.157312	12.7451
833.175078	8.82353
833.192844	9.47712
833.210611	10.7843
833.228377	8.82353
833.246144	8.49673
833.263911	11.7647
833.281678	13.7255
833.299446	10.7843
833.317213	13.3987
833.334981	18.6275
833.352749	18.3007
833.370517	22.2222
833.388285	25.817
833.406054	27.7778
833.423822	28.7582
833.441591	22.549
833.459360	22.549
833.477129	20.5882
833.494899	17.3203
833.512668	16.9935
833.530438	16.0131
833.548208	16.0131
833.565978	16.0131
833.583749	15.3595
833.601519	17.6471
833.619290	17.9739
833.637061	16.3399
833.654832	17.3203
833.672603	15.0327
833.690375	16.3399
833.708147	18.3007
833.725918	14.0523
833.743691	11.7647
833.761463	14.0523
833.779235	15.0327
833.797008	10.7843
833.814781	8.82353
833.832554	7.18954
833.850327	7.18954
833.868100	9.80392
833.885874	10.7843
833.903648	10.4575
833.921422	9.80392
833.939196	14.0523
833.956970	11.4379
833.974745	7.84314
833.992519	5.22876
834.010294	8.16994
834.028069	10.4575
834.045845	16.6667
834.063620	13.7255
834.081396	7.51634
834.099172	10.1307
834.116948	11.7647
834.134724	14.3791
834.152500	17.3203
834.170277	10.1307
834.188054	5.55556
834.205831	8.82353
834.223608	9.47712
834.241385	14.3791
834.259163	14.3791
834.276941	14.7059
834.294719	20.915
834.312497	17.9739
834.330275	17.9739
834.348054	19.9346
834.365832	14.7059
834.383611	20.2614
834.401390	16.9935
834.419170	18.3007
834.436949	24.183
834.454729	20.915
834.472508	23.8562
834.490288	18.6275
834.508069	14.3791
834.525849	14.0523
834.543630	12.4183
834.561410	10.4575
834.579191	9.80392
834.596973	11.1111
834.614754	8.82353
834.632535	8.82353
834.650317	11.7647
834.668099	15.3595
834.685881	16.6667
834.703664	15.6863
834.721446	18.3007
834.739229	16.0131
834.757012	13.0719
834.774795	12.7451
834.792578	7.18954
834.810361	7.18954
834.828145	11.4379
834.845929	15.3595
834.863713	16.6667
834.881497	14.3791
834.899281	12.0915
834.917066	9.80392
834.934851	7.18954
834.952636	8.49673
834.970421	10.1307
834.988206	11.7647
835.005992	10.4575
835.023777	8.82353
835.041563	6.86275
835.059349	7.84314
835.077136	9.15033
835.094922	12.4183
835.112709	16.3399
835.130496	13.3987
[truncated: 111,929 more rows]
