# Supplementary material for: Identification and tentative removal of collagen glue in Palaeolithic worked bone objects: implications for ZooMS and radiocarbon dating
Source: Sci Rep. 2023 Dec 13;13:22119. doi: 10.1038/s41598-023-49242-7 (PMC10719399; doi:10.1038/s41598-023-49242-7)
Supplement: Supplementary file 2 — Supplementary Information 2. [file 41598_2023_49242_MOESM2_ESM.zip › maldi raw files/MUSE20026.40-41_ABA_rc clean_3.txt]

799.954186	11.1111
799.971594	10.7843
799.989002	8.49673
800.006411	6.20915
800.023820	6.86275
800.041229	8.16994
800.058639	9.80392
800.076048	9.15033
800.093458	13.3987
800.110868	16.6667
800.128278	16.0131
800.145688	10.1307
800.163099	8.49673
800.180509	10.1307
800.197920	9.47712
800.215331	9.47712
800.232742	8.49673
800.250154	6.86275
800.267565	8.16994
800.284977	12.7451
800.302389	16.0131
800.319801	11.4379
800.337214	8.82353
800.354626	17.6471
800.372039	21.2418
800.389452	22.8758
800.406865	16.3399
800.424278	16.9935
800.441692	13.7255
800.459106	13.0719
800.476520	19.281
800.493934	16.9935
800.511348	10.7843
800.528762	11.7647
800.546177	11.4379
800.563592	10.4575
800.581007	10.1307
800.598422	12.7451
800.615837	11.1111
800.633253	12.0915
800.650669	11.4379
800.668085	8.82353
800.685501	6.20915
800.702917	6.53595
800.720334	10.1307
800.737750	9.15033
800.755167	4.24837
800.772584	7.84314
800.790002	9.15033
800.807419	6.20915
800.824837	4.57516
800.842255	6.20915
800.859673	7.51634
800.877091	10.1307
800.894509	11.1111
800.911928	9.47712
800.929347	7.84314
800.946766	10.4575
800.964185	7.18954
800.981604	10.1307
800.999024	13.0719
801.016444	8.82353
801.033864	5.88235
801.051284	4.90196
801.068704	5.22876
801.086125	8.16994
801.103545	8.16994
801.120966	7.18954
801.138387	5.22876
801.155809	7.51634
801.173230	8.49673
801.190652	8.49673
801.208074	8.82353
801.225496	12.4183
801.242918	17.6471
801.260340	15.3595
801.277763	11.7647
801.295186	9.80392
801.312609	17.6471
801.330032	20.915
801.347455	15.0327
801.364879	13.0719
801.382302	16.9935
801.399726	20.915
801.417150	18.6275
801.434575	20.2614
801.451999	16.3399
801.469424	9.47712
801.486849	11.7647
801.504274	14.7059
801.521699	11.7647
801.539124	8.16994
801.556550	6.86275
801.573976	9.80392
801.591402	10.4575
801.608828	6.86275
801.626254	9.47712
801.643681	11.4379
801.661108	8.16994
801.678535	6.86275
801.695962	5.55556
801.713389	4.90196
801.730817	5.22876
801.748244	6.20915
801.765672	6.20915
801.783100	6.53595
801.800529	5.88235
801.817957	5.88235
801.835386	7.18954
801.852815	8.16994
801.870244	10.4575
801.887673	8.16994
801.905102	6.86275
801.922532	6.53595
801.939962	5.22876
801.957392	6.20915
801.974822	4.24837
801.992252	2.94118
802.009683	7.18954
802.027114	4.90196
802.044544	5.55556
802.061976	8.49673
802.079407	10.7843
802.096838	7.84314
802.114270	8.49673
802.131702	8.82353
802.149134	7.51634
802.166566	8.16994
802.183999	5.55556
802.201431	2.61438
802.218864	8.82353
802.236297	12.0915
802.253730	10.4575
802.271164	7.18954
802.288597	11.1111
802.306031	11.1111
802.323465	4.90196
802.340899	7.18954
802.358334	7.51634
802.375768	12.7451
802.393203	15.3595
802.410638	17.9739
802.428073	22.2222
802.445508	21.5686
802.462944	19.9346
802.480379	15.3595
802.497815	15.0327
802.515251	21.5686
802.532687	18.3007
802.550124	10.4575
802.567560	12.0915
802.584997	9.80392
802.602434	6.53595
802.619871	6.86275
802.637309	6.53595
802.654746	10.1307
802.672184	10.4575
802.689622	7.18954
802.707060	11.1111
802.724498	12.0915
802.741937	10.7843
802.759376	10.4575
802.776815	10.4575
802.794254	9.80392
802.811693	8.49673
802.829132	6.53595
802.846572	9.15033
802.864012	9.80392
802.881452	10.1307
802.898892	8.82353
802.916332	6.20915
802.933773	5.55556
802.951214	7.84314
802.968655	10.1307
802.986096	7.51634
803.003537	12.0915
803.020979	11.1111
803.038421	9.15033
803.055862	8.82353
803.073305	7.51634
803.090747	7.84314
803.108189	9.80392
803.125632	10.4575
803.143075	7.18954
803.160518	5.88235
803.177961	7.51634
803.195405	10.1307
803.212848	8.49673
803.230292	4.90196
803.247736	6.53595
803.265180	12.0915
803.282625	12.7451
803.300069	13.0719
803.317514	9.80392
803.334959	14.7059
803.352404	15.0327
803.369849	13.7255
803.387295	15.3595
803.404741	12.7451
803.422186	19.6078
803.439633	27.1242
803.457079	19.9346
803.474525	15.3595
803.491972	16.0131
803.509419	15.3595
803.526866	10.4575
803.544313	6.53595
803.561760	9.15033
803.579208	7.18954
803.596656	4.90196
803.614104	2.94118
803.631552	2.61438
803.649000	5.55556
803.666449	10.4575
803.683898	9.15033
803.701347	8.49673
803.718796	11.7647
803.736245	12.7451
803.753694	9.47712
803.771144	6.86275
803.788594	6.20915
803.806044	6.86275
803.823494	8.16994
803.840945	7.51634
803.858395	11.1111
803.875846	12.4183
803.893297	11.4379
803.910748	10.4575
803.928200	4.90196
803.945651	5.22876
803.963103	5.55556
803.980555	8.82353
803.998007	7.51634
804.015460	3.92157
804.032912	3.26797
804.050365	8.82353
804.067818	15.3595
804.085271	11.7647
804.102724	11.7647
804.120178	10.4575
804.137631	6.86275
804.155085	4.90196
804.172539	6.86275
804.189993	8.49673
804.207448	15.0327
804.224902	14.3791
804.242357	13.0719
804.259812	9.80392
804.277267	9.15033
804.294723	10.7843
804.312178	13.0719
804.329634	16.0131
804.347090	14.7059
804.364546	18.9542
804.382002	16.3399
804.399459	19.9346
804.416916	20.5882
804.434372	17.6471
804.451830	11.1111
804.469287	11.1111
804.486744	12.4183
804.504202	7.84314
804.521660	9.15033
804.539118	17.6471
804.556576	15.6863
804.574034	10.1307
804.591493	17.9739
804.608952	16.3399
804.626411	14.0523
804.643870	9.47712
804.661329	7.18954
804.678789	11.4379
804.696248	6.86275
804.713708	4.57516
804.731168	4.90196
804.748629	8.16994
804.766089	9.15033
804.783550	6.53595
804.801011	4.90196
804.818472	10.1307
804.835933	12.4183
804.853394	8.82353
804.870856	7.18954
804.888318	8.49673
804.905780	6.86275
804.923242	8.16994
804.940704	11.1111
804.958167	8.82353
804.975630	5.55556
804.993093	9.15033
805.010556	10.1307
805.028019	10.7843
805.045483	4.57516
805.062946	5.55556
805.080410	5.88235
805.097874	7.84314
805.115339	7.51634
805.132803	6.86275
805.150268	9.15033
805.167733	9.15033
805.185198	6.20915
805.202663	5.55556
805.220128	8.49673
805.237594	13.3987
805.255060	16.3399
805.272526	11.1111
805.289992	12.4183
805.307458	16.3399
805.324925	18.6275
805.342391	19.6078
805.359858	17.3203
805.377325	11.4379
805.394793	10.7843
805.412260	17.9739
805.429728	21.2418
805.447196	22.2222
805.464664	23.2026
805.482132	20.2614
805.499600	10.7843
805.517069	11.1111
805.534538	11.7647
805.552007	8.16994
805.569476	9.80392
805.586945	8.16994
805.604415	10.7843
805.621885	11.1111
805.639355	7.84314
805.656825	9.80392
805.674295	14.0523
805.691766	20.5882
805.709236	17.6471
805.726707	16.3399
805.744178	13.7255
805.761650	12.4183
805.779121	13.0719
805.796593	10.7843
805.814065	11.4379
805.831537	8.16994
805.849009	5.55556
805.866481	4.57516
805.883954	6.86275
805.901427	7.18954
805.918900	9.15033
805.936373	8.49673
805.953846	12.4183
805.971320	8.49673
805.988794	3.59477
806.006268	4.90196
806.023742	7.51634
806.041216	7.84314
806.058690	4.24837
806.076165	2.94118
806.093640	1.63399
806.111115	6.20915
806.128590	9.80392
806.146066	8.49673
806.163541	7.84314
806.181017	5.55556
806.198493	8.16994
806.215969	12.4183
806.233446	14.0523
806.250922	13.3987
806.268399	16.9935
806.285876	15.0327
806.303353	7.84314
806.320831	13.0719
806.338308	17.3203
806.355786	19.9346
806.373264	19.281
806.390742	16.3399
806.408220	15.0327
806.425699	15.0327
806.443177	17.3203
806.460656	13.3987
806.478135	14.0523
806.495614	16.9935
806.513094	20.5882
806.530574	14.7059
806.548053	16.3399
806.565533	12.0915
806.583014	12.7451
806.600494	12.0915
806.617974	8.49673
806.635455	13.7255
806.652936	16.3399
806.670417	11.7647
806.687899	13.7255
806.705380	11.1111
806.722862	7.51634
806.740344	6.53595
806.757826	4.90196
806.775308	10.4575
806.792790	9.15033
806.810273	6.20915
806.827756	4.90196
806.845239	3.92157
806.862722	1.63399
806.880206	5.88235
806.897689	9.15033
806.915173	9.80392
806.932657	7.51634
806.950141	7.18954
806.967625	5.55556
806.985110	6.20915
807.002595	8.82353
807.020080	10.4575
807.037565	10.1307
807.055050	5.88235
807.072536	7.51634
807.090021	11.7647
807.107507	8.16994
807.124993	8.82353
807.142479	12.7451
807.159966	10.7843
807.177452	7.84314
807.194939	11.1111
807.212426	7.18954
807.229913	12.7451
807.247401	15.6863
807.264888	18.3007
807.282376	13.3987
807.299864	12.4183
807.317352	15.0327
807.334841	18.9542
807.352329	19.281
807.369818	24.5098
807.387307	26.7974
807.404796	20.2614
807.422285	17.3203
807.439774	17.3203
807.457264	17.6471
807.474754	16.0131
807.492244	13.0719
807.509734	12.7451
807.527225	9.47712
807.544715	12.7451
807.562206	14.7059
807.579697	11.1111
807.597188	12.0915
807.614680	8.16994
807.632171	7.51634
807.649663	8.82353
807.667155	6.20915
807.684647	8.16994
807.702139	9.47712
807.719632	9.15033
807.737124	10.1307
807.754617	10.1307
807.772110	14.7059
807.789604	9.47712
807.807097	7.51634
807.824591	13.7255
807.842084	14.3791
807.859578	14.0523
807.877073	12.0915
807.894567	11.1111
807.912062	11.1111
807.929556	8.82353
807.947051	9.47712
807.964546	16.3399
807.982042	12.0915
807.999537	8.82353
808.017033	13.7255
808.034529	12.7451
808.052025	7.84314
808.069521	4.24837
808.087018	3.59477
808.104514	3.26797
808.122011	3.92157
808.139508	5.55556
808.157006	8.16994
808.174503	9.47712
808.192001	6.53595
808.209498	6.53595
808.226996	12.0915
808.244495	13.0719
808.261993	11.7647
808.279491	13.0719
808.296990	12.0915
808.314489	15.0327
808.331988	16.6667
808.349488	16.3399
808.366987	13.0719
808.384487	14.0523
808.401987	16.0131
808.419487	13.3987
808.436987	12.4183
808.454487	14.0523
808.471988	12.4183
808.489489	11.1111
808.506990	8.49673
808.524491	9.47712
808.541993	14.7059
808.559494	15.6863
808.576996	10.7843
808.594498	12.7451
808.612000	10.1307
808.629502	6.53595
808.647005	6.53595
808.664508	5.22876
808.682011	5.88235
808.699514	10.1307
808.717017	11.7647
808.734520	12.4183
808.752024	5.55556
808.769528	6.53595
808.787032	14.7059
808.804536	14.0523
808.822041	9.47712
808.839545	6.53595
808.857050	9.80392
808.874555	10.4575
808.892060	10.7843
808.909566	15.6863
808.927071	14.3791
808.944577	9.15033
808.962083	3.92157
808.979589	4.57516
808.997095	7.84314
809.014602	3.59477
809.032109	8.82353
809.049616	7.84314
809.067123	4.24837
809.084630	10.4575
809.102137	14.0523
809.119645	10.7843
809.137153	10.4575
809.154661	2.94118
809.172169	5.22876
809.189677	7.18954
809.207186	7.18954
809.224695	4.57516
809.242204	10.4575
809.259713	15.3595
809.277222	13.3987
809.294732	12.0915
809.312242	11.4379
809.329752	10.1307
809.347262	13.7255
809.364772	24.183
809.382282	23.2026
809.399793	23.8562
809.417304	13.0719
809.434815	9.47712
809.452326	9.15033
809.469838	14.7059
809.487349	16.6667
809.504861	15.3595
809.522373	12.0915
809.539885	12.7451
809.557398	11.4379
809.574910	11.1111
809.592423	9.80392
809.609936	7.51634
809.627449	5.88235
809.644963	8.16994
809.662476	6.86275
809.679990	7.51634
809.697504	11.4379
809.715018	10.1307
809.732532	7.84314
809.750047	8.16994
809.767561	7.51634
809.785076	6.86275
809.802591	7.84314
809.820106	7.84314
809.837622	12.0915
809.855137	15.6863
809.872653	16.9935
809.890169	10.1307
809.907685	4.90196
809.925202	5.55556
809.942718	5.55556
809.960235	6.53595
809.977752	9.47712
809.995269	7.84314
810.012786	6.53595
810.030304	7.51634
810.047821	8.82353
810.065339	10.4575
810.082857	9.15033
810.100376	12.4183
810.117894	10.7843
810.135413	6.53595
810.152932	6.86275
810.170451	9.15033
810.187970	12.7451
810.205489	11.1111
810.223009	8.16994
810.240529	8.49673
810.258049	8.49673
810.275569	6.53595
810.293089	11.4379
810.310610	20.2614
810.328130	23.5294
810.345651	16.9935
810.363172	17.6471
810.380694	22.549
810.398215	16.0131
810.415737	14.3791
810.433259	9.47712
810.450781	12.4183
810.468303	24.183
810.485825	26.7974
810.503348	17.6471
810.520871	15.0327
810.538394	15.3595
810.555917	14.0523
810.573440	16.0131
810.590964	16.3399
810.608488	12.0915
810.626011	9.47712
810.643536	12.7451
810.661060	15.0327
810.678584	15.0327
810.696109	12.0915
810.713634	6.20915
810.731159	5.88235
810.748684	6.53595
810.766210	8.82353
810.783735	10.7843
810.801261	4.57516
810.818787	5.22876
810.836314	5.88235
810.853840	3.92157
810.871367	3.26797
810.888893	6.20915
810.906420	5.55556
810.923947	2.94118
810.941475	3.59477
810.959002	9.80392
810.976530	11.7647
810.994058	11.7647
811.011586	12.0915
811.029114	10.1307
811.046643	10.1307
811.064172	9.15033
811.081700	6.53595
811.099229	4.57516
811.116759	3.92157
811.134288	3.92157
811.151818	8.49673
811.169348	7.84314
811.186878	5.88235
811.204408	8.16994
811.221938	12.4183
811.239469	7.84314
811.257000	8.16994
811.274530	14.0523
811.292062	14.7059
811.309593	11.1111
811.327124	11.4379
811.344656	16.3399
811.362188	13.0719
811.379720	13.3987
811.397252	17.3203
811.414785	22.549
811.432318	30.0654
811.449850	24.8366
811.467383	16.0131
811.484917	20.915
811.502450	24.5098
811.519984	18.9542
811.537517	13.7255
811.555051	19.9346
811.572586	19.9346
811.590120	14.0523
811.607655	8.82353
811.625189	8.49673
811.642724	9.80392
811.660259	9.15033
811.677795	10.7843
811.695330	6.20915
811.712866	8.16994
811.730402	8.16994
811.747938	16.9935
811.765474	16.9935
811.783010	7.84314
811.800547	5.88235
811.818084	10.1307
811.835621	9.47712
811.853158	5.22876
811.870695	4.57516
811.888233	4.57516
811.905771	3.26797
811.923309	3.92157
811.940847	3.59477
811.958385	9.15033
811.975924	13.3987
811.993463	10.1307
812.011001	7.84314
812.028541	6.86275
812.046080	9.47712
812.063619	10.1307
812.081159	9.15033
812.098699	10.4575
812.116239	9.15033
812.133779	8.82353
812.151319	4.90196
812.168860	4.57516
812.186401	5.55556
812.203942	6.53595
812.221483	4.24837
812.239024	6.53595
812.256566	7.51634
812.274108	7.51634
812.291650	12.0915
812.309192	14.0523
812.326734	11.1111
812.344277	11.1111
812.361819	12.4183
812.379362	16.0131
812.396905	18.9542
812.414449	21.5686
812.431992	27.1242
812.449536	23.5294
812.467079	22.8758
812.484623	18.3007
812.502168	14.3791
812.519712	11.1111
812.537257	8.16994
812.554801	8.82353
812.572346	15.0327
812.589892	16.0131
812.607437	16.3399
812.624982	13.7255
812.642528	10.4575
812.660074	9.47712
812.677620	7.84314
812.695166	13.3987
812.712713	17.3203
812.730260	14.3791
812.747807	8.16994
812.765354	7.18954
812.782901	8.49673
812.800448	10.7843
812.817996	14.7059
812.835544	13.0719
812.853092	9.15033
812.870640	10.7843
812.888188	7.18954
812.905737	7.18954
812.923286	9.80392
812.940834	7.51634
812.958384	5.55556
812.975933	10.4575
812.993482	12.0915
813.011032	4.57516
813.028582	5.88235
813.046132	5.88235
813.063682	3.59477
813.081233	2.61438
813.098784	5.22876
813.116334	4.24837
813.133885	4.57516
813.151437	5.22876
813.168988	4.24837
813.186540	3.92157
813.204091	5.22876
813.221643	12.7451
813.239196	15.6863
813.256748	12.4183
813.274300	13.3987
813.291853	14.7059
813.309406	12.7451
813.326959	7.84314
813.344513	6.86275
813.362066	17.9739
813.379620	18.9542
813.397174	22.549
813.414728	18.9542
813.432282	15.3595
813.449836	13.3987
813.467391	10.4575
813.484946	6.86275
813.502501	6.20915
813.520056	5.88235
813.537611	10.7843
813.555167	10.1307
813.572723	12.0915
813.590279	10.7843
813.607835	7.51634
813.625391	7.84314
813.642948	9.15033
813.660504	8.82353
813.678061	6.20915
813.695618	10.7843
813.713176	13.3987
813.730733	9.47712
813.748291	4.24837
813.765849	6.53595
813.783407	9.80392
813.800965	10.1307
813.818523	10.1307
813.836082	10.1307
813.853641	7.84314
813.871200	8.82353
813.888759	9.80392
813.906318	9.80392
813.923878	7.51634
813.941438	7.18954
813.958997	11.1111
813.976558	10.1307
813.994118	7.84314
814.011678	9.47712
814.029239	8.49673
814.046800	4.57516
814.064361	4.57516
814.081922	4.24837
814.099484	9.15033
814.117045	10.4575
814.134607	5.22876
814.152169	1.30719
814.169731	2.28758
814.187294	3.59477
814.204856	6.53595
814.222419	6.86275
814.239982	7.18954
814.257545	6.20915
814.275109	8.16994
814.292672	9.80392
814.310236	13.7255
814.327800	11.7647
814.345364	11.1111
814.362928	11.7647
814.380493	8.82353
814.398057	8.82353
814.415622	9.47712
814.433187	4.90196
814.450752	8.82353
814.468318	13.0719
814.485884	13.3987
814.503449	12.7451
814.521015	13.7255
814.538582	12.7451
814.556148	7.84314
814.573714	6.20915
814.591281	8.82353
814.608848	5.88235
814.626415	8.16994
814.643983	9.80392
814.661550	10.1307
814.679118	8.16994
814.696686	4.90196
814.714254	3.59477
814.731822	2.61438
814.749390	5.55556
814.766959	8.49673
814.784528	7.18954
814.802097	1.63399
814.819666	6.20915
814.837236	12.4183
814.854805	5.22876
814.872375	6.86275
814.889945	8.16994
814.907515	8.82353
814.925085	14.7059
814.942656	10.7843
814.960227	5.22876
814.977798	3.92157
814.995369	6.53595
815.012940	8.16994
815.030512	5.22876
815.048083	7.18954
815.065655	7.84314
815.083227	10.4575
815.100799	14.3791
815.118372	12.7451
815.135944	6.53595
815.153517	5.22876
815.171090	2.28758
815.188663	4.57516
815.206237	4.90196
815.223810	8.49673
815.241384	13.3987
815.258958	11.4379
815.276532	7.51634
815.294107	9.15033
815.311681	10.4575
815.329256	8.82353
815.346831	9.80392
815.364406	16.9935
815.381981	14.3791
815.399557	15.6863
815.417132	24.5098
815.434708	27.1242
815.452284	21.5686
815.469860	17.6471
815.487437	13.3987
815.505013	15.3595
815.522590	16.9935
815.540167	15.0327
815.557744	14.0523
815.575322	11.1111
815.592899	8.16994
815.610477	15.3595
815.628055	16.9935
815.645633	8.16994
815.663211	3.59477
815.680790	5.55556
815.698368	3.26797
815.715947	8.16994
815.733526	9.15033
815.751106	13.0719
815.768685	10.1307
815.786265	6.53595
815.803845	3.92157
815.821425	9.80392
815.839005	13.7255
815.856585	13.3987
815.874166	6.53595
815.891747	8.82353
815.909328	14.0523
815.926909	14.0523
815.944490	13.0719
815.962072	14.3791
815.979653	5.55556
815.997235	8.49673
816.014817	7.84314
816.032400	9.80392
816.049982	9.80392
816.067565	11.4379
816.085148	15.6863
816.102731	15.0327
816.120314	10.7843
816.137897	13.0719
816.155481	11.7647
816.173065	6.86275
816.190649	5.55556
816.208233	8.49673
816.225817	10.7843
816.243402	8.16994
816.260986	6.53595
816.278571	11.1111
816.296157	11.7647
816.313742	15.6863
816.331327	11.4379
816.348913	8.49673
816.366499	10.1307
816.384085	14.0523
816.401671	14.7059
816.419258	14.0523
816.436844	15.3595
816.454431	12.0915
816.472018	8.49673
816.489605	10.4575
816.507193	15.3595
816.524780	15.3595
816.542368	10.4575
816.559956	8.82353
816.577544	8.16994
816.595133	7.51634
816.612721	8.49673
816.630310	7.51634
816.647899	6.86275
816.665488	8.16994
816.683077	5.88235
816.700667	6.20915
816.718256	10.1307
816.735846	9.47712
816.753436	8.49673
816.771027	9.80392
816.788617	7.51634
816.806208	5.22876
816.823798	8.82353
816.841389	12.4183
816.858981	10.1307
816.876572	8.82353
816.894164	5.55556
816.911755	6.53595
816.929347	6.53595
816.946939	4.24837
816.964532	4.57516
816.982124	4.57516
816.999717	6.20915
817.017310	4.24837
817.034903	2.94118
817.052496	3.92157
817.070090	7.84314
817.087683	10.7843
817.105277	10.1307
817.122871	6.86275
817.140465	4.24837
817.158060	5.88235
817.175654	7.51634
817.193249	6.53595
817.210844	10.4575
817.228439	10.4575
817.246035	4.90196
817.263630	5.55556
817.281226	11.1111
817.298822	11.4379
817.316418	14.0523
817.334014	11.4379
817.351611	7.18954
817.369208	4.57516
817.386804	6.53595
817.404401	12.4183
817.421999	18.6275
817.439596	19.6078
817.457194	13.0719
817.474792	16.0131
817.492390	12.4183
817.509988	8.49673
817.527586	6.20915
817.545185	8.16994
817.562784	8.49673
817.580383	8.82353
817.597982	7.18954
817.615581	9.15033
817.633181	12.4183
817.650780	16.3399
817.668380	13.7255
817.685980	7.84314
817.703580	6.53595
817.721181	6.20915
817.738782	8.16994
817.756382	12.4183
817.773984	9.80392
817.791585	6.86275
817.809186	3.92157
817.826788	7.51634
817.844390	9.47712
817.861992	8.16994
817.879594	7.84314
817.897196	6.20915
817.914799	4.24837
817.932401	5.55556
817.950004	7.18954
817.967607	9.47712
817.985211	9.47712
818.002814	8.16994
818.020418	9.80392
818.038022	11.1111
818.055626	13.3987
818.073230	16.9935
818.090835	16.6667
818.108439	19.6078
818.126044	9.47712
818.143649	5.88235
818.161254	8.49673
818.178860	8.82353
818.196465	5.88235
818.214071	5.88235
818.231677	5.88235
818.249283	7.51634
818.266890	2.61438
818.284496	8.16994
818.302103	12.7451
818.319710	12.0915
818.337317	16.9935
818.354924	18.3007
818.372532	9.80392
818.390139	8.49673
818.407747	7.84314
818.425355	7.84314
818.442963	9.15033
818.460572	12.0915
818.478180	14.7059
818.495789	9.47712
818.513398	9.80392
818.531007	11.7647
818.548617	10.7843
818.566226	9.47712
818.583836	8.49673
818.601446	5.22876
818.619056	6.86275
818.636667	13.7255
818.654277	9.80392
818.671888	5.22876
818.689499	5.88235
818.707110	10.4575
818.724721	7.18954
818.742332	4.24837
818.759944	6.20915
818.777556	8.82353
818.795168	12.0915
818.812780	12.0915
818.830393	11.1111
818.848005	11.1111
818.865618	7.84314
818.883231	10.7843
818.900844	7.51634
818.918457	8.16994
818.936071	6.20915
818.953685	6.20915
818.971299	9.80392
818.988913	13.3987
819.006527	8.82353
819.024142	6.20915
819.041756	2.28758
819.059371	4.57516
819.076986	6.20915
819.094601	5.88235
819.112217	5.88235
819.129832	4.24837
819.147448	3.92157
819.165064	7.51634
819.182680	6.53595
819.200297	4.57516
819.217913	5.55556
819.235530	4.57516
819.253147	4.90196
819.270764	5.22876
819.288382	6.20915
819.305999	8.16994
819.323617	9.80392
819.341235	10.7843
819.358853	13.3987
819.376471	15.3595
819.394090	19.9346
819.411708	19.6078
819.429327	16.0131
819.446946	8.82353
819.464565	9.15033
819.482185	9.80392
819.499804	9.80392
819.517424	9.15033
819.535044	9.80392
819.552664	13.0719
819.570285	7.18954
819.587905	4.57516
819.605526	6.86275
819.623147	4.57516
819.640768	4.90196
819.658389	6.86275
819.676011	12.4183
819.693632	14.0523
819.711254	9.80392
819.728876	7.18954
819.746499	3.92157
819.764121	5.22876
819.781744	7.84314
819.799367	11.1111
819.816990	9.80392
819.834613	12.4183
819.852236	11.4379
819.869860	8.16994
819.887484	11.4379
819.905108	16.0131
819.922732	17.3203
819.940356	10.4575
819.957981	6.86275
819.975605	8.49673
819.993230	11.7647
820.010855	13.7255
820.028481	11.7647
820.046106	4.24837
820.063732	4.57516
820.081358	4.90196
820.098984	7.18954
820.116610	7.18954
820.134236	4.57516
820.151863	8.16994
820.169490	11.4379
820.187117	6.53595
820.204744	0.980392
820.222371	4.24837
820.239999	8.82353
820.257627	9.15033
820.275254	11.1111
820.292883	10.1307
820.310511	8.82353
820.328139	11.7647
820.345768	10.7843
820.363397	16.6667
820.381026	22.8758
820.398655	22.2222
820.416285	22.549
820.433914	16.6667
820.451544	20.2614
820.469174	17.3203
820.486805	18.3007
820.504435	16.3399
820.522066	11.1111
820.539696	14.3791
820.557327	17.9739
820.574958	12.4183
820.592590	4.24837
820.610221	6.86275
820.627853	10.1307
820.645485	11.7647
820.663117	9.80392
820.680749	8.82353
820.698382	4.57516
820.716015	6.86275
820.733647	9.15033
820.751280	8.82353
820.768914	5.88235
820.786547	5.88235
820.804181	5.22876
820.821815	6.20915
820.839449	6.86275
820.857083	5.88235
820.874717	8.82353
820.892352	7.84314
820.909986	7.51634
820.927621	5.22876
820.945257	3.26797
820.962892	5.88235
820.980527	9.15033
820.998163	12.7451
821.015799	10.4575
821.033435	9.47712
821.051071	9.47712
821.068708	8.82353
821.086344	9.15033
821.103981	7.51634
821.121618	5.55556
821.139256	6.53595
821.156893	5.88235
821.174531	8.16994
821.192168	9.80392
821.209806	9.47712
821.227444	12.4183
821.245083	10.1307
821.262721	6.20915
821.280360	7.51634
821.297999	8.82353
821.315638	8.82353
821.333277	12.0915
821.350917	14.3791
821.368557	17.9739
821.386197	12.7451
821.403837	10.4575
821.421477	11.7647
821.439117	15.3595
821.456758	15.0327
821.474399	11.7647
821.492040	10.1307
821.509681	18.6275
821.527322	18.6275
821.544964	12.0915
821.562606	6.86275
821.580248	5.55556
821.597890	8.82353
821.615532	11.7647
821.633175	12.4183
821.650817	8.49673
821.668460	9.80392
821.686103	9.15033
821.703747	4.90196
821.721390	4.57516
821.739034	7.51634
821.756678	6.53595
821.774322	4.57516
821.791966	3.59477
821.809610	5.55556
821.827255	6.86275
821.844900	6.20915
821.862545	3.26797
821.880190	2.61438
821.897835	1.63399
821.915481	2.94118
821.933127	11.4379
821.950772	10.4575
821.968419	7.18954
821.986065	5.55556
822.003711	6.86275
822.021358	17.6471
822.039005	17.9739
822.056652	10.7843
822.074299	10.7843
822.091947	8.49673
822.109594	9.80392
822.127242	7.51634
822.144890	6.53595
822.162538	9.80392
822.180187	6.86275
822.197835	7.51634
822.215484	3.92157
822.233133	8.49673
822.250782	10.7843
822.268432	14.7059
822.286081	12.4183
822.303731	10.4575
822.321381	12.4183
822.339031	12.4183
822.356681	14.0523
822.374332	13.3987
822.391982	13.7255
822.409633	16.6667
822.427284	27.1242
822.444936	30.0654
822.462587	25.1634
822.480239	22.549
822.497890	16.6667
822.515542	15.3595
822.533195	15.3595
822.550847	13.0719
822.568500	13.0719
822.586152	16.3399
822.603805	11.7647
822.621458	8.82353
822.639112	8.49673
822.656765	8.16994
822.674419	12.4183
822.692073	15.3595
822.709727	10.1307
822.727381	8.49673
822.745036	4.24837
822.762690	3.26797
822.780345	7.84314
822.798000	9.47712
822.815655	10.4575
822.833311	14.3791
822.850966	11.7647
822.868622	8.82353
822.886278	5.22876
822.903934	8.16994
822.921591	6.53595
822.939247	10.4575
822.956904	13.0719
822.974561	9.15033
822.992218	8.49673
823.009875	8.82353
823.027533	8.49673
823.045190	6.86275
823.062848	9.47712
823.080506	11.4379
823.098165	9.80392
823.115823	7.84314
823.133482	4.57516
823.151141	4.57516
823.168800	4.24837
823.186459	4.90196
823.204118	3.59477
823.221778	6.20915
823.239437	8.49673
823.257097	14.3791
823.274758	14.3791
823.292418	16.3399
823.310078	15.3595
823.327739	19.6078
823.345400	19.6078
823.363061	22.2222
823.380722	21.8954
823.398384	18.3007
823.416045	13.0719
823.433707	20.5882
823.451369	30.0654
823.469032	25.1634
823.486694	17.6471
823.504357	23.5294
823.522019	25.1634
823.539682	26.7974
823.557346	26.1438
823.575009	17.3203
823.592672	14.0523
823.610336	16.3399
823.628000	10.7843
823.645664	9.15033
823.663329	10.1307
823.680993	5.55556
823.698658	7.18954
823.716323	12.0915
823.733988	11.4379
823.751653	7.51634
823.769318	5.55556
823.786984	7.84314
823.804650	5.88235
823.822316	6.20915
823.839982	11.7647
823.857649	11.7647
823.875315	6.53595
823.892982	4.24837
823.910649	5.22876
823.928316	10.4575
823.945983	5.88235
823.963651	3.26797
823.981319	5.55556
823.998986	7.18954
824.016655	6.20915
824.034323	3.92157
824.051991	4.24837
824.069660	4.90196
824.087329	5.88235
824.104998	6.53595
824.122667	8.82353
824.140337	13.0719
824.158006	10.1307
824.175676	6.86275
824.193346	5.55556
824.211016	10.7843
824.228687	9.47712
824.246357	5.22876
824.264028	7.18954
824.281699	8.16994
824.299370	9.80392
824.317041	9.15033
824.334713	5.55556
824.352384	7.51634
824.370056	9.47712
824.387728	13.3987
824.405401	22.2222
824.423073	21.2418
824.440746	21.5686
824.458419	17.3203
824.476092	18.9542
824.493765	24.5098
824.511438	17.9739
824.529112	16.0131
824.546786	19.281
824.564460	12.4183
824.582134	6.86275
824.599808	5.88235
824.617483	8.82353
824.635157	14.3791
824.652832	11.7647
824.670507	8.82353
824.688183	11.1111
824.705858	14.3791
824.723534	13.0719
824.741210	14.7059
824.758886	12.4183
824.776562	12.4183
824.794238	13.0719
824.811915	9.15033
824.829592	7.18954
824.847269	11.1111
824.864946	6.86275
824.882623	3.59477
824.900301	8.16994
824.917979	5.88235
824.935657	6.53595
824.953335	5.55556
824.971013	7.18954
824.988692	6.86275
825.006370	5.22876
825.024049	3.92157
825.041728	5.55556
825.059408	4.90196
825.077087	5.22876
825.094767	4.24837
825.112447	3.59477
825.130127	6.53595
825.147807	7.18954
825.165487	10.4575
825.183168	12.7451
825.200849	10.7843
825.218530	10.4575
825.236211	16.0131
825.253892	15.3595
825.271574	10.1307
825.289256	8.16994
825.306937	12.4183
825.324620	14.7059
825.342302	12.7451
825.359984	11.4379
825.377667	16.3399
825.395350	23.2026
825.413033	20.2614
825.430716	13.7255
825.448400	11.1111
825.466083	12.7451
825.483767	10.7843
825.501451	13.7255
825.519135	11.1111
825.536820	11.4379
825.554504	14.0523
825.572189	15.0327
825.589874	15.6863
825.607559	12.4183
825.625245	10.7843
825.642930	9.15033
825.660616	11.7647
825.678302	9.15033
825.695988	9.80392
825.713674	7.18954
825.731361	8.16994
825.749047	11.4379
825.766734	11.7647
825.784421	10.1307
825.802108	11.1111
825.819796	15.0327
825.837483	12.0915
825.855171	9.15033
825.872859	5.88235
825.890547	3.59477
825.908236	3.92157
825.925924	3.59477
825.943613	3.26797
825.961302	2.61438
825.978991	9.15033
825.996680	10.1307
826.014370	9.80392
826.032060	7.84314
826.049749	2.61438
826.067440	4.90196
826.085130	7.84314
826.102820	7.84314
826.120511	4.90196
826.138202	8.82353
826.155893	7.84314
826.173584	4.24837
826.191275	3.26797
826.208967	5.88235
826.226659	11.7647
826.244351	19.281
826.262043	9.80392
826.279735	5.88235
826.297428	8.49673
826.315120	18.9542
826.332813	20.2614
826.350506	22.549
826.368200	19.6078
826.385893	15.0327
826.403587	23.5294
826.421281	25.1634
826.438975	18.9542
826.456669	18.3007
826.474364	14.7059
826.492058	9.15033
826.509753	11.1111
826.527448	11.4379
826.545143	9.15033
826.562839	6.86275
826.580534	8.49673
826.598230	8.82353
826.615926	12.0915
826.633622	7.84314
826.651318	5.55556
826.669015	10.4575
826.686711	10.4575
826.704408	7.51634
826.722105	13.0719
826.739803	11.7647
826.757500	14.7059
826.775198	14.0523
826.792896	7.84314
826.810594	5.88235
826.828292	6.86275
826.845990	5.22876
826.863689	8.49673
826.881388	15.0327
826.899087	16.6667
826.916786	14.3791
826.934485	12.4183
826.952185	11.4379
826.969884	13.7255
826.987584	12.7451
827.005285	7.18954
827.022985	6.53595
827.040685	9.80392
827.058386	9.47712
827.076087	7.18954
827.093788	6.53595
827.111489	5.22876
827.129191	3.26797
827.146892	3.92157
827.164594	6.53595
827.182296	9.15033
827.199998	4.24837
827.217701	6.20915
827.235403	8.49673
827.253106	5.55556
827.270809	10.1307
827.288512	11.4379
827.306215	13.7255
827.323919	12.7451
827.341623	11.1111
827.359327	16.0131
827.377031	15.3595
827.394735	8.82353
827.412439	13.3987
827.430144	16.0131
827.447849	14.3791
827.465554	10.4575
827.483259	13.7255
827.500965	11.7647
827.518670	13.0719
827.536376	16.3399
827.554082	19.281
827.571788	15.6863
827.589495	10.4575
827.607201	9.80392
827.624908	11.7647
827.642615	7.84314
827.660322	11.4379
827.678029	8.82353
827.695737	3.59477
827.713444	8.49673
827.731152	12.7451
827.748860	9.47712
827.766569	9.47712
827.784277	12.7451
827.801986	15.3595
827.819694	14.7059
827.837403	9.15033
827.855113	6.20915
827.872822	4.24837
827.890532	6.20915
827.908241	6.20915
827.925951	8.82353
827.943662	12.7451
827.961372	16.0131
827.979082	17.9739
827.996793	12.0915
828.014504	9.80392
828.032215	14.0523
828.049926	11.7647
828.067638	10.7843
828.085350	8.16994
828.103061	7.18954
828.120774	7.84314
828.138486	7.51634
828.156198	8.49673
828.173911	9.80392
828.191624	7.84314
828.209337	12.7451
828.227050	11.7647
828.244763	10.1307
828.262477	7.84314
828.280190	4.57516
828.297904	3.59477
828.315619	4.57516
828.333333	9.47712
828.351047	18.9542
828.368762	19.9346
828.386477	17.6471
828.404192	15.6863
828.421907	21.2418
828.439623	20.5882
828.457338	18.3007
828.475054	18.9542
828.492770	15.0327
828.510486	10.7843
828.528203	7.18954
828.545919	10.4575
828.563636	13.3987
828.581353	14.7059
828.599070	13.3987
828.616788	10.4575
828.634505	12.7451
828.652223	10.1307
828.669941	10.7843
828.687659	14.0523
828.705377	12.7451
828.723096	9.15033
828.740815	7.18954
828.758533	6.20915
828.776252	8.16994
828.793972	10.7843
828.811691	11.4379
828.829411	7.84314
828.847131	5.55556
828.864851	5.55556
828.882571	5.88235
828.900291	4.90196
828.918012	9.47712
828.935732	8.16994
828.953453	8.82353
828.971175	10.7843
828.988896	10.7843
829.006617	5.55556
829.024339	6.86275
829.042061	6.20915
829.059783	4.24837
829.077505	3.59477
829.095228	3.59477
829.112951	2.28758
829.130673	2.61438
829.148396	4.57516
829.166120	8.82353
829.183843	6.20915
829.201567	4.24837
829.219290	5.22876
829.237014	6.86275
829.254739	6.53595
829.272463	8.82353
829.290187	6.53595
829.307912	4.57516
829.325637	8.82353
829.343362	11.4379
829.361088	15.3595
829.378813	18.6275
829.396539	15.6863
829.414265	18.3007
829.431991	19.9346
829.449717	13.7255
829.467443	13.7255
829.485170	11.4379
829.502897	13.3987
829.520624	14.7059
829.538351	13.3987
829.556078	13.0719
829.573806	10.4575
829.591534	8.16994
829.609262	8.16994
829.626990	7.84314
829.644718	4.90196
829.662447	12.0915
829.680176	9.15033
829.697904	7.51634
829.715634	8.16994
829.733363	8.82353
829.751092	8.16994
829.768822	3.59477
829.786552	5.22876
829.804282	8.16994
829.822012	7.18954
829.839743	4.24837
829.857473	4.57516
829.875204	6.20915
829.892935	3.26797
829.910666	8.82353
829.928397	7.18954
829.946129	6.86275
829.963861	5.55556
829.981593	6.53595
829.999325	6.20915
830.017057	5.22876
830.034790	6.86275
830.052522	6.86275
830.070255	7.84314
830.087988	7.84314
830.105722	9.47712
830.123455	4.24837
830.141189	4.24837
830.158922	3.92157
830.176657	11.1111
830.194391	16.9935
830.212125	15.0327
830.229860	10.7843
830.247594	12.4183
830.265329	13.0719
830.283065	12.7451
830.300800	13.7255
830.318536	16.3399
830.336271	15.0327
830.354007	18.9542
830.371743	15.6863
830.389480	11.7647
830.407216	9.80392
830.424953	13.3987
830.442690	12.4183
830.460427	13.3987
830.478164	13.3987
830.495901	11.4379
830.513639	12.0915
830.531377	18.6275
830.549115	16.6667
830.566853	8.16994
830.584591	4.24837
830.602330	6.53595
830.620069	9.47712
830.637808	9.80392
830.655547	6.86275
830.673286	5.55556
830.691026	5.88235
830.708765	8.49673
830.726505	12.4183
830.744245	12.0915
830.761986	11.7647
830.779726	5.88235
830.797467	2.94118
830.815207	7.18954
830.832948	8.82353
830.850690	8.49673
830.868431	7.84314
830.886173	5.88235
830.903915	2.94118
830.921656	3.26797
830.939399	7.51634
830.957141	7.51634
830.974884	8.82353
830.992626	11.1111
831.010369	8.49673
831.028112	8.16994
831.045856	4.24837
831.063599	1.96078
831.081343	6.53595
831.099087	7.51634
831.116831	8.49673
831.134575	5.88235
831.152319	5.88235
831.170064	5.22876
831.187809	4.57516
831.205554	7.84314
831.223299	9.15033
831.241044	8.16994
831.258790	6.20915
831.276536	7.51634
831.294282	9.80392
831.312028	9.15033
831.329774	8.16994
831.347521	10.1307
831.365267	9.15033
831.383014	2.28758
831.400761	9.15033
831.418509	15.0327
831.436256	15.6863
831.454004	12.0915
831.471752	10.1307
831.489500	14.7059
831.507248	18.9542
831.524996	14.3791
831.542745	8.16994
831.560494	7.84314
831.578243	9.47712
831.595992	10.7843
831.613741	6.20915
831.631491	5.22876
831.649241	8.16994
831.666991	13.3987
831.684741	20.5882
831.702491	13.7255
831.720242	7.18954
831.737992	8.49673
831.755743	5.55556
831.773494	4.90196
831.791245	5.22876
831.808997	8.16994
831.826749	7.18954
831.844500	3.92157
831.862252	0.980392
831.880005	2.94118
831.897757	6.53595
831.915510	9.80392
831.933262	7.51634
831.951015	6.20915
831.968768	4.90196
831.986522	7.18954
832.004275	10.7843
832.022029	9.47712
832.039783	5.55556
832.057537	6.53595
832.075291	10.7843
832.093046	12.7451
832.110801	14.3791
832.128555	9.47712
832.146310	6.86275
832.164066	10.7843
832.181821	11.4379
832.199577	8.49673
832.217333	4.90196
832.235089	6.86275
832.252845	7.18954
832.270601	4.57516
832.288358	7.18954
832.306114	14.0523
832.323871	16.3399
832.341628	21.8954
832.359386	15.3595
832.377143	13.7255
832.394901	12.4183
832.412659	12.7451
832.430417	12.7451
832.448175	16.3399
832.465934	12.0915
832.483692	7.84314
832.501451	6.86275
832.519210	7.84314
832.536969	6.86275
832.554729	7.84314
832.572488	10.1307
832.590248	10.4575
832.608008	7.18954
832.625768	2.28758
832.643529	3.59477
832.661289	4.90196
832.679050	4.90196
832.696811	6.53595
832.714572	8.49673
832.732333	6.53595
832.750095	7.84314
832.767856	6.53595
832.785618	3.92157
832.803380	3.26797
832.821143	2.28758
832.838905	2.28758
832.856668	2.61438
832.874431	6.53595
832.892194	8.49673
832.909957	12.0915
832.927720	11.7647
832.945484	8.49673
832.963247	5.88235
832.981011	8.82353
832.998776	8.49673
833.016540	6.20915
833.034304	3.59477
833.052069	3.26797
833.069834	1.30719
833.087599	2.61438
833.105364	7.18954
833.123130	6.20915
833.140896	3.59477
833.158661	7.84314
833.176427	9.47712
833.194194	12.0915
833.211960	11.1111
833.229727	9.80392
833.247493	12.0915
833.265260	11.4379
833.283028	6.53595
833.300795	4.90196
833.318562	7.51634
833.336330	10.4575
833.354098	15.3595
833.371866	16.9935
833.389635	18.9542
833.407403	16.9935
833.425172	12.4183
833.442941	11.7647
833.460710	10.4575
833.478479	11.1111
833.496248	14.3791
833.514018	13.3987
833.531788	14.3791
833.549558	11.7647
833.567328	7.51634
833.585098	11.1111
833.602869	15.3595
833.620640	10.1307
833.638411	6.20915
833.656182	10.4575
833.673953	11.1111
833.691725	4.57516
833.709497	7.18954
833.727268	8.16994
833.745041	5.22876
833.762813	7.84314
833.780585	3.26797
833.798358	4.24837
833.816131	10.4575
833.833904	8.82353
833.851677	3.26797
833.869451	2.28758
833.887224	4.57516
833.904998	5.22876
833.922772	8.49673
833.940546	6.20915
833.958321	5.22876
833.976095	10.1307
833.993870	13.0719
834.011645	9.80392
834.029420	6.53595
834.047195	8.49673
834.064971	7.84314
834.082746	4.57516
834.100522	4.90196
834.118298	5.22876
834.136075	6.86275
834.153851	8.82353
834.171628	7.51634
834.189405	0.326797
834.207182	2.94118
834.224959	6.53595
834.242736	11.1111
834.260514	10.4575
834.278292	7.51634
834.296070	11.4379
834.313848	11.1111
834.331626	16.3399
834.349405	14.3791
834.367183	13.3987
834.384962	16.6667
834.402741	19.281
834.420521	14.3791
834.438300	9.15033
834.456080	9.47712
834.473860	13.0719
834.491640	11.7647
834.509420	11.4379
834.527200	12.0915
834.544981	9.15033
834.562762	7.18954
834.580543	7.51634
834.598324	8.49673
834.616105	9.15033
834.633887	12.0915
834.651669	10.4575
834.669451	10.7843
834.687233	13.7255
834.705015	11.7647
834.722798	9.15033
834.740580	8.49673
834.758363	12.7451
834.776146	10.4575
834.793930	7.18954
834.811713	5.88235
834.829497	6.53595
834.847281	6.53595
834.865065	6.86275
834.882849	2.94118
834.900633	7.51634
834.918418	9.47712
834.936203	3.92157
834.953988	5.88235
834.971773	9.15033
834.989558	7.84314
835.007344	9.15033
835.025129	12.0915
835.042915	10.7843
835.060701	2.94118
835.078488	1.30719
835.096274	2.61438
835.114061	4.24837
835.131848	5.55556
[truncated: 111,928 more rows]
