# Supplementary material for: Identification and tentative removal of collagen glue in Palaeolithic worked bone objects: implications for ZooMS and radiocarbon dating
Source: Sci Rep. 2023 Dec 13;13:22119. doi: 10.1038/s41598-023-49242-7 (PMC10719399; doi:10.1038/s41598-023-49242-7)
Supplement: Supplementary file 2 — Supplementary Information 2. [file 41598_2023_49242_MOESM2_ESM.zip › maldi raw files/MUSE20026.41_rc clean_1.txt]

799.949281	18.9542
799.966690	15.6863
799.984098	7.84314
800.001507	4.24837
800.018916	4.24837
800.036325	9.15033
800.053734	15.6863
800.071143	15.6863
800.088553	20.915
800.105963	18.9542
800.123373	9.80392
800.140783	5.55556
800.158193	5.88235
800.175604	6.86275
800.193015	7.84314
800.210425	10.4575
800.227837	12.0915
800.245248	13.7255
800.262659	15.6863
800.280071	16.6667
800.297483	17.6471
800.314895	15.3595
800.332307	15.0327
800.349720	15.0327
800.367132	14.7059
800.384545	15.6863
800.401958	13.7255
800.419371	12.7451
800.436785	15.0327
800.454198	15.6863
800.471612	11.7647
800.489026	8.16994
800.506440	6.53595
800.523855	11.1111
800.541269	16.0131
800.558684	15.0327
800.576099	11.1111
800.593514	10.4575
800.610929	11.1111
800.628345	11.7647
800.645760	11.4379
800.663176	8.49673
800.680592	11.1111
800.698008	7.18954
800.715425	4.57516
800.732842	10.7843
800.750258	10.1307
800.767675	12.4183
800.785093	13.7255
800.802510	9.80392
800.819927	6.20915
800.837345	11.4379
800.854763	13.3987
800.872181	11.7647
800.889600	10.1307
800.907018	7.84314
800.924437	8.82353
800.941856	13.7255
800.959275	13.3987
800.976694	10.4575
800.994113	8.49673
801.011533	5.88235
801.028953	8.82353
801.046373	7.18954
801.063793	7.51634
801.081214	8.82353
801.098634	11.4379
801.116055	12.0915
801.133476	18.6275
801.150897	16.0131
801.168318	14.3791
801.185740	12.4183
801.203162	12.7451
801.220584	12.0915
801.238006	9.15033
801.255428	14.7059
801.272851	16.3399
801.290273	23.8562
801.307696	28.4314
801.325119	30.719
801.342542	25.1634
801.359966	22.2222
801.377389	19.9346
801.394813	12.4183
801.412237	9.47712
801.429661	7.84314
801.447086	12.4183
801.464510	12.4183
801.481935	12.7451
801.499360	14.3791
801.516785	20.915
801.534211	16.9935
801.551636	16.6667
801.569062	18.9542
801.586488	26.4706
801.603914	23.2026
801.621340	14.3791
801.638767	11.7647
801.656193	10.4575
801.673620	12.4183
801.691047	15.3595
801.708474	11.4379
801.725902	8.16994
801.743329	6.53595
801.760757	5.22876
801.778185	2.28758
801.795613	3.59477
801.813042	5.55556
801.830470	6.53595
801.847899	5.88235
801.865328	5.55556
801.882757	6.86275
801.900186	7.18954
801.917616	10.7843
801.935045	8.49673
801.952475	4.90196
801.969905	3.26797
801.987336	5.55556
802.004766	9.80392
802.022197	14.7059
802.039628	14.7059
802.057059	14.0523
802.074490	14.3791
802.091921	16.6667
802.109353	9.47712
802.126784	9.15033
802.144216	10.7843
802.161649	7.84314
802.179081	8.16994
802.196513	12.4183
802.213946	20.5882
802.231379	22.549
802.248812	18.9542
802.266245	16.9935
802.283679	15.3595
802.301113	6.53595
802.318546	13.7255
802.335980	17.3203
802.353415	14.7059
802.370849	14.3791
802.388284	9.15033
802.405719	10.4575
802.423154	17.9739
802.440589	16.3399
802.458024	14.0523
802.475460	15.6863
802.492895	16.0131
802.510331	12.4183
802.527767	12.4183
802.545204	15.3595
802.562640	15.6863
802.580077	9.80392
802.597514	10.1307
802.614951	6.20915
802.632388	8.16994
802.649826	12.0915
802.667263	9.47712
802.684701	6.20915
802.702139	9.47712
802.719577	11.4379
802.737016	9.47712
802.754454	6.20915
802.771893	9.15033
802.789332	9.47712
802.806771	7.84314
802.824211	8.49673
802.841650	8.82353
802.859090	3.92157
802.876530	5.22876
802.893970	4.24837
802.911410	5.22876
802.928851	6.20915
802.946291	12.4183
802.963732	11.7647
802.981173	7.18954
802.998614	7.51634
803.016056	5.22876
803.033498	11.1111
803.050939	16.6667
803.068381	14.0523
803.085824	10.1307
803.103266	10.1307
803.120708	13.7255
803.138151	13.3987
803.155594	14.7059
803.173037	17.3203
803.190481	16.0131
803.207924	19.281
803.225368	16.0131
803.242812	18.3007
803.260256	19.281
803.277700	22.2222
803.295145	22.2222
803.312589	22.549
803.330034	22.549
803.347479	16.3399
803.364924	10.4575
803.382370	8.82353
803.399815	14.7059
803.417261	16.6667
803.434707	11.7647
803.452153	9.15033
803.469600	10.4575
803.487046	13.3987
803.504493	11.4379
803.521940	9.15033
803.539387	12.0915
803.556834	16.6667
803.574282	15.6863
803.591729	13.0719
803.609177	8.49673
803.626625	7.18954
803.644074	11.4379
803.661522	12.0915
803.678971	8.16994
803.696419	6.53595
803.713868	6.20915
803.731318	7.51634
803.748767	11.4379
803.766217	13.3987
803.783666	13.7255
803.801116	7.51634
803.818566	2.61438
803.836017	3.26797
803.853467	6.53595
803.870918	5.88235
803.888369	8.82353
803.905820	4.57516
803.923271	6.53595
803.940723	10.4575
803.958174	14.3791
803.975626	17.9739
803.993078	11.1111
804.010531	5.22876
804.027983	5.88235
804.045436	7.51634
804.062888	6.86275
804.080341	11.1111
804.097795	10.1307
804.115248	11.4379
804.132701	10.4575
804.150155	9.80392
804.167609	15.0327
804.185063	11.7647
804.202518	14.0523
804.219972	13.7255
804.237427	13.0719
804.254882	12.7451
804.272337	14.3791
804.289792	23.8562
804.307247	20.5882
804.324703	11.7647
804.342159	10.4575
804.359615	15.0327
804.377071	17.3203
804.394528	15.3595
804.411984	13.3987
804.429441	13.0719
804.446898	14.7059
804.464355	9.47712
804.481812	9.80392
804.499270	13.0719
804.516728	12.4183
804.534186	8.16994
804.551644	7.51634
804.569102	5.22876
804.586560	8.82353
804.604019	13.0719
804.621478	16.6667
804.638937	11.1111
804.656396	11.1111
804.673856	12.4183
804.691315	10.4575
804.708775	7.84314
804.726235	5.22876
804.743695	6.86275
804.761156	13.0719
804.778616	15.6863
804.796077	14.3791
804.813538	5.88235
804.830999	5.88235
804.848460	9.15033
804.865922	4.57516
804.883384	8.49673
804.900845	15.0327
804.918307	13.3987
804.935770	10.7843
804.953232	10.7843
804.970695	6.86275
804.988158	8.82353
805.005621	7.51634
805.023084	7.84314
805.040547	7.51634
805.058011	3.92157
805.075475	6.53595
805.092939	10.1307
805.110403	9.15033
805.127867	5.55556
805.145332	6.20915
805.162796	11.4379
805.180261	18.9542
805.197726	17.3203
805.215192	18.9542
805.232657	14.3791
805.250123	15.6863
805.267589	17.3203
805.285055	22.8758
805.302521	19.281
805.319988	15.0327
805.337454	9.15033
805.354921	9.47712
805.372388	11.7647
805.389855	15.0327
805.407323	16.0131
805.424790	11.1111
805.442258	9.15033
805.459726	12.7451
805.477194	16.6667
805.494662	11.4379
805.512131	13.7255
805.529600	12.4183
805.547068	9.80392
805.564538	14.7059
805.582007	12.7451
805.599476	7.84314
805.616946	2.28758
805.634416	6.53595
805.651886	6.20915
805.669356	6.20915
805.686826	5.55556
805.704297	4.24837
805.721768	3.59477
805.739239	7.18954
805.756710	9.15033
805.774181	10.4575
805.791653	10.1307
805.809125	12.7451
805.826597	15.6863
805.844069	12.7451
805.861541	5.88235
805.879014	4.57516
805.896486	4.24837
805.913959	11.4379
805.931432	15.3595
805.948905	14.7059
805.966379	9.47712
805.983852	9.80392
806.001326	5.88235
806.018800	4.57516
806.036275	6.86275
806.053749	5.55556
806.071223	6.86275
806.088698	6.86275
806.106173	8.16994
806.123648	8.82353
806.141124	9.15033
806.158599	9.47712
806.176075	9.80392
806.193551	11.7647
806.211027	18.3007
806.228503	18.9542
806.245980	19.9346
806.263456	16.0131
806.280933	17.9739
806.298410	20.5882
806.315888	20.2614
806.333365	20.2614
806.350843	23.2026
806.368320	24.8366
806.385798	16.3399
806.403277	14.0523
806.420755	10.4575
806.438233	7.51634
806.455712	7.84314
806.473191	10.7843
806.490670	14.3791
806.508150	13.3987
806.525629	15.3595
806.543109	13.3987
806.560589	11.7647
806.578069	13.0719
806.595549	13.7255
806.613029	13.0719
806.630510	9.47712
806.647991	9.15033
806.665472	8.49673
806.682953	10.4575
806.700435	14.7059
806.717916	15.6863
806.735398	9.15033
806.752880	5.88235
806.770362	6.53595
806.787844	9.80392
806.805327	8.82353
806.822810	9.47712
806.840293	15.6863
806.857776	13.3987
806.875259	11.1111
806.892742	14.0523
806.910226	15.6863
806.927710	9.80392
806.945194	6.20915
806.962678	9.80392
806.980163	5.55556
806.997647	7.84314
807.015132	10.7843
807.032617	11.4379
807.050102	8.82353
807.067588	5.55556
807.085073	5.55556
807.102559	9.80392
807.120045	10.7843
807.137531	8.49673
807.155017	13.0719
807.172504	19.6078
807.189991	18.3007
807.207478	15.0327
807.224965	18.9542
807.242452	16.9935
807.259939	15.0327
807.277427	15.0327
807.294915	21.2418
807.312403	23.2026
807.329891	17.3203
807.347380	20.2614
807.364868	15.3595
807.382357	16.3399
807.399846	16.9935
807.417335	17.9739
807.434824	7.51634
807.452314	5.88235
807.469804	6.53595
807.487294	9.15033
807.504784	10.1307
807.522274	13.3987
807.539765	16.6667
807.557255	21.2418
807.574746	16.3399
807.592237	9.15033
807.609728	4.90196
807.627220	3.59477
807.644712	5.55556
807.662203	7.84314
807.679695	8.82353
807.697188	13.7255
807.714680	16.0131
807.732172	8.49673
807.749665	2.61438
807.767158	8.82353
807.784651	10.4575
807.802145	11.1111
807.819638	7.18954
807.837132	6.86275
807.854626	7.18954
807.872120	6.20915
807.889614	8.49673
807.907109	10.4575
807.924603	11.1111
807.942098	10.1307
807.959593	7.18954
807.977088	13.0719
807.994584	10.1307
808.012079	5.88235
808.029575	4.90196
808.047071	9.15033
808.064567	12.0915
808.082064	14.3791
808.099560	11.7647
808.117057	8.82353
808.134554	8.82353
808.152051	13.0719
808.169548	17.9739
808.187046	14.0523
808.204544	12.0915
808.222042	10.7843
808.239540	8.16994
808.257038	13.3987
808.274536	13.0719
808.292035	12.0915
808.309534	15.6863
808.327033	14.7059
808.344532	20.2614
808.362031	27.1242
808.379531	20.2614
808.397031	12.0915
808.414531	10.7843
808.432031	14.0523
808.449531	19.9346
808.467032	15.3595
808.484533	11.7647
808.502033	16.0131
808.519535	12.0915
808.537036	11.4379
808.554537	11.4379
808.572039	10.7843
808.589541	13.0719
808.607043	12.0915
808.624545	10.7843
808.642048	5.88235
808.659550	2.94118
808.677053	7.18954
808.694556	9.47712
808.712059	9.15033
808.729563	8.82353
808.747066	10.1307
808.764570	13.3987
808.782074	15.0327
808.799578	8.82353
808.817082	9.15033
808.834587	10.4575
808.852091	11.1111
808.869596	10.7843
808.887101	13.3987
808.904607	12.4183
808.922112	11.7647
808.939618	7.18954
808.957124	3.92157
808.974630	5.22876
808.992136	10.7843
809.009642	16.3399
809.027149	18.9542
809.044656	16.6667
809.062163	11.1111
809.079670	8.82353
809.097177	6.53595
809.114685	5.22876
809.132192	13.0719
809.149700	15.3595
809.167208	11.7647
809.184717	7.51634
809.202225	8.82353
809.219734	12.4183
809.237243	17.9739
809.254752	23.2026
809.272261	18.3007
809.289771	14.7059
809.307280	17.9739
809.324790	16.6667
809.342300	13.0719
809.359810	18.6275
809.377321	17.9739
809.394831	14.0523
809.412342	10.7843
809.429853	10.1307
809.447364	8.16994
809.464875	8.49673
809.482387	6.20915
809.499899	9.47712
809.517410	11.4379
809.534923	16.9935
809.552435	21.2418
809.569947	16.0131
809.587460	9.80392
809.604973	6.20915
809.622486	6.20915
809.639999	13.0719
809.657512	12.4183
809.675026	13.3987
809.692540	11.4379
809.710054	6.53595
809.727568	5.55556
809.745082	4.57516
809.762597	5.22876
809.780112	10.4575
809.797627	10.1307
809.815142	5.88235
809.832657	9.80392
809.850172	14.7059
809.867688	17.3203
809.885204	10.4575
809.902720	8.49673
809.920236	9.15033
809.937753	11.1111
809.955269	8.49673
809.972786	8.82353
809.990303	7.84314
810.007821	9.47712
810.025338	6.20915
810.042855	3.59477
810.060373	9.15033
810.077891	10.7843
810.095409	7.18954
810.112928	6.20915
810.130446	11.1111
810.147965	14.0523
810.165484	12.7451
810.183003	15.3595
810.200522	14.7059
810.218042	17.9739
810.235561	12.4183
810.253081	12.4183
810.270601	14.7059
810.288122	14.7059
810.305642	9.80392
810.323163	10.1307
810.340683	14.7059
810.358204	17.3203
810.375726	15.3595
810.393247	16.6667
810.410768	17.9739
810.428290	16.0131
810.445812	9.15033
810.463334	6.86275
810.480857	8.82353
810.498379	11.4379
810.515902	10.1307
810.533425	12.4183
810.550948	10.1307
810.568471	9.80392
810.585994	9.80392
810.603518	6.20915
810.621042	10.1307
810.638566	7.84314
810.656090	6.53595
810.673615	14.3791
810.691139	11.7647
810.708664	6.20915
810.726189	9.47712
810.743714	6.86275
810.761239	4.90196
810.778765	5.88235
810.796291	5.88235
810.813817	11.1111
810.831343	13.0719
810.848869	12.0915
810.866396	10.1307
810.883922	9.15033
810.901449	10.4575
810.918976	13.3987
810.936503	15.0327
810.954031	15.0327
810.971558	11.4379
810.989086	11.1111
811.006614	8.49673
811.024142	15.3595
811.041671	14.7059
811.059199	8.16994
811.076728	7.84314
811.094257	12.0915
811.111786	12.4183
811.129316	12.0915
811.146845	9.47712
811.164375	8.16994
811.181905	5.55556
811.199435	8.16994
811.216965	13.0719
811.234495	17.6471
811.252026	20.5882
811.269557	17.9739
811.287088	13.3987
811.304619	16.6667
811.322151	16.3399
811.339682	17.3203
811.357214	19.6078
811.374746	13.3987
811.392278	13.7255
811.409811	16.0131
811.427343	15.0327
811.444876	15.6863
811.462409	11.7647
811.479942	10.7843
811.497475	12.4183
811.515009	14.3791
811.532542	17.9739
811.550076	20.5882
811.567610	14.0523
811.585144	10.1307
811.602679	7.84314
811.620214	6.53595
811.637748	10.1307
811.655283	13.0719
811.672819	9.47712
811.690354	8.16994
811.707890	5.22876
811.725425	10.4575
811.742961	16.9935
811.760497	17.3203
811.778034	16.0131
811.795570	11.7647
811.813107	13.0719
811.830644	13.3987
811.848181	8.16994
811.865718	8.82353
811.883256	12.0915
811.900793	10.1307
811.918331	14.3791
811.935869	13.7255
811.953408	8.49673
811.970946	11.4379
811.988485	10.7843
812.006023	8.82353
812.023562	8.82353
812.041102	7.84314
812.058641	3.26797
812.076180	6.86275
812.093720	9.15033
812.111260	11.1111
812.128800	10.4575
812.146341	12.0915
812.163881	13.0719
812.181422	18.6275
812.198963	17.9739
812.216504	18.3007
812.234045	22.549
812.251586	23.2026
812.269128	23.2026
812.286670	13.7255
812.304212	9.15033
812.321754	14.0523
812.339297	19.281
812.356839	19.9346
812.374382	13.3987
812.391925	14.7059
812.409468	14.7059
812.427011	13.0719
812.444555	11.4379
812.462099	10.4575
812.479643	13.3987
812.497187	12.4183
812.514731	8.82353
812.532275	6.20915
812.549820	8.82353
812.567365	14.0523
812.584910	10.4575
812.602455	6.53595
812.620001	8.16994
812.637546	7.51634
812.655092	4.57516
812.672638	9.47712
812.690184	14.7059
812.707731	15.0327
812.725277	11.7647
812.742824	3.92157
812.760371	2.28758
812.777918	8.16994
812.795465	10.4575
812.813013	10.1307
812.830561	9.15033
812.848108	5.55556
812.865657	4.90196
812.883205	9.80392
812.900753	8.49673
812.918302	7.18954
812.935851	8.49673
812.953400	9.47712
812.970949	5.88235
812.988498	6.20915
813.006048	8.49673
813.023598	9.47712
813.041148	8.16994
813.058698	10.4575
813.076248	8.49673
813.093799	5.22876
813.111350	2.94118
813.128900	6.20915
813.146452	5.55556
813.164003	7.51634
813.181554	10.1307
813.199106	16.0131
813.216658	19.9346
813.234210	20.5882
813.251762	13.7255
813.269315	12.7451
813.286867	20.5882
813.304420	28.1046
813.321973	17.9739
813.339526	14.3791
813.357080	9.47712
813.374633	11.4379
813.392187	11.7647
813.409741	9.47712
813.427295	7.84314
813.444849	9.15033
813.462404	5.88235
813.479959	11.7647
813.497514	13.7255
813.515069	5.22876
813.532624	5.88235
813.550179	7.84314
813.567735	9.47712
813.585291	11.1111
813.602847	13.3987
813.620403	9.47712
813.637960	6.20915
813.655516	8.82353
813.673073	10.4575
813.690630	13.7255
813.708187	16.0131
813.725745	14.0523
813.743302	8.49673
813.760860	10.4575
813.778418	9.80392
813.795976	11.7647
813.813534	11.7647
813.831093	10.4575
813.848651	10.4575
813.866210	11.7647
813.883769	9.80392
813.901329	5.88235
813.918888	11.7647
813.936448	17.6471
813.954007	15.3595
813.971567	7.51634
813.989128	5.88235
814.006688	4.57516
814.024249	5.55556
814.041809	8.82353
814.059370	12.4183
814.076932	16.9935
814.094493	18.3007
814.112054	18.6275
814.129616	11.7647
814.147178	12.7451
814.164740	15.0327
814.182302	12.0915
814.199865	12.0915
814.217428	16.6667
814.234990	16.9935
814.252553	9.47712
814.270117	6.53595
814.287680	10.7843
814.305244	12.7451
814.322808	15.3595
814.340372	10.1307
814.357936	13.3987
814.375500	14.0523
814.393065	14.3791
814.410629	17.3203
814.428194	15.0327
814.445759	11.1111
814.463325	10.7843
814.480890	16.3399
814.498456	16.6667
814.516022	15.6863
814.533588	15.6863
814.551154	14.7059
814.568721	9.15033
814.586287	9.15033
814.603854	15.0327
814.621421	9.15033
814.638988	6.20915
814.656556	12.4183
814.674123	16.9935
814.691691	14.7059
814.709259	8.82353
814.726827	12.4183
814.744396	10.4575
814.761964	7.18954
814.779533	9.47712
814.797102	16.0131
814.814671	17.3203
814.832240	16.3399
814.849810	11.4379
814.867379	7.51634
814.884949	5.55556
814.902519	9.47712
814.920090	9.47712
814.937660	6.86275
814.955231	9.47712
814.972801	11.7647
814.990372	14.3791
815.007944	12.7451
815.025515	9.80392
815.043087	6.20915
815.060658	10.1307
815.078230	7.51634
815.095802	6.20915
815.113375	5.88235
815.130947	4.57516
815.148520	8.49673
815.166093	10.4575
815.183666	10.4575
815.201239	8.49673
815.218813	15.6863
815.236386	16.0131
815.253960	16.3399
815.271534	16.3399
815.289108	17.6471
815.306683	21.2418
815.324257	13.0719
815.341832	12.4183
815.359407	11.4379
815.376982	13.7255
815.394558	16.6667
815.412133	12.0915
815.429709	11.7647
815.447285	8.82353
815.464861	5.55556
815.482437	3.92157
815.500014	4.57516
815.517591	8.49673
815.535167	10.7843
815.552745	7.84314
815.570322	4.57516
815.587899	8.16994
815.605477	9.80392
815.623055	10.4575
815.640633	6.86275
815.658211	5.22876
815.675789	5.55556
815.693368	7.84314
815.710947	8.16994
815.728526	4.57516
815.746105	12.0915
815.763684	14.7059
815.781264	15.3595
815.798843	12.7451
815.816423	10.7843
815.834003	11.7647
815.851584	7.18954
815.869164	6.20915
815.886745	4.24837
815.904326	5.22876
815.921907	8.16994
815.939488	7.84314
815.957069	11.4379
815.974651	12.0915
815.992233	9.80392
816.009815	10.4575
816.027397	11.1111
816.044979	13.3987
816.062562	12.0915
816.080145	11.4379
816.097727	11.1111
816.115311	11.1111
816.132894	8.49673
816.150477	6.20915
816.168061	8.82353
816.185645	12.0915
816.203229	14.7059
816.220813	14.7059
816.238398	14.3791
816.255982	16.9935
816.273567	12.7451
816.291152	18.3007
816.308737	18.6275
816.326323	20.915
816.343908	15.3595
816.361494	16.6667
816.379080	18.6275
816.396666	16.0131
816.414253	13.0719
816.431839	12.4183
816.449426	10.4575
816.467013	16.0131
816.484600	16.0131
816.502187	14.7059
816.519775	10.1307
816.537362	5.55556
816.554950	2.94118
816.572538	4.24837
816.590127	2.61438
816.607715	4.57516
816.625304	6.53595
816.642892	5.22876
816.660481	10.1307
816.678071	11.1111
816.695660	7.18954
816.713250	6.53595
816.730839	8.49673
816.748429	13.0719
816.766019	14.0523
816.783610	12.7451
816.801200	11.7647
816.818791	8.82353
816.836382	7.51634
816.853973	7.51634
816.871564	4.90196
816.889156	6.86275
816.906747	11.1111
816.924339	13.3987
816.941931	14.7059
816.959523	9.47712
816.977116	7.18954
816.994708	11.1111
817.012301	7.84314
817.029894	6.53595
817.047487	10.4575
817.065081	9.47712
817.082674	10.7843
817.100268	13.3987
817.117862	10.7843
817.135456	13.7255
817.153050	17.6471
817.170645	12.0915
817.188239	12.7451
817.205834	9.80392
817.223429	7.18954
817.241025	12.0915
817.258620	12.7451
817.276216	13.0719
817.293811	7.51634
817.311407	10.7843
817.329004	11.7647
817.346600	20.915
817.364197	20.915
817.381793	18.3007
817.399390	13.7255
817.416988	12.4183
817.434585	10.4575
817.452182	12.0915
817.469780	13.7255
817.487378	17.3203
817.504976	19.9346
817.522574	15.6863
817.540173	7.84314
817.557771	7.84314
817.575370	8.49673
817.592969	5.55556
817.610569	6.20915
817.628168	8.82353
817.645768	7.51634
817.663367	12.4183
817.680967	11.7647
817.698568	10.4575
817.716168	9.80392
817.733768	10.7843
817.751369	8.49673
817.768970	7.84314
817.786571	10.7843
817.804173	10.7843
817.821774	8.49673
817.839376	9.15033
817.856978	6.53595
817.874580	3.59477
817.892182	4.57516
817.909784	8.16994
817.927387	5.55556
817.944990	2.94118
817.962593	3.92157
817.980196	7.18954
817.997800	5.55556
818.015403	6.53595
818.033007	5.55556
818.050611	3.59477
818.068215	5.88235
818.085819	8.82353
818.103424	10.1307
818.121029	11.4379
818.138633	15.0327
818.156239	18.6275
818.173844	15.0327
818.191449	12.0915
818.209055	11.1111
818.226661	10.7843
818.244267	8.49673
818.261873	9.47712
818.279480	15.6863
818.297086	21.8954
818.314693	15.0327
818.332300	10.7843
818.349907	5.22876
818.367515	8.82353
818.385122	13.3987
818.402730	10.7843
818.420338	7.18954
818.437946	7.51634
818.455554	6.86275
818.473163	4.90196
818.490771	11.1111
818.508380	20.915
818.525989	17.9739
818.543599	11.1111
818.561208	14.3791
818.578818	15.6863
818.596428	12.7451
818.614038	10.4575
818.631648	8.16994
818.649258	11.1111
818.666869	5.55556
818.684480	4.90196
818.702091	5.22876
818.719702	10.4575
818.737313	11.1111
818.754925	11.7647
818.772536	11.7647
818.790148	7.51634
818.807760	7.18954
818.825373	6.86275
818.842985	10.7843
818.860598	15.3595
818.878211	17.3203
818.895824	20.915
818.913437	11.7647
818.931050	6.53595
818.948664	6.86275
818.966278	9.15033
818.983892	5.55556
819.001506	4.57516
819.019120	5.22876
819.036735	7.51634
819.054350	6.86275
819.071965	3.92157
819.089580	3.59477
819.107195	7.84314
819.124811	6.53595
819.142426	8.82353
819.160042	13.0719
819.177658	11.7647
819.195275	14.3791
819.212891	14.0523
819.230508	14.7059
819.248125	18.3007
819.265742	18.3007
819.283359	12.7451
819.300976	15.0327
819.318594	21.2418
819.336212	22.549
819.353830	18.3007
819.371448	17.9739
819.389066	16.0131
819.406685	14.3791
819.424304	12.7451
819.441922	12.4183
819.459542	11.1111
819.477161	10.4575
819.494780	5.55556
819.512400	5.55556
819.530020	8.16994
819.547640	11.1111
819.565260	10.1307
819.582881	8.82353
819.600501	7.51634
819.618122	8.49673
819.635743	13.0719
819.653364	9.47712
819.670986	6.86275
819.688607	9.47712
819.706229	15.0327
819.723851	11.7647
819.741473	8.82353
819.759096	6.86275
819.776718	6.53595
819.794341	9.15033
819.811964	8.16994
819.829587	9.15033
819.847210	12.4183
819.864834	10.7843
819.882457	10.7843
819.900081	9.15033
819.917705	7.51634
819.935329	5.55556
819.952954	5.88235
819.970578	8.16994
819.988203	12.7451
820.005828	10.4575
820.023453	10.1307
820.041079	5.88235
820.058704	9.15033
820.076330	19.6078
820.093956	16.6667
820.111582	11.1111
820.129208	11.4379
820.146835	9.47712
820.164462	17.9739
820.182088	21.8954
820.199716	19.281
820.217343	14.3791
820.234970	16.9935
820.252598	17.6471
820.270226	15.0327
820.287854	14.0523
820.305482	15.0327
820.323110	16.3399
820.340739	18.6275
820.358368	16.3399
820.375997	14.7059
820.393626	14.3791
820.411255	14.7059
820.428885	13.0719
820.446514	14.0523
820.464144	14.0523
820.481775	13.3987
820.499405	14.3791
820.517035	10.7843
820.534666	7.18954
820.552297	8.16994
820.569928	4.90196
820.587559	4.90196
820.605191	8.16994
820.622822	8.16994
820.640454	3.26797
820.658086	6.86275
820.675718	12.0915
820.693351	14.7059
820.710983	12.7451
820.728616	8.16994
820.746249	5.55556
820.763882	9.47712
820.781515	14.0523
820.799149	13.0719
820.816782	9.80392
820.834416	8.16994
820.852050	4.90196
820.869685	7.51634
820.887319	9.15033
820.904954	8.82353
820.922589	10.7843
820.940224	13.7255
820.957859	10.7843
820.975494	12.7451
820.993130	12.4183
821.010766	9.47712
821.028402	8.82353
821.046038	9.80392
821.063674	10.1307
821.081311	5.22876
821.098947	4.57516
821.116584	5.88235
821.134222	3.26797
821.151859	8.49673
821.169496	13.3987
821.187134	11.1111
821.204772	13.3987
821.222410	14.7059
821.240048	12.7451
821.257687	15.3595
821.275325	13.3987
821.292964	12.7451
821.310603	19.6078
821.328242	21.5686
821.345882	15.0327
821.363521	16.6667
821.381161	19.281
821.398801	17.9739
821.416441	10.4575
821.434081	8.16994
821.451722	11.4379
821.469363	10.4575
821.487004	5.55556
821.504645	5.88235
821.522286	11.4379
821.539927	13.7255
821.557569	14.3791
821.575211	14.7059
821.592853	14.3791
821.610495	12.0915
821.628138	11.4379
821.645780	13.7255
821.663423	10.4575
821.681066	9.47712
821.698709	11.4379
821.716353	11.4379
821.733996	8.16994
821.751640	7.51634
821.769284	11.1111
821.786928	11.7647
821.804572	7.84314
821.822217	9.47712
821.839861	8.49673
821.857506	9.47712
821.875151	10.1307
821.892797	11.1111
821.910442	14.0523
821.928088	11.1111
821.945734	7.51634
821.963380	10.1307
821.981026	12.7451
821.998672	10.4575
822.016319	8.49673
822.033965	10.4575
822.051612	15.0327
822.069260	18.3007
822.086907	14.0523
822.104554	8.16994
822.122202	7.51634
822.139850	8.49673
822.157498	11.4379
822.175147	11.4379
822.192795	11.7647
822.210444	13.7255
822.228093	12.0915
822.245742	14.7059
822.263391	16.0131
822.281040	21.2418
822.298690	25.1634
822.316340	26.4706
822.333990	24.5098
822.351640	17.3203
822.369290	20.5882
822.386941	19.281
822.404592	14.3791
822.422242	15.3595
822.439894	15.3595
822.457545	16.6667
822.475196	11.7647
822.492848	14.0523
822.510500	8.16994
822.528152	6.86275
822.545804	7.18954
822.563457	9.80392
822.581109	11.7647
822.598762	8.82353
822.616415	11.1111
822.634069	10.1307
822.651722	5.22876
822.669376	4.90196
822.687029	9.80392
822.704683	10.4575
822.722337	6.20915
822.739992	7.18954
822.757646	12.4183
822.775301	15.3595
822.792956	11.7647
822.810611	11.4379
822.828266	11.1111
822.845922	7.18954
822.863578	7.18954
822.881233	5.88235
822.898889	3.92157
822.916546	5.55556
822.934202	13.0719
822.951859	12.4183
822.969516	8.49673
822.987173	8.16994
823.004830	9.80392
823.022487	16.0131
823.040145	11.4379
823.057803	10.4575
823.075460	10.4575
823.093119	8.82353
823.110777	8.16994
823.128435	6.53595
823.146094	5.22876
823.163753	11.4379
823.181412	10.1307
823.199071	12.7451
823.216731	20.2614
823.234391	18.6275
823.252050	19.6078
823.269710	25.1634
823.287371	24.5098
823.305031	26.4706
823.322692	34.3137
823.340352	33.0065
823.358013	24.183
823.375675	27.7778
823.393336	28.1046
823.410998	25.1634
823.428659	30.3922
823.446321	23.2026
823.463983	13.0719
823.481646	12.0915
823.499308	14.3791
823.516971	16.3399
823.534634	18.6275
823.552297	15.3595
823.569960	13.0719
823.587623	11.4379
823.605287	9.80392
823.622951	12.0915
823.640615	10.7843
823.658279	7.51634
823.675944	9.15033
823.693608	13.3987
823.711273	13.3987
823.728938	6.86275
823.746603	12.0915
823.764268	13.3987
823.781934	12.4183
823.799600	13.3987
823.817265	11.7647
823.834932	10.7843
823.852598	6.86275
823.870264	8.16994
823.887931	8.82353
823.905598	6.86275
823.923265	3.92157
823.940932	7.51634
823.958600	6.20915
823.976267	3.92157
823.993935	7.18954
824.011603	16.3399
824.029271	14.0523
824.046939	10.4575
824.064608	12.0915
824.082277	10.4575
824.099946	7.51634
824.117615	6.86275
824.135284	5.88235
824.152954	7.51634
824.170623	8.82353
824.188293	10.1307
824.205963	10.1307
824.223634	12.4183
824.241304	19.281
824.258975	19.6078
824.276646	17.3203
824.294317	26.4706
824.311988	25.817
824.329659	17.6471
824.347331	21.2418
824.365003	25.4902
824.382674	15.3595
824.400347	11.4379
824.418019	10.7843
824.435692	13.7255
824.453364	12.4183
824.471037	11.7647
824.488710	18.3007
824.506384	13.3987
824.524057	10.7843
824.541731	6.53595
824.559405	1.63399
824.577079	4.57516
824.594753	6.20915
824.612427	10.1307
824.630102	14.0523
824.647777	10.4575
824.665452	10.1307
824.683127	9.15033
824.700802	9.15033
824.718478	9.47712
824.736154	6.53595
824.753830	8.16994
824.771506	6.86275
824.789182	3.92157
824.806859	3.92157
824.824535	9.80392
824.842212	13.7255
824.859889	11.1111
824.877567	7.84314
824.895244	9.47712
824.912922	10.1307
824.930599	10.7843
824.948278	8.82353
824.965956	9.47712
824.983634	6.20915
825.001313	5.55556
825.018992	7.84314
825.036671	8.16994
825.054350	5.88235
825.072029	3.92157
825.089709	5.88235
825.107388	10.7843
825.125068	9.47712
825.142748	8.49673
825.160429	12.0915
825.178109	12.4183
825.195790	14.0523
825.213471	15.3595
825.231152	15.6863
825.248833	23.5294
825.266514	29.7386
825.284196	28.1046
825.301878	19.6078
825.319560	21.5686
825.337242	25.1634
825.354925	24.183
825.372607	18.9542
825.390290	14.0523
825.407973	12.4183
825.425656	6.53595
825.443339	6.53595
825.461023	15.0327
825.478707	16.3399
825.496390	15.3595
825.514075	14.3791
825.531759	17.6471
825.549443	9.47712
825.567128	8.16994
825.584813	12.0915
825.602498	12.4183
825.620183	10.1307
825.637868	8.16994
825.655554	11.4379
825.673240	19.281
825.690926	15.6863
825.708612	11.7647
825.726298	13.0719
825.743985	8.49673
825.761672	7.18954
825.779359	6.53595
825.797046	11.1111
825.814733	7.84314
825.832421	7.51634
825.850108	6.86275
825.867796	9.47712
825.885484	10.1307
825.903172	10.1307
825.920861	11.4379
825.938550	7.51634
825.956238	8.16994
825.973927	6.86275
825.991617	9.15033
826.009306	10.1307
826.026996	11.7647
826.044685	10.1307
826.062375	10.1307
826.080065	8.49673
826.097756	8.16994
826.115446	8.82353
826.133137	13.3987
826.150828	12.0915
826.168519	16.6667
826.186210	13.7255
826.203902	12.4183
826.221594	12.0915
826.239285	14.7059
826.256977	15.3595
826.274670	14.7059
826.292362	16.3399
826.310055	18.3007
826.327748	17.3203
826.345441	18.6275
826.363134	18.3007
826.380827	13.0719
826.398521	8.16994
826.416214	13.7255
826.433908	15.3595
826.451602	19.6078
826.469297	13.0719
826.486991	7.18954
826.504686	9.80392
826.522381	10.7843
826.540076	11.1111
826.557771	12.7451
826.575467	13.0719
826.593162	11.7647
826.610858	10.1307
826.628554	5.88235
826.646250	7.18954
826.663947	10.1307
826.681643	11.1111
826.699340	14.3791
826.717037	12.0915
826.734734	9.80392
826.752432	7.18954
826.770129	7.18954
826.787827	12.4183
826.805525	13.7255
826.823223	8.82353
826.840921	10.4575
826.858620	11.4379
826.876318	5.55556
826.894017	5.55556
826.911716	6.53595
826.929416	4.90196
826.947115	7.18954
826.964815	5.88235
826.982515	6.20915
827.000215	6.53595
827.017915	8.49673
827.035615	9.15033
827.053316	11.4379
827.071016	10.1307
827.088717	11.4379
827.106419	11.4379
827.124120	9.15033
827.141821	8.82353
827.159523	10.7843
827.177225	7.51634
827.194927	8.49673
827.212629	11.7647
827.230332	13.3987
827.248034	10.4575
827.265737	14.7059
827.283440	16.0131
827.301144	17.3203
827.318847	11.7647
827.336551	14.0523
827.354254	16.9935
827.371958	14.0523
827.389663	9.15033
827.407367	13.7255
827.425071	22.2222
827.442776	29.4118
827.460481	17.9739
827.478186	15.0327
827.495892	13.0719
827.513597	11.1111
827.531303	7.51634
827.549009	7.84314
827.566715	9.47712
827.584421	7.18954
827.602127	6.53595
827.619834	8.82353
827.637541	12.7451
827.655248	11.4379
827.672955	8.16994
827.690662	8.16994
827.708370	15.3595
827.726078	11.4379
827.743786	13.0719
827.761494	15.6863
827.779202	11.1111
827.796911	7.51634
827.814620	3.59477
827.832328	6.86275
827.850038	10.4575
827.867747	10.7843
827.885456	9.15033
827.903166	8.82353
827.920876	11.1111
827.938586	10.7843
827.956296	11.7647
827.974007	11.4379
827.991717	10.7843
828.009428	10.4575
828.027139	14.0523
828.044850	13.0719
828.062561	18.6275
828.080273	22.2222
828.097985	19.6078
828.115697	11.4379
828.133409	8.82353
828.151121	10.1307
828.168834	9.80392
828.186546	8.49673
828.204259	10.4575
828.221972	11.4379
828.239686	10.4575
828.257399	16.0131
828.275113	18.3007
828.292827	15.0327
828.310541	19.281
828.328255	18.6275
828.345969	10.7843
828.363684	13.0719
828.381399	15.6863
828.399114	16.9935
828.416829	13.3987
828.434544	12.0915
828.452260	6.53595
828.469975	8.49673
828.487691	13.7255
828.505407	11.7647
828.523124	9.47712
828.540840	11.1111
828.558557	11.4379
828.576274	10.4575
828.593991	9.80392
828.611708	6.53595
828.629425	5.22876
828.647143	10.4575
828.664861	10.1307
828.682579	5.55556
828.700297	8.82353
828.718015	11.7647
828.735734	9.80392
828.753453	7.18954
828.771172	11.7647
828.788891	13.7255
828.806610	8.16994
828.824330	5.22876
828.842049	7.84314
828.859769	9.15033
828.877489	5.22876
828.895210	8.16994
828.912930	8.82353
828.930651	5.22876
828.948372	6.53595
828.966093	6.53595
828.983814	6.20915
829.001535	7.18954
829.019257	9.47712
829.036979	12.7451
829.054701	12.4183
829.072423	10.4575
829.090145	8.49673
829.107868	9.80392
829.125590	10.4575
829.143313	4.24837
829.161036	2.61438
829.178760	2.94118
829.196483	6.86275
829.214207	11.7647
829.231931	13.7255
829.249655	15.3595
829.267379	15.6863
829.285104	18.9542
829.302828	19.6078
829.320553	17.9739
829.338278	13.7255
829.356003	12.0915
829.373729	16.3399
829.391454	15.6863
829.409180	14.7059
829.426906	12.0915
829.444632	6.86275
829.462358	8.16994
829.480085	10.4575
829.497812	10.1307
829.515538	7.51634
829.533266	11.4379
829.550993	12.7451
829.568720	13.7255
829.586448	10.7843
829.604176	9.15033
829.621904	9.47712
829.639632	16.3399
829.657361	15.0327
829.675089	8.49673
829.692818	6.86275
829.710547	9.80392
829.728276	11.1111
829.746005	11.4379
829.763735	14.7059
829.781465	11.7647
829.799195	17.6471
829.816925	18.3007
829.834655	12.7451
829.852386	11.7647
829.870116	12.0915
829.887847	12.4183
829.905578	8.16994
829.923310	9.47712
829.941041	10.1307
829.958773	7.51634
829.976504	7.51634
829.994237	9.80392
830.011969	9.15033
830.029701	12.4183
830.047434	13.7255
830.065166	9.80392
830.082899	7.51634
830.100633	7.18954
830.118366	5.88235
830.136099	8.16994
830.153833	8.49673
830.171567	6.53595
830.189301	6.20915
830.207036	7.18954
830.224770	6.20915
830.242505	13.0719
830.260240	14.0523
830.277975	17.9739
830.295710	21.5686
830.313445	25.4902
830.331181	19.281
830.348917	16.6667
830.366653	7.84314
830.384389	5.22876
830.402125	10.7843
830.419862	15.6863
830.437599	11.4379
830.455335	10.4575
830.473073	15.3595
830.490810	9.47712
830.508547	5.88235
830.526285	9.80392
830.544023	15.0327
830.561761	16.0131
830.579499	13.3987
830.597238	12.7451
830.614977	16.0131
830.632715	10.7843
830.650454	7.51634
830.668194	8.16994
830.685933	5.22876
830.703673	5.88235
830.721412	6.20915
830.739152	7.18954
830.756893	4.24837
830.774633	5.88235
830.792373	8.82353
830.810114	9.47712
830.827855	9.47712
830.845596	8.49673
830.863337	10.7843
830.881079	12.4183
830.898821	12.7451
830.916563	8.49673
830.934305	8.82353
830.952047	7.84314
830.969789	6.20915
830.987532	12.7451
831.005275	6.53595
831.023018	5.88235
831.040761	9.80392
831.058504	7.84314
831.076248	8.49673
831.093992	8.49673
831.111736	3.92157
831.129480	6.53595
831.147224	11.7647
831.164969	15.6863
831.182713	13.3987
831.200458	11.7647
831.218203	11.4379
831.235949	13.3987
831.253694	13.7255
831.271440	15.3595
831.289186	14.3791
831.306932	11.4379
831.324678	15.3595
831.342424	15.0327
831.360171	13.7255
831.377918	14.7059
831.395665	16.0131
831.413412	15.6863
831.431159	13.7255
831.448907	13.0719
831.466654	8.82353
831.484402	9.15033
831.502150	9.80392
831.519899	10.1307
831.537647	6.86275
831.555396	9.15033
831.573145	11.7647
831.590894	12.0915
831.608643	11.4379
831.626393	11.7647
831.644142	11.1111
831.661892	12.0915
831.679642	12.4183
831.697392	10.4575
831.715143	10.7843
831.732893	10.7843
831.750644	4.90196
831.768395	6.53595
831.786146	9.47712
831.803897	8.49673
831.821649	7.18954
831.839401	7.84314
831.857153	5.55556
831.874905	5.22876
831.892657	3.59477
831.910410	8.16994
831.928162	11.4379
831.945915	6.53595
831.963668	4.57516
831.981421	8.82353
831.999175	7.84314
832.016928	6.53595
832.034682	4.57516
832.052436	4.57516
832.070190	11.4379
832.087945	10.4575
832.105699	10.7843
832.123454	13.0719
832.141209	16.9935
832.158964	14.3791
832.176719	12.4183
832.194475	16.3399
832.212231	12.7451
832.229986	15.6863
832.247743	18.6275
832.265499	15.3595
832.283255	16.9935
832.301012	17.9739
832.318769	9.15033
832.336526	10.1307
832.354283	10.7843
832.372040	7.84314
832.389798	6.20915
832.407556	9.15033
832.425314	11.4379
832.443072	12.4183
832.460830	8.82353
832.478589	10.4575
832.496348	12.4183
832.514106	13.3987
832.531866	11.1111
832.549625	7.84314
832.567384	7.84314
832.585144	8.49673
832.602904	14.0523
832.620664	13.0719
832.638424	11.1111
832.656185	13.7255
832.673945	13.3987
832.691706	13.3987
832.709467	15.0327
832.727228	13.3987
832.744990	5.88235
832.762751	7.84314
832.780513	8.82353
832.798275	13.7255
832.816037	15.3595
832.833799	12.0915
832.851562	2.61438
832.869325	3.59477
832.887087	4.90196
832.904851	15.0327
832.922614	14.7059
832.940377	4.90196
832.958141	3.92157
832.975905	6.86275
832.993669	12.0915
833.011433	10.1307
833.029197	7.51634
833.046962	11.1111
833.064727	8.49673
833.082492	6.86275
833.100257	9.15033
833.118022	8.16994
833.135788	9.80392
833.153554	10.1307
833.171320	11.4379
833.189086	10.1307
833.206852	6.20915
833.224619	9.80392
833.242385	12.0915
833.260152	12.0915
833.277919	11.1111
833.295686	16.0131
833.313454	22.2222
833.331221	19.281
833.348989	14.0523
833.366757	18.6275
833.384525	17.3203
833.402294	12.0915
833.420062	5.88235
833.437831	6.53595
833.455600	6.20915
833.473369	4.57516
833.491139	8.82353
833.508908	6.53595
833.526678	5.88235
833.544448	6.86275
833.562218	4.24837
833.579988	5.22876
833.597759	9.47712
833.615529	10.7843
833.633300	13.7255
833.651071	12.4183
833.668842	8.82353
833.686614	13.0719
833.704385	13.0719
833.722157	10.7843
833.739929	9.47712
833.757701	11.4379
833.775474	8.49673
833.793246	8.16994
833.811019	3.92157
833.828792	9.47712
833.846565	10.1307
833.864338	7.18954
833.882112	5.88235
833.899886	9.80392
833.917660	8.16994
833.935434	7.51634
833.953208	6.86275
833.970982	8.82353
833.988757	13.3987
834.006532	10.4575
834.024307	5.55556
834.042082	6.86275
834.059857	9.47712
834.077633	5.55556
834.095409	8.49673
834.113185	13.7255
834.130961	8.82353
834.148737	6.20915
834.166514	9.15033
834.184291	10.7843
834.202067	10.1307
834.219845	9.47712
834.237622	4.57516
834.255399	5.88235
834.273177	8.82353
834.290955	15.6863
834.308733	16.3399
834.326511	14.3791
834.344290	17.3203
834.362068	14.7059
834.379847	12.7451
834.397626	15.6863
834.415405	16.9935
834.433185	17.3203
834.450964	13.0719
834.468744	9.15033
834.486524	8.82353
834.504304	6.86275
834.522084	3.59477
834.539865	2.94118
834.557646	2.61438
834.575426	7.51634
834.593208	9.80392
834.610989	9.15033
834.628770	6.86275
834.646552	9.47712
834.664334	11.7647
834.682116	10.7843
834.699898	7.84314
834.717680	9.47712
834.735463	9.80392
834.753246	9.15033
834.771029	10.7843
834.788812	16.9935
834.806595	13.0719
834.824379	7.84314
834.842163	7.51634
834.859946	7.84314
834.877731	5.55556
834.895515	6.20915
834.913299	5.88235
834.931084	9.47712
834.948869	11.1111
834.966654	10.7843
834.984439	8.16994
835.002225	14.7059
835.020010	10.7843
835.037796	8.16994
835.055582	8.16994
835.073368	10.4575
835.091155	10.7843
835.108941	10.4575
835.126728	5.55556
[truncated: 111,929 more rows]
