# Supplementary material for: Identification and tentative removal of collagen glue in Palaeolithic worked bone objects: implications for ZooMS and radiocarbon dating
Source: Sci Rep. 2023 Dec 13;13:22119. doi: 10.1038/s41598-023-49242-7 (PMC10719399; doi:10.1038/s41598-023-49242-7)
Supplement: Supplementary file 2 — Supplementary Information 2. [file 41598_2023_49242_MOESM2_ESM.zip › maldi raw files/MUSE20026.41_rc clean_2.txt]

799.949948	8.49673
799.967357	10.7843
799.984765	10.7843
800.002174	9.15033
800.019583	10.7843
800.036992	11.1111
800.054401	10.1307
800.071810	7.84314
800.089220	8.16994
800.106630	9.15033
800.124040	11.7647
800.141450	7.18954
800.158860	6.20915
800.176271	8.16994
800.193682	10.1307
800.211093	11.7647
800.228504	13.0719
800.245915	15.6863
800.263327	15.6863
800.280738	12.0915
800.298150	17.6471
800.315562	18.3007
800.332975	14.0523
800.350387	12.7451
800.367800	16.6667
800.385213	24.183
800.402626	16.6667
800.420039	8.82353
800.437452	3.92157
800.454866	4.90196
800.472280	11.1111
800.489694	13.7255
800.507108	9.80392
800.524522	7.51634
800.541937	9.15033
800.559351	8.16994
800.576766	3.59477
800.594181	7.51634
800.611597	8.49673
800.629012	6.86275
800.646428	7.84314
800.663844	9.47712
800.681260	12.7451
800.698676	8.16994
800.716093	7.51634
800.733509	8.49673
800.750926	6.20915
800.768343	10.7843
800.785760	13.3987
800.803178	14.3791
800.820595	12.7451
800.838013	12.4183
800.855431	17.9739
800.872849	14.0523
800.890267	16.6667
800.907686	17.6471
800.925105	11.1111
800.942523	8.16994
800.959943	6.20915
800.977362	6.20915
800.994781	9.15033
801.012201	10.4575
801.029621	11.7647
801.047041	12.0915
801.064461	10.7843
801.081882	11.1111
801.099302	6.20915
801.116723	3.26797
801.134144	5.22876
801.151565	5.22876
801.168986	11.1111
801.186408	14.0523
801.203830	11.4379
801.221252	9.80392
801.238674	14.3791
801.256096	18.6275
801.273519	16.0131
801.290941	17.3203
801.308364	16.0131
801.325787	17.9739
801.343211	16.3399
801.360634	11.7647
801.378058	8.16994
801.395481	10.4575
801.412905	12.7451
801.430330	16.9935
801.447754	15.6863
801.465179	10.7843
801.482603	11.4379
801.500028	9.15033
801.517454	10.7843
801.534879	7.51634
801.552304	5.55556
801.569730	3.26797
801.587156	8.49673
801.604582	8.16994
801.622008	2.28758
801.639435	8.16994
801.656862	8.16994
801.674288	8.82353
801.691716	11.1111
801.709143	7.84314
801.726570	7.18954
801.743998	8.16994
801.761426	6.53595
801.778854	8.82353
801.796282	12.0915
801.813710	10.7843
801.831139	9.15033
801.848567	10.1307
801.865996	8.49673
801.883426	10.4575
801.900855	14.0523
801.918284	10.4575
801.935714	12.0915
801.953144	16.0131
801.970574	15.3595
801.988004	8.49673
802.005435	6.20915
802.022865	6.20915
802.040296	3.92157
802.057727	7.51634
802.075158	9.47712
802.092590	7.18954
802.110021	7.18954
802.127453	9.15033
802.144885	8.82353
802.162317	11.4379
802.179750	12.7451
802.197182	12.7451
802.214615	12.0915
802.232048	8.82353
802.249481	19.6078
802.266914	28.4314
802.284348	21.8954
802.301782	16.0131
802.319215	17.6471
802.336649	20.915
802.354084	16.6667
802.371518	16.3399
802.388953	15.3595
802.406388	15.3595
802.423823	16.6667
802.441258	15.3595
802.458693	10.7843
802.476129	7.18954
802.493565	12.0915
802.511000	13.3987
802.528437	11.1111
802.545873	7.84314
802.563309	7.51634
802.580746	3.59477
802.598183	5.88235
802.615620	7.18954
802.633057	6.86275
802.650495	4.57516
802.667933	7.51634
802.685370	9.15033
802.702808	8.49673
802.720247	8.82353
802.737685	8.49673
802.755124	7.84314
802.772562	10.4575
802.790001	9.47712
802.807441	7.51634
802.824880	6.20915
802.842320	5.55556
802.859759	7.18954
802.877199	5.22876
802.894639	6.20915
802.912080	9.80392
802.929520	9.47712
802.946961	6.53595
802.964402	6.53595
802.981843	9.15033
802.999284	8.82353
803.016725	5.22876
803.034167	4.57516
803.051609	8.16994
803.069051	10.1307
803.086493	7.51634
803.103936	8.82353
803.121378	7.84314
803.138821	6.53595
803.156264	13.7255
803.173707	11.7647
803.191150	9.15033
803.208594	11.1111
803.226038	12.7451
803.243481	14.3791
803.260926	17.6471
803.278370	10.7843
803.295814	6.86275
803.313259	13.7255
803.330704	13.3987
803.348149	7.84314
803.365594	9.15033
803.383040	12.0915
803.400485	12.4183
803.417931	15.0327
803.435377	11.7647
803.452823	12.4183
803.470270	14.7059
803.487716	17.3203
803.505163	13.0719
803.522610	16.0131
803.540057	15.0327
803.557504	12.0915
803.574952	10.7843
803.592399	10.7843
803.609847	13.0719
803.627295	15.0327
803.644744	14.0523
803.662192	11.4379
803.679641	9.15033
803.697090	14.7059
803.714539	13.7255
803.731988	9.47712
803.749437	4.90196
803.766887	7.51634
803.784337	11.4379
803.801787	6.53595
803.819237	2.94118
803.836687	5.88235
803.854138	15.3595
803.871588	13.7255
803.889039	10.4575
803.906490	9.47712
803.923942	12.0915
803.941393	14.0523
803.958845	12.0915
803.976297	8.82353
803.993749	8.49673
804.011201	5.88235
804.028653	5.22876
804.046106	4.24837
804.063559	10.4575
804.081012	14.3791
804.098465	8.16994
804.115918	5.88235
804.133372	6.86275
804.150826	9.80392
804.168280	10.7843
804.185734	6.53595
804.203188	9.80392
804.220643	15.0327
804.238097	16.9935
804.255552	15.6863
804.273007	18.9542
804.290463	18.6275
804.307918	22.8758
804.325374	16.3399
804.342830	13.3987
804.360286	15.6863
804.377742	17.9739
804.395198	14.3791
804.412655	14.0523
804.430112	15.0327
804.447569	17.3203
804.465026	14.3791
804.482483	18.3007
804.499941	11.4379
804.517398	10.7843
804.534856	11.4379
804.552314	11.7647
804.569773	13.7255
804.587231	14.7059
804.604690	15.3595
804.622149	13.7255
804.639608	8.16994
804.657067	12.4183
804.674527	15.3595
804.691986	16.3399
804.709446	11.1111
804.726906	6.20915
804.744366	6.20915
804.761827	8.49673
804.779287	11.1111
804.796748	13.0719
804.814209	9.15033
804.831670	10.1307
804.849131	12.7451
804.866593	10.1307
804.884055	8.82353
804.901517	11.4379
804.918979	9.80392
804.936441	6.20915
804.953903	9.80392
804.971366	8.82353
804.988829	5.55556
805.006292	6.53595
805.023755	9.80392
805.041219	9.15033
805.058682	4.57516
805.076146	5.88235
805.093610	6.86275
805.111074	6.53595
805.128538	8.82353
805.146003	15.0327
805.163468	12.4183
805.180933	12.4183
805.198398	13.0719
805.215863	16.3399
805.233329	15.3595
805.250794	18.6275
805.268260	23.5294
805.285726	24.183
805.303193	21.8954
805.320659	19.281
805.338126	15.0327
805.355592	23.8562
805.373060	18.9542
805.390527	12.0915
805.407994	8.16994
805.425462	9.80392
805.442929	11.1111
805.460397	12.7451
805.477866	16.0131
805.495334	14.7059
805.512802	13.3987
805.530271	10.7843
805.547740	8.16994
805.565209	8.82353
805.582679	11.1111
805.600148	11.4379
805.617618	6.53595
805.635088	5.88235
805.652558	8.16994
805.670028	11.4379
805.687498	14.7059
805.704969	12.0915
805.722440	9.15033
805.739911	8.49673
805.757382	7.51634
805.774853	8.82353
805.792325	6.53595
805.809797	4.24837
805.827268	4.57516
805.844741	8.82353
805.862213	10.7843
805.879685	11.1111
805.897158	12.4183
805.914631	10.4575
805.932104	8.49673
805.949577	6.53595
805.967051	3.59477
805.984524	5.55556
806.001998	7.51634
806.019472	10.7843
806.036947	16.0131
806.054421	11.7647
806.071896	6.53595
806.089370	7.18954
806.106845	10.1307
806.124320	7.51634
806.141796	5.55556
806.159271	9.80392
806.176747	13.7255
806.194223	15.0327
806.211699	15.3595
806.229175	15.0327
806.246652	12.7451
806.264129	17.9739
806.281605	15.0327
806.299083	19.6078
806.316560	18.3007
806.334037	15.0327
806.351515	13.7255
806.368993	14.7059
806.386471	8.16994
806.403949	16.0131
806.421427	12.7451
806.438906	16.0131
806.456385	18.3007
806.473864	17.3203
806.491343	19.6078
806.508822	15.3595
806.526302	7.84314
806.543781	5.55556
806.561261	10.1307
806.578741	11.1111
806.596222	9.15033
806.613702	6.53595
806.631183	8.82353
806.648663	9.15033
806.666145	7.18954
806.683626	8.49673
806.701107	7.51634
806.718589	9.47712
806.736071	11.1111
806.753553	7.18954
806.771035	7.51634
806.788517	7.84314
806.806000	4.90196
806.823482	7.51634
806.840965	12.0915
806.858448	11.4379
806.875932	6.53595
806.893415	6.53595
806.910899	6.86275
806.928383	5.22876
806.945867	5.55556
806.963351	9.47712
806.980836	8.82353
806.998320	8.82353
807.015805	8.82353
807.033290	8.16994
807.050775	12.7451
807.068261	13.7255
807.085746	11.1111
807.103232	9.15033
807.120718	5.88235
807.138204	5.88235
807.155690	8.49673
807.173177	12.7451
807.190664	16.0131
807.208151	13.7255
807.225638	10.7843
807.243125	8.82353
807.260612	16.3399
807.278100	17.6471
807.295588	20.915
807.313076	15.3595
807.330564	16.6667
807.348053	16.0131
807.365541	14.3791
807.383030	13.3987
807.400519	18.6275
807.418008	19.281
807.435498	20.5882
807.452987	16.0131
807.470477	11.7647
807.487967	12.0915
807.505457	11.1111
807.522947	11.1111
807.540438	12.4183
807.557929	14.0523
807.575419	8.49673
807.592911	8.16994
807.610402	9.47712
807.627893	9.47712
807.645385	5.88235
807.662877	5.22876
807.680369	6.53595
807.697861	6.20915
807.715353	10.1307
807.732846	8.82353
807.750339	6.20915
807.767832	9.15033
807.785325	12.4183
807.802818	11.1111
807.820312	6.53595
807.837805	2.94118
807.855299	2.94118
807.872794	2.94118
807.890288	3.59477
807.907782	7.18954
807.925277	8.82353
807.942772	8.49673
807.960267	8.49673
807.977762	10.1307
807.995258	14.3791
808.012753	11.4379
808.030249	9.15033
808.047745	11.4379
808.065241	11.4379
808.082738	10.4575
808.100234	10.1307
808.117731	6.86275
808.135228	8.16994
808.152725	15.3595
808.170222	16.9935
808.187720	10.4575
808.205218	10.4575
808.222715	9.15033
808.240214	10.7843
808.257712	12.4183
808.275210	13.7255
808.292709	20.2614
808.310208	22.549
808.327707	20.915
808.345206	19.6078
808.362705	13.7255
808.380205	9.47712
808.397705	10.7843
808.415205	7.84314
808.432705	10.4575
808.450205	10.7843
808.467706	9.47712
808.485207	6.20915
808.502708	13.7255
808.520209	13.7255
808.537710	13.3987
808.555211	10.1307
808.572713	5.88235
808.590215	6.20915
808.607717	9.15033
808.625219	9.80392
808.642722	6.86275
808.660224	4.24837
808.677727	3.26797
808.695230	4.90196
808.712733	6.20915
808.730237	3.92157
808.747740	4.24837
808.765244	3.26797
808.782748	2.94118
808.800252	3.92157
808.817757	7.84314
808.835261	10.7843
808.852766	12.4183
808.870271	16.9935
808.887776	13.3987
808.905281	7.84314
808.922787	5.88235
808.940292	6.53595
808.957798	8.82353
808.975304	10.4575
808.992810	13.3987
809.010317	13.3987
809.027823	9.15033
809.045330	9.47712
809.062837	8.16994
809.080344	6.20915
809.097852	8.16994
809.115359	8.82353
809.132867	11.4379
809.150375	8.16994
809.167883	10.4575
809.185391	19.281
809.202900	16.3399
809.220409	11.7647
809.237917	16.9935
809.255427	16.0131
809.272936	13.3987
809.290445	16.9935
809.307955	19.6078
809.325465	17.6471
809.342975	16.6667
809.360485	13.0719
809.377995	16.9935
809.395506	11.1111
809.413017	8.82353
809.430528	9.80392
809.448039	7.18954
809.465550	4.24837
809.483062	7.18954
809.500573	7.51634
809.518085	6.86275
809.535597	4.24837
809.553110	8.16994
809.570622	10.7843
809.588135	12.7451
809.605648	9.47712
809.623161	13.7255
809.640674	13.7255
809.658188	10.1307
809.675701	10.4575
809.693215	16.3399
809.710729	13.0719
809.728243	12.0915
809.745757	7.51634
809.763272	3.59477
809.780787	4.24837
809.798302	7.18954
809.815817	8.49673
809.833332	5.88235
809.850848	6.20915
809.868363	2.94118
809.885879	5.22876
809.903395	7.51634
809.920912	10.4575
809.938428	9.80392
809.955945	7.84314
809.973462	9.15033
809.990979	6.86275
810.008496	7.84314
810.026013	9.80392
810.043531	8.49673
810.061049	5.88235
810.078567	7.84314
810.096085	10.1307
810.113603	10.4575
810.131122	7.18954
810.148640	3.26797
810.166159	6.53595
810.183678	16.9935
810.201198	23.2026
810.218717	12.4183
810.236237	11.1111
810.253757	16.0131
810.271277	18.3007
810.288797	16.0131
810.306318	11.4379
810.323838	16.3399
810.341359	16.6667
810.358880	16.3399
810.376401	11.1111
810.393923	14.7059
810.411444	16.9935
810.428966	16.3399
810.446488	9.47712
810.464010	11.7647
810.481532	16.9935
810.499055	17.3203
810.516578	12.4183
810.534100	8.16994
810.551624	13.7255
810.569147	15.6863
810.586670	10.7843
810.604194	7.18954
810.621718	8.16994
810.639242	8.82353
810.656766	6.20915
810.674291	16.3399
810.691815	16.3399
810.709340	6.20915
810.726865	2.61438
810.744390	5.55556
810.761915	11.7647
810.779441	12.0915
810.796967	9.47712
810.814493	6.20915
810.832019	8.49673
810.849545	16.0131
810.867072	12.4183
810.884598	8.82353
810.902125	4.24837
810.919652	2.94118
810.937179	6.53595
810.954707	10.7843
810.972235	13.0719
810.989762	12.0915
811.007290	9.47712
811.024819	13.7255
811.042347	17.9739
811.059876	16.0131
811.077404	11.4379
811.094933	7.18954
811.112462	6.86275
811.129992	10.7843
811.147521	11.7647
811.165051	7.51634
811.182581	13.0719
811.200111	14.3791
811.217641	11.4379
811.235172	10.7843
811.252703	12.7451
811.270233	21.5686
811.287764	19.6078
811.305296	13.7255
811.322827	16.9935
811.340359	15.0327
811.357890	22.549
811.375422	17.9739
811.392955	16.3399
811.410487	11.4379
811.428020	9.80392
811.445552	9.47712
811.463085	11.1111
811.480618	14.3791
811.498152	13.0719
811.515685	13.0719
811.533219	14.0523
811.550753	10.1307
811.568287	13.7255
811.585821	17.3203
811.603356	11.1111
811.620890	7.18954
811.638425	8.82353
811.655960	13.3987
811.673495	14.3791
811.691031	16.6667
811.708566	12.7451
811.726102	9.80392
811.743638	9.47712
811.761174	8.82353
811.778711	6.20915
811.796247	8.82353
811.813784	10.7843
811.831321	11.4379
811.848858	9.80392
811.866395	9.15033
811.883933	10.4575
811.901470	7.51634
811.919008	7.51634
811.936546	6.20915
811.954085	7.18954
811.971623	6.53595
811.989162	4.90196
812.006700	5.88235
812.024239	5.88235
812.041779	5.88235
812.059318	4.24837
812.076858	8.82353
812.094397	7.51634
812.111937	3.92157
812.129477	3.59477
812.147018	8.82353
812.164558	11.7647
812.182099	18.3007
812.199640	22.549
812.217181	18.3007
812.234722	16.6667
812.252264	17.9739
812.269805	18.3007
812.287347	18.3007
812.304889	13.0719
812.322431	7.18954
812.339974	6.20915
812.357516	9.47712
812.375059	15.6863
812.392602	16.6667
812.410145	12.0915
812.427689	15.3595
812.445232	14.3791
812.462776	19.6078
812.480320	11.4379
812.497864	12.4183
812.515408	9.80392
812.532953	6.20915
812.550498	2.61438
812.568042	4.90196
812.585587	10.1307
812.603133	8.16994
812.620678	4.24837
812.638224	6.53595
812.655770	6.53595
812.673316	5.22876
812.690862	8.16994
812.708408	9.15033
812.725955	9.80392
812.743502	9.80392
812.761049	13.7255
812.778596	12.0915
812.796143	11.1111
812.813691	14.3791
812.831238	16.0131
812.848786	6.86275
812.866334	4.24837
812.883883	6.86275
812.901431	5.55556
812.918980	6.20915
812.936529	4.90196
812.954078	4.57516
812.971627	4.24837
812.989176	5.55556
813.006726	3.59477
813.024276	3.26797
813.041826	8.82353
813.059376	6.20915
813.076926	3.59477
813.094477	3.26797
813.112028	2.94118
813.129578	3.92157
813.147130	10.7843
813.164681	13.0719
813.182232	10.4575
813.199784	8.49673
813.217336	12.0915
813.234888	14.7059
813.252440	13.0719
813.269993	16.9935
813.287545	15.6863
813.305098	14.7059
813.322651	12.0915
813.340204	14.0523
813.357758	16.0131
813.375311	11.1111
813.392865	8.16994
813.410419	11.1111
813.427973	16.0131
813.445528	16.6667
813.463082	12.7451
813.480637	12.0915
813.498192	7.51634
813.515747	6.53595
813.533302	6.86275
813.550858	7.84314
813.568413	7.18954
813.585969	12.4183
813.603525	13.7255
813.621082	5.88235
813.638638	1.96078
813.656195	3.59477
813.673751	4.90196
813.691308	6.86275
813.708866	7.18954
813.726423	7.84314
813.743981	6.20915
813.761538	3.92157
813.779096	3.92157
813.796654	4.90196
813.814213	11.1111
813.831771	7.84314
813.849330	6.86275
813.866889	5.88235
813.884448	4.90196
813.902007	3.59477
813.919567	4.90196
813.937126	7.84314
813.954686	14.0523
813.972246	14.7059
813.989806	11.4379
814.007367	9.80392
814.024927	5.88235
814.042488	6.20915
814.060049	7.18954
814.077610	3.26797
814.095172	5.22876
814.112733	7.51634
814.130295	3.92157
814.147857	4.90196
814.165419	8.82353
814.182981	12.0915
814.200544	11.7647
814.218106	11.7647
814.235669	12.7451
814.253232	12.4183
814.270796	11.1111
814.288359	7.84314
814.305923	12.0915
814.323487	10.4575
814.341051	10.4575
814.358615	13.3987
814.376179	12.4183
814.393744	11.7647
814.411308	13.3987
814.428873	12.4183
814.446439	11.1111
814.464004	11.4379
814.481569	11.1111
814.499135	7.51634
814.516701	7.84314
814.534267	9.80392
814.551833	8.82353
814.569400	6.86275
814.586967	5.22876
814.604533	4.90196
814.622100	7.51634
814.639668	8.16994
814.657235	8.49673
814.674803	6.53595
814.692370	3.59477
814.709938	11.7647
814.727507	18.9542
814.745075	9.80392
814.762644	6.20915
814.780212	11.7647
814.797781	10.1307
814.815350	10.7843
814.832920	5.88235
814.850489	3.92157
814.868059	3.26797
814.885629	2.61438
814.903199	3.92157
814.920769	4.57516
814.938339	7.84314
814.955910	6.86275
814.973481	6.86275
814.991052	11.4379
815.008623	9.80392
815.026195	10.1307
815.043766	13.3987
815.061338	8.16994
815.078910	8.49673
815.096482	12.0915
815.114054	8.49673
815.131627	3.92157
815.149200	3.26797
815.166773	6.86275
815.184346	7.51634
815.201919	9.47712
815.219492	9.15033
815.237066	12.4183
815.254640	16.0131
815.272214	16.0131
815.289788	11.1111
815.307363	15.0327
815.324937	15.3595
815.342512	19.6078
815.360087	16.0131
815.377662	10.4575
815.395238	12.4183
815.412813	14.3791
815.430389	14.3791
815.447965	14.0523
815.465541	13.7255
815.483117	12.0915
815.500694	11.7647
815.518271	12.4183
815.535847	13.0719
815.553425	12.0915
815.571002	9.47712
815.588579	5.88235
815.606157	8.82353
815.623735	8.82353
815.641313	8.16994
815.658891	13.3987
815.676469	13.3987
815.694048	6.86275
815.711627	8.16994
815.729206	3.92157
815.746785	4.90196
815.764364	5.88235
815.781944	5.55556
815.799523	7.84314
815.817103	8.16994
815.834684	7.84314
815.852264	5.22876
815.869844	5.55556
815.887425	2.94118
815.905006	6.53595
815.922587	8.16994
815.940168	8.49673
815.957750	8.16994
815.975331	6.20915
815.992913	4.24837
816.010495	9.47712
816.028077	12.4183
816.045660	8.49673
816.063242	7.18954
816.080825	7.84314
816.098408	8.82353
816.115991	9.47712
816.133574	9.80392
816.151158	5.55556
816.168742	7.51634
816.186325	7.18954
816.203910	6.53595
816.221494	10.4575
816.239078	17.3203
816.256663	15.6863
816.274248	11.1111
816.291833	8.16994
816.309418	8.16994
816.327003	9.15033
816.344589	14.7059
816.362175	17.9739
816.379761	14.7059
816.397347	11.7647
816.414933	6.86275
816.432520	10.4575
816.450107	10.1307
816.467694	11.1111
816.485281	7.18954
816.502868	7.51634
816.520456	8.82353
816.538043	12.4183
816.555631	17.3203
816.573219	14.0523
816.590807	8.49673
816.608396	8.82353
816.625984	10.1307
816.643573	11.7647
816.661162	8.49673
816.678752	8.49673
816.696341	11.7647
816.713930	10.7843
816.731520	9.47712
816.749110	10.1307
816.766700	6.53595
816.784291	5.88235
816.801881	5.88235
816.819472	2.94118
816.837063	0.980392
816.854654	1.96078
816.872245	3.26797
816.889837	9.15033
816.907428	10.7843
816.925020	9.80392
816.942612	10.4575
816.960205	8.16994
816.977797	3.26797
816.995390	3.26797
817.012982	4.90196
817.030575	6.20915
817.048169	3.26797
817.065762	4.57516
817.083355	4.90196
817.100949	9.15033
817.118543	9.80392
817.136137	11.4379
817.153732	5.88235
817.171326	4.90196
817.188921	7.18954
817.206516	13.3987
817.224111	15.3595
817.241706	20.915
817.259301	23.2026
817.276897	20.2614
817.294493	16.9935
817.312089	15.6863
817.329685	19.281
817.347282	15.6863
817.364878	12.4183
817.382475	10.1307
817.400072	8.82353
817.417669	12.0915
817.435266	16.0131
817.452864	12.4183
817.470462	13.3987
817.488060	12.7451
817.505658	12.0915
817.523256	10.7843
817.540854	9.47712
817.558453	13.3987
817.576052	11.7647
817.593651	9.80392
817.611250	9.80392
817.628850	16.6667
817.646449	15.0327
817.664049	15.0327
817.681649	13.3987
817.699249	12.7451
817.716850	8.82353
817.734450	10.7843
817.752051	12.7451
817.769652	8.49673
817.787253	6.20915
817.804854	8.49673
817.822456	8.49673
817.840058	8.82353
817.857660	12.0915
817.875262	8.82353
817.892864	4.57516
817.910466	6.53595
817.928069	6.20915
817.945672	1.96078
817.963275	1.96078
817.980878	3.59477
817.998482	6.20915
818.016085	6.86275
818.033689	5.22876
818.051293	8.16994
818.068897	6.86275
818.086501	5.22876
818.104106	5.55556
818.121711	7.51634
818.139316	15.6863
818.156921	13.3987
818.174526	15.0327
818.192132	16.3399
818.209737	10.4575
818.227343	10.4575
818.244949	11.7647
818.262555	13.3987
818.280162	15.6863
818.297768	18.9542
818.315375	18.6275
818.332982	16.0131
818.350589	12.0915
818.368197	7.84314
818.385804	10.1307
818.403412	10.7843
818.421020	9.80392
818.438628	8.49673
818.456237	9.47712
818.473845	9.15033
818.491454	10.1307
818.509063	13.7255
818.526672	11.4379
818.544281	10.1307
818.561891	8.49673
818.579500	6.53595
818.597110	12.0915
818.614720	9.47712
818.632330	5.55556
818.649941	8.49673
818.667551	10.1307
818.685162	9.80392
818.702773	8.49673
818.720384	12.4183
818.737996	11.4379
818.755607	10.1307
818.773219	10.1307
818.790831	10.7843
818.808443	5.88235
818.826055	6.20915
818.843668	4.90196
818.861281	7.51634
818.878894	8.49673
818.896507	5.55556
818.914120	1.63399
818.931733	5.22876
818.949347	7.51634
818.966961	9.80392
818.984575	8.82353
819.002189	5.88235
819.019803	3.26797
819.037418	4.90196
819.055033	6.86275
819.072648	8.16994
819.090263	5.55556
819.107878	7.84314
819.125494	10.1307
819.143109	13.7255
819.160725	15.6863
819.178341	6.20915
819.195958	5.88235
819.213574	8.82353
819.231191	5.88235
819.248808	6.86275
819.266425	6.86275
819.284042	10.1307
819.301659	22.2222
819.319277	22.2222
819.336895	16.0131
819.354513	9.15033
819.372131	5.88235
819.389749	8.49673
819.407368	12.7451
819.424987	15.3595
819.442606	14.3791
819.460225	14.3791
819.477844	12.4183
819.495464	11.7647
819.513083	10.1307
819.530703	7.51634
819.548323	11.1111
819.565944	8.82353
819.583564	9.47712
819.601185	10.4575
819.618806	13.0719
819.636427	14.0523
819.654048	9.15033
819.671669	7.84314
819.689291	11.7647
819.706913	16.6667
819.724535	15.6863
819.742157	11.7647
819.759779	12.7451
819.777402	9.80392
819.795024	8.82353
819.812647	7.51634
819.830270	10.7843
819.847894	13.7255
819.865517	8.49673
819.883141	5.55556
819.900765	4.24837
819.918389	7.18954
819.936013	8.82353
819.953637	11.7647
819.971262	7.51634
819.988887	7.18954
820.006512	5.88235
820.024137	5.88235
820.041762	7.84314
820.059388	4.24837
820.077014	6.53595
820.094640	8.82353
820.112266	8.82353
820.129892	16.9935
820.147519	12.7451
820.165145	10.7843
820.182772	11.4379
820.200399	15.6863
820.218027	16.3399
820.235654	18.3007
820.253282	14.7059
820.270910	10.4575
820.288538	12.4183
820.306166	14.0523
820.323794	11.1111
820.341423	9.47712
820.359052	11.1111
820.376681	12.0915
820.394310	14.0523
820.411939	13.7255
820.429569	11.4379
820.447199	12.7451
820.464828	13.7255
820.482459	14.3791
820.500089	14.0523
820.517719	12.0915
820.535350	9.15033
820.552981	10.1307
820.570612	9.80392
820.588243	14.3791
820.605875	11.4379
820.623506	7.84314
820.641138	6.53595
820.658770	8.16994
820.676402	6.86275
820.694035	9.47712
820.711667	6.86275
820.729300	4.24837
820.746933	6.20915
820.764566	7.18954
820.782200	11.7647
820.799833	9.47712
820.817467	6.86275
820.835101	8.82353
820.852735	8.82353
820.870369	5.55556
820.888004	8.16994
820.905638	10.4575
820.923273	10.1307
820.940908	11.7647
820.958543	11.1111
820.976179	11.7647
820.993814	14.7059
821.011450	13.0719
821.029086	7.84314
821.046722	10.1307
821.064359	10.4575
821.081995	10.4575
821.099632	10.4575
821.117269	12.7451
821.134906	16.3399
821.152543	16.9935
821.170181	11.1111
821.187819	7.18954
821.205457	7.51634
821.223095	14.7059
821.240733	18.3007
821.258371	23.8562
821.276010	20.2614
821.293649	18.3007
821.311288	21.5686
821.328927	16.9935
821.346566	11.7647
821.364206	17.9739
821.381846	19.9346
821.399486	18.9542
821.417126	19.281
821.434766	24.8366
821.452407	23.2026
821.470048	18.3007
821.487689	9.80392
821.505330	9.15033
821.522971	11.4379
821.540612	9.47712
821.558254	6.53595
821.575896	8.49673
821.593538	6.86275
821.611180	6.86275
821.628823	4.90196
821.646465	3.59477
821.664108	8.16994
821.681751	10.4575
821.699394	4.57516
821.717038	5.88235
821.734681	7.84314
821.752325	3.59477
821.769969	3.59477
821.787613	5.88235
821.805257	3.92157
821.822902	1.96078
821.840547	5.22876
821.858192	7.51634
821.875837	10.7843
821.893482	9.80392
821.911127	2.94118
821.928773	7.84314
821.946419	13.7255
821.964065	14.7059
821.981711	8.82353
821.999358	6.53595
822.017004	6.20915
822.034651	8.49673
822.052298	8.16994
822.069945	7.51634
822.087592	8.49673
822.105240	8.16994
822.122888	3.59477
822.140536	2.28758
822.158184	3.92157
822.175832	9.47712
822.193481	7.84314
822.211129	6.20915
822.228778	11.7647
822.246427	17.9739
822.264076	25.817
822.281726	26.1438
822.299375	25.817
822.317025	31.3726
822.334675	27.1242
822.352325	16.6667
822.369976	14.3791
822.387626	11.1111
822.405277	13.0719
822.422928	20.915
822.440579	21.8954
822.458231	17.3203
822.475882	14.7059
822.493534	8.16994
822.511186	9.47712
822.528838	7.18954
822.546490	13.3987
822.564143	11.4379
822.581795	7.84314
822.599448	7.84314
822.617101	8.82353
822.634754	11.4379
822.652408	13.7255
822.670061	11.1111
822.687715	7.84314
822.705369	6.53595
822.723023	8.16994
822.740678	9.80392
822.758332	10.1307
822.775987	12.7451
822.793642	10.4575
822.811297	7.51634
822.828952	7.84314
822.846608	10.1307
822.864264	13.0719
822.881920	7.18954
822.899576	5.88235
822.917232	5.55556
822.934888	11.7647
822.952545	10.7843
822.970202	7.84314
822.987859	6.86275
823.005516	6.86275
823.023173	7.84314
823.040831	10.1307
823.058489	7.84314
823.076147	3.92157
823.093805	4.24837
823.111463	3.26797
823.129122	4.24837
823.146780	11.1111
823.164439	10.1307
823.182099	11.7647
823.199758	8.16994
823.217417	12.0915
823.235077	13.0719
823.252737	13.7255
823.270397	23.2026
823.288057	24.183
823.305718	19.281
823.323378	19.6078
823.341039	23.8562
823.358700	27.1242
823.376361	23.5294
823.394023	22.8758
823.411684	21.5686
823.429346	9.80392
823.447008	13.0719
823.464670	17.3203
823.482332	22.549
823.499995	20.5882
823.517657	14.3791
823.535320	6.53595
823.552983	8.82353
823.570647	10.4575
823.588310	10.7843
823.605974	15.3595
823.623638	13.0719
823.641302	14.0523
823.658966	9.47712
823.676630	8.82353
823.694295	7.18954
823.711960	6.53595
823.729625	7.51634
823.747290	7.18954
823.764955	8.82353
823.782621	9.15033
823.800286	13.0719
823.817952	14.0523
823.835618	10.4575
823.853285	7.18954
823.870951	7.51634
823.888618	7.51634
823.906285	6.86275
823.923952	5.88235
823.941619	10.4575
823.959287	9.15033
823.976954	6.86275
823.994622	6.53595
824.012290	6.86275
824.029958	4.57516
824.047627	3.92157
824.065295	8.82353
824.082964	8.16994
824.100633	8.49673
824.118302	9.80392
824.135971	10.4575
824.153641	8.82353
824.171311	12.0915
824.188980	13.3987
824.206651	13.3987
824.224321	16.3399
824.241991	17.9739
824.259662	20.5882
824.277333	22.2222
824.295004	25.4902
824.312675	26.1438
824.330346	19.9346
824.348018	17.9739
824.365690	17.6471
824.383362	17.3203
824.401034	17.9739
824.418706	19.6078
824.436379	16.0131
824.454052	9.47712
824.471725	12.0915
824.489398	12.0915
824.507071	10.4575
824.524745	5.88235
824.542418	5.55556
824.560092	9.15033
824.577766	14.0523
824.595440	10.4575
824.613115	8.49673
824.630790	7.51634
824.648464	13.3987
824.666139	13.0719
824.683815	10.1307
824.701490	4.57516
824.719166	3.59477
824.736841	4.24837
824.754517	6.53595
824.772193	7.18954
824.789870	6.53595
824.807546	5.88235
824.825223	9.47712
824.842900	11.4379
824.860577	11.4379
824.878254	14.7059
824.895932	10.4575
824.913609	6.86275
824.931287	8.16994
824.948965	4.90196
824.966644	3.59477
824.984322	4.90196
825.002001	6.86275
825.019679	5.22876
825.037358	5.88235
825.055038	6.53595
825.072717	6.53595
825.090397	6.53595
825.108076	8.49673
825.125756	7.51634
825.143436	9.80392
825.161117	8.49673
825.178797	12.0915
825.196478	12.7451
825.214159	18.3007
825.231840	19.9346
825.249521	17.9739
825.267203	15.0327
825.284884	16.3399
825.302566	17.9739
825.320248	14.3791
825.337930	16.3399
825.355613	15.0327
825.373295	18.9542
825.390978	15.0327
825.408661	14.3791
825.426344	14.0523
825.444028	5.88235
825.461711	6.53595
825.479395	6.86275
825.497079	10.4575
825.514763	11.7647
825.532447	9.47712
825.550132	9.15033
825.567816	3.26797
825.585501	5.22876
825.603186	7.84314
825.620871	11.4379
825.638557	7.51634
825.656242	4.24837
825.673928	6.20915
825.691614	11.1111
825.709300	10.7843
825.726987	8.16994
825.744673	6.53595
825.762360	8.82353
825.780047	10.4575
825.797734	9.15033
825.815422	5.88235
825.833109	7.18954
825.850797	9.15033
825.868485	10.1307
825.886173	13.3987
825.903861	9.15033
825.921550	6.20915
825.939238	9.15033
825.956927	13.0719
825.974616	7.51634
825.992305	6.20915
826.009995	9.15033
826.027684	15.0327
826.045374	10.7843
826.063064	7.84314
826.080754	11.1111
826.098445	7.84314
826.116135	7.51634
826.133826	9.15033
826.151517	15.3595
826.169208	18.9542
826.186899	14.3791
826.204591	8.82353
826.222282	14.7059
826.239974	20.915
826.257666	21.8954
826.275359	14.3791
826.293051	10.7843
826.310744	12.4183
826.328437	14.3791
826.346130	17.6471
826.363823	18.6275
826.381516	14.0523
826.399210	11.1111
826.416903	10.7843
826.434597	6.86275
826.452292	11.4379
826.469986	11.4379
826.487680	12.7451
826.505375	13.7255
826.523070	12.7451
826.540765	8.82353
826.558460	13.7255
826.576156	22.549
826.593852	20.5882
826.611547	11.4379
826.629243	12.7451
826.646940	17.3203
826.664636	14.7059
826.682333	9.47712
826.700030	7.51634
826.717726	6.53595
826.735424	9.47712
826.753121	8.49673
826.770819	9.80392
826.788516	5.22876
826.806214	3.26797
826.823912	7.51634
826.841611	10.7843
826.859309	10.1307
826.877008	6.20915
826.894707	6.20915
826.912406	5.55556
826.930105	5.55556
826.947805	9.15033
826.965504	13.0719
826.983204	14.0523
827.000904	8.82353
827.018604	8.49673
827.036305	6.86275
827.054005	11.1111
827.071706	10.4575
827.089407	4.90196
827.107108	3.26797
827.124810	5.88235
827.142511	8.16994
827.160213	3.92157
827.177915	8.49673
827.195617	10.4575
827.213319	12.7451
827.231022	11.7647
827.248724	11.7647
827.266427	19.9346
827.284130	17.3203
827.301833	15.0327
827.319537	15.0327
827.337240	16.9935
827.354944	15.0327
827.372648	9.47712
827.390352	5.22876
827.408057	8.82353
827.425761	12.0915
827.443466	13.7255
827.461171	11.4379
827.478876	10.7843
827.496582	12.7451
827.514287	11.7647
827.531993	12.0915
827.549699	11.7647
827.567405	8.16994
827.585111	7.84314
827.602817	11.4379
827.620524	9.15033
827.638231	8.82353
827.655938	10.4575
827.673645	10.1307
827.691353	5.22876
827.709060	6.53595
827.726768	7.18954
827.744476	7.51634
827.762184	7.18954
827.779892	9.47712
827.797601	8.49673
827.815310	6.86275
827.833019	9.80392
827.850728	11.7647
827.868437	13.0719
827.886147	10.4575
827.903856	7.84314
827.921566	6.86275
827.939276	6.53595
827.956986	7.84314
827.974697	6.86275
827.992407	7.84314
828.010118	8.16994
828.027829	8.16994
828.045541	8.16994
828.063252	6.20915
828.080963	5.55556
828.098675	9.15033
828.116387	7.51634
828.134099	7.51634
828.151812	8.16994
828.169524	5.22876
828.187237	3.59477
828.204950	6.53595
828.222663	7.51634
828.240376	8.82353
828.258090	13.3987
828.275803	17.3203
828.293517	16.0131
828.311231	16.3399
828.328945	20.915
828.346660	15.6863
828.364374	15.6863
828.382089	9.80392
828.399804	10.7843
828.417519	14.3791
828.435235	17.9739
828.452950	14.7059
828.470666	13.0719
828.488382	9.80392
828.506098	13.0719
828.523814	10.4575
828.541531	8.82353
828.559248	12.0915
828.576964	13.0719
828.594682	7.84314
828.612399	4.24837
828.630116	5.55556
828.647834	5.88235
828.665552	8.82353
828.683270	6.53595
828.700988	8.49673
828.718706	10.1307
828.736425	7.84314
828.754144	10.1307
828.771863	11.1111
828.789582	10.1307
828.807301	8.16994
828.825021	8.49673
828.842740	6.86275
828.860460	4.90196
828.878180	5.22876
828.895901	7.18954
828.913621	9.15033
828.931342	12.0915
828.949063	11.7647
828.966784	11.1111
828.984505	6.53595
829.002226	6.53595
829.019948	5.88235
829.037670	4.90196
829.055392	4.24837
829.073114	7.18954
829.090836	6.86275
829.108559	5.88235
829.126282	8.16994
829.144005	9.80392
829.161728	5.55556
829.179451	8.49673
829.197175	15.0327
829.214898	11.7647
829.232622	11.7647
829.250346	10.4575
829.268071	8.16994
829.285795	14.0523
829.303520	13.3987
829.321244	16.3399
829.338969	14.3791
829.356695	19.281
829.374420	18.3007
829.392146	20.915
829.409871	21.8954
829.427597	13.0719
829.445324	10.7843
829.463050	10.4575
829.480776	9.80392
829.498503	6.86275
829.516230	5.22876
829.533957	8.16994
829.551685	9.80392
829.569412	10.4575
829.587140	7.18954
829.604868	5.22876
829.622596	8.82353
829.640324	10.4575
829.658052	8.82353
829.675781	3.26797
829.693510	1.96078
829.711239	4.90196
829.728968	4.57516
829.746697	5.55556
829.764427	9.15033
829.782157	10.7843
829.799887	11.7647
829.817617	5.88235
829.835347	8.82353
829.853078	8.49673
829.870808	7.18954
829.888539	12.4183
829.906270	12.7451
829.924002	12.4183
829.941733	10.1307
829.959465	6.53595
829.977197	4.24837
829.994929	4.90196
830.012661	6.53595
830.030393	9.80392
830.048126	5.88235
830.065859	8.82353
830.083592	11.4379
830.101325	10.7843
830.119058	9.15033
830.136792	10.1307
830.154525	10.4575
830.172259	8.49673
830.189993	8.82353
830.207728	7.84314
830.225462	6.20915
830.243197	7.51634
830.260932	9.80392
830.278667	12.7451
830.296402	13.0719
830.314138	16.0131
830.331873	18.9542
830.349609	20.2614
830.367345	17.6471
830.385081	18.3007
830.402818	15.3595
830.420554	9.80392
830.438291	7.84314
830.456028	7.84314
830.473765	9.47712
830.491502	14.0523
830.509240	10.1307
830.526978	9.47712
830.544716	11.7647
830.562454	12.4183
830.580192	6.53595
830.597930	3.59477
830.615669	5.88235
830.633408	3.92157
830.651147	4.57516
830.668886	7.18954
830.686626	7.84314
830.704365	8.49673
830.722105	9.15033
830.739845	15.3595
830.757585	10.4575
830.775326	13.0719
830.793066	11.7647
830.810807	9.47712
830.828548	8.49673
830.846289	8.16994
830.864030	9.15033
830.881772	7.51634
830.899513	10.4575
830.917255	7.18954
830.934997	9.80392
830.952740	13.3987
830.970482	9.80392
830.988225	2.28758
831.005968	2.28758
831.023711	3.26797
831.041454	5.22876
831.059197	7.51634
831.076941	5.55556
831.094685	4.57516
831.112429	7.18954
831.130173	6.20915
831.147917	6.20915
831.165662	13.3987
831.183406	16.3399
831.201151	15.6863
831.218896	16.3399
831.236642	12.7451
831.254387	10.4575
831.272133	9.80392
831.289879	14.7059
831.307625	23.8562
831.325371	19.281
831.343117	9.80392
831.360864	8.49673
831.378611	11.4379
831.396358	11.1111
831.414105	7.18954
831.431852	8.49673
831.449600	11.1111
831.467348	7.84314
831.485096	4.90196
831.502844	3.92157
831.520592	5.55556
831.538341	7.84314
831.556089	7.84314
831.573838	6.53595
831.591587	2.94118
831.609337	6.20915
831.627086	5.88235
831.644836	5.88235
831.662585	6.86275
831.680336	7.51634
831.698086	9.15033
831.715836	10.1307
831.733587	10.7843
831.751338	8.49673
831.769089	7.18954
831.786840	8.49673
831.804591	10.7843
831.822343	10.7843
831.840094	5.88235
831.857846	11.1111
831.875598	13.3987
831.893351	8.82353
831.911103	9.47712
831.928856	8.82353
831.946609	9.47712
831.964362	6.53595
831.982115	8.16994
831.999868	9.80392
832.017622	10.1307
832.035376	9.47712
832.053130	12.4183
832.070884	10.1307
832.088638	8.82353
832.106393	7.84314
832.124148	4.90196
832.141903	6.20915
832.159658	8.16994
832.177413	4.24837
832.195169	8.16994
832.212924	15.3595
832.230680	19.281
832.248436	15.6863
832.266193	14.0523
832.283949	13.0719
832.301706	18.9542
832.319463	20.915
832.337220	17.9739
832.354977	16.3399
832.372734	17.6471
832.390492	17.3203
832.408250	11.7647
832.426008	11.4379
832.443766	12.4183
832.461524	8.82353
832.479283	11.4379
832.497042	8.49673
832.514801	12.7451
832.532560	16.3399
832.550319	9.47712
832.568079	9.15033
832.585838	9.47712
832.603598	5.55556
832.621358	8.82353
832.639118	10.7843
832.656879	12.0915
832.674640	7.84314
832.692400	7.51634
832.710161	7.18954
832.727923	11.1111
832.745684	10.4575
832.763446	8.82353
832.781207	5.88235
832.798969	4.90196
832.816731	4.24837
832.834494	7.18954
832.852256	4.57516
832.870019	4.24837
832.887782	6.20915
832.905545	5.88235
832.923308	4.57516
832.941072	7.18954
832.958835	5.22876
832.976599	3.59477
832.994363	3.92157
833.012128	10.7843
833.029892	13.0719
833.047657	10.1307
833.065421	6.53595
833.083186	6.86275
833.100952	5.22876
833.118717	6.86275
833.136483	8.82353
833.154248	8.49673
833.172014	7.18954
833.189780	8.16994
833.207547	12.7451
833.225313	17.9739
833.243080	20.5882
833.260847	20.2614
833.278614	12.7451
833.296381	9.15033
833.314149	11.7647
833.331916	7.18954
833.349684	6.86275
833.367452	11.4379
833.385220	11.4379
833.402989	10.1307
833.420757	9.80392
833.438526	15.6863
833.456295	14.3791
833.474064	10.7843
833.491834	9.15033
833.509603	14.7059
833.527373	9.80392
833.545143	4.90196
833.562913	3.59477
833.580683	4.24837
833.598454	5.88235
833.616224	8.16994
833.633995	10.7843
833.651766	13.7255
833.669538	12.7451
833.687309	12.4183
833.705081	8.49673
833.722852	7.51634
833.740624	5.88235
833.758397	6.53595
833.776169	10.1307
833.793942	10.7843
833.811714	7.51634
833.829487	8.82353
833.847260	11.1111
833.865034	8.16994
833.882807	6.86275
833.900581	5.55556
833.918355	9.47712
833.936129	14.3791
833.953903	16.9935
833.971678	11.7647
833.989452	7.18954
834.007227	9.15033
834.025002	8.49673
834.042777	11.1111
834.060553	9.47712
834.078328	4.57516
834.096104	3.26797
834.113880	9.15033
834.131656	11.1111
834.149433	11.4379
834.167209	9.15033
834.184986	7.84314
834.202763	8.16994
834.220540	10.7843
834.238317	9.80392
834.256095	11.4379
834.273873	13.3987
834.291650	18.9542
834.309429	18.9542
834.327207	22.2222
834.344985	19.281
834.362764	16.3399
834.380543	13.0719
834.398322	11.1111
834.416101	10.1307
834.433880	11.7647
834.451660	14.7059
834.469440	13.7255
834.487220	11.7647
834.505000	9.15033
834.522780	7.18954
834.540561	4.57516
834.558341	7.18954
834.576122	7.51634
834.593903	8.16994
834.611685	4.24837
834.629466	3.26797
834.647248	5.22876
834.665030	9.47712
834.682812	10.4575
834.700594	12.0915
834.718376	11.4379
834.736159	9.15033
834.753942	12.4183
834.771725	10.7843
834.789508	5.88235
834.807291	4.90196
834.825075	6.20915
834.842859	6.86275
834.860643	3.59477
834.878427	3.59477
834.896211	5.22876
834.913995	5.55556
834.931780	5.22876
834.949565	6.53595
834.967350	5.88235
834.985135	3.59477
835.002921	1.30719
835.020707	2.61438
835.038492	5.22876
835.056278	6.53595
835.074065	11.7647
835.091851	10.1307
835.109638	7.51634
835.127424	11.4379
[truncated: 111,929 more rows]
