# Supplementary material for: Identification and tentative removal of collagen glue in Palaeolithic worked bone objects: implications for ZooMS and radiocarbon dating
Source: Sci Rep. 2023 Dec 13;13:22119. doi: 10.1038/s41598-023-49242-7 (PMC10719399; doi:10.1038/s41598-023-49242-7)
Supplement: Supplementary file 2 — Supplementary Information 2. [file 41598_2023_49242_MOESM2_ESM.zip › maldi raw files/MUSE20026.41_rc clean_3.txt]

799.950771	7.51634
799.968180	12.7451
799.985588	13.3987
800.002997	10.4575
800.020406	8.49673
800.037815	11.7647
800.055224	12.4183
800.072634	12.0915
800.090043	11.4379
800.107453	10.7843
800.124863	13.0719
800.142273	15.3595
800.159684	14.3791
800.177094	13.0719
800.194505	13.3987
800.211916	14.3791
800.229327	10.4575
800.246739	6.53595
800.264150	11.4379
800.281562	15.3595
800.298974	13.3987
800.316386	15.0327
800.333798	13.3987
800.351211	14.7059
800.368623	20.2614
800.386036	23.2026
800.403449	22.2222
800.420862	16.6667
800.438276	11.1111
800.455689	8.16994
800.473103	8.49673
800.490517	12.7451
800.507931	14.7059
800.525346	13.7255
800.542760	15.0327
800.560175	12.0915
800.577590	14.3791
800.595005	14.0523
800.612421	14.7059
800.629836	16.6667
800.647252	14.7059
800.664668	12.4183
800.682084	11.1111
800.699500	10.1307
800.716916	8.16994
800.734333	5.22876
800.751750	4.57516
800.769167	12.7451
800.786584	16.0131
800.804002	9.80392
800.821419	9.47712
800.838837	10.1307
800.856255	10.4575
800.873673	9.80392
800.891091	11.4379
800.908510	10.4575
800.925929	12.4183
800.943348	16.6667
800.960767	15.0327
800.978186	13.7255
800.995606	11.4379
801.013025	12.0915
801.030445	9.15033
801.047865	12.0915
801.065285	12.4183
801.082706	4.24837
801.100126	3.26797
801.117547	8.49673
801.134968	11.1111
801.152389	10.4575
801.169811	11.1111
801.187232	12.4183
801.204654	11.4379
801.222076	11.1111
801.239498	8.49673
801.256921	7.84314
801.274343	8.49673
801.291766	5.88235
801.309189	11.7647
801.326612	18.9542
801.344035	19.9346
801.361459	16.9935
801.378882	15.6863
801.396306	17.9739
801.413730	17.6471
801.431154	15.0327
801.448579	14.3791
801.466003	10.7843
801.483428	11.1111
801.500853	11.1111
801.518278	9.80392
801.535704	4.90196
801.553129	7.84314
801.570555	11.7647
801.587981	10.1307
801.605407	8.49673
801.622833	7.18954
801.640260	11.1111
801.657686	15.0327
801.675113	15.3595
801.692540	12.0915
801.709968	7.84314
801.727395	6.53595
801.744823	7.84314
801.762251	7.51634
801.779679	6.86275
801.797107	4.24837
801.814535	6.53595
801.831964	8.82353
801.849393	10.7843
801.866822	12.4183
801.884251	12.4183
801.901680	8.82353
801.919110	8.82353
801.936539	10.1307
801.953969	10.4575
801.971399	15.3595
801.988830	15.6863
802.006260	16.6667
802.023691	11.7647
802.041122	9.47712
802.058553	12.0915
802.075984	10.1307
802.093415	13.3987
802.110847	9.47712
802.128279	7.84314
802.145711	10.1307
802.163143	15.3595
802.180575	12.0915
802.198008	13.0719
802.215441	13.0719
802.232873	9.80392
802.250307	14.3791
802.267740	10.7843
802.285173	12.4183
802.302607	16.9935
802.320041	24.5098
802.337475	24.8366
802.354909	21.2418
802.372344	16.6667
802.389778	19.281
802.407213	17.9739
802.424648	24.8366
802.442083	21.5686
802.459519	9.80392
802.476954	9.47712
802.494390	10.4575
802.511826	18.3007
802.529262	20.2614
802.546699	14.0523
802.564135	15.0327
802.581572	13.3987
802.599009	17.3203
802.616446	17.9739
802.633883	11.7647
802.651321	8.16994
802.668758	9.15033
802.686196	8.16994
802.703634	8.16994
802.721073	7.84314
802.738511	10.4575
802.755950	14.0523
802.773388	12.4183
802.790827	18.3007
802.808267	18.6275
802.825706	14.7059
802.843146	7.51634
802.860585	5.88235
802.878025	6.53595
802.895465	6.20915
802.912906	6.86275
802.930346	8.49673
802.947787	5.88235
802.965228	5.55556
802.982669	10.1307
803.000110	11.1111
803.017552	13.0719
803.034993	12.4183
803.052435	20.5882
803.069877	22.2222
803.087319	19.6078
803.104762	19.281
803.122204	16.0131
803.139647	15.6863
803.157090	12.7451
803.174533	12.4183
803.191977	9.47712
803.209420	13.7255
803.226864	14.3791
803.244308	10.4575
803.261752	16.3399
803.279196	16.9935
803.296641	10.4575
803.314086	3.92157
803.331530	8.82353
803.348976	14.0523
803.366421	13.7255
803.383866	13.0719
803.401312	12.0915
803.418758	19.6078
803.436204	20.5882
803.453650	16.9935
803.471096	18.3007
803.488543	15.6863
803.505990	14.0523
803.523437	17.3203
803.540884	13.3987
803.558331	8.16994
803.575779	11.1111
803.593226	8.82353
803.610674	10.7843
803.628122	12.4183
803.645571	11.7647
803.663019	14.0523
803.680468	17.3203
803.697917	16.9935
803.715366	13.3987
803.732815	10.7843
803.750264	9.80392
803.767714	12.0915
803.785164	10.1307
803.802614	7.51634
803.820064	8.49673
803.837514	11.4379
803.854965	19.281
803.872415	17.9739
803.889866	14.0523
803.907318	11.1111
803.924769	11.1111
803.942220	10.4575
803.959672	7.84314
803.977124	10.7843
803.994576	9.80392
804.012028	8.82353
804.029481	9.15033
804.046933	6.86275
804.064386	9.80392
804.081839	11.4379
804.099292	15.0327
804.116746	8.49673
804.134199	3.59477
804.151653	5.22876
804.169107	8.16994
804.186561	9.80392
804.204016	15.0327
804.221470	15.0327
804.238925	8.49673
804.256380	11.7647
804.273835	20.915
804.291290	14.0523
804.308746	11.1111
804.326201	16.3399
804.343657	17.6471
804.361113	19.6078
804.378569	15.6863
804.396026	16.6667
804.413483	20.2614
804.430939	25.4902
804.448396	22.8758
804.465854	20.5882
804.483311	20.915
804.500768	20.2614
804.518226	16.3399
804.535684	14.7059
804.553142	17.6471
804.570601	14.0523
804.588059	15.0327
804.605518	18.6275
804.622977	16.0131
804.640436	15.3595
804.657895	14.3791
804.675355	20.2614
804.692814	21.2418
804.710274	14.3791
804.727734	11.7647
804.745194	12.0915
804.762655	9.47712
804.780115	11.1111
804.797576	14.0523
804.815037	9.47712
804.832498	4.24837
804.849960	9.15033
804.867421	12.7451
804.884883	8.82353
804.902345	7.84314
804.919807	12.7451
804.937269	13.7255
804.954732	9.15033
804.972194	8.49673
804.989657	8.16994
805.007120	9.47712
805.024583	9.47712
805.042047	9.80392
805.059511	8.49673
805.076974	7.84314
805.094438	5.22876
805.111903	8.49673
805.129367	7.18954
805.146832	7.84314
805.164296	8.82353
805.181761	10.4575
805.199226	13.7255
805.216692	11.1111
805.234157	9.80392
805.251623	14.3791
805.269089	23.8562
805.286555	23.5294
805.304021	22.8758
805.321488	27.451
805.338954	29.085
805.356421	32.6797
805.373888	28.1046
805.391355	21.2418
805.408823	18.3007
805.426290	13.3987
805.443758	22.549
805.461226	21.2418
805.478694	14.0523
805.496163	21.2418
805.513631	28.1046
805.531100	19.9346
805.548569	12.4183
805.566038	11.1111
805.583507	16.0131
805.600977	16.9935
805.618447	18.3007
805.635916	15.6863
805.653387	9.15033
805.670857	7.18954
805.688327	6.53595
805.705798	8.49673
805.723269	10.7843
805.740740	13.0719
805.758211	11.7647
805.775682	12.0915
805.793154	12.7451
805.810626	15.6863
805.828098	10.1307
805.845570	6.20915
805.863042	6.86275
805.880515	7.18954
805.897987	9.47712
805.915460	11.4379
805.932933	11.4379
805.950407	11.1111
805.967880	16.3399
805.985354	15.0327
806.002828	9.47712
806.020302	7.84314
806.037776	13.7255
806.055250	15.0327
806.072725	10.1307
806.090200	10.4575
806.107675	12.4183
806.125150	11.7647
806.142625	11.4379
806.160101	11.1111
806.177577	10.4575
806.195053	13.3987
806.212529	9.15033
806.230005	8.82353
806.247482	11.7647
806.264958	11.7647
806.282435	13.3987
806.299912	15.3595
806.317389	11.7647
806.334867	10.1307
806.352345	9.15033
806.369822	14.7059
806.387300	25.4902
806.404779	24.5098
806.422257	14.0523
806.439736	17.3203
806.457214	21.5686
806.474693	24.5098
806.492173	21.2418
806.509652	17.9739
806.527131	18.6275
806.544611	19.9346
806.562091	18.6275
806.579571	10.7843
806.597051	15.3595
806.614532	21.8954
806.632013	13.3987
806.649494	10.7843
806.666975	12.4183
806.684456	17.6471
806.701937	17.3203
806.719419	14.0523
806.736901	11.7647
806.754383	9.47712
806.771865	5.88235
806.789347	8.49673
806.806830	9.15033
806.824313	7.51634
806.841796	9.80392
806.859279	12.4183
806.876762	10.7843
806.894246	7.18954
806.911729	9.15033
806.929213	6.53595
806.946697	8.82353
806.964181	12.4183
806.981666	11.1111
806.999151	11.1111
807.016635	10.4575
807.034120	9.80392
807.051606	10.7843
807.069091	12.7451
807.086577	10.7843
807.104062	10.7843
807.121548	12.0915
807.139035	12.7451
807.156521	10.7843
807.174008	7.84314
807.191494	7.18954
807.208981	9.47712
807.226468	8.16994
807.243956	12.4183
807.261443	14.7059
807.278931	15.3595
807.296419	19.6078
807.313907	22.2222
807.331395	25.1634
807.348883	23.2026
807.366372	25.817
807.383861	23.5294
807.401350	12.7451
807.418839	13.3987
807.436328	16.9935
807.453818	20.915
807.471308	20.2614
807.488798	16.3399
807.506288	16.6667
807.523778	17.9739
807.541269	20.5882
807.558760	14.0523
807.576250	8.49673
807.593742	11.7647
807.611233	15.3595
807.628724	17.9739
807.646216	13.7255
807.663708	9.80392
807.681200	10.1307
807.698692	8.82353
807.716184	6.86275
807.733677	9.80392
807.751170	7.84314
807.768663	2.61438
807.786156	6.20915
807.803649	12.0915
807.821143	14.3791
807.838637	9.47712
807.856131	10.4575
807.873625	9.15033
807.891119	6.20915
807.908614	7.18954
807.926108	9.80392
807.943603	13.0719
807.961098	8.16994
807.978594	1.96078
807.996089	2.94118
808.013585	8.82353
808.031080	11.4379
808.048576	10.7843
808.066073	8.82353
808.083569	14.0523
808.101066	12.7451
808.118562	11.4379
808.136059	15.6863
808.153557	17.9739
808.171054	14.3791
808.188551	12.7451
808.206049	16.3399
808.223547	14.3791
808.241045	14.0523
808.258543	17.6471
808.276042	22.2222
808.293541	20.2614
808.311039	15.3595
808.328539	16.0131
808.346038	11.7647
808.363537	10.7843
808.381037	17.9739
808.398537	22.2222
808.416037	14.3791
808.433537	16.9935
808.451037	18.3007
808.468538	18.3007
808.486039	16.9935
808.503539	13.7255
808.521041	13.7255
808.538542	16.0131
808.556043	15.0327
808.573545	10.7843
808.591047	8.82353
808.608549	13.7255
808.626051	11.7647
808.643554	11.7647
808.661056	9.47712
808.678559	12.0915
808.696062	14.3791
808.713566	12.7451
808.731069	9.47712
808.748573	6.86275
808.766076	6.53595
808.783580	8.16994
808.801084	7.18954
808.818589	10.4575
808.836093	11.4379
808.853598	10.1307
808.871103	10.7843
808.888608	9.80392
808.906113	9.80392
808.923619	9.47712
808.941125	18.3007
808.958630	14.0523
808.976137	9.80392
808.993643	12.7451
809.011149	18.3007
809.028656	18.6275
809.046163	9.15033
809.063670	7.84314
809.081177	11.1111
809.098684	12.4183
809.116192	10.7843
809.133700	10.7843
809.151208	11.7647
809.168716	14.0523
809.186224	9.80392
809.203733	13.3987
809.221241	18.3007
809.238750	18.6275
809.256259	16.6667
809.273769	13.0719
809.291278	9.80392
809.308788	20.5882
809.326298	14.3791
809.343808	12.7451
809.361318	22.2222
809.378828	25.4902
809.396339	26.4706
809.413850	22.549
809.431361	16.3399
809.448872	17.6471
809.466383	16.9935
809.483895	13.0719
809.501406	5.55556
809.518918	11.1111
809.536430	12.0915
809.553943	14.0523
809.571455	19.9346
809.588968	14.3791
809.606481	12.0915
809.623994	17.6471
809.641507	15.0327
809.659021	8.82353
809.676534	9.47712
809.694048	16.3399
809.711562	15.3595
809.729076	15.0327
809.746591	12.0915
809.764105	7.84314
809.781620	9.80392
809.799135	13.7255
809.816650	16.0131
809.834166	15.6863
809.851681	10.4575
809.869197	8.49673
809.886713	9.47712
809.904229	6.53595
809.921745	7.51634
809.939262	10.7843
809.956778	11.4379
809.974295	14.3791
809.991812	12.7451
810.009329	9.80392
810.026847	4.57516
810.044364	6.20915
810.061882	12.0915
810.079400	15.0327
810.096918	7.18954
810.114437	7.18954
810.131955	8.16994
810.149474	8.49673
810.166993	9.80392
810.184512	8.82353
810.202031	10.1307
810.219551	14.3791
810.237071	13.3987
810.254591	12.7451
810.272111	17.3203
810.289631	19.9346
810.307151	12.4183
810.324672	13.3987
810.342193	28.7582
810.359714	28.1046
810.377235	26.7974
810.394756	23.8562
810.412278	21.8954
810.429800	17.9739
810.447322	19.281
810.464844	25.1634
810.482366	25.1634
810.499889	19.6078
810.517412	17.3203
810.534935	18.6275
810.552458	16.6667
810.569981	20.5882
810.587504	16.6667
810.605028	18.3007
810.622552	15.3595
810.640076	19.281
810.657600	22.2222
810.675125	18.3007
810.692649	14.7059
810.710174	8.49673
810.727699	11.7647
810.745224	13.0719
810.762750	12.4183
810.780275	8.82353
810.797801	10.7843
810.815327	8.16994
810.832853	3.92157
810.850379	9.80392
810.867906	9.47712
810.885433	5.55556
810.902960	6.20915
810.920487	3.26797
810.938014	4.57516
810.955541	7.84314
810.973069	11.1111
810.990597	11.1111
811.008125	13.0719
811.025653	13.3987
811.043182	12.7451
811.060710	11.7647
811.078239	10.4575
811.095768	10.1307
811.113297	10.4575
811.130826	6.20915
811.148356	5.55556
811.165886	11.7647
811.183416	16.0131
811.200946	9.80392
811.218476	11.7647
811.236007	15.6863
811.253537	17.6471
811.271068	13.7255
811.288599	16.6667
811.306130	21.8954
811.323662	21.2418
811.341194	21.2418
811.358725	21.5686
811.376257	18.3007
811.393790	15.3595
811.411322	16.9935
811.428855	17.9739
811.446387	13.0719
811.463920	17.6471
811.481453	19.281
811.498987	12.7451
811.516520	9.80392
811.534054	17.9739
811.551588	12.0915
811.569122	8.82353
811.586656	8.82353
811.604191	5.88235
811.621725	5.55556
811.639260	5.55556
811.656795	8.82353
811.674331	8.49673
811.691866	10.4575
811.709402	8.49673
811.726937	7.18954
811.744473	12.7451
811.762010	16.0131
811.779546	13.0719
811.797082	10.7843
811.814619	13.3987
811.832156	13.0719
811.849693	8.16994
811.867231	4.57516
811.884768	6.20915
811.902306	10.7843
811.919844	8.82353
811.937382	7.84314
811.954920	5.55556
811.972458	5.55556
811.989997	10.4575
812.007536	12.4183
812.025075	10.1307
812.042614	8.82353
812.060154	5.55556
812.077693	4.90196
812.095233	7.84314
812.112773	6.86275
812.130313	7.18954
812.147853	6.20915
812.165394	7.84314
812.182935	11.1111
812.200476	17.3203
812.218017	21.8954
812.235558	19.9346
812.253099	13.7255
812.270641	18.9542
812.288183	17.6471
812.305725	11.1111
812.323267	18.9542
812.340810	23.2026
812.358352	22.2222
812.375895	30.719
812.393438	32.3529
812.410981	24.8366
812.428525	17.9739
812.446068	11.1111
812.463612	7.51634
812.481156	12.0915
812.498700	15.0327
812.516244	9.47712
812.533789	8.16994
812.551334	14.3791
812.568879	10.1307
812.586424	13.3987
812.603969	12.4183
812.621514	9.80392
812.639060	13.0719
812.656606	9.80392
812.674152	4.57516
812.691698	8.49673
812.709245	12.0915
812.726791	11.1111
812.744338	8.82353
812.761885	7.84314
812.779432	8.49673
812.796979	11.1111
812.814527	13.3987
812.832075	10.4575
812.849623	8.16994
812.867171	2.94118
812.884719	1.30719
812.902267	3.26797
812.919816	5.88235
812.937365	11.1111
812.954914	12.0915
812.972463	10.4575
812.990013	12.4183
813.007562	11.1111
813.025112	11.7647
813.042662	9.15033
813.060212	6.53595
813.077763	10.4575
813.095313	8.82353
813.112864	7.51634
813.130415	6.53595
813.147966	1.63399
813.165518	3.26797
813.183069	9.80392
813.200621	13.3987
813.218173	11.7647
813.235725	9.80392
813.253277	11.4379
813.270830	16.9935
813.288382	14.0523
813.305935	16.0131
813.323488	16.9935
813.341041	20.915
813.358595	18.6275
813.376148	11.1111
813.393702	16.3399
813.411256	21.2418
813.428810	20.5882
813.446365	22.549
813.463919	23.2026
813.481474	18.9542
813.499029	13.7255
813.516584	8.49673
813.534139	8.16994
813.551695	8.82353
813.569251	6.20915
813.586806	6.20915
813.604363	6.53595
813.621919	7.84314
813.639475	7.18954
813.657032	10.1307
813.674589	11.1111
813.692146	7.51634
813.709703	8.16994
813.727260	11.1111
813.744818	11.1111
813.762376	12.0915
813.779934	13.7255
813.797492	13.3987
813.815050	10.1307
813.832609	14.0523
813.850167	17.6471
813.867726	13.7255
813.885285	14.3791
813.902845	15.3595
813.920404	7.84314
813.937964	5.55556
813.955524	5.22876
813.973084	6.20915
813.990644	7.84314
814.008204	8.49673
814.025765	9.15033
814.043326	8.49673
814.060887	7.51634
814.078448	8.16994
814.096009	11.1111
814.113571	10.7843
814.131133	11.1111
814.148695	9.47712
814.166257	7.84314
814.183819	7.51634
814.201382	7.51634
814.218944	7.18954
814.236507	9.15033
814.254070	8.82353
814.271634	8.49673
814.289197	13.0719
814.306761	13.7255
814.324324	14.3791
814.341888	18.9542
814.359453	15.0327
814.377017	13.7255
814.394582	12.4183
814.412146	11.1111
814.429711	7.84314
814.447277	7.51634
814.464842	8.16994
814.482407	10.7843
814.499973	14.3791
814.517539	14.0523
814.535105	14.7059
814.552672	9.15033
814.570238	10.1307
814.587805	10.4575
814.605372	10.7843
814.622939	7.18954
814.640506	9.47712
814.658073	8.16994
814.675641	6.53595
814.693209	5.88235
814.710777	7.51634
814.728345	5.88235
814.745913	8.16994
814.763482	11.4379
814.781051	11.4379
814.798620	6.86275
814.816189	4.90196
814.833758	8.16994
814.851328	10.4575
814.868897	7.51634
814.886467	7.18954
814.904037	8.16994
814.921608	5.22876
814.939178	3.92157
814.956749	5.22876
814.974320	8.82353
814.991891	10.4575
815.009462	12.0915
815.027033	8.49673
815.044605	6.86275
815.062177	8.82353
815.079749	9.15033
815.097321	8.16994
815.114893	8.82353
815.132466	9.15033
815.150038	11.1111
815.167611	15.3595
815.185184	14.7059
815.202758	11.4379
815.220331	9.47712
815.237905	7.18954
815.255479	8.49673
815.273053	12.0915
815.290627	8.49673
815.308202	9.80392
815.325776	14.0523
815.343351	10.7843
815.360926	13.3987
815.378501	22.2222
815.396077	24.183
815.413652	18.3007
815.431228	14.7059
815.448804	17.6471
815.466380	10.4575
815.483956	11.7647
815.501533	14.0523
815.519110	15.0327
815.536687	11.4379
815.554264	8.82353
815.571841	9.47712
815.589418	6.20915
815.606996	9.47712
815.624574	13.7255
815.642152	16.0131
815.659730	10.7843
815.677309	7.51634
815.694887	10.1307
815.712466	8.49673
815.730045	8.82353
815.747624	8.82353
815.765204	7.84314
815.782783	12.0915
815.800363	14.3791
815.817943	7.51634
815.835523	5.22876
815.853103	4.90196
815.870684	5.88235
815.888265	7.51634
815.905845	9.15033
815.923426	14.7059
815.941008	14.0523
815.958589	11.1111
815.976171	13.7255
815.993753	15.0327
816.011335	10.7843
816.028917	8.82353
816.046499	9.15033
816.064082	6.53595
816.081665	4.90196
816.099248	8.82353
816.116831	9.47712
816.134414	10.7843
816.151998	12.7451
816.169581	14.7059
816.187165	14.7059
816.204749	6.53595
816.222334	3.92157
816.239918	12.4183
816.257503	13.3987
816.275088	16.0131
816.292673	18.3007
816.310258	18.3007
816.327843	19.9346
816.345429	16.3399
816.363015	18.9542
816.380601	17.3203
816.398187	15.3595
816.415773	19.9346
816.433360	19.281
816.450947	9.80392
816.468534	13.3987
816.486121	14.3791
816.503708	16.6667
816.521296	11.7647
816.538883	12.4183
816.556471	14.0523
816.574059	13.0719
816.591648	12.7451
816.609236	10.7843
816.626825	8.82353
816.644414	8.82353
816.662003	8.16994
816.679592	9.80392
816.697181	14.7059
816.714771	18.6275
816.732361	12.7451
816.749951	10.7843
816.767541	9.15033
816.785131	7.18954
816.802722	7.84314
816.820312	9.47712
816.837903	10.7843
816.855494	10.4575
816.873086	13.0719
816.890677	8.49673
816.908269	7.51634
816.925861	5.22876
816.943453	10.1307
816.961045	7.51634
816.978638	6.86275
816.996230	9.15033
817.013823	9.47712
817.031416	10.4575
817.049009	8.16994
817.066603	8.49673
817.084196	11.1111
817.101790	14.0523
817.119384	10.1307
817.136978	13.7255
817.154572	12.4183
817.172167	6.20915
817.189762	6.86275
817.207357	7.84314
817.224952	7.18954
817.242547	8.49673
817.260142	8.82353
817.277738	12.4183
817.295334	18.3007
817.312930	20.2614
817.330526	20.2614
817.348123	13.0719
817.365719	14.3791
817.383316	15.0327
817.400913	19.281
817.418510	19.6078
817.436108	14.7059
817.453705	12.0915
817.471303	15.0327
817.488901	9.80392
817.506499	6.53595
817.524097	9.15033
817.541696	15.3595
817.559294	14.0523
817.576893	9.80392
817.594492	12.4183
817.612092	13.3987
817.629691	12.4183
817.647291	10.7843
817.664891	7.51634
817.682491	9.80392
817.700091	11.4379
817.717691	10.4575
817.735292	7.84314
817.752892	5.88235
817.770493	11.7647
817.788095	12.4183
817.805696	5.22876
817.823297	6.53595
817.840899	8.49673
817.858501	10.4575
817.876103	12.0915
817.893706	9.15033
817.911308	6.53595
817.928911	5.88235
817.946514	7.18954
817.964117	8.82353
817.981720	9.47712
817.999323	9.15033
818.016927	7.18954
818.034531	7.18954
818.052135	9.15033
818.069739	6.86275
818.087343	9.15033
818.104948	7.18954
818.122553	9.15033
818.140157	7.84314
818.157763	8.82353
818.175368	10.7843
818.192973	12.0915
818.210579	11.4379
818.228185	9.47712
818.245791	12.4183
818.263397	15.3595
818.281004	21.8954
818.298610	20.915
818.316217	21.2418
818.333824	21.5686
818.351432	17.6471
818.369039	16.3399
818.386647	13.0719
818.404254	14.3791
818.421862	20.2614
818.439470	19.9346
818.457079	9.15033
818.474687	10.1307
818.492296	11.7647
818.509905	6.86275
818.527514	10.1307
818.545123	14.0523
818.562733	18.3007
818.580343	18.3007
818.597952	18.6275
818.615563	16.0131
818.633173	13.7255
818.650783	7.84314
818.668394	10.1307
818.686005	10.7843
818.703616	10.4575
818.721227	11.1111
818.738838	9.80392
818.756450	11.1111
818.774062	12.4183
818.791674	11.1111
818.809286	9.47712
818.826898	14.0523
818.844511	10.7843
818.862123	6.86275
818.879736	10.7843
818.897349	10.7843
818.914962	8.49673
818.932576	5.55556
818.950190	4.90196
818.967803	7.18954
818.985417	7.84314
819.003032	6.20915
819.020646	9.47712
819.038261	10.7843
819.055876	9.80392
819.073491	9.15033
819.091106	4.24837
819.108721	7.84314
819.126337	13.3987
819.143952	11.7647
819.161568	8.49673
819.179184	11.7647
819.196801	13.3987
819.214417	15.0327
819.232034	13.7255
819.249651	12.0915
819.267268	14.3791
819.284885	15.6863
819.302503	17.6471
819.320120	20.5882
819.337738	15.3595
819.355356	12.7451
819.372974	10.1307
819.390593	11.1111
819.408211	16.9935
819.425830	18.3007
819.443449	19.281
819.461068	18.6275
819.478687	17.9739
819.496307	14.0523
819.513927	12.0915
819.531547	14.7059
819.549167	13.3987
819.566787	14.0523
819.584407	12.7451
819.602028	11.4379
819.619649	8.82353
819.637270	7.84314
819.654891	7.84314
819.672513	7.51634
819.690134	9.47712
819.707756	8.49673
819.725378	10.4575
819.743000	7.84314
819.760623	7.51634
819.778245	9.80392
819.795868	7.84314
819.813491	8.82353
819.831114	8.49673
819.848737	12.0915
819.866361	11.7647
819.883984	6.53595
819.901608	5.88235
819.919232	6.86275
819.936857	8.49673
819.954481	12.0915
819.972106	10.4575
819.989731	12.0915
820.007356	5.88235
820.024981	5.22876
820.042606	7.18954
820.060232	11.1111
820.077858	15.3595
820.095484	12.0915
820.113110	11.1111
820.130736	10.4575
820.148363	8.49673
820.165989	10.1307
820.183616	9.80392
820.201243	16.6667
820.218871	13.7255
820.236498	16.3399
820.254126	12.7451
820.271754	8.49673
820.289382	13.3987
820.307010	14.0523
820.324638	16.3399
820.342267	10.1307
820.359896	8.49673
820.377525	9.80392
820.395154	12.4183
820.412783	14.3791
820.430413	18.3007
820.448043	19.6078
820.465673	16.9935
820.483303	15.6863
820.500933	13.3987
820.518564	13.7255
820.536194	16.6667
820.553825	18.3007
820.571456	10.7843
820.589088	14.3791
820.606719	11.4379
820.624351	10.1307
820.641983	8.82353
820.659615	14.3791
820.677247	13.3987
820.694879	9.80392
820.712512	10.7843
820.730145	8.49673
820.747778	9.47712
820.765411	10.7843
820.783044	7.51634
820.800678	10.7843
820.818311	12.0915
820.835945	9.80392
820.853580	12.0915
820.871214	12.7451
820.888848	7.18954
820.906483	5.22876
820.924118	2.94118
820.941753	6.86275
820.959388	15.6863
820.977024	11.7647
820.994659	7.18954
821.012295	9.80392
821.029931	13.0719
821.047567	8.82353
821.065204	4.57516
821.082840	2.61438
821.100477	4.24837
821.118114	5.88235
821.135751	10.4575
821.153388	17.9739
821.171026	17.6471
821.188664	11.4379
821.206302	6.53595
821.223940	3.59477
821.241578	3.59477
821.259216	8.16994
821.276855	9.15033
821.294494	7.84314
821.312133	15.0327
821.329772	14.3791
821.347412	14.3791
821.365051	21.8954
821.382691	26.7974
821.400331	20.915
821.417971	19.6078
821.435612	26.1438
821.453252	21.8954
821.470893	14.0523
821.488534	8.82353
821.506175	9.80392
821.523816	11.7647
821.541458	17.9739
821.559099	18.6275
821.576741	15.6863
821.594383	12.7451
821.612026	9.80392
821.629668	8.16994
821.647311	12.7451
821.664954	15.0327
821.682597	10.4575
821.700240	7.84314
821.717883	5.88235
821.735527	4.90196
821.753171	12.0915
821.770815	14.0523
821.788459	9.80392
821.806103	7.84314
821.823748	8.82353
821.841392	8.82353
821.859037	4.24837
821.876682	6.20915
821.894328	6.53595
821.911973	3.92157
821.929619	10.7843
821.947265	13.0719
821.964911	5.55556
821.982557	3.59477
822.000203	3.59477
822.017850	5.55556
822.035497	7.18954
822.053144	7.84314
822.070791	9.80392
822.088438	16.6667
822.106086	19.281
822.123734	13.3987
822.141382	7.18954
822.159030	8.82353
822.176678	15.6863
822.194327	16.3399
822.211975	14.3791
822.229624	14.0523
822.247273	11.7647
822.264922	18.6275
822.282572	20.915
822.300222	15.6863
822.317871	22.2222
822.335521	31.3726
822.353172	30.3922
822.370822	21.5686
822.388473	22.2222
822.406123	21.2418
822.423774	23.2026
822.441426	20.915
822.459077	16.3399
822.476728	10.7843
822.494380	13.3987
822.512032	12.4183
822.529684	20.5882
822.547337	19.9346
822.564989	16.6667
822.582642	16.3399
822.600295	14.7059
822.617948	8.16994
822.635601	19.9346
822.653254	21.5686
822.670908	16.6667
822.688562	19.6078
822.706216	14.3791
822.723870	7.84314
822.741524	9.15033
822.759179	13.3987
822.776834	10.4575
822.794489	6.86275
822.812144	6.20915
822.829799	5.55556
822.847455	8.82353
822.865110	13.3987
822.882766	12.4183
822.900422	9.47712
822.918079	6.86275
822.935735	6.20915
822.953392	4.57516
822.971049	2.61438
822.988706	1.96078
823.006363	5.22876
823.024020	8.16994
823.041678	7.84314
823.059336	8.16994
823.076994	12.4183
823.094652	12.4183
823.112310	8.82353
823.129969	10.1307
823.147627	8.16994
823.165286	15.0327
823.182946	19.281
823.200605	18.9542
823.218264	13.7255
823.235924	10.1307
823.253584	9.47712
823.271244	13.7255
823.288904	9.80392
823.306565	12.7451
823.324225	18.3007
823.341886	17.6471
823.359547	16.3399
823.377208	22.8758
823.394870	24.183
823.412531	20.915
823.430193	26.7974
823.447855	26.4706
823.465517	20.915
823.483180	18.3007
823.500842	17.6471
823.518505	22.8758
823.536168	19.6078
823.553831	16.9935
823.571494	14.3791
823.589158	11.7647
823.606821	5.22876
823.624485	6.53595
823.642149	10.1307
823.659813	10.7843
823.677478	5.88235
823.695142	5.55556
823.712807	6.20915
823.730472	5.88235
823.748137	4.57516
823.765803	9.15033
823.783468	13.3987
823.801134	10.7843
823.818800	10.1307
823.836466	15.0327
823.854132	12.0915
823.871799	6.86275
823.889466	7.18954
823.907133	7.84314
823.924800	7.18954
823.942467	7.84314
823.960134	6.86275
823.977802	5.88235
823.995470	9.47712
824.013138	9.80392
824.030806	12.4183
824.048474	12.7451
824.066143	15.6863
824.083812	17.6471
824.101481	13.3987
824.119150	5.88235
824.136819	5.22876
824.154489	9.15033
824.172159	11.4379
824.189829	11.4379
824.207499	13.3987
824.225169	12.7451
824.242839	15.0327
824.260510	15.3595
824.278181	18.3007
824.295852	17.6471
824.313523	10.4575
824.331195	16.0131
824.348866	19.281
824.366538	16.3399
824.384210	20.2614
824.401882	26.1438
824.419555	27.7778
824.437227	20.2614
824.454900	25.817
824.472573	31.6993
824.490246	21.2418
824.507919	25.4902
824.525593	20.5882
824.543267	13.0719
824.560941	12.7451
824.578615	13.3987
824.596289	14.0523
824.613963	17.6471
824.631638	17.3203
824.649313	16.9935
824.666988	10.4575
824.684663	8.49673
824.702339	12.4183
824.720014	11.1111
824.737690	11.7647
824.755366	9.80392
824.773042	12.4183
824.790718	9.80392
824.808395	8.49673
824.826072	7.84314
824.843749	3.92157
824.861426	4.24837
824.879103	5.55556
824.896781	8.49673
824.914458	6.20915
824.932136	7.18954
824.949814	8.16994
824.967492	6.53595
824.985171	10.1307
825.002850	15.6863
825.020528	12.4183
825.038207	6.20915
825.055887	9.80392
825.073566	7.51634
825.091246	5.55556
825.108925	2.94118
825.126605	3.26797
825.144285	5.22876
825.161966	4.24837
825.179646	6.53595
825.197327	13.3987
825.215008	12.7451
825.232689	13.0719
825.250370	10.1307
825.268052	9.15033
825.285733	14.7059
825.303415	14.0523
825.321097	15.3595
825.338780	17.3203
825.356462	18.3007
825.374145	23.5294
825.391827	27.1242
825.409510	25.4902
825.427194	26.4706
825.444877	23.2026
825.462560	22.8758
825.480244	16.9935
825.497928	13.0719
825.515612	15.0327
825.533297	20.2614
825.550981	25.1634
825.568666	16.9935
825.586351	11.4379
825.604036	15.3595
825.621721	13.0719
825.639406	8.49673
825.657092	12.4183
825.674778	11.4379
825.692464	8.49673
825.710150	7.51634
825.727837	12.0915
825.745523	16.3399
825.763210	17.9739
825.780897	17.3203
825.798584	11.7647
825.816271	9.47712
825.833959	2.61438
825.851647	5.55556
825.869335	6.86275
825.887023	7.51634
825.904711	8.82353
825.922399	8.49673
825.940088	4.90196
825.957777	8.16994
825.975466	8.49673
825.993155	3.59477
826.010845	3.92157
826.028534	4.24837
826.046224	6.86275
826.063914	10.7843
826.081604	9.15033
826.099295	11.4379
826.116985	15.0327
826.134676	11.7647
826.152367	8.82353
826.170058	14.3791
826.187749	18.6275
826.205441	18.6275
826.223133	14.3791
826.240824	14.7059
826.258517	17.3203
826.276209	17.6471
826.293901	10.4575
826.311594	12.0915
826.329287	17.9739
826.346980	21.2418
826.364673	24.183
826.382366	21.8954
826.400060	15.6863
826.417754	14.7059
826.435448	15.0327
826.453142	13.0719
826.470836	8.82353
826.488531	9.80392
826.506226	12.0915
826.523921	13.3987
826.541616	14.3791
826.559311	17.3203
826.577006	17.3203
826.594702	12.4183
826.612398	13.0719
826.630094	11.7647
826.647790	9.15033
826.665487	7.84314
826.683183	8.82353
826.700880	8.16994
826.718577	7.84314
826.736274	10.7843
826.753972	11.1111
826.771669	8.82353
826.789367	12.4183
826.807065	18.6275
826.824763	13.3987
826.842462	8.82353
826.860160	9.47712
826.877859	6.20915
826.895558	4.24837
826.913257	4.57516
826.930956	9.15033
826.948655	10.4575
826.966355	11.1111
826.984055	9.15033
827.001755	7.51634
827.019455	7.51634
827.037156	5.55556
827.054856	4.90196
827.072557	7.51634
827.090258	10.4575
827.107959	11.7647
827.125661	9.47712
827.143362	8.82353
827.161064	14.0523
827.178766	15.6863
827.196468	20.5882
827.214170	23.2026
827.231873	20.2614
827.249575	18.3007
827.267278	17.9739
827.284981	16.6667
827.302685	16.9935
827.320388	15.0327
827.338092	19.6078
827.355796	25.4902
827.373500	16.3399
827.391204	11.4379
827.408908	12.0915
827.426613	9.47712
827.444318	14.7059
827.462023	15.3595
827.479728	12.4183
827.497433	12.7451
827.515139	8.49673
827.532844	10.4575
827.550550	12.0915
827.568256	9.47712
827.585963	7.18954
827.603669	11.7647
827.621376	13.3987
827.639083	15.3595
827.656790	17.6471
827.674497	13.0719
827.692204	9.15033
827.709912	6.20915
827.727620	7.84314
827.745328	15.3595
827.763036	21.2418
827.780744	15.6863
827.798453	6.53595
827.816162	7.51634
827.833870	14.0523
827.851580	13.0719
827.869289	11.7647
827.886998	8.49673
827.904708	7.51634
827.922418	8.49673
827.940128	12.4183
827.957838	15.6863
827.975549	13.7255
827.993259	12.7451
828.010970	8.16994
828.028681	7.51634
828.046393	5.88235
828.064104	2.94118
828.081816	3.92157
828.099527	4.24837
828.117239	7.18954
828.134951	6.20915
828.152664	6.20915
828.170376	7.18954
828.188089	7.18954
828.205802	7.51634
828.223515	12.4183
828.241228	8.16994
828.258942	11.4379
828.276656	18.3007
828.294369	15.6863
828.312083	11.4379
828.329798	14.0523
828.347512	22.2222
828.365227	24.5098
828.382942	21.2418
828.400657	15.6863
828.418372	10.1307
828.436087	17.9739
828.453803	27.1242
828.471519	22.8758
828.489234	13.3987
828.506951	12.7451
828.524667	12.4183
828.542383	13.7255
828.560100	13.7255
828.577817	11.7647
828.595534	9.47712
828.613251	11.1111
828.630969	10.7843
828.648687	12.7451
828.666404	8.16994
828.684122	9.80392
828.701841	10.1307
828.719559	5.55556
828.737278	6.20915
828.754996	6.20915
828.772715	7.18954
828.790435	14.0523
828.808154	16.3399
828.825874	17.6471
828.843593	16.0131
828.861313	13.7255
828.879033	11.4379
828.896754	7.18954
828.914474	7.51634
828.932195	8.16994
828.949916	13.7255
828.967637	10.7843
828.985358	4.57516
829.003079	2.61438
829.020801	4.90196
829.038523	7.84314
829.056245	9.47712
829.073967	8.82353
829.091689	11.7647
829.109412	10.1307
829.127135	8.49673
829.144858	10.4575
829.162581	14.3791
829.180304	13.3987
829.198028	10.4575
829.215752	11.4379
829.233475	16.9935
829.251200	20.5882
829.268924	19.9346
829.286648	15.0327
829.304373	16.3399
829.322098	25.4902
829.339823	25.1634
829.357548	17.9739
829.375273	12.7451
829.392999	12.7451
829.410725	16.9935
829.428451	19.281
829.446177	16.9935
829.463903	14.7059
829.481630	16.3399
829.499357	16.6667
829.517084	13.7255
829.534811	14.0523
829.552538	17.6471
829.570266	11.4379
829.587993	3.26797
829.605721	4.57516
829.623449	8.49673
829.641178	8.16994
829.658906	6.53595
829.676635	10.7843
829.694363	12.0915
829.712092	11.4379
829.729822	13.0719
829.747551	15.0327
829.765281	13.7255
829.783010	8.49673
829.800740	7.18954
829.818471	8.82353
829.836201	9.80392
829.853931	12.4183
829.871662	11.7647
829.889393	11.7647
829.907124	9.47712
829.924856	9.80392
829.942587	7.84314
829.960319	7.84314
829.978051	14.0523
829.995783	13.7255
830.013515	5.55556
830.031247	4.24837
830.048980	7.84314
830.066713	7.84314
830.084446	9.47712
830.102179	7.51634
830.119912	8.82353
830.137646	8.49673
830.155380	6.86275
830.173114	6.53595
830.190848	7.18954
830.208582	11.7647
830.226316	9.47712
830.244051	12.0915
830.261786	16.3399
830.279521	20.915
830.297256	18.9542
830.314992	17.9739
830.332728	24.8366
830.350463	25.817
830.368199	19.6078
830.385936	21.8954
830.403672	23.2026
830.421409	19.9346
830.439145	16.0131
830.456882	16.3399
830.474620	12.7451
830.492357	12.4183
830.510094	16.0131
830.527832	12.7451
830.545570	11.7647
830.563308	9.80392
830.581047	12.4183
830.598785	10.1307
830.616524	8.16994
830.634263	12.4183
830.652002	13.3987
830.669741	9.80392
830.687480	7.18954
830.705220	3.26797
830.722960	6.86275
830.740700	11.1111
830.758440	9.80392
830.776180	11.4379
830.793921	9.47712
830.811662	7.51634
830.829403	10.4575
830.847144	10.4575
830.864885	10.7843
830.882627	9.80392
830.900368	10.7843
830.918110	12.0915
830.935852	12.0915
830.953595	7.18954
830.971337	2.61438
830.989080	7.51634
831.006823	9.47712
831.024566	7.84314
831.042309	6.86275
831.060052	7.51634
831.077796	7.51634
831.095540	9.15033
831.113284	12.7451
831.131028	16.3399
831.148772	11.1111
831.166517	10.1307
831.184262	12.0915
831.202007	8.16994
831.219752	9.15033
831.237497	7.51634
831.255242	8.49673
831.272988	6.20915
831.290734	11.1111
831.308480	11.7647
831.326226	11.1111
831.343973	16.0131
831.361719	12.7451
831.379466	14.0523
831.397213	17.6471
831.414960	18.6275
831.432708	18.9542
831.450455	16.6667
831.468203	13.3987
831.485951	10.4575
831.503699	8.16994
831.521448	11.7647
831.539196	12.7451
831.556945	14.7059
831.574694	14.0523
831.592443	10.1307
831.610192	12.7451
831.627942	9.15033
831.645691	11.1111
831.663441	15.6863
831.681191	20.5882
831.698942	14.0523
831.716692	9.15033
831.734443	14.0523
831.752193	15.3595
831.769944	17.3203
831.787696	15.3595
831.805447	12.0915
831.823199	10.7843
831.840950	7.51634
831.858702	4.24837
831.876454	8.49673
831.894207	10.4575
831.911959	10.7843
831.929712	10.4575
831.947465	10.7843
831.965218	10.1307
831.982971	7.18954
832.000725	6.86275
832.018478	12.7451
832.036232	11.7647
832.053986	9.15033
832.071740	11.7647
832.089495	6.86275
832.107249	7.84314
832.125004	10.7843
832.142759	15.0327
832.160514	11.4379
832.178270	5.88235
832.196025	3.59477
832.213781	9.80392
832.231537	14.3791
832.249293	11.7647
832.267049	12.0915
832.284806	8.49673
832.302562	5.22876
832.320319	6.53595
832.338076	15.0327
832.355833	16.0131
832.373591	17.9739
832.391349	20.5882
832.409106	23.2026
832.426864	13.3987
832.444623	8.49673
832.462381	8.16994
832.480140	15.3595
832.497898	22.2222
832.515657	25.4902
832.533416	19.6078
832.551176	10.1307
832.568935	9.80392
832.586695	17.9739
832.604455	19.9346
832.622215	15.3595
832.639975	12.4183
832.657736	12.4183
832.675496	12.0915
832.693257	8.49673
832.711018	6.20915
832.728779	7.84314
832.746541	5.88235
832.764302	11.4379
832.782064	12.7451
832.799826	11.1111
832.817588	5.22876
832.835351	6.53595
832.853113	4.57516
832.870876	9.15033
832.888639	7.84314
832.906402	8.49673
832.924165	5.55556
832.941929	4.90196
832.959693	6.53595
832.977456	14.7059
832.995221	19.281
833.012985	9.15033
833.030749	5.88235
833.048514	5.22876
833.066279	9.47712
833.084044	7.84314
833.101809	4.57516
833.119574	4.90196
833.137340	5.88235
833.155106	8.16994
833.172872	9.47712
833.190638	9.47712
833.208404	9.80392
833.226171	8.82353
833.243937	11.1111
833.261704	18.9542
833.279471	19.281
833.297239	15.6863
833.315006	20.5882
833.332774	19.6078
833.350542	17.6471
833.368310	16.6667
833.386078	14.3791
833.403846	20.2614
833.421615	17.9739
833.439384	9.15033
833.457153	11.4379
833.474922	16.0131
833.492691	12.0915
833.510461	12.7451
833.528231	13.0719
833.546001	12.0915
833.563771	11.7647
833.581541	18.6275
833.599311	19.281
833.617082	9.47712
833.634853	6.20915
833.652624	11.1111
833.670395	12.0915
833.688167	8.82353
833.705938	7.51634
833.723710	8.16994
833.741482	7.18954
833.759255	10.4575
833.777027	10.7843
833.794800	8.82353
833.812572	8.49673
833.830345	8.82353
833.848118	9.47712
833.865892	7.18954
833.883665	6.20915
833.901439	3.59477
833.919213	7.18954
833.936987	6.86275
833.954761	9.15033
833.972536	10.1307
833.990311	7.18954
834.008085	6.86275
834.025860	8.49673
834.043636	7.84314
834.061411	5.22876
834.079187	7.84314
834.096963	10.1307
834.114739	7.84314
834.132515	6.86275
834.150291	8.82353
834.168068	8.16994
834.185844	7.84314
834.203621	6.20915
834.221399	6.53595
834.239176	12.7451
834.256953	19.9346
834.274731	19.9346
834.292509	20.5882
834.310287	20.915
834.328065	23.5294
834.345844	21.8954
834.363622	19.9346
834.381401	19.9346
834.399180	12.4183
834.416960	11.4379
834.434739	13.7255
834.452519	15.6863
834.470298	14.7059
834.488078	14.3791
834.505858	15.0327
834.523639	17.9739
834.541419	16.0131
834.559200	16.0131
834.576981	17.3203
834.594762	15.6863
834.612543	11.4379
834.630325	9.80392
834.648107	9.80392
834.665888	10.1307
834.683671	12.4183
834.701453	12.7451
834.719235	9.15033
834.737018	13.0719
834.754801	15.3595
834.772584	13.0719
834.790367	9.47712
834.808150	11.1111
834.825934	11.1111
834.843718	8.49673
834.861502	11.4379
834.879286	11.7647
834.897070	7.18954
834.914855	6.86275
834.932639	7.18954
834.950424	6.53595
834.968209	7.51634
834.985995	11.4379
835.003780	8.49673
835.021566	4.57516
835.039352	6.20915
835.057138	11.7647
835.074924	12.0915
835.092710	10.7843
835.110497	8.16994
835.128284	7.18954
[truncated: 111,929 more rows]
