# Supplementary material for: Identification and tentative removal of collagen glue in Palaeolithic worked bone objects: implications for ZooMS and radiocarbon dating
Source: Sci Rep. 2023 Dec 13;13:22119. doi: 10.1038/s41598-023-49242-7 (PMC10719399; doi:10.1038/s41598-023-49242-7)
Supplement: Supplementary file 2 — Supplementary Information 2. [file 41598_2023_49242_MOESM2_ESM.zip › maldi raw files/MUSE20026.48_rc clean_1.txt]

799.960936	14.7059
799.978345	8.49673
799.995753	4.90196
800.013162	9.80392
800.030571	11.1111
800.047981	4.90196
800.065390	4.90196
800.082800	2.94118
800.100210	9.47712
800.117620	13.7255
800.135030	16.0131
800.152440	11.1111
800.169851	8.82353
800.187262	9.80392
800.204673	10.4575
800.222084	9.47712
800.239495	10.1307
800.256907	12.7451
800.274319	11.1111
800.291731	10.4575
800.309143	14.7059
800.326555	13.3987
800.343968	10.7843
800.361380	10.4575
800.378793	13.7255
800.396206	15.0327
800.413620	18.6275
800.431033	25.1634
800.448447	27.1242
800.465860	18.9542
800.483275	18.6275
800.500689	14.7059
800.518103	16.9935
800.535518	19.9346
800.552933	18.9542
800.570347	14.0523
800.587763	14.3791
800.605178	14.3791
800.622594	19.9346
800.640009	15.3595
800.657425	11.7647
800.674841	10.7843
800.692258	13.3987
800.709674	14.3791
800.727091	13.0719
800.744508	11.1111
800.761925	11.7647
800.779342	13.7255
800.796759	10.1307
800.814177	7.84314
800.831595	15.3595
800.849013	13.7255
800.866431	11.1111
800.883849	7.84314
800.901268	8.16994
800.918687	13.3987
800.936106	14.3791
800.953525	11.7647
800.970944	13.3987
800.988364	12.4183
801.005783	11.4379
801.023203	9.80392
801.040623	9.47712
801.058044	11.4379
801.075464	10.4575
801.092885	9.47712
801.110306	9.47712
801.127727	8.49673
801.145148	8.16994
801.162569	7.51634
801.179991	9.80392
801.197413	8.16994
801.214835	7.51634
801.232257	8.49673
801.249679	11.7647
801.267102	11.4379
801.284525	12.4183
801.301947	13.3987
801.319371	9.47712
801.336794	9.80392
801.354217	18.3007
801.371641	19.9346
801.389065	15.0327
801.406489	18.3007
801.423913	28.7582
801.441338	34.6405
801.458762	29.085
801.476187	20.915
801.493612	10.1307
801.511037	5.88235
801.528463	7.18954
801.545888	9.47712
801.563314	5.55556
801.580740	8.49673
801.598166	9.80392
801.615593	13.7255
801.633019	12.0915
801.650446	9.15033
801.667873	8.16994
801.685300	11.7647
801.702727	17.6471
801.720155	15.6863
801.737582	18.3007
801.755010	17.9739
801.772438	13.3987
801.789866	8.16994
801.807295	8.82353
801.824723	9.15033
801.842152	11.4379
801.859581	12.7451
801.877010	11.4379
801.894440	6.86275
801.911869	7.84314
801.929299	14.0523
801.946729	15.3595
801.964159	10.1307
801.981590	9.80392
801.999020	10.7843
802.016451	5.88235
802.033882	4.57516
802.051313	8.16994
802.068744	8.49673
802.086175	7.84314
802.103607	6.86275
802.121039	5.22876
802.138471	6.20915
802.155903	6.20915
802.173336	10.4575
802.190768	13.3987
802.208201	12.4183
802.225634	16.9935
802.243067	15.6863
802.260500	11.7647
802.277934	6.20915
802.295368	13.7255
802.312802	17.9739
802.330236	18.9542
802.347670	15.3595
802.365104	13.7255
802.382539	19.6078
802.399974	18.3007
802.417409	18.9542
802.434844	25.1634
802.452280	23.8562
802.469715	16.0131
802.487151	13.3987
802.504587	7.51634
802.522023	11.4379
802.539460	9.47712
802.556896	6.86275
802.574333	11.7647
802.591770	14.3791
802.609207	14.3791
802.626644	15.6863
802.644082	10.4575
802.661520	6.86275
802.678958	6.20915
802.696396	13.7255
802.713834	19.9346
802.731272	14.7059
802.748711	12.4183
802.766150	9.15033
802.783589	7.51634
802.801028	8.16994
802.818468	7.51634
802.835907	9.47712
802.853347	8.82353
802.870787	6.20915
802.888227	15.3595
802.905667	16.3399
802.923108	10.4575
802.940549	7.18954
802.957990	4.24837
802.975431	3.26797
802.992872	6.53595
803.010314	4.57516
803.027755	4.90196
803.045197	3.26797
803.062639	7.18954
803.080081	4.90196
803.097524	7.18954
803.114967	6.20915
803.132409	1.96078
803.149852	3.59477
803.167296	10.7843
803.184739	17.3203
803.202183	14.3791
803.219626	6.53595
803.237070	8.49673
803.254514	8.16994
803.271959	10.7843
803.289403	15.3595
803.306848	10.4575
803.324293	10.7843
803.341738	8.16994
803.359183	14.0523
803.376629	22.549
803.394074	25.4902
803.411520	24.8366
803.428966	22.8758
803.446413	22.8758
803.463859	20.5882
803.481306	20.5882
803.498752	11.1111
803.516199	16.6667
803.533647	21.8954
803.551094	12.4183
803.568541	17.3203
803.585989	14.3791
803.603437	7.18954
803.620885	8.82353
803.638334	13.0719
803.655782	12.7451
803.673231	11.7647
803.690680	11.4379
803.708129	12.4183
803.725578	10.1307
803.743027	12.0915
803.760477	11.4379
803.777927	11.4379
803.795377	9.47712
803.812827	16.6667
803.830278	16.6667
803.847728	7.84314
803.865179	13.7255
803.882630	16.0131
803.900081	13.0719
803.917532	12.7451
803.934984	10.1307
803.952436	5.88235
803.969888	11.7647
803.987340	13.7255
804.004792	9.15033
804.022244	11.7647
804.039697	13.0719
804.057150	12.0915
804.074603	8.82353
804.092056	10.1307
804.109510	14.0523
804.126963	9.80392
804.144417	6.53595
804.161871	9.47712
804.179325	9.47712
804.196780	12.4183
804.214234	15.0327
804.231689	13.7255
804.249144	11.4379
804.266599	11.1111
804.284054	11.4379
804.301510	16.0131
804.318966	24.183
804.336422	29.085
804.353878	30.0654
804.371334	24.5098
804.388790	19.9346
804.406247	26.1438
804.423704	20.2614
804.441161	14.7059
804.458618	8.82353
804.476075	13.7255
804.493533	15.6863
804.510991	13.0719
804.528449	19.9346
804.545907	17.3203
804.563365	10.7843
804.580824	10.1307
804.598283	12.0915
804.615742	14.7059
804.633201	14.3791
804.650660	9.80392
804.668119	11.7647
804.685579	13.0719
804.703039	8.82353
804.720499	14.0523
804.737959	16.0131
804.755420	15.0327
804.772880	12.4183
804.790341	11.7647
804.807802	16.6667
804.825263	16.0131
804.842725	13.0719
804.860186	8.16994
804.877648	8.82353
804.895110	13.3987
804.912572	15.3595
804.930035	7.84314
804.947497	6.86275
804.964960	7.84314
804.982423	6.20915
804.999886	11.4379
805.017349	11.4379
805.034813	7.18954
805.052276	10.1307
805.069740	9.47712
805.087204	8.16994
805.104668	10.4575
805.122133	12.4183
805.139597	8.82353
805.157062	12.4183
805.174527	7.51634
805.191992	5.22876
805.209458	6.20915
805.226923	10.1307
805.244389	11.7647
805.261855	8.16994
805.279321	6.86275
805.296787	13.7255
805.314254	11.1111
805.331721	12.0915
805.349187	13.7255
805.366654	21.2418
805.384122	20.2614
805.401589	24.8366
805.419057	29.7386
805.436525	26.7974
805.453993	17.9739
805.471461	17.9739
805.488929	23.5294
805.506398	26.7974
805.523867	16.0131
805.541336	15.6863
805.558805	11.7647
805.576274	8.16994
805.593744	16.3399
805.611213	25.1634
805.628683	29.7386
805.646153	23.5294
805.663624	16.6667
805.681094	11.4379
805.698565	6.86275
805.716036	8.16994
805.733507	6.86275
805.750978	9.15033
805.768449	8.82353
805.785921	9.80392
805.803393	12.7451
805.820865	19.281
805.838337	13.7255
805.855809	7.84314
805.873282	3.26797
805.890755	3.26797
805.908228	6.20915
805.925701	7.51634
805.943174	8.49673
805.960648	11.1111
805.978121	14.0523
805.995595	8.49673
806.013069	6.53595
806.030543	10.4575
806.048018	13.3987
806.065493	14.3791
806.082967	13.3987
806.100442	13.0719
806.117918	7.84314
806.135393	4.57516
806.152869	5.55556
806.170344	6.53595
806.187820	10.4575
806.205297	12.0915
806.222773	9.15033
806.240249	5.22876
806.257726	11.4379
806.275203	19.9346
806.292680	22.2222
806.310157	19.6078
806.327635	19.281
806.345113	18.9542
806.362591	23.8562
806.380069	26.1438
806.397547	30.719
806.415025	40.1961
806.432504	41.8301
806.449983	31.0458
806.467462	33.3333
806.484941	33.0065
806.502420	24.183
806.519900	17.6471
806.537380	12.4183
806.554860	11.7647
806.572340	14.3791
806.589820	18.6275
806.607301	19.281
806.624781	14.7059
806.642262	8.82353
806.659743	17.3203
806.677225	19.6078
806.694706	19.281
806.712188	13.3987
806.729669	14.3791
806.747152	16.3399
806.764634	10.7843
806.782116	11.7647
806.799599	11.1111
806.817082	9.80392
806.834565	6.20915
806.852048	7.51634
806.869531	8.49673
806.887015	9.15033
806.904498	11.4379
806.921982	11.4379
806.939466	10.7843
806.956951	9.15033
806.974435	8.82353
806.991920	12.4183
807.009405	16.0131
807.026890	16.0131
807.044375	12.0915
807.061861	11.1111
807.079346	8.82353
807.096832	5.55556
807.114318	5.88235
807.131804	5.55556
807.149291	4.90196
807.166777	3.26797
807.184264	6.20915
807.201751	7.51634
807.219238	7.18954
807.236725	8.16994
807.254213	9.80392
807.271701	12.0915
807.289189	12.7451
807.306677	12.7451
807.324165	14.0523
807.341653	10.7843
807.359142	10.4575
807.376631	16.3399
807.394120	17.6471
807.411609	19.6078
807.429099	22.2222
807.446588	25.4902
807.464078	23.2026
807.481568	15.0327
807.499058	14.3791
807.516549	11.1111
807.534039	13.0719
807.551530	15.0327
807.569021	16.0131
807.586512	16.3399
807.604003	15.3595
807.621495	13.3987
807.638986	11.4379
807.656478	9.47712
807.673970	7.51634
807.691463	14.7059
807.708955	14.3791
807.726448	14.3791
807.743941	17.3203
807.761434	17.9739
807.778927	12.0915
807.796420	14.3791
807.813914	17.9739
807.831408	11.7647
807.848902	10.1307
807.866396	13.3987
807.883890	12.4183
807.901385	12.0915
807.918879	16.0131
807.936374	13.3987
807.953869	8.49673
807.971365	6.53595
807.988860	4.90196
808.006356	8.49673
808.023852	7.51634
808.041348	4.90196
808.058844	9.80392
808.076340	15.3595
808.093837	13.3987
808.111334	11.7647
808.128831	13.7255
808.146328	17.6471
808.163825	10.4575
808.181323	9.80392
808.198821	9.47712
808.216319	7.51634
808.233817	14.3791
808.251315	15.0327
808.268814	14.3791
808.286312	9.80392
808.303811	8.16994
808.321310	8.49673
808.338810	20.2614
808.356309	19.281
808.373809	14.7059
808.391309	10.1307
808.408809	19.9346
808.426309	26.4706
808.443809	23.8562
808.461310	14.7059
808.478811	13.7255
808.496312	14.0523
808.513813	19.6078
808.531314	15.6863
808.548816	14.0523
808.566317	9.80392
808.583819	10.7843
808.601321	14.7059
808.618824	11.7647
808.636326	6.86275
808.653829	8.82353
808.671332	13.7255
808.688835	17.3203
808.706338	19.281
808.723842	17.3203
808.741345	9.47712
808.758849	10.4575
808.776353	17.3203
808.793857	12.0915
808.811362	10.7843
808.828866	8.82353
808.846371	5.88235
808.863876	3.59477
808.881381	8.16994
808.898886	7.84314
808.916392	5.88235
808.933898	5.88235
808.951403	9.47712
808.968910	14.0523
808.986416	14.7059
809.003922	11.4379
809.021429	7.18954
809.038936	7.18954
809.056443	4.90196
809.073950	6.20915
809.091458	10.4575
809.108965	12.0915
809.126473	11.4379
809.143981	12.7451
809.161489	9.47712
809.178997	10.4575
809.196506	12.4183
809.214015	13.0719
809.231524	16.0131
809.249033	11.4379
809.266542	14.7059
809.284052	19.9346
809.301561	13.3987
809.319071	17.9739
809.336581	25.4902
809.354092	25.1634
809.371602	26.1438
809.389113	21.8954
809.406623	17.3203
809.424134	17.9739
809.441646	18.3007
809.459157	21.8954
809.476669	25.4902
809.494180	22.2222
809.511692	19.9346
809.529205	23.8562
809.546717	21.2418
809.564229	18.9542
809.581742	13.7255
809.599255	12.4183
809.616768	19.281
809.634281	26.7974
809.651795	25.1634
809.669309	16.9935
809.686822	9.47712
809.704336	11.1111
809.721851	14.0523
809.739365	19.281
809.756880	21.2418
809.774395	13.7255
809.791910	6.20915
809.809425	4.24837
809.826940	10.4575
809.844456	14.7059
809.861971	10.1307
809.879487	14.0523
809.897004	9.15033
809.914520	6.86275
809.932036	8.49673
809.949553	10.7843
809.967070	14.7059
809.984587	9.80392
810.002104	5.55556
810.019622	5.22876
810.037139	9.80392
810.054657	9.47712
810.072175	9.80392
810.089693	5.88235
810.107212	5.55556
810.124730	7.18954
810.142249	9.80392
810.159768	12.7451
810.177287	12.0915
810.194807	6.53595
810.212326	6.86275
810.229846	10.1307
810.247366	10.4575
810.264886	7.51634
810.282406	8.82353
810.299927	14.0523
810.317448	12.0915
810.334968	11.1111
810.352489	14.7059
810.370011	18.6275
810.387532	19.281
810.405054	14.3791
810.422576	19.9346
810.440098	29.085
810.457620	22.549
810.475142	16.9935
810.492665	16.9935
810.510187	17.9739
810.527710	15.0327
810.545234	18.9542
810.562757	11.7647
810.580280	12.7451
810.597804	14.7059
810.615328	19.6078
810.632852	18.6275
810.650376	18.9542
810.667901	14.7059
810.685426	11.1111
810.702950	9.47712
810.720475	7.51634
810.738001	12.4183
810.755526	16.9935
810.773052	18.9542
810.790577	19.281
810.808103	12.0915
810.825630	11.7647
810.843156	17.6471
810.860683	13.3987
810.878209	8.82353
810.895736	5.55556
810.913263	4.24837
810.930791	5.88235
810.948318	4.24837
810.965846	4.90196
810.983374	7.84314
811.000902	8.49673
811.018430	6.86275
811.035958	6.53595
811.053487	10.4575
811.071016	9.80392
811.088545	8.16994
811.106074	7.51634
811.123604	7.18954
811.141133	6.86275
811.158663	11.7647
811.176193	12.4183
811.193723	11.4379
811.211253	6.20915
811.228784	7.51634
811.246315	8.49673
811.263845	8.49673
811.281377	7.84314
811.298908	5.55556
811.316439	7.18954
811.333971	8.49673
811.351503	14.7059
811.369035	17.6471
811.386567	21.8954
811.404100	21.5686
811.421632	18.3007
811.439165	18.9542
811.456698	22.8758
811.474231	21.5686
811.491765	20.915
811.509298	21.8954
811.526832	15.6863
811.544366	10.4575
811.561900	9.47712
811.579434	8.49673
811.596969	7.18954
811.614503	11.4379
811.632038	13.0719
811.649573	13.3987
811.667109	17.6471
811.684644	19.281
811.702180	17.3203
811.719716	17.3203
811.737252	13.0719
811.754788	13.3987
811.772324	9.47712
811.789861	5.55556
811.807398	7.51634
811.824935	8.49673
811.842472	9.47712
811.860009	17.3203
811.877547	17.9739
811.895084	13.3987
811.912622	10.7843
811.930160	6.86275
811.947699	6.53595
811.965237	8.16994
811.982776	7.84314
812.000315	5.22876
812.017854	8.16994
812.035393	7.84314
812.052932	6.86275
812.070472	11.1111
812.088012	7.84314
812.105552	4.90196
812.123092	8.16994
812.140632	7.84314
812.158173	6.53595
812.175714	10.4575
812.193255	12.7451
812.210796	14.3791
812.228337	9.15033
812.245879	6.20915
812.263420	8.16994
812.280962	12.7451
812.298504	11.4379
812.316047	9.47712
812.333589	13.7255
812.351132	16.3399
812.368675	16.6667
812.386218	16.6667
812.403761	13.7255
812.421304	20.2614
812.438848	32.0261
812.456392	29.085
812.473936	27.1242
812.491480	16.0131
812.509024	15.0327
812.526569	17.9739
812.544113	17.9739
812.561658	17.6471
812.579203	19.6078
812.596749	19.6078
812.614294	16.0131
812.631840	13.7255
812.649386	12.4183
812.666932	16.3399
812.684478	16.0131
812.702025	11.7647
812.719571	9.80392
812.737118	10.1307
812.754665	7.18954
812.772212	7.84314
812.789760	5.88235
812.807307	7.18954
812.824855	15.0327
812.842403	13.3987
812.859951	10.1307
812.877499	15.6863
812.895048	17.6471
812.912597	16.6667
812.930146	10.1307
812.947695	4.57516
812.965244	2.28758
812.982793	5.55556
813.000343	11.1111
813.017893	8.49673
813.035443	7.18954
813.052993	9.80392
813.070544	6.86275
813.088094	1.96078
813.105645	5.88235
813.123196	4.90196
813.140747	6.53595
813.158299	11.4379
813.175850	12.0915
813.193402	8.82353
813.210954	11.4379
813.228506	13.3987
813.246058	12.7451
813.263611	11.4379
813.281163	7.51634
813.298716	10.1307
813.316269	11.1111
813.333823	12.0915
813.351376	19.6078
813.368930	19.6078
813.386484	16.0131
813.404038	24.5098
813.421592	25.4902
813.439146	19.6078
813.456701	20.2614
813.474256	25.1634
813.491811	20.915
813.509366	22.549
813.526921	25.817
813.544477	21.8954
813.562032	15.0327
813.579588	13.0719
813.597144	13.0719
813.614701	9.47712
813.632257	12.0915
813.649814	8.82353
813.667371	3.92157
813.684928	4.90196
813.702485	11.1111
813.720042	14.7059
813.737600	7.51634
813.755158	5.88235
813.772716	10.7843
813.790274	12.0915
813.807832	12.7451
813.825391	11.7647
813.842950	9.80392
813.860509	4.24837
813.878068	8.16994
813.895627	7.51634
813.913187	10.1307
813.930746	10.1307
813.948306	5.88235
813.965866	4.24837
813.983426	3.92157
814.000987	7.84314
814.018548	6.20915
814.036108	7.18954
814.053669	9.15033
814.071231	14.7059
814.088792	14.3791
814.106354	8.49673
814.123915	5.55556
814.141477	5.55556
814.159040	8.16994
814.176602	10.7843
814.194165	10.4575
814.211727	6.86275
814.229290	11.4379
814.246853	17.3203
814.264417	16.9935
814.281980	10.4575
814.299544	6.86275
814.317108	8.16994
814.334672	10.1307
814.352236	8.49673
814.369800	11.4379
814.387365	13.3987
814.404930	18.9542
814.422495	27.7778
814.440060	27.7778
814.457625	24.5098
814.475191	26.7974
814.492757	19.6078
814.510323	22.549
814.527889	17.9739
814.545455	9.47712
814.563022	10.4575
814.580588	12.7451
814.598155	9.47712
814.615722	8.49673
814.633290	8.16994
814.650857	8.82353
814.668425	15.3595
814.685993	18.6275
814.703561	15.6863
814.721129	16.6667
814.738697	17.9739
814.756266	9.80392
814.773835	8.82353
814.791404	11.4379
814.808973	11.7647
814.826542	8.82353
814.844112	5.22876
814.861682	9.15033
814.879251	11.7647
814.896822	9.47712
814.914392	6.86275
814.931962	12.4183
814.949533	11.4379
814.967104	11.4379
814.984675	12.0915
815.002246	13.7255
815.019818	11.1111
815.037389	10.4575
815.054961	11.4379
815.072533	10.1307
815.090105	6.20915
815.107678	6.53595
815.125250	4.90196
815.142823	6.20915
815.160396	12.0915
815.177969	11.7647
815.195543	8.49673
815.213116	9.80392
815.230690	16.6667
815.248264	16.0131
815.265838	13.3987
815.283412	11.7647
815.300987	13.3987
815.318561	13.3987
815.336136	9.80392
815.353711	10.4575
815.371286	14.0523
815.388862	10.7843
815.406438	9.47712
815.424013	17.9739
815.441589	18.9542
815.459165	13.0719
815.476742	16.6667
815.494318	22.2222
815.511895	17.9739
815.529472	11.1111
815.547049	8.16994
815.564627	8.49673
815.582204	10.7843
815.599782	11.1111
815.617360	13.3987
815.634938	11.7647
815.652516	10.4575
815.670094	17.9739
815.687673	15.3595
815.705252	10.1307
815.722831	7.84314
815.740410	12.0915
815.757990	11.4379
815.775569	9.15033
815.793149	6.53595
815.810729	7.51634
815.828309	4.90196
815.845889	6.86275
815.863470	7.18954
815.881051	6.53595
815.898632	9.80392
815.916213	14.3791
815.933794	16.0131
815.951376	10.7843
815.968957	6.20915
815.986539	9.47712
816.004121	10.7843
816.021703	8.49673
816.039286	9.15033
816.056868	8.49673
816.074451	5.88235
816.092034	4.90196
816.109617	3.59477
816.127201	8.49673
816.144784	8.49673
816.162368	11.4379
816.179952	12.7451
816.197536	9.47712
816.215121	7.18954
816.232705	10.7843
816.250290	11.7647
816.267875	7.84314
816.285460	6.53595
816.303045	6.86275
816.320631	7.18954
816.338216	14.0523
816.355802	19.9346
816.373388	23.2026
816.390974	17.9739
816.408561	15.3595
816.426147	18.9542
816.443734	21.2418
816.461321	19.281
816.478908	15.3595
816.496496	15.3595
816.514083	14.7059
816.531671	12.7451
816.549259	9.15033
816.566847	16.0131
816.584435	15.6863
816.602024	11.4379
816.619612	9.80392
816.637201	7.84314
816.654790	10.1307
816.672380	11.7647
816.689969	12.0915
816.707559	12.0915
816.725148	11.1111
816.742739	7.18954
816.760329	7.51634
816.777919	9.47712
816.795510	10.7843
816.813100	15.6863
816.830691	10.7843
816.848283	8.82353
816.865874	9.15033
816.883465	12.7451
816.901057	13.0719
816.918649	13.3987
816.936241	12.4183
816.953833	5.55556
816.971426	5.88235
816.989019	6.53595
817.006611	7.18954
817.024204	5.55556
817.041798	5.88235
817.059391	5.88235
817.076985	8.16994
817.094579	10.1307
817.112173	9.80392
817.129767	8.16994
817.147361	11.7647
817.164956	13.7255
817.182550	7.51634
817.200145	3.92157
817.217740	5.22876
817.235336	9.47712
817.252931	9.15033
817.270527	7.18954
817.288123	3.26797
817.305719	4.90196
817.323315	9.15033
817.340912	17.9739
817.358508	16.3399
817.376105	13.7255
817.393702	23.2026
817.411299	17.6471
817.428897	17.6471
817.446494	19.281
817.464092	15.3595
817.481690	14.7059
817.499288	13.0719
817.516887	12.0915
817.534485	10.1307
817.552084	15.0327
817.569683	12.7451
817.587282	11.7647
817.604881	13.7255
817.622481	17.6471
817.640080	19.281
817.657680	12.7451
817.675280	9.80392
817.692880	18.6275
817.710481	18.9542
817.728081	9.47712
817.745682	12.7451
817.763283	13.0719
817.780884	9.15033
817.798486	6.86275
817.816087	6.86275
817.833689	10.1307
817.851291	11.7647
817.868893	14.3791
817.886496	15.6863
817.904098	21.2418
817.921701	22.549
817.939304	14.0523
817.956907	5.88235
817.974510	5.55556
817.992114	7.18954
818.009717	10.1307
818.027321	15.0327
818.044925	12.4183
818.062529	12.4183
818.080134	13.7255
818.097738	14.7059
818.115343	13.3987
818.132948	10.7843
818.150553	7.84314
818.168159	12.0915
818.185764	16.0131
818.203370	8.49673
818.220976	9.80392
818.238582	13.7255
818.256188	14.7059
818.273795	10.1307
818.291401	6.53595
818.309008	4.90196
818.326615	2.61438
818.344223	4.90196
818.361830	9.15033
818.379438	10.4575
818.397045	13.7255
818.414653	9.80392
818.432262	12.4183
818.449870	18.6275
818.467479	19.6078
818.485087	14.3791
818.502696	16.0131
818.520305	16.3399
818.537915	21.8954
818.555524	20.2614
818.573134	13.0719
818.590744	11.1111
818.608354	12.7451
818.625964	7.84314
818.643575	8.82353
818.661185	13.0719
818.678796	12.0915
818.696407	8.82353
818.714019	12.4183
818.731630	10.4575
818.749242	7.51634
818.766853	4.90196
818.784465	6.86275
818.802078	5.55556
818.819690	8.82353
818.837302	9.47712
818.854915	5.55556
818.872528	5.88235
818.890141	6.53595
818.907755	8.82353
818.925368	15.0327
818.942982	13.3987
818.960596	8.82353
818.978210	8.16994
818.995824	12.0915
819.013438	13.0719
819.031053	9.80392
819.048668	6.86275
819.066283	7.84314
819.083898	6.86275
819.101513	8.49673
819.119129	10.1307
819.136745	7.51634
819.154361	3.59477
819.171977	7.18954
819.189593	9.47712
819.207210	6.53595
819.224827	4.90196
819.242443	8.16994
819.260061	9.47712
819.277678	9.47712
819.295295	14.3791
819.312913	13.7255
819.330531	11.7647
819.348149	12.7451
819.365767	14.7059
819.383386	11.1111
819.401004	12.0915
819.418623	12.0915
819.436242	16.9935
819.453861	19.281
819.471481	19.281
819.489100	14.3791
819.506720	12.0915
819.524340	7.84314
819.541960	9.47712
819.559580	12.7451
819.577201	15.0327
819.594821	10.1307
819.612442	7.84314
819.630063	11.7647
819.647685	12.7451
819.665306	10.7843
819.682928	11.7647
819.700550	11.4379
819.718172	14.7059
819.735794	14.0523
819.753416	8.82353
819.771039	8.16994
819.788662	5.22876
819.806285	6.86275
819.823908	10.1307
819.841531	11.7647
819.859155	10.4575
819.876778	12.4183
819.894402	14.3791
819.912026	16.0131
819.929651	14.0523
819.947275	11.1111
819.964900	13.0719
819.982525	19.281
820.000150	12.0915
820.017775	2.94118
820.035401	2.61438
820.053026	4.57516
820.070652	7.84314
820.088278	9.47712
820.105904	12.4183
820.123531	11.1111
820.141157	8.16994
820.158784	6.86275
820.176411	10.1307
820.194038	11.4379
820.211665	7.51634
820.229293	5.55556
820.246921	5.22876
820.264548	6.86275
820.282177	8.16994
820.299805	11.7647
820.317433	12.0915
820.335062	9.47712
820.352691	13.7255
820.370320	15.6863
820.387949	13.7255
820.405578	11.7647
820.423208	18.9542
820.440838	14.7059
820.458468	14.7059
820.476098	17.9739
820.493728	19.281
820.511359	19.9346
820.528990	14.3791
820.546621	13.0719
820.564252	11.7647
820.581883	11.4379
820.599515	11.4379
820.617146	12.4183
820.634778	14.0523
820.652410	15.0327
820.670042	14.7059
820.687675	12.7451
820.705307	9.80392
820.722940	11.1111
820.740573	15.6863
820.758207	14.0523
820.775840	12.7451
820.793473	10.4575
820.811107	8.49673
820.828741	7.18954
820.846375	13.0719
820.864010	16.6667
820.881644	10.1307
820.899279	7.18954
820.916914	7.51634
820.934549	11.4379
820.952184	12.4183
820.969820	7.51634
820.987455	7.51634
821.005091	6.53595
821.022727	5.55556
821.040364	5.55556
821.058000	9.15033
821.075637	12.4183
821.093273	9.47712
821.110910	11.7647
821.128548	13.0719
821.146185	9.47712
821.163822	8.49673
821.181460	9.47712
821.199098	6.53595
821.216736	7.18954
821.234375	8.49673
821.252013	6.86275
821.269652	6.86275
821.287291	11.1111
821.304930	11.4379
821.322569	12.0915
821.340208	16.6667
821.357848	21.8954
821.375488	16.3399
821.393128	11.7647
821.410768	18.9542
821.428409	20.2614
821.446049	27.451
821.463690	22.8758
821.481331	20.5882
821.498972	16.6667
821.516613	13.3987
821.534255	17.3203
821.551897	18.9542
821.569539	16.3399
821.587181	16.0131
821.604823	12.7451
821.622465	11.4379
821.640108	17.6471
821.657751	17.9739
821.675394	16.0131
821.693037	13.0719
821.710681	14.0523
821.728324	17.3203
821.745968	13.3987
821.763612	10.4575
821.781256	8.16994
821.798901	11.4379
821.816545	17.3203
821.834190	15.6863
821.851835	14.7059
821.869480	16.0131
821.887126	16.9935
821.904771	11.7647
821.922417	12.0915
821.940063	12.4183
821.957709	10.7843
821.975355	7.18954
821.993001	3.92157
822.010648	3.26797
822.028295	7.84314
822.045942	10.7843
822.063589	8.82353
822.081237	6.53595
822.098884	5.88235
822.116532	8.49673
822.134180	9.47712
822.151828	4.90196
822.169476	4.24837
822.187125	6.20915
822.204774	12.7451
822.222423	19.9346
822.240072	14.7059
822.257721	9.80392
822.275371	15.6863
822.293020	16.3399
822.310670	10.7843
822.328320	12.4183
822.345970	17.9739
822.363621	22.549
822.381272	26.4706
822.398922	26.1438
822.416573	19.9346
822.434225	17.6471
822.451876	16.6667
822.469528	22.2222
822.487179	26.1438
822.504831	17.9739
822.522483	11.1111
822.540136	9.15033
822.557788	15.0327
822.575441	19.281
822.593094	14.7059
822.610747	10.4575
822.628400	15.0327
822.646054	15.3595
822.663707	11.7647
822.681361	8.82353
822.699015	12.4183
822.716670	10.7843
822.734324	5.55556
822.751979	8.16994
822.769633	14.0523
822.787288	21.5686
822.804944	17.9739
822.822599	11.7647
822.840254	10.4575
822.857910	12.0915
822.875566	9.47712
822.893222	13.7255
822.910879	13.7255
822.928535	9.80392
822.946192	14.7059
822.963849	14.0523
822.981506	9.15033
822.999163	3.59477
823.016820	8.82353
823.034478	11.4379
823.052136	10.1307
823.069794	9.15033
823.087452	6.86275
823.105111	10.1307
823.122769	6.53595
823.140428	9.47712
823.158087	10.4575
823.175746	12.7451
823.193405	15.3595
823.211065	9.80392
823.228725	4.90196
823.246385	5.22876
823.264045	5.88235
823.281705	5.88235
823.299365	4.90196
823.317026	7.18954
823.334687	12.4183
823.352348	14.7059
823.370009	14.0523
823.387671	17.3203
823.405332	26.4706
823.422994	31.6993
823.440656	34.9673
823.458318	36.2745
823.475981	31.3726
823.493643	30.3922
823.511306	31.6993
823.528969	26.4706
823.546632	23.8562
823.564295	24.8366
823.581959	27.451
823.599623	27.451
823.617286	16.3399
823.634951	11.4379
823.652615	12.7451
823.670279	17.9739
823.687944	16.6667
823.705609	14.7059
823.723274	13.3987
823.740939	10.1307
823.758604	11.7647
823.776270	9.80392
823.793936	10.1307
823.811602	10.4575
823.829268	6.53595
823.846934	4.24837
823.864601	6.20915
823.882268	8.16994
823.899934	9.47712
823.917602	10.1307
823.935269	6.20915
823.952936	14.0523
823.970604	17.6471
823.988272	14.0523
824.005940	13.0719
824.023608	12.4183
824.041277	15.3595
824.058945	13.0719
824.076614	6.53595
824.094283	10.7843
824.111952	11.4379
824.129622	7.84314
824.147291	7.51634
824.164961	9.80392
824.182631	6.53595
824.200301	3.92157
824.217971	4.90196
824.235642	9.80392
824.253313	10.4575
824.270984	9.47712
824.288655	11.7647
824.306326	9.15033
824.323997	12.4183
824.341669	22.549
824.359341	19.281
824.377013	16.0131
824.394685	26.1438
824.412358	28.1046
824.430030	23.2026
824.447703	19.281
824.465376	18.9542
824.483049	21.5686
824.500723	25.817
824.518396	20.5882
824.536070	15.0327
824.553744	13.0719
824.571418	21.2418
824.589092	19.281
824.606767	15.6863
824.624441	7.51634
824.642116	8.16994
824.659791	13.0719
824.677467	18.9542
824.695142	19.281
824.712818	11.1111
824.730493	8.82353
824.748169	14.3791
824.765846	12.0915
824.783522	10.1307
824.801199	8.82353
824.818875	10.1307
824.836552	14.7059
824.854230	12.7451
824.871907	9.15033
824.889584	10.7843
824.907262	16.0131
824.924940	13.7255
824.942618	8.49673
824.960296	7.51634
824.977975	9.15033
824.995654	14.0523
825.013332	10.1307
825.031011	9.15033
825.048691	8.49673
825.066370	6.20915
825.084050	9.80392
825.101730	16.0131
825.119410	11.7647
825.137090	7.51634
825.154770	9.15033
825.172451	9.15033
825.190131	9.80392
825.207812	12.0915
825.225494	9.15033
825.243175	9.15033
825.260856	14.3791
825.278538	10.1307
825.296220	15.0327
825.313902	18.3007
825.331584	17.3203
825.349267	24.183
825.366949	26.1438
825.384632	27.1242
825.402315	18.9542
825.419998	9.80392
825.437682	10.4575
825.455365	13.7255
825.473049	19.6078
825.490733	23.8562
825.508417	16.6667
825.526102	16.6667
825.543786	18.9542
825.561471	16.9935
825.579156	17.3203
825.596841	10.4575
825.614526	8.16994
825.632212	5.88235
825.649897	8.16994
825.667583	11.7647
825.685269	11.7647
825.702956	7.84314
825.720642	12.0915
825.738329	11.1111
825.756015	7.18954
825.773702	6.20915
825.791390	8.16994
825.809077	11.4379
825.826765	6.53595
825.844452	7.18954
825.862140	9.15033
825.879828	10.1307
825.897517	9.80392
825.915205	7.51634
825.932894	5.22876
825.950583	8.82353
825.968272	11.4379
825.985961	9.47712
826.003651	5.55556
826.021340	6.53595
826.039030	11.4379
826.056720	13.0719
826.074410	16.3399
826.092101	12.7451
826.109792	11.1111
826.127482	10.1307
826.145173	5.88235
826.162864	6.20915
826.180556	13.3987
826.198247	15.0327
826.215939	8.49673
826.233631	9.47712
826.251323	12.0915
826.269015	10.7843
826.286708	6.53595
826.304401	10.4575
826.322093	16.9935
826.339787	15.3595
826.357480	9.47712
826.375173	10.7843
826.392867	13.0719
826.410561	17.3203
826.428255	18.9542
826.445949	16.0131
826.463643	19.6078
826.481338	23.8562
826.499033	23.5294
826.516728	17.9739
826.534423	11.4379
826.552118	7.84314
826.569814	8.82353
826.587509	12.4183
826.605205	17.3203
826.622901	14.7059
826.640598	12.0915
826.658294	10.7843
826.675991	10.1307
826.693688	3.92157
826.711385	7.51634
826.729082	15.3595
826.746779	21.8954
826.764477	17.9739
826.782175	13.7255
826.799873	11.1111
826.817571	15.0327
826.835269	18.3007
826.852968	15.3595
826.870667	14.7059
826.888366	9.15033
826.906065	8.49673
826.923764	8.82353
826.941463	8.16994
826.959163	7.18954
826.976863	6.86275
826.994563	6.86275
827.012263	10.1307
827.029964	13.7255
827.047664	12.0915
827.065365	8.16994
827.083066	6.86275
827.100768	12.0915
827.118469	18.6275
827.136171	16.6667
827.153872	9.15033
827.171574	6.20915
827.189276	9.80392
827.206979	7.84314
827.224681	7.84314
827.242384	7.84314
827.260087	6.53595
827.277790	7.18954
827.295493	11.1111
827.313197	20.5882
827.330900	20.5882
827.348604	18.9542
827.366308	14.3791
827.384013	21.2418
827.401717	25.817
827.419422	22.8758
827.437126	20.915
827.454831	21.5686
827.472537	18.6275
827.490242	13.3987
827.507948	12.7451
827.525653	13.0719
827.543359	8.82353
827.561065	11.1111
827.578772	11.4379
827.596478	7.18954
827.614185	5.88235
827.631892	10.1307
827.649599	14.7059
827.667306	14.3791
827.685014	13.0719
827.702721	19.9346
827.720429	18.6275
827.738137	13.3987
827.755845	16.0131
827.773554	16.0131
827.791262	9.47712
827.808971	15.0327
827.826680	18.3007
827.844389	15.3595
827.862099	16.0131
827.879808	15.6863
827.897518	9.80392
827.915228	10.1307
827.932938	8.82353
827.950648	8.16994
827.968359	9.47712
827.986070	11.4379
828.003780	14.0523
828.021491	8.49673
828.039203	6.86275
828.056914	13.0719
828.074626	16.0131
828.092338	9.47712
828.110050	3.92157
828.127762	2.61438
828.145474	6.20915
828.163187	10.4575
828.180900	10.1307
828.198612	12.0915
828.216326	14.3791
828.234039	11.4379
828.251752	7.51634
828.269466	7.84314
828.287180	15.3595
828.304894	14.0523
828.322608	14.3791
828.340323	15.6863
828.358038	20.2614
828.375752	21.8954
828.393467	17.9739
828.411183	16.3399
828.428898	17.3203
828.446614	16.0131
828.464330	18.3007
828.482046	25.4902
828.499762	26.4706
828.517478	21.8954
828.535195	16.9935
828.552911	13.0719
828.570628	9.47712
828.588345	12.4183
828.606063	13.0719
828.623780	13.3987
828.641498	11.7647
828.659216	9.80392
828.676934	9.80392
828.694652	14.3791
828.712371	9.47712
828.730089	5.88235
828.747808	6.53595
828.765527	9.47712
828.783246	14.0523
828.800966	15.0327
828.818685	11.7647
828.836405	9.80392
828.854125	11.4379
828.871845	12.7451
828.889565	9.15033
828.907286	13.3987
828.925007	14.7059
828.942728	12.0915
828.960449	6.53595
828.978170	5.55556
828.995892	3.92157
829.013613	3.59477
829.031335	3.59477
829.049057	6.20915
829.066779	8.82353
829.084502	4.57516
829.102224	4.57516
829.119947	5.55556
829.137670	4.90196
829.155393	2.94118
829.173117	4.24837
829.190840	6.53595
829.208564	9.15033
829.226288	6.53595
829.244012	6.20915
829.261736	9.47712
829.279461	11.4379
829.297186	12.4183
829.314911	17.6471
829.332636	18.3007
829.350361	16.3399
829.368086	17.3203
829.385812	12.0915
829.403538	10.1307
829.421264	18.3007
829.438990	13.3987
829.456716	8.49673
829.474443	16.3399
829.492170	23.2026
829.509897	24.183
829.527624	30.0654
829.545351	25.817
829.563079	17.6471
829.580807	13.3987
829.598535	9.80392
829.616263	6.53595
829.633991	9.15033
829.651719	13.7255
829.669448	15.0327
829.687177	8.49673
829.704906	4.57516
829.722635	9.47712
829.740365	12.7451
829.758094	9.80392
829.775824	7.51634
829.793554	9.80392
829.811284	9.15033
829.829015	7.51634
829.846745	7.84314
829.864476	13.7255
829.882207	14.0523
829.899938	11.1111
829.917669	7.84314
829.935401	7.84314
829.953133	8.49673
829.970865	8.16994
829.988597	12.0915
830.006329	14.0523
830.024061	10.4575
830.041794	10.7843
830.059527	9.47712
830.077260	10.7843
830.094993	10.1307
830.112727	13.7255
830.130460	12.4183
830.148194	11.7647
830.165928	1.96078
830.183662	3.26797
830.201397	6.20915
830.219131	10.4575
830.236866	10.4575
830.254601	6.86275
830.272336	10.1307
830.290071	14.3791
830.307807	16.0131
830.325542	11.4379
830.343278	14.7059
830.361014	16.3399
830.378751	15.6863
830.396487	24.8366
830.414224	29.085
830.431960	29.4118
830.449697	25.4902
830.467435	18.3007
830.485172	17.6471
830.502910	23.5294
830.520647	14.7059
830.538385	15.3595
830.556124	16.0131
830.573862	13.7255
830.591600	10.1307
830.609339	9.80392
830.627078	10.7843
830.644817	9.15033
830.662556	11.4379
830.680296	16.9935
830.698036	12.7451
830.715775	7.18954
830.733515	6.53595
830.751256	10.1307
830.768996	9.15033
830.786737	9.47712
830.804477	9.47712
830.822218	10.7843
830.839960	8.16994
830.857701	7.18954
830.875443	4.90196
830.893184	9.80392
830.910926	8.49673
830.928668	7.51634
830.946411	10.4575
830.964153	13.3987
830.981896	9.47712
830.999639	9.47712
831.017382	5.22876
831.035125	6.53595
831.052869	8.16994
831.070612	10.7843
831.088356	8.49673
831.106100	6.53595
831.123844	7.51634
831.141589	9.80392
831.159333	7.84314
831.177078	8.82353
831.194823	9.15033
831.212568	8.49673
831.230314	5.88235
831.248059	8.82353
831.265805	11.1111
831.283551	8.49673
831.301297	8.16994
831.319043	9.47712
831.336790	13.7255
831.354536	14.3791
831.372283	14.7059
831.390030	20.2614
831.407777	19.6078
831.425525	27.7778
831.443273	26.7974
831.461020	18.9542
831.478768	13.0719
831.496517	9.15033
831.514265	11.4379
831.532013	9.47712
831.549762	6.53595
831.567511	6.53595
831.585260	8.16994
831.603010	11.4379
831.620759	12.4183
831.638509	12.4183
831.656259	13.7255
831.674009	8.16994
831.691759	8.82353
831.709510	11.4379
831.727260	11.7647
831.745011	13.0719
831.762762	11.4379
831.780513	8.49673
831.798265	12.4183
831.816016	11.7647
831.833768	8.49673
831.851520	16.6667
831.869272	18.3007
831.887025	17.6471
831.904777	9.80392
831.922530	7.18954
831.940283	7.51634
831.958036	8.16994
831.975789	7.84314
831.993543	7.51634
832.011296	8.82353
832.029050	6.20915
832.046804	7.84314
832.064559	8.16994
832.082313	9.15033
832.100068	12.0915
832.117822	9.47712
832.135577	9.47712
832.153333	7.18954
832.171088	11.7647
832.188844	13.0719
832.206599	14.7059
832.224355	14.0523
832.242112	12.7451
832.259868	3.92157
832.277624	7.84314
832.295381	8.16994
832.313138	12.4183
832.330895	14.0523
832.348652	14.7059
832.366410	10.1307
832.384168	7.18954
832.401925	12.7451
832.419683	14.0523
832.437442	20.2614
832.455200	22.2222
832.472959	14.0523
832.490717	11.7647
832.508476	13.0719
832.526236	15.0327
832.543995	13.3987
832.561755	14.0523
832.579514	7.84314
832.597274	5.88235
832.615034	7.18954
832.632795	11.1111
832.650555	12.0915
832.668316	14.7059
832.686077	11.4379
832.703838	7.84314
832.721599	9.15033
832.739361	8.82353
832.757122	9.15033
832.774884	11.1111
832.792646	13.3987
832.810408	15.3595
832.828171	15.3595
832.845933	8.82353
832.863696	9.47712
832.881459	9.47712
832.899222	8.16994
832.916985	4.90196
832.934749	4.90196
832.952513	8.49673
832.970277	8.49673
832.988041	8.16994
833.005805	11.1111
833.023569	8.82353
833.041334	7.51634
833.059099	7.51634
833.076864	8.82353
833.094629	8.49673
833.112395	7.18954
833.130160	7.84314
833.147926	8.82353
833.165692	10.4575
833.183458	14.3791
833.201225	10.7843
833.218991	6.53595
833.236758	10.1307
833.254525	13.7255
833.272292	14.7059
833.290059	10.1307
833.307827	9.80392
833.325595	14.0523
833.343363	19.281
833.361131	22.8758
833.378899	16.0131
833.396667	10.7843
833.414436	11.1111
833.432205	14.7059
833.449974	16.6667
833.467743	16.9935
833.485512	15.3595
833.503282	9.47712
833.521052	7.18954
833.538822	11.7647
833.556592	14.7059
833.574362	14.0523
833.592133	11.4379
833.609904	14.3791
833.627675	10.7843
833.645446	6.86275
833.663217	10.4575
833.680988	10.7843
833.698760	13.7255
833.716532	15.6863
833.734304	11.1111
833.752076	10.1307
833.769849	8.82353
833.787621	10.1307
833.805394	7.18954
833.823167	11.1111
833.840940	12.4183
833.858714	11.4379
833.876487	15.6863
833.894261	18.6275
833.912035	13.0719
833.929809	7.84314
833.947584	6.20915
833.965358	5.22876
833.983133	5.22876
834.000908	11.4379
834.018683	9.80392
834.036458	9.47712
834.054233	6.53595
834.072009	5.22876
834.089785	4.24837
834.107561	5.22876
834.125337	8.49673
834.143114	8.82353
834.160890	5.22876
834.178667	5.88235
834.196444	9.80392
834.214221	7.51634
834.231999	5.22876
834.249776	10.4575
834.267554	13.3987
834.285332	9.47712
834.303110	8.16994
834.320888	7.18954
834.338667	6.53595
834.356445	12.4183
834.374224	17.6471
834.392003	16.9935
834.409783	14.7059
834.427562	16.3399
834.445342	18.9542
834.463122	13.0719
834.480902	15.0327
834.498682	10.7843
834.516462	11.4379
834.534243	14.7059
834.552024	12.7451
834.569804	10.1307
834.587586	16.0131
834.605367	16.9935
834.623148	9.80392
834.640930	6.53595
834.658712	8.16994
834.676494	9.47712
834.694277	6.53595
834.712059	7.84314
834.729842	7.18954
834.747625	8.16994
834.765408	7.84314
834.783191	7.84314
834.800974	8.82353
834.818758	6.20915
834.836542	8.82353
834.854326	8.16994
834.872110	6.53595
834.889894	9.15033
834.907679	11.7647
834.925463	11.4379
834.943248	11.1111
834.961034	7.51634
834.978819	9.15033
834.996604	9.15033
835.014390	6.53595
835.032176	5.55556
835.049962	8.16994
835.067748	10.7843
835.085535	12.7451
835.103321	11.4379
835.121108	13.7255
835.138895	10.1307
[truncated: 111,928 more rows]
