# Supplementary material for: Identification and tentative removal of collagen glue in Palaeolithic worked bone objects: implications for ZooMS and radiocarbon dating
Source: Sci Rep. 2023 Dec 13;13:22119. doi: 10.1038/s41598-023-49242-7 (PMC10719399; doi:10.1038/s41598-023-49242-7)
Supplement: Supplementary file 2 — Supplementary Information 2. [file 41598_2023_49242_MOESM2_ESM.zip › maldi raw files/MUSE20026.48_rc clean_2.txt]

799.963017	12.0915
799.980426	9.15033
799.997834	7.84314
800.015243	14.0523
800.032652	23.8562
800.050062	19.281
800.067471	11.7647
800.084881	9.80392
800.102291	8.49673
800.119701	9.80392
800.137111	10.1307
800.154522	15.6863
800.171932	18.9542
800.189343	18.3007
800.206754	12.4183
800.224166	7.18954
800.241577	10.4575
800.258989	13.0719
800.276400	13.3987
800.293812	12.4183
800.311225	17.3203
800.328637	17.9739
800.346049	20.915
800.363462	17.3203
800.380875	23.8562
800.398288	23.5294
800.415702	13.7255
800.433115	22.8758
800.450529	35.6209
800.467943	37.5817
800.485357	33.0065
800.502771	25.4902
800.520185	16.9935
800.537600	12.7451
800.555015	12.7451
800.572430	19.281
800.589845	18.9542
800.607261	18.6275
800.624676	20.2614
800.642092	13.7255
800.659508	10.1307
800.676924	17.3203
800.694340	23.8562
800.711757	16.3399
800.729174	10.1307
800.746591	9.47712
800.764008	9.47712
800.781425	13.3987
800.798842	11.7647
800.816260	7.84314
800.833678	8.82353
800.851096	12.0915
800.868514	17.6471
800.885933	23.2026
800.903351	18.6275
800.920770	22.2222
800.938189	15.6863
800.955608	7.18954
800.973028	8.49673
800.990447	11.1111
801.007867	8.16994
801.025287	15.0327
801.042707	18.9542
801.060127	16.3399
801.077548	13.0719
801.094969	12.7451
801.112390	16.3399
801.129811	16.6667
801.147232	10.7843
801.164653	8.82353
801.182075	7.84314
801.199497	15.6863
801.216919	18.9542
801.234341	17.6471
801.251764	16.0131
801.269186	16.3399
801.286609	15.6863
801.304032	14.7059
801.321455	14.7059
801.338878	14.7059
801.356302	15.0327
801.373726	13.0719
801.391150	16.9935
801.408574	15.6863
801.425998	15.6863
801.443422	17.9739
801.460847	21.8954
801.478272	17.6471
801.495697	14.0523
801.513122	15.3595
801.530548	17.6471
801.547973	15.0327
801.565399	11.1111
801.582825	9.47712
801.600251	10.7843
801.617678	12.7451
801.635104	15.3595
801.652531	17.9739
801.669958	10.4575
801.687385	10.7843
801.704813	11.7647
801.722240	12.4183
801.739668	15.6863
801.757096	17.9739
801.774524	17.6471
801.791952	16.9935
801.809381	8.82353
801.826809	11.4379
801.844238	10.7843
801.861667	13.0719
801.879096	11.4379
801.896526	7.51634
801.913955	6.20915
801.931385	1.96078
801.948815	2.61438
801.966245	5.88235
801.983676	7.18954
802.001106	11.1111
802.018537	12.4183
802.035968	9.15033
802.053399	7.51634
802.070830	8.49673
802.088262	8.49673
802.105694	6.20915
802.123125	10.7843
802.140557	18.6275
802.157990	17.3203
802.175422	12.7451
802.192855	16.6667
802.210288	18.9542
802.227721	19.6078
802.245154	12.7451
802.262587	10.4575
802.280021	9.15033
802.297455	9.47712
802.314889	16.3399
802.332323	21.5686
802.349757	18.3007
802.367192	16.3399
802.384626	18.9542
802.402061	21.8954
802.419496	23.8562
802.436932	21.2418
802.454367	17.6471
802.471803	16.9935
802.489239	20.5882
802.506675	19.281
802.524111	14.0523
802.541547	11.4379
802.558984	9.15033
802.576421	16.9935
802.593858	21.2418
802.611295	25.1634
802.628732	22.8758
802.646170	15.3595
802.663608	14.0523
802.681046	12.4183
802.698484	9.15033
802.715922	9.80392
802.733361	13.7255
802.750799	7.18954
802.768238	9.47712
802.785677	11.4379
802.803116	11.1111
802.820556	12.4183
802.837996	10.7843
802.855435	5.88235
802.872875	6.86275
802.890316	4.90196
802.907756	7.18954
802.925197	11.1111
802.942637	12.0915
802.960078	10.4575
802.977520	10.7843
802.994961	10.1307
803.012402	10.7843
803.029844	8.49673
803.047286	12.4183
803.064728	11.4379
803.082171	10.4575
803.099613	8.49673
803.117056	12.0915
803.134499	12.7451
803.151942	11.1111
803.169385	12.4183
803.186828	16.9935
803.204272	16.9935
803.221716	10.1307
803.239160	6.53595
803.256604	10.7843
803.274048	11.1111
803.291493	11.1111
803.308938	10.7843
803.326383	10.4575
803.343828	13.0719
803.361273	23.2026
803.378719	29.085
803.396164	27.7778
803.413610	23.2026
803.431056	24.183
803.448503	24.183
803.465949	15.6863
803.483396	15.6863
803.500843	20.2614
803.518290	24.8366
803.535737	29.4118
803.553184	23.5294
803.570632	20.5882
803.588080	16.0131
803.605528	17.3203
803.622976	21.2418
803.640424	12.4183
803.657873	6.53595
803.675321	9.15033
803.692770	11.7647
803.710219	13.7255
803.727669	11.4379
803.745118	10.1307
803.762568	8.49673
803.780018	14.3791
803.797468	19.6078
803.814918	17.3203
803.832369	14.0523
803.849819	16.9935
803.867270	16.0131
803.884721	9.80392
803.902172	13.7255
803.919624	15.0327
803.937075	15.3595
803.954527	16.0131
803.971979	19.6078
803.989431	16.9935
804.006883	8.49673
804.024336	8.82353
804.041789	7.18954
804.059242	10.4575
804.076695	16.6667
804.094148	16.0131
804.111601	15.3595
804.129055	16.0131
804.146509	15.0327
804.163963	15.0327
804.181417	15.3595
804.198872	14.3791
804.216326	13.7255
804.233781	7.18954
804.251236	7.51634
804.268691	12.0915
804.286147	14.7059
804.303602	20.5882
804.321058	13.7255
804.338514	11.1111
804.355970	16.0131
804.373426	21.5686
804.390883	28.4314
804.408339	25.817
804.425796	21.5686
804.443253	24.8366
804.460711	28.1046
804.478168	29.4118
804.495626	27.1242
804.513084	25.4902
804.530542	26.1438
804.548000	24.5098
804.565458	21.2418
804.582917	19.9346
804.600376	18.6275
804.617835	13.7255
804.635294	9.47712
804.652753	6.20915
804.670213	7.18954
804.687672	12.4183
804.705132	17.6471
804.722592	12.0915
804.740053	7.18954
804.757513	10.7843
804.774974	11.1111
804.792435	17.6471
804.809896	19.6078
804.827357	14.0523
804.844818	10.4575
804.862280	14.0523
804.879742	14.3791
804.897204	10.4575
804.914666	12.4183
804.932128	13.7255
804.949591	12.7451
804.967054	7.84314
804.984517	10.7843
805.001980	11.1111
805.019443	11.7647
805.036907	11.1111
805.054370	8.49673
805.071834	12.7451
805.089298	13.0719
805.106763	11.4379
805.124227	5.55556
805.141692	6.53595
805.159157	9.15033
805.176622	13.0719
805.194087	15.0327
805.211552	11.4379
805.229018	7.18954
805.246484	9.80392
805.263950	10.7843
805.281416	9.15033
805.298882	7.84314
805.316349	9.15033
805.333815	6.86275
805.351282	11.4379
805.368749	19.6078
805.386217	20.915
805.403684	15.0327
805.421152	19.9346
805.438620	27.451
805.456088	29.085
805.473556	21.2418
805.491025	18.9542
805.508493	14.0523
805.525962	9.47712
805.543431	10.4575
805.560900	11.1111
805.578370	12.7451
805.595839	18.9542
805.613309	19.281
805.630779	17.6471
805.648249	13.3987
805.665719	15.6863
805.683190	14.0523
805.700661	13.3987
805.718132	15.3595
805.735603	13.7255
805.753074	15.6863
805.770545	15.3595
805.788017	14.3791
805.805489	13.0719
805.822961	8.82353
805.840433	11.7647
805.857906	13.3987
805.875378	11.7647
805.892851	12.0915
805.910324	8.49673
805.927797	8.82353
805.945270	12.0915
805.962744	17.3203
805.980218	13.3987
805.997692	11.1111
806.015166	10.4575
806.032640	13.7255
806.050115	12.7451
806.067589	15.3595
806.085064	17.9739
806.102539	15.6863
806.120015	14.7059
806.137490	14.3791
806.154966	14.3791
806.172441	9.80392
806.189917	11.4379
806.207394	12.7451
806.224870	22.549
806.242347	24.5098
806.259823	19.281
806.277300	12.7451
806.294778	13.3987
806.312255	15.3595
806.329732	18.9542
806.347210	19.6078
806.364688	19.6078
806.382166	22.8758
806.399644	33.3333
806.417123	38.8889
806.434602	25.817
806.452080	22.549
806.469560	23.5294
806.487039	22.2222
806.504518	17.9739
806.521998	16.3399
806.539478	13.7255
806.556958	16.6667
806.574438	16.6667
806.591918	24.8366
806.609399	24.183
806.626879	21.8954
806.644360	16.9935
806.661842	16.3399
806.679323	18.3007
806.696804	14.0523
806.714286	15.0327
806.731768	22.8758
806.749250	22.2222
806.766732	13.3987
806.784215	12.7451
806.801697	15.0327
806.819180	19.6078
806.836663	20.5882
806.854147	20.2614
806.871630	17.9739
806.889114	18.3007
806.906597	11.1111
806.924081	9.80392
806.941565	14.7059
806.959050	16.9935
806.976534	9.15033
806.994019	8.49673
807.011504	12.0915
807.028989	11.4379
807.046474	9.47712
807.063960	13.3987
807.081446	14.7059
807.098931	14.3791
807.116418	9.80392
807.133904	7.18954
807.151390	7.51634
807.168877	14.3791
807.186364	12.4183
807.203851	3.59477
807.221338	6.86275
807.238825	11.1111
807.256313	18.3007
807.273801	22.549
807.291288	19.9346
807.308777	16.9935
807.326265	14.7059
807.343753	11.7647
807.361242	23.5294
807.378731	36.9281
807.396220	33.3333
807.413709	28.4314
807.431199	24.5098
807.448689	25.4902
807.466178	24.8366
807.483668	22.8758
807.501159	23.5294
807.518649	28.1046
807.536140	24.8366
807.553631	19.6078
807.571121	19.9346
807.588613	18.3007
807.606104	20.915
807.623596	16.6667
807.641087	19.6078
807.658579	22.8758
807.676071	20.2614
807.693564	19.6078
807.711056	21.2418
807.728549	19.281
807.746042	19.281
807.763535	21.8954
807.781028	20.2614
807.798522	12.0915
807.816015	13.7255
807.833509	12.7451
807.851003	9.47712
807.868497	11.7647
807.885992	9.47712
807.903486	8.16994
807.920981	12.0915
807.938476	14.7059
807.955971	12.7451
807.973466	17.6471
807.990962	15.3595
808.008458	7.18954
808.025954	7.51634
808.043450	11.4379
808.060946	13.0719
808.078442	11.7647
808.095939	8.82353
808.113436	11.1111
808.130933	13.3987
808.148430	12.0915
808.165928	8.49673
808.183425	12.4183
808.200923	13.7255
808.218421	10.1307
808.235919	13.3987
808.253418	14.3791
808.270916	16.0131
808.288415	14.0523
808.305914	15.0327
808.323413	17.3203
808.340912	14.3791
808.358412	13.3987
808.375911	14.7059
808.393411	13.7255
808.410911	21.8954
808.428412	25.1634
808.445912	24.5098
808.463413	23.8562
808.480914	25.817
808.498415	27.1242
808.515916	24.5098
808.533417	17.3203
808.550919	12.4183
808.568421	10.7843
808.585923	11.4379
808.603425	14.7059
808.620927	11.7647
808.638430	8.82353
808.655932	16.0131
808.673435	21.5686
808.690938	22.549
808.708442	14.0523
808.725945	10.1307
808.743449	13.7255
808.760953	11.7647
808.778457	10.4575
808.795961	7.51634
808.813465	8.49673
808.830970	8.49673
808.848475	8.49673
808.865980	6.86275
808.883485	10.4575
808.900990	12.4183
808.918496	11.1111
808.936002	11.7647
808.953508	12.7451
808.971014	8.16994
808.988520	6.20915
809.006027	7.84314
809.023533	9.15033
809.041040	8.16994
809.058547	7.84314
809.076055	3.92157
809.093562	3.26797
809.111070	6.20915
809.128578	6.86275
809.146086	11.1111
809.163594	11.7647
809.181102	11.7647
809.198611	9.80392
809.216120	7.18954
809.233629	10.4575
809.251138	14.7059
809.268647	13.3987
809.286157	6.20915
809.303667	3.92157
809.321176	6.53595
809.338687	17.9739
809.356197	23.8562
809.373707	18.9542
809.391218	16.3399
809.408729	20.5882
809.426240	19.6078
809.443751	14.3791
809.461263	19.9346
809.478774	28.4314
809.496286	21.8954
809.513798	20.915
809.531310	20.5882
809.548823	17.6471
809.566335	17.6471
809.583848	18.9542
809.601361	15.0327
809.618874	9.15033
809.636388	14.3791
809.653901	13.3987
809.671415	14.7059
809.688929	15.6863
809.706443	13.0719
809.723957	14.3791
809.741471	12.4183
809.758986	10.1307
809.776501	8.82353
809.794016	16.0131
809.811531	16.0131
809.829047	10.4575
809.846562	13.0719
809.864078	9.47712
809.881594	6.86275
809.899110	6.86275
809.916627	6.20915
809.934143	7.84314
809.951660	9.80392
809.969177	13.0719
809.986694	12.4183
810.004211	13.3987
810.021729	11.7647
810.039247	5.55556
810.056764	9.15033
810.074282	16.6667
810.091801	19.6078
810.109319	17.6471
810.126838	13.0719
810.144357	8.49673
810.161876	5.22876
810.179395	8.49673
810.196914	12.7451
810.214434	12.4183
810.231954	8.16994
810.249474	7.51634
810.266994	8.49673
810.284514	12.7451
810.302035	9.15033
810.319555	12.0915
810.337076	12.7451
810.354597	13.7255
810.372119	8.82353
810.389640	11.7647
810.407162	13.7255
810.424684	16.3399
810.442206	18.6275
810.459728	16.3399
810.477250	14.3791
810.494773	21.8954
810.512296	29.085
810.529819	22.549
810.547342	15.3595
810.564865	16.9935
810.582389	16.9935
810.599913	15.6863
810.617437	14.3791
810.634961	13.7255
810.652485	7.51634
810.670010	7.18954
810.687534	9.80392
810.705059	11.1111
810.722584	10.7843
810.740110	11.1111
810.757635	9.15033
810.775161	9.15033
810.792687	8.16994
810.810213	5.55556
810.827739	9.80392
810.845265	12.0915
810.862792	10.7843
810.880319	13.3987
810.897846	15.3595
810.915373	20.915
810.932900	17.3203
810.950428	12.4183
810.967955	13.0719
810.985483	19.281
811.003011	19.6078
811.020540	15.0327
811.038068	11.1111
811.055597	10.1307
811.073126	13.7255
811.090655	13.7255
811.108184	15.0327
811.125713	14.7059
811.143243	9.15033
811.160773	11.1111
811.178303	13.7255
811.195833	19.281
811.213363	18.9542
811.230894	14.7059
811.248425	13.0719
811.265956	13.3987
811.283487	10.1307
811.301018	14.3791
811.318550	16.6667
811.336081	20.5882
811.353613	15.0327
811.371145	12.0915
811.388678	13.3987
811.406210	26.7974
811.423743	23.8562
811.441276	18.3007
811.458809	22.8758
811.476342	19.6078
811.493875	15.0327
811.511409	18.9542
811.528943	20.2614
811.546477	16.6667
811.564011	14.3791
811.581545	19.6078
811.599080	19.6078
811.616615	18.9542
811.634150	19.281
811.651685	20.2614
811.669220	14.0523
811.686756	7.84314
811.704291	6.53595
811.721827	9.80392
811.739363	11.4379
811.756899	11.1111
811.774436	9.80392
811.791972	9.47712
811.809509	10.7843
811.827046	14.0523
811.844584	11.7647
811.862121	9.80392
811.879659	10.7843
811.897196	17.3203
811.914734	16.9935
811.932272	11.1111
811.949811	7.18954
811.967349	6.86275
811.984888	10.7843
812.002427	13.0719
812.019966	11.1111
812.037505	10.7843
812.055045	9.80392
812.072584	7.18954
812.090124	7.18954
812.107664	6.20915
812.125205	7.51634
812.142745	10.4575
812.160286	10.7843
812.177826	12.0915
812.195367	11.1111
812.212909	8.49673
812.230450	7.18954
812.247992	8.49673
812.265533	12.4183
812.283075	11.7647
812.300617	14.0523
812.318160	11.4379
812.335702	14.3791
812.353245	18.6275
812.370788	14.3791
812.388331	18.9542
812.405874	22.2222
812.423418	21.8954
812.440961	30.0654
812.458505	31.6993
812.476049	30.0654
812.493593	18.9542
812.511138	12.7451
812.528682	19.6078
812.546227	16.3399
812.563772	17.3203
812.581317	16.9935
812.598863	14.0523
812.616408	10.4575
812.633954	10.4575
812.651500	10.7843
812.669046	12.4183
812.686592	11.1111
812.704139	10.7843
812.721685	11.4379
812.739232	10.4575
812.756779	9.47712
812.774326	6.86275
812.791874	5.22876
812.809422	12.0915
812.826969	13.7255
812.844517	16.0131
812.862066	16.3399
812.879614	14.3791
812.897162	15.6863
812.914711	12.7451
812.932260	7.18954
812.949809	4.90196
812.967359	6.86275
812.984908	8.49673
813.002458	8.49673
813.020008	11.4379
813.037558	11.4379
813.055108	11.4379
813.072659	10.4575
813.090209	7.84314
813.107760	8.16994
813.125311	12.7451
813.142862	16.3399
813.160414	12.0915
813.177965	8.49673
813.195517	9.80392
813.213069	9.15033
813.230621	6.53595
813.248174	6.53595
813.265726	12.0915
813.283279	14.7059
813.300832	18.6275
813.318385	18.3007
813.335938	21.2418
813.353492	17.9739
813.371046	15.6863
813.388599	13.0719
813.406153	13.7255
813.423708	14.0523
813.441262	21.2418
813.458817	26.7974
813.476372	24.5098
813.493927	19.6078
813.511482	22.549
813.529037	23.2026
813.546593	19.9346
813.564149	19.6078
813.581705	12.4183
813.599261	20.2614
813.616817	24.8366
813.634374	21.2418
813.651930	14.7059
813.669487	14.7059
813.687044	14.0523
813.704602	14.7059
813.722159	14.0523
813.739717	9.15033
813.757275	7.18954
813.774833	7.84314
813.792391	8.49673
813.809949	5.55556
813.827508	2.28758
813.845067	4.90196
813.862626	4.57516
813.880185	9.47712
813.897744	17.6471
813.915304	9.47712
813.932863	8.49673
813.950423	14.7059
813.967984	16.6667
813.985544	15.3595
814.003104	12.7451
814.020665	9.15033
814.038226	6.53595
814.055787	6.53595
814.073348	9.47712
814.090910	12.4183
814.108471	15.3595
814.126033	14.3791
814.143595	8.16994
814.161157	7.84314
814.178720	12.0915
814.196282	7.84314
814.213845	8.49673
814.231408	8.49673
814.248971	10.1307
814.266535	12.7451
814.284098	14.0523
814.301662	10.7843
814.319226	8.82353
814.336790	12.0915
814.354354	11.1111
814.371919	10.4575
814.389483	13.0719
814.407048	22.549
814.424613	22.8758
814.442179	15.0327
814.459744	9.15033
814.477310	11.4379
814.494875	14.7059
814.512441	11.4379
814.530008	12.7451
814.547574	14.3791
814.565141	16.0131
814.582707	20.915
814.600274	20.2614
814.617841	19.281
814.635409	14.7059
814.652976	14.7059
814.670544	20.2614
814.688112	20.5882
814.705680	14.7059
814.723248	20.5882
814.740817	25.1634
814.758385	22.2222
814.775954	16.0131
814.793523	10.7843
814.811092	13.7255
814.828662	11.7647
814.846231	17.3203
814.863801	15.3595
814.881371	8.16994
814.898941	7.18954
814.916512	7.18954
814.934082	10.4575
814.951653	8.16994
814.969224	7.84314
814.986795	15.3595
815.004366	15.3595
815.021938	15.6863
815.039510	16.3399
815.057081	15.0327
815.074653	12.0915
815.092226	11.7647
815.109798	13.0719
815.127371	12.0915
815.144944	9.47712
815.162517	5.55556
815.180090	4.24837
815.197663	7.84314
815.215237	10.1307
815.232811	11.1111
815.250384	11.4379
815.267959	9.47712
815.285533	7.51634
815.303107	9.15033
815.320682	8.82353
815.338257	16.0131
815.355832	16.9935
815.373407	16.0131
815.390983	19.6078
815.408559	23.8562
815.426134	19.9346
815.443710	11.7647
815.461287	17.9739
815.478863	26.1438
815.496440	22.8758
815.514017	14.3791
815.531594	11.1111
815.549171	11.4379
815.566748	11.1111
815.584326	13.3987
815.601903	14.7059
815.619481	18.9542
815.637059	17.9739
815.654638	9.47712
815.672216	7.51634
815.689795	5.55556
815.707374	4.57516
815.724953	2.94118
815.742532	7.84314
815.760112	10.7843
815.777691	10.1307
815.795271	12.0915
815.812851	14.7059
815.830431	10.1307
815.848012	6.53595
815.865592	8.49673
815.883173	10.4575
815.900754	14.3791
815.918335	12.0915
815.935916	6.53595
815.953498	7.51634
815.971080	16.9935
815.988662	13.0719
816.006244	12.4183
816.023826	10.1307
816.041409	8.82353
816.058991	6.86275
816.076574	6.20915
816.094157	9.15033
816.111740	7.84314
816.129324	7.18954
816.146907	8.16994
816.164491	11.7647
816.182075	11.7647
816.199659	12.7451
816.217244	12.7451
816.234828	11.7647
816.252413	13.3987
816.269998	12.4183
816.287583	14.3791
816.305168	13.0719
816.322754	12.0915
816.340340	11.1111
816.357926	8.82353
816.375512	13.0719
816.393098	15.0327
816.410684	22.8758
816.428271	21.5686
816.445858	20.915
816.463445	21.8954
816.481032	14.7059
816.498619	11.4379
816.516207	10.4575
816.533795	11.1111
816.551383	12.0915
816.568971	15.3595
816.586559	15.3595
816.604148	13.7255
816.621737	13.7255
816.639326	16.6667
816.656915	12.4183
816.674504	11.7647
816.692093	13.7255
816.709683	16.6667
816.727273	14.7059
816.744863	12.4183
816.762453	12.4183
816.780044	4.24837
816.797634	1.30719
816.815225	1.63399
816.832816	3.92157
816.850407	1.63399
816.867999	4.90196
816.885590	10.1307
816.903182	20.915
816.920774	17.9739
816.938366	4.57516
816.955959	3.26797
816.973551	5.88235
816.991144	10.7843
817.008737	19.281
817.026330	15.0327
817.043923	9.47712
817.061516	5.55556
817.079110	4.24837
817.096704	5.55556
817.114298	6.53595
817.131892	8.82353
817.149487	9.80392
817.167081	8.16994
817.184676	8.16994
817.202271	9.47712
817.219866	9.47712
817.237462	13.7255
817.255057	17.9739
817.272653	10.1307
817.290249	6.53595
817.307845	11.1111
817.325441	15.0327
817.343038	14.7059
817.360634	12.4183
817.378231	9.80392
817.395828	12.4183
817.413426	12.4183
817.431023	7.84314
817.448621	14.0523
817.466219	16.9935
817.483817	16.6667
817.501415	12.7451
817.519013	14.0523
817.536612	16.3399
817.554210	20.2614
817.571809	17.6471
817.589409	16.0131
817.607008	11.1111
817.624607	10.1307
817.642207	13.7255
817.659807	18.3007
817.677407	17.6471
817.695007	13.7255
817.712608	11.7647
817.730209	10.7843
817.747809	11.7647
817.765411	10.1307
817.783012	14.3791
817.800613	22.8758
817.818215	29.085
817.835817	24.5098
817.853419	15.3595
817.871021	16.3399
817.888623	18.6275
817.906226	16.3399
817.923828	15.0327
817.941431	12.4183
817.959034	7.84314
817.976638	11.1111
817.994241	13.0719
818.011845	7.51634
818.029449	13.7255
818.047053	12.4183
818.064657	9.47712
818.082262	8.82353
818.099866	9.15033
818.117471	7.84314
818.135076	10.1307
818.152681	15.3595
818.170287	16.3399
818.187892	13.7255
818.205498	13.0719
818.223104	14.3791
818.240710	15.3595
818.258317	9.15033
818.275923	7.18954
818.293530	8.49673
818.311137	14.3791
818.328744	17.9739
818.346351	12.7451
818.363959	16.3399
818.381566	14.0523
818.399174	12.4183
818.416782	12.4183
818.434391	10.4575
818.451999	12.0915
818.469608	15.6863
818.487216	15.3595
818.504825	14.0523
818.522435	15.3595
818.540044	15.6863
818.557654	8.16994
818.575263	5.88235
818.592873	13.7255
818.610483	18.3007
818.628094	20.5882
818.645704	21.2418
818.663315	14.0523
818.680926	5.22876
818.698537	7.84314
818.716148	9.80392
818.733760	12.7451
818.751371	16.0131
818.768983	22.549
818.786595	25.817
818.804207	15.6863
818.821820	11.4379
818.839432	7.84314
818.857045	6.86275
818.874658	10.1307
818.892271	11.1111
818.909885	7.18954
818.927498	10.1307
818.945112	14.7059
818.962726	17.6471
818.980340	9.15033
818.997954	7.18954
819.015569	7.18954
819.033184	10.1307
819.050798	6.20915
819.068413	6.20915
819.086029	9.15033
819.103644	12.4183
819.121260	16.6667
819.138876	11.7647
819.156492	6.20915
819.174108	8.16994
819.191724	8.16994
819.209341	8.16994
819.226958	14.3791
819.244575	9.47712
819.262192	13.3987
819.279809	12.4183
819.297427	15.3595
819.315044	20.915
819.332662	14.7059
819.350280	12.4183
819.367899	11.1111
819.385517	16.6667
819.403136	16.9935
819.420755	18.3007
819.438374	18.9542
819.455993	18.3007
819.473612	17.9739
819.491232	16.0131
819.508852	14.7059
819.526472	15.6863
819.544092	14.3791
819.561712	16.9935
819.579333	17.9739
819.596953	17.3203
819.614574	14.3791
819.632196	11.1111
819.649817	7.18954
819.667438	4.90196
819.685060	9.15033
819.702682	11.1111
819.720304	14.7059
819.737926	11.4379
819.755549	9.80392
819.773171	9.15033
819.790794	8.49673
819.808417	8.82353
819.826040	12.4183
819.843664	18.6275
819.861287	17.9739
819.878911	9.47712
819.896535	12.0915
819.914159	16.3399
819.931784	13.0719
819.949408	9.15033
819.967033	15.3595
819.984658	13.3987
820.002283	13.0719
820.019908	4.90196
820.037534	11.1111
820.055159	13.3987
820.072785	11.1111
820.090411	9.47712
820.108037	10.4575
820.125664	15.0327
820.143291	11.4379
820.160917	13.0719
820.178544	13.3987
820.196172	14.3791
820.213799	19.6078
820.231426	17.9739
820.249054	12.0915
820.266682	12.7451
820.284310	17.3203
820.301939	12.4183
820.319567	7.51634
820.337196	8.82353
820.354825	10.4575
820.372454	12.0915
820.390083	16.9935
820.407713	13.3987
820.425342	15.0327
820.442972	14.3791
820.460602	14.3791
820.478232	14.0523
820.495863	16.6667
820.513493	14.3791
820.531124	17.3203
820.548755	18.6275
820.566386	16.0131
820.584018	12.7451
820.601649	10.1307
820.619281	15.0327
820.636913	20.915
820.654545	17.9739
820.672177	12.0915
820.689810	9.80392
820.707442	13.0719
820.725075	11.7647
820.742708	6.86275
820.760342	7.51634
820.777975	6.86275
820.795609	9.47712
820.813242	10.4575
820.830876	14.0523
820.848511	12.0915
820.866145	12.4183
820.883780	11.1111
820.901414	15.6863
820.919049	14.7059
820.936684	15.6863
820.954320	12.4183
820.971955	8.49673
820.989591	5.55556
821.007227	7.51634
821.024863	13.7255
821.042499	16.9935
821.060136	17.3203
821.077772	16.9935
821.095409	11.7647
821.113046	9.15033
821.130683	9.80392
821.148321	9.15033
821.165959	6.53595
821.183596	7.18954
821.201234	8.16994
821.218872	7.84314
821.236511	9.80392
821.254149	7.18954
821.271788	9.15033
821.289427	10.7843
821.307066	13.7255
821.324705	13.7255
821.342345	19.6078
821.359985	24.183
821.377625	15.3595
821.395265	14.0523
821.412905	14.7059
821.430545	23.8562
821.448186	33.9869
821.465827	29.085
821.483468	28.1046
821.501109	26.7974
821.518750	20.5882
821.536392	16.6667
821.554034	14.0523
821.571676	18.6275
821.589318	14.0523
821.606960	13.0719
821.624603	7.84314
821.642245	11.7647
821.659888	15.6863
821.677531	14.3791
821.695175	11.4379
821.712818	11.1111
821.730462	11.1111
821.748106	11.4379
821.765750	10.1307
821.783394	9.47712
821.801038	16.0131
821.818683	16.6667
821.836328	15.6863
821.853973	10.4575
821.871618	9.47712
821.889263	12.0915
821.906909	14.0523
821.924555	12.4183
821.942201	8.82353
821.959847	10.4575
821.977493	13.3987
821.995140	10.4575
822.012786	11.7647
822.030433	9.80392
822.048080	8.49673
822.065728	8.49673
822.083375	7.18954
822.101023	5.88235
822.118671	5.22876
822.136319	6.86275
822.153967	12.7451
822.171615	13.3987
822.189264	13.7255
822.206913	13.7255
822.224562	16.0131
822.242211	19.9346
822.259860	21.2418
822.277510	16.3399
822.295159	11.4379
822.312809	10.4575
822.330459	12.7451
822.348110	12.0915
822.365760	10.4575
822.383411	11.1111
822.401062	16.3399
822.418713	25.4902
822.436364	35.2941
822.454015	35.6209
822.471667	33.6601
822.489319	22.2222
822.506971	21.2418
822.524623	24.8366
822.542275	17.3203
822.559928	17.6471
822.577581	15.6863
822.595234	16.6667
822.612887	16.9935
822.630540	13.0719
822.648194	16.3399
822.665847	19.281
822.683501	14.0523
822.701155	12.7451
822.718810	14.0523
822.736464	16.6667
822.754119	7.84314
822.771774	6.53595
822.789429	10.4575
822.807084	12.7451
822.824739	14.7059
822.842395	21.2418
822.860051	21.5686
822.877707	11.7647
822.895363	6.20915
822.913019	10.7843
822.930676	13.7255
822.948332	17.3203
822.965989	18.3007
822.983646	14.7059
823.001304	8.82353
823.018961	8.49673
823.036619	9.80392
823.054277	8.82353
823.071935	9.47712
823.089593	14.0523
823.107252	11.4379
823.124910	7.84314
823.142569	6.53595
823.160228	8.82353
823.177887	8.49673
823.195547	9.47712
823.213206	10.7843
823.230866	13.3987
823.248526	15.6863
823.266186	16.0131
823.283846	11.1111
823.301507	9.47712
823.319168	12.4183
823.336829	11.7647
823.354490	11.7647
823.372151	11.4379
823.389812	14.0523
823.407474	12.7451
823.425136	19.9346
823.442798	28.4314
823.460460	29.085
823.478123	27.451
823.495785	35.6209
823.513448	42.1569
823.531111	28.1046
823.548774	28.1046
823.566438	33.9869
823.584101	30.0654
823.601765	32.3529
823.619429	27.1242
823.637093	18.6275
823.654757	11.1111
823.672422	10.1307
823.690087	8.49673
823.707751	10.1307
823.725416	13.0719
823.743082	7.18954
823.760747	9.15033
823.778413	18.3007
823.796079	20.5882
823.813745	17.3203
823.831411	12.7451
823.849077	10.1307
823.866744	8.82353
823.884411	10.4575
823.902078	7.18954
823.919745	5.55556
823.937412	6.20915
823.955080	7.18954
823.972747	5.55556
823.990415	4.90196
824.008083	5.88235
824.025752	6.20915
824.043420	9.80392
824.061089	12.4183
824.078758	9.47712
824.096427	13.0719
824.114096	12.4183
824.131765	11.4379
824.149435	10.7843
824.167105	10.4575
824.184775	11.4379
824.202445	11.7647
824.220115	12.7451
824.237786	11.1111
824.255457	11.7647
824.273128	12.7451
824.290799	12.7451
824.308470	8.16994
824.326142	3.59477
824.343813	13.3987
824.361485	18.6275
824.379157	16.9935
824.396830	17.9739
824.414502	22.549
824.432175	31.0458
824.449848	23.2026
824.467521	25.4902
824.485194	33.6601
824.502867	34.9673
824.520541	36.6013
824.538215	39.2157
824.555889	31.3726
824.573563	18.9542
824.591237	16.0131
824.608912	15.6863
824.626586	10.1307
824.644261	12.7451
824.661936	14.3791
824.679612	19.9346
824.697287	22.549
824.714963	25.817
824.732639	18.3007
824.750315	12.0915
824.767991	10.1307
824.785668	9.80392
824.803344	8.16994
824.821021	11.1111
824.838698	10.4575
824.856375	8.49673
824.874053	10.7843
824.891730	14.0523
824.909408	12.7451
824.927086	9.80392
824.944764	8.49673
824.962442	8.49673
824.980121	14.0523
824.997800	15.6863
825.015479	10.1307
825.033158	9.80392
825.050837	7.51634
825.068516	5.22876
825.086196	4.57516
825.103876	5.88235
825.121556	8.82353
825.139236	7.18954
825.156917	6.53595
825.174597	8.82353
825.192278	10.7843
825.209959	12.4183
825.227640	15.0327
825.245321	21.5686
825.263003	23.5294
825.280685	16.6667
825.298367	14.0523
825.316049	15.6863
825.333731	16.6667
825.351414	14.7059
825.369096	8.82353
825.386779	12.0915
825.404462	10.7843
825.422146	6.86275
825.439829	12.7451
825.457513	16.3399
825.475196	16.3399
825.492880	22.2222
825.510565	24.183
825.528249	13.3987
825.545934	14.7059
825.563618	15.6863
825.581303	15.3595
825.598989	15.6863
825.616674	15.3595
825.634359	18.3007
825.652045	9.47712
825.669731	11.1111
825.687417	12.4183
825.705103	12.4183
825.722790	4.90196
825.740477	7.84314
825.758163	11.4379
825.775851	10.4575
825.793538	5.88235
825.811225	7.84314
825.828913	15.6863
825.846601	14.0523
825.864289	13.0719
825.881977	14.7059
825.899665	13.7255
825.917354	16.0131
825.935042	12.7451
825.952731	12.0915
825.970421	12.4183
825.988110	9.47712
826.005799	7.18954
826.023489	11.1111
826.041179	7.84314
826.058869	5.55556
826.076559	6.20915
826.094250	9.15033
826.111940	9.47712
826.129631	10.4575
826.147322	8.49673
826.165014	4.24837
826.182705	3.92157
826.200397	12.7451
826.218088	15.3595
826.235780	12.7451
826.253472	11.7647
826.271165	11.4379
826.288857	11.7647
826.306550	6.20915
826.324243	11.4379
826.341936	19.9346
826.359629	18.6275
826.377323	17.9739
826.395017	16.3399
826.412710	20.915
826.430404	23.8562
826.448099	24.5098
826.465793	25.817
826.483488	18.6275
826.501183	12.4183
826.518878	15.3595
826.536573	15.6863
826.554268	11.7647
826.571964	17.3203
826.589660	21.8954
826.607355	19.6078
826.625052	15.3595
826.642748	6.86275
826.660444	6.53595
826.678141	11.4379
826.695838	13.3987
826.713535	13.3987
826.731232	11.4379
826.748930	10.4575
826.766628	17.3203
826.784325	10.1307
826.802023	10.1307
826.819722	12.7451
826.837420	14.3791
826.855119	8.82353
826.872817	10.1307
826.890516	10.4575
826.908216	12.7451
826.925915	11.7647
826.943615	5.88235
826.961314	8.16994
826.979014	10.7843
826.996714	9.15033
827.014415	10.7843
827.032115	10.1307
827.049816	10.1307
827.067517	10.7843
827.085218	8.16994
827.102919	10.4575
827.120620	9.47712
827.138322	12.0915
827.156024	17.6471
827.173726	18.9542
827.191428	17.9739
827.209131	11.4379
827.226833	10.1307
827.244536	10.4575
827.262239	7.84314
827.279942	10.4575
827.297645	9.47712
827.315349	9.80392
827.333053	13.0719
827.350756	17.6471
827.368461	10.4575
827.386165	13.7255
827.403869	26.4706
827.421574	30.0654
827.439279	26.4706
827.456984	27.1242
827.474689	22.2222
827.492395	27.7778
827.510100	25.817
827.527806	21.5686
827.545512	20.5882
827.563218	19.281
827.580925	13.3987
827.598631	17.6471
827.616338	19.281
827.634045	14.0523
827.651752	5.88235
827.669459	4.57516
827.687167	9.15033
827.704874	14.3791
827.722582	15.3595
827.740290	11.1111
827.757999	12.4183
827.775707	14.3791
827.793416	17.9739
827.811125	15.3595
827.828834	13.3987
827.846543	12.7451
827.864252	11.4379
827.881962	9.80392
827.899672	12.4183
827.917382	12.0915
827.935092	15.0327
827.952802	15.3595
827.970513	15.6863
827.988223	18.6275
828.005934	14.7059
828.023645	14.3791
828.041357	10.1307
828.059068	14.7059
828.076780	15.3595
828.094492	15.0327
828.112204	11.1111
828.129916	9.15033
828.147628	4.90196
828.165341	4.57516
828.183054	8.49673
828.200767	9.80392
828.218480	6.86275
828.236193	12.7451
828.253907	16.0131
828.271621	15.3595
828.289335	11.4379
828.307049	7.51634
828.324763	6.53595
828.342478	8.49673
828.360192	14.7059
828.377907	18.6275
828.395622	22.8758
828.413338	20.915
828.431053	18.3007
828.448769	17.3203
828.466485	20.915
828.484201	25.1634
828.501917	26.7974
828.519633	27.7778
828.537350	32.3529
828.555067	29.4118
828.572784	25.1634
828.590501	17.3203
828.608218	10.7843
828.625936	12.0915
828.643653	14.0523
828.661371	15.6863
828.679089	14.0523
828.696808	7.84314
828.714526	11.1111
828.732245	8.49673
828.749964	6.53595
828.767683	8.49673
828.785402	8.82353
828.803122	9.80392
828.820841	10.1307
828.838561	13.0719
828.856281	17.6471
828.874001	13.0719
828.891722	14.3791
828.909442	14.3791
828.927163	7.18954
828.944884	4.90196
828.962605	6.20915
828.980326	10.1307
828.998048	15.6863
829.015770	16.3399
829.033492	12.0915
829.051214	10.1307
829.068936	9.47712
829.086658	6.20915
829.104381	10.1307
829.122104	11.7647
829.139827	9.15033
829.157550	9.80392
829.175274	5.22876
829.192997	8.49673
829.210721	13.0719
829.228445	13.7255
829.246169	15.3595
829.263894	9.47712
829.281618	9.80392
829.299343	8.49673
829.317068	9.47712
829.334793	7.84314
829.352518	5.88235
829.370244	6.53595
829.387969	8.82353
829.405695	15.6863
829.423421	20.2614
829.441148	18.9542
829.458874	15.6863
829.476601	23.5294
829.494328	23.2026
829.512055	12.7451
829.529782	15.3595
829.547509	16.9935
829.565237	14.0523
829.582965	12.0915
829.600693	12.7451
829.618421	4.90196
829.636149	11.1111
829.653878	13.3987
829.671606	8.82353
829.689335	10.1307
829.707064	13.0719
829.724794	8.16994
829.742523	4.24837
829.760253	3.26797
829.777983	4.90196
829.795713	10.7843
829.813443	11.1111
829.831173	8.16994
829.848904	8.49673
829.866635	11.4379
829.884366	12.4183
829.902097	9.47712
829.919828	11.4379
829.937560	17.6471
829.955292	17.6471
829.973024	9.15033
829.990756	9.47712
830.008488	10.4575
830.026221	6.20915
830.043953	6.53595
830.061686	9.47712
830.079419	9.80392
830.097152	9.15033
830.114886	10.4575
830.132620	7.18954
830.150353	7.51634
830.168087	13.7255
830.185822	11.7647
830.203556	7.84314
830.221291	11.1111
830.239025	13.3987
830.256760	13.7255
830.274496	14.7059
830.292231	10.7843
830.309966	7.18954
830.327702	11.1111
830.345438	12.0915
830.363174	8.16994
830.380911	10.7843
830.398647	17.3203
830.416384	19.281
830.434121	24.183
830.451858	25.4902
830.469595	24.5098
830.487332	23.5294
830.505070	29.7386
830.522808	27.451
830.540546	16.9935
830.558284	14.7059
830.576022	16.9935
830.593761	16.3399
830.611500	14.7059
830.629239	14.7059
830.646978	17.9739
830.664717	18.6275
830.682457	18.6275
830.700196	12.0915
830.717936	8.16994
830.735676	9.47712
830.753417	11.1111
830.771157	14.0523
830.788898	14.3791
830.806639	10.4575
830.824380	11.4379
830.842121	4.24837
830.859862	6.53595
830.877604	10.4575
830.895346	9.47712
830.913088	8.49673
830.930830	9.80392
830.948572	8.49673
830.966315	9.47712
830.984058	9.47712
831.001800	6.53595
831.019544	7.18954
831.037287	8.49673
831.055030	7.84314
831.072774	8.16994
831.090518	10.4575
831.108262	4.90196
831.126006	9.47712
831.143751	16.6667
831.161495	13.3987
831.179240	5.55556
831.196985	12.4183
831.214730	16.9935
831.232476	13.3987
831.250221	9.80392
831.267967	11.1111
831.285713	7.18954
831.303459	10.4575
831.321206	14.3791
831.338952	14.3791
831.356699	14.3791
831.374446	14.7059
831.392193	16.3399
831.409940	12.7451
831.427688	12.0915
831.445435	17.3203
831.463183	24.8366
831.480931	24.5098
831.498679	14.0523
831.516428	13.7255
831.534176	19.281
831.551925	18.3007
831.569674	8.82353
831.587423	11.4379
831.605173	15.3595
831.622922	16.0131
831.640672	11.7647
831.658422	6.53595
831.676172	9.47712
831.693923	6.20915
831.711673	4.57516
831.729424	12.0915
831.747175	16.6667
831.764926	9.80392
831.782677	8.49673
831.800428	6.86275
831.818180	11.4379
831.835932	13.7255
831.853684	10.4575
831.871436	7.84314
831.889189	8.49673
831.906941	10.4575
831.924694	7.51634
831.942447	7.51634
831.960200	6.86275
831.977953	7.51634
831.995707	7.84314
832.013461	9.15033
832.031215	13.3987
832.048969	13.7255
832.066723	13.3987
832.084477	12.4183
832.102232	6.86275
832.119987	7.84314
832.137742	11.4379
832.155497	9.15033
832.173253	6.20915
832.191008	8.82353
832.208764	12.4183
832.226520	8.82353
832.244276	5.55556
832.262033	7.18954
832.279789	8.16994
832.297546	8.82353
832.315303	14.7059
832.333060	14.7059
832.350818	12.4183
832.368575	15.0327
832.386333	11.4379
832.404091	11.4379
832.421849	9.80392
832.439607	16.0131
832.457365	17.6471
832.475124	18.3007
832.492883	20.915
832.510642	21.5686
832.528401	19.6078
832.546161	12.7451
832.563920	11.1111
832.581680	9.80392
832.599440	11.4379
832.617200	14.7059
832.634961	11.7647
832.652721	5.88235
832.670482	8.49673
832.688243	8.82353
832.706004	12.7451
832.723765	14.0523
832.741527	16.0131
832.759288	16.6667
832.777050	11.4379
832.794812	10.1307
832.812575	13.7255
832.830337	15.6863
832.848100	10.4575
832.865862	16.3399
832.883625	18.9542
832.901389	19.6078
832.919152	10.7843
832.936916	9.15033
832.954679	12.4183
832.972443	8.49673
832.990208	9.15033
833.007972	7.18954
833.025736	9.80392
833.043501	14.0523
833.061266	13.0719
833.079031	12.0915
833.096796	7.18954
833.114562	9.15033
833.132328	13.7255
833.150093	11.7647
833.167859	11.4379
833.185626	11.1111
833.203392	9.47712
833.221159	12.4183
833.238925	16.9935
833.256692	11.1111
833.274460	8.82353
833.292227	7.18954
833.309995	11.1111
833.327762	14.3791
833.345530	17.9739
833.363298	26.4706
833.381067	27.7778
833.398835	19.281
833.416604	13.7255
833.434373	15.3595
833.452142	16.9935
833.469911	14.3791
833.487681	8.82353
833.505450	11.7647
833.523220	9.15033
833.540990	14.7059
833.558760	19.6078
833.576531	17.9739
833.594301	16.3399
833.612072	17.6471
833.629843	14.7059
833.647614	14.0523
833.665386	13.7255
833.683157	16.9935
833.700929	13.3987
833.718701	8.82353
833.736473	12.7451
833.754245	11.1111
833.772018	10.4575
833.789790	9.47712
833.807563	10.4575
833.825336	10.1307
833.843109	12.7451
833.860883	10.4575
833.878656	8.16994
833.896430	6.86275
833.914204	14.3791
833.931978	16.0131
833.949753	13.7255
833.967527	11.4379
833.985302	10.1307
834.003077	11.4379
834.020852	9.80392
834.038628	6.86275
834.056403	5.55556
834.074179	7.51634
834.091955	8.16994
834.109731	7.18954
834.127507	11.1111
834.145283	16.9935
834.163060	17.3203
834.180837	13.3987
834.198614	10.1307
834.216391	9.80392
834.234169	9.15033
834.251946	4.90196
834.269724	6.20915
834.287502	9.80392
834.305280	14.0523
834.323059	14.7059
834.340837	17.3203
834.358616	17.9739
834.376395	15.0327
834.394174	15.6863
834.411953	22.549
834.429733	27.7778
834.447512	27.451
834.465292	19.9346
834.483072	16.9935
834.500853	15.6863
834.518633	11.1111
834.536414	7.84314
834.554194	11.7647
834.571975	12.7451
834.589757	13.3987
834.607538	15.6863
834.625320	16.3399
834.643101	15.3595
834.660883	14.7059
834.678665	11.1111
834.696448	15.3595
834.714230	18.3007
834.732013	14.3791
834.749796	8.16994
834.767579	5.22876
834.785362	11.7647
834.803146	18.6275
834.820929	13.7255
834.838713	7.84314
834.856497	12.0915
834.874282	13.7255
834.892066	12.7451
834.909851	11.7647
834.927635	12.4183
834.945420	14.7059
834.963206	13.0719
834.980991	11.1111
834.998776	8.82353
835.016562	6.53595
835.034348	7.18954
835.052134	12.7451
835.069921	11.7647
835.087707	15.0327
835.105494	7.84314
835.123281	3.92157
835.141068	5.22876
[truncated: 111,928 more rows]
