# Supplementary material for: Identification and tentative removal of collagen glue in Palaeolithic worked bone objects: implications for ZooMS and radiocarbon dating
Source: Sci Rep. 2023 Dec 13;13:22119. doi: 10.1038/s41598-023-49242-7 (PMC10719399; doi:10.1038/s41598-023-49242-7)
Supplement: Supplementary file 2 — Supplementary Information 2. [file 41598_2023_49242_MOESM2_ESM.zip › maldi raw files/MUSE20026.48_rc clean_3.txt]

799.965254	14.3791
799.982662	9.47712
800.000071	8.49673
800.017480	9.80392
800.034889	15.0327
800.052299	16.9935
800.069708	10.1307
800.087118	8.49673
800.104528	7.84314
800.121938	7.51634
800.139349	11.1111
800.156759	18.3007
800.174170	20.915
800.191581	15.6863
800.208992	20.2614
800.226403	22.2222
800.243815	21.8954
800.261226	17.6471
800.278638	9.15033
800.296050	6.86275
800.313462	7.84314
800.330875	15.0327
800.348287	15.6863
800.365700	15.3595
800.383113	20.915
800.400526	24.8366
800.417940	29.085
800.435353	29.085
800.452767	33.0065
800.470181	27.7778
800.487595	18.6275
800.505009	11.1111
800.522424	17.3203
800.539838	18.3007
800.557253	18.9542
800.574668	17.6471
800.592084	16.3399
800.609499	16.3399
800.626915	19.6078
800.644331	16.9935
800.661747	13.7255
800.679163	17.9739
800.696579	20.915
800.713996	12.7451
800.731413	12.0915
800.748830	7.84314
800.766247	12.4183
800.783664	16.6667
800.801082	14.0523
800.818499	13.3987
800.835917	17.3203
800.853335	20.2614
800.870754	14.7059
800.888172	14.7059
800.905591	16.0131
800.923010	15.0327
800.940429	13.3987
800.957848	12.4183
800.975267	13.7255
800.992687	16.0131
801.010107	17.9739
801.027527	12.0915
801.044947	8.16994
801.062367	4.24837
801.079788	4.90196
801.097209	13.3987
801.114630	16.6667
801.132051	15.3595
801.149472	16.0131
801.166893	10.7843
801.184315	10.1307
801.201737	5.55556
801.219159	7.84314
801.236581	11.1111
801.254004	11.4379
801.271427	11.7647
801.288849	15.6863
801.306272	16.9935
801.323696	13.7255
801.341119	16.3399
801.358543	20.5882
801.375966	22.2222
801.393390	21.2418
801.410815	18.6275
801.428239	24.5098
801.445663	26.1438
801.463088	18.9542
801.480513	11.7647
801.497938	14.0523
801.515363	16.0131
801.532789	15.3595
801.550215	15.0327
801.567640	14.3791
801.585067	14.0523
801.602493	16.3399
801.619919	17.3203
801.637346	11.7647
801.654773	9.47712
801.672200	14.7059
801.689627	18.6275
801.707054	13.3987
801.724482	14.0523
801.741910	15.0327
801.759338	14.7059
801.776766	16.0131
801.794194	18.6275
801.811623	19.9346
801.829051	18.9542
801.846480	18.9542
801.863909	21.8954
801.881338	16.3399
801.898768	7.18954
801.916198	6.20915
801.933627	14.3791
801.951057	14.7059
801.968488	17.3203
801.985918	13.3987
802.003349	14.0523
802.020779	15.6863
802.038210	14.3791
802.055642	12.7451
802.073073	10.7843
802.090505	10.1307
802.107936	8.16994
802.125368	7.84314
802.142800	10.1307
802.160233	9.80392
802.177665	11.7647
802.195098	16.9935
802.212531	25.817
802.229964	17.3203
802.247397	12.0915
802.264830	9.47712
802.282264	17.9739
802.299698	21.2418
802.317132	16.3399
802.334566	18.6275
802.352001	15.0327
802.369435	13.3987
802.386870	13.7255
802.404305	17.3203
802.421740	25.1634
802.439175	18.9542
802.456611	12.7451
802.474047	17.6471
802.491482	19.6078
802.508919	15.0327
802.526355	19.6078
802.543791	20.5882
802.561228	14.0523
802.578665	14.0523
802.596102	16.0131
802.613539	9.80392
802.630977	9.80392
802.648414	6.86275
802.665852	8.82353
802.683290	16.0131
802.700728	14.0523
802.718166	12.7451
802.735605	16.0131
802.753044	10.4575
802.770483	7.18954
802.787922	12.4183
802.805361	10.7843
802.822801	13.3987
802.840240	11.7647
802.857680	19.6078
802.875120	20.915
802.892561	19.9346
802.910001	31.6993
802.927442	29.7386
802.944883	25.4902
802.962324	29.085
802.979765	22.2222
802.997206	15.0327
803.014648	8.82353
803.032090	13.0719
803.049531	17.6471
803.066974	16.6667
803.084416	11.7647
803.101859	9.80392
803.119301	11.4379
803.136744	10.7843
803.154187	13.0719
803.171631	13.7255
803.189074	11.7647
803.206518	8.82353
803.223962	11.4379
803.241406	14.3791
803.258850	13.3987
803.276294	13.3987
803.293739	12.0915
803.311184	14.7059
803.328629	12.7451
803.346074	14.0523
803.363519	16.6667
803.380965	24.183
803.398411	27.7778
803.415857	23.2026
803.433303	29.085
803.450749	24.5098
803.468196	19.9346
803.485642	22.2222
803.503089	21.8954
803.520536	14.7059
803.537984	19.6078
803.555431	24.5098
803.572879	25.1634
803.590326	17.3203
803.607774	15.0327
803.625223	21.2418
803.642671	18.9542
803.660120	22.8758
803.677569	23.2026
803.695017	22.2222
803.712467	16.3399
803.729916	16.6667
803.747366	14.7059
803.764815	14.3791
803.782265	16.9935
803.799715	15.6863
803.817166	10.4575
803.834616	13.3987
803.852067	16.0131
803.869518	17.9739
803.886969	12.0915
803.904420	14.0523
803.921871	14.3791
803.939323	13.7255
803.956775	13.3987
803.974227	14.7059
803.991679	20.5882
804.009131	13.7255
804.026584	10.4575
804.044037	6.86275
804.061490	10.4575
804.078943	7.84314
804.096396	5.55556
804.113850	12.4183
804.131303	15.3595
804.148757	9.15033
804.166211	7.84314
804.183666	8.49673
804.201120	7.51634
804.218575	13.0719
804.236030	19.9346
804.253485	21.5686
804.270940	25.4902
804.288395	17.3203
804.305851	14.0523
804.323307	17.3203
804.340763	18.6275
804.358219	13.3987
804.375675	15.6863
804.393132	22.2222
804.410589	22.2222
804.428046	22.549
804.445503	27.451
804.462960	27.451
804.480418	26.7974
804.497875	21.2418
804.515333	9.80392
804.532791	14.7059
804.550249	10.4575
804.567708	9.15033
804.585167	8.49673
804.602625	15.0327
804.620084	12.0915
804.637544	14.7059
804.655003	24.8366
804.672463	24.5098
804.689922	19.281
804.707382	14.3791
804.724842	11.7647
804.742303	16.6667
804.759763	9.15033
804.777224	9.80392
804.794685	12.7451
804.812146	17.6471
804.829607	16.9935
804.847069	13.3987
804.864531	17.6471
804.881992	16.9935
804.899454	11.1111
804.916917	8.49673
804.934379	8.82353
804.951842	13.3987
804.969304	16.6667
804.986767	14.0523
805.004231	13.0719
805.021694	12.0915
805.039158	14.3791
805.056621	14.0523
805.074085	8.82353
805.091549	13.0719
805.109014	18.3007
805.126478	15.6863
805.143943	13.7255
805.161408	10.4575
805.178873	10.7843
805.196338	13.3987
805.213804	13.3987
805.231269	19.281
805.248735	21.5686
805.266201	24.5098
805.283667	19.9346
805.301134	17.3203
805.318600	21.8954
805.336067	23.2026
805.353534	19.6078
805.371001	22.8758
805.388469	30.0654
805.405936	31.6993
805.423404	27.451
805.440872	30.3922
805.458340	33.3333
805.475808	31.6993
805.493277	26.4706
805.510745	21.2418
805.528214	19.281
805.545683	19.6078
805.563153	15.6863
805.580622	16.3399
805.598092	20.5882
805.615561	22.549
805.633031	23.8562
805.650502	29.7386
805.667972	21.5686
805.685443	14.3791
805.702913	12.0915
805.720384	13.3987
805.737855	14.7059
805.755327	13.3987
805.772798	16.0131
805.790270	18.3007
805.807742	14.7059
805.825214	20.915
805.842686	20.915
805.860159	19.9346
805.877631	17.6471
805.895104	14.0523
805.912577	13.3987
805.930051	15.6863
805.947524	13.0719
805.964998	13.0719
805.982471	16.9935
805.999945	12.0915
806.017420	7.18954
806.034894	10.7843
806.052368	13.3987
806.069843	11.4379
806.087318	9.15033
806.104793	12.7451
806.122269	8.49673
806.139744	7.18954
806.157220	12.7451
806.174696	10.7843
806.192172	5.88235
806.209648	10.1307
806.227124	17.3203
806.244601	18.3007
806.262078	19.6078
806.279555	18.3007
806.297032	14.0523
806.314509	25.817
806.331987	33.0065
806.349465	33.6601
806.366943	28.1046
806.384421	22.2222
806.401899	18.6275
806.419378	20.915
806.436856	24.183
806.454335	21.8954
806.471814	16.3399
806.489294	15.0327
806.506773	20.915
806.524253	21.8954
806.541733	20.5882
806.559213	12.4183
806.576693	12.4183
806.594173	21.2418
806.611654	25.4902
806.629135	25.817
806.646616	25.4902
806.664097	26.7974
806.681578	19.9346
806.699060	13.3987
806.716542	16.0131
806.734024	21.5686
806.751506	13.7255
806.768988	23.8562
806.786471	26.4706
806.803953	17.3203
806.821436	10.1307
806.838919	7.51634
806.856403	6.20915
806.873886	7.18954
806.891370	13.0719
806.908853	16.0131
806.926338	15.6863
806.943822	13.7255
806.961306	11.1111
806.978791	16.0131
806.996275	17.9739
807.013760	19.6078
807.031246	14.7059
807.048731	11.4379
807.066217	10.4575
807.083702	16.9935
807.101188	20.915
807.118674	17.3203
807.136161	16.0131
807.153647	17.9739
807.171134	11.4379
807.188621	7.18954
807.206108	11.1111
807.223595	15.3595
807.241082	20.915
807.258570	25.1634
807.276058	19.281
807.293546	12.7451
807.311034	15.6863
807.328522	9.15033
807.346011	9.80392
807.363500	20.5882
807.380989	25.4902
807.398478	25.4902
807.415967	24.183
807.433457	26.4706
807.450946	27.1242
807.468436	30.0654
807.485926	25.4902
807.503417	27.1242
807.520907	30.3922
807.538398	28.4314
807.555888	24.183
807.573380	17.6471
807.590871	11.7647
807.608362	20.915
807.625854	24.5098
807.643346	23.2026
807.660838	20.5882
807.678330	16.6667
807.695822	11.7647
807.713315	17.3203
807.730807	25.1634
807.748300	16.0131
807.765793	19.6078
807.783287	19.6078
807.800780	18.3007
807.818274	22.8758
807.835768	17.9739
807.853262	14.7059
807.870756	14.0523
807.888250	18.9542
807.905745	12.0915
807.923240	7.18954
807.940735	8.49673
807.958230	15.0327
807.975726	12.7451
807.993221	11.1111
808.010717	11.4379
808.028213	13.0719
808.045709	9.47712
808.063205	10.7843
808.080702	12.7451
808.098199	12.7451
808.115695	16.6667
808.133193	16.3399
808.150690	14.7059
808.168187	13.7255
808.185685	16.9935
808.203183	19.6078
808.220681	21.2418
808.238179	19.6078
808.255678	16.3399
808.273176	20.915
808.290675	16.3399
808.308174	18.6275
808.325673	24.183
808.343172	26.1438
808.360672	20.915
808.378172	15.0327
808.395672	16.6667
808.413172	24.183
808.430672	22.549
808.448173	16.0131
808.465673	28.4314
808.483174	32.6797
808.500675	23.5294
808.518177	16.0131
808.535678	22.2222
808.553180	22.8758
808.570681	20.915
808.588184	15.3595
808.605686	16.9935
808.623188	21.8954
808.640691	24.8366
808.658193	17.6471
808.675696	19.9346
808.693200	27.7778
808.710703	26.1438
808.728206	26.1438
808.745710	19.6078
808.763214	13.3987
808.780718	13.3987
808.798223	12.7451
808.815727	16.0131
808.833232	12.0915
808.850737	10.7843
808.868242	10.4575
808.885747	10.1307
808.903252	9.80392
808.920758	9.47712
808.938264	8.49673
808.955770	6.86275
808.973276	7.84314
808.990782	10.4575
809.008289	15.0327
809.025796	14.0523
809.043302	14.7059
809.060810	14.0523
809.078317	13.7255
809.095824	13.7255
809.113332	10.1307
809.130840	8.82353
809.148348	7.51634
809.165856	9.80392
809.183365	13.7255
809.200874	16.0131
809.218382	17.9739
809.235891	10.1307
809.253401	10.7843
809.270910	6.86275
809.288420	9.80392
809.305929	15.6863
809.323439	22.549
809.340950	23.5294
809.358460	25.1634
809.375970	23.8562
809.393481	18.9542
809.410992	20.5882
809.428503	29.7386
809.446014	29.085
809.463526	28.1046
809.481038	25.4902
809.498550	20.2614
809.516062	28.4314
809.533574	30.0654
809.551086	25.1634
809.568599	22.549
809.586112	17.9739
809.603625	11.1111
809.621138	11.7647
809.638651	9.80392
809.656165	12.7451
809.673679	15.3595
809.691193	17.6471
809.708707	23.2026
809.726221	17.9739
809.743736	12.0915
809.761250	7.84314
809.778765	8.82353
809.796280	11.7647
809.813796	14.3791
809.831311	13.7255
809.848827	11.1111
809.866343	8.16994
809.883859	7.51634
809.901375	13.0719
809.918891	14.0523
809.936408	13.3987
809.953925	16.6667
809.971442	21.8954
809.988959	18.3007
810.006476	12.0915
810.023994	9.80392
810.041511	11.1111
810.059029	12.4183
810.076548	13.0719
810.094066	10.1307
810.111584	9.80392
810.129103	9.80392
810.146622	9.80392
810.164141	11.1111
810.181660	13.0719
810.199180	10.4575
810.216699	15.0327
810.234219	11.7647
810.251739	12.7451
810.269259	15.3595
810.286780	17.9739
810.304300	16.6667
810.321821	17.9739
810.339342	22.549
810.356863	25.1634
810.374385	25.817
810.391906	27.7778
810.409428	26.1438
810.426950	21.2418
810.444472	22.2222
810.461994	20.5882
810.479517	18.9542
810.497039	21.8954
810.514562	22.2222
810.532085	21.8954
810.549608	31.0458
810.567132	23.2026
810.584655	18.6275
810.602179	21.8954
810.619703	23.2026
810.637227	24.5098
810.654752	25.4902
810.672276	29.4118
810.689801	19.281
810.707326	14.3791
810.724851	13.0719
810.742376	11.4379
810.759902	15.3595
810.777428	16.3399
810.794954	10.4575
810.812480	11.4379
810.830006	20.5882
810.847532	17.9739
810.865059	20.2614
810.882586	15.0327
810.900113	8.49673
810.917640	7.18954
810.935168	10.1307
810.952695	16.6667
810.970223	14.0523
810.987751	13.3987
811.005279	12.7451
811.022807	14.7059
811.040336	14.3791
811.057865	20.2614
811.075394	15.0327
811.092923	15.0327
811.110452	16.6667
811.127981	11.1111
811.145511	10.1307
811.163041	14.0523
811.180571	13.7255
811.198101	12.7451
811.215632	14.7059
811.233162	13.7255
811.250693	11.1111
811.268224	17.3203
811.285755	18.6275
811.303287	15.0327
811.320818	13.3987
811.338350	16.6667
811.355882	17.6471
811.373414	19.9346
811.390946	20.2614
811.408479	33.0065
811.426012	40.5229
811.443545	30.719
811.461078	29.7386
811.478611	30.0654
811.496144	29.4118
811.513678	29.4118
811.531212	29.085
811.548746	26.7974
811.566280	26.1438
811.583815	22.549
811.601349	17.6471
811.618884	18.6275
811.636419	17.3203
811.653954	17.3203
811.671490	23.5294
811.689025	20.2614
811.706561	14.7059
811.724097	18.6275
811.741633	18.3007
811.759169	17.9739
811.776706	19.9346
811.794242	19.9346
811.811779	11.4379
811.829316	8.16994
811.846854	10.7843
811.864391	16.3399
811.881929	14.7059
811.899466	14.3791
811.917004	15.6863
811.934543	16.9935
811.952081	15.6863
811.969620	10.1307
811.987158	8.16994
812.004697	13.0719
812.022236	14.0523
812.039776	12.0915
812.057315	15.3595
812.074855	15.0327
812.092395	16.6667
812.109935	10.1307
812.127475	7.51634
812.145016	9.47712
812.162556	11.4379
812.180097	12.0915
812.197638	12.7451
812.215180	11.4379
812.232721	12.7451
812.250263	15.0327
812.267804	8.82353
812.285346	5.55556
812.302889	7.51634
812.320431	8.82353
812.337974	8.49673
812.355516	15.3595
812.373059	16.3399
812.390602	25.817
812.408146	25.4902
812.425689	22.549
812.443233	24.8366
812.460777	20.915
812.478321	19.6078
812.495865	32.0261
812.513410	29.085
812.530954	24.8366
812.548499	23.5294
812.566044	15.0327
812.583589	9.47712
812.601135	9.80392
812.618680	15.0327
812.636226	16.9935
812.653772	17.3203
812.671318	23.8562
812.688864	15.6863
812.706411	8.82353
812.723958	13.0719
812.741505	18.3007
812.759052	17.6471
812.776599	20.2614
812.794147	24.183
812.811694	24.8366
812.829242	20.2614
812.846790	14.7059
812.864338	16.0131
812.881887	20.2614
812.899435	18.9542
812.916984	13.7255
812.934533	8.82353
812.952082	8.49673
812.969632	11.1111
812.987181	10.7843
813.004731	8.49673
813.022281	8.82353
813.039831	12.7451
813.057382	16.6667
813.074932	17.6471
813.092483	12.0915
813.110034	11.1111
813.127585	12.7451
813.145136	17.3203
813.162687	15.0327
813.180239	7.84314
813.197791	8.82353
813.215343	6.86275
813.232895	7.18954
813.250448	9.15033
813.268000	11.1111
813.285553	12.7451
813.303106	12.4183
813.320659	16.9935
813.338213	18.9542
813.355766	18.9542
813.373320	18.3007
813.390874	22.8758
813.408428	24.8366
813.425982	23.8562
813.443537	25.1634
813.461091	25.817
813.478646	19.281
813.496201	16.6667
813.513756	16.3399
813.531312	17.6471
813.548868	18.9542
813.566423	23.8562
813.583979	25.4902
813.601536	33.0065
813.619092	29.4118
813.636649	20.915
813.654205	12.7451
813.671762	13.3987
813.689319	12.7451
813.706877	19.281
813.724434	18.9542
813.741992	14.7059
813.759550	12.0915
813.777108	10.1307
813.794666	9.15033
813.812225	11.1111
813.829783	9.47712
813.847342	12.0915
813.864901	16.3399
813.882460	16.0131
813.900020	16.6667
813.917580	16.3399
813.935139	15.3595
813.952699	11.4379
813.970259	11.7647
813.987820	14.7059
814.005380	15.3595
814.022941	15.6863
814.040502	7.18954
814.058063	7.51634
814.075625	11.4379
814.093186	10.4575
814.110748	12.7451
814.128310	16.3399
814.145872	16.0131
814.163434	9.15033
814.180996	11.1111
814.198559	13.0719
814.216122	14.3791
814.233685	18.9542
814.251248	17.3203
814.268811	11.4379
814.286375	12.4183
814.303939	16.6667
814.321503	22.8758
814.339067	29.085
814.356631	25.817
814.374196	26.7974
814.391761	29.4118
814.409325	28.4314
814.426891	28.1046
814.444456	22.549
814.462021	24.183
814.479587	27.1242
814.497153	31.3726
814.514719	24.8366
814.532285	17.3203
814.549852	22.549
814.567418	23.8562
814.584985	17.6471
814.602552	16.9935
814.620119	17.3203
814.637687	12.4183
814.655254	7.84314
814.672822	11.4379
814.690390	11.7647
814.707958	15.0327
814.725526	18.6275
814.743095	16.9935
814.760663	16.6667
814.778232	15.3595
814.795801	9.47712
814.813371	8.16994
814.830940	7.18954
814.848510	13.3987
814.866080	12.7451
814.883650	7.84314
814.901220	5.55556
814.918790	5.55556
814.936361	6.20915
814.953932	14.0523
814.971503	18.6275
814.989074	17.9739
815.006645	15.6863
815.024217	10.4575
815.041788	10.1307
815.059360	11.4379
815.076932	12.4183
815.094505	11.7647
815.112077	10.7843
815.129650	11.4379
815.147223	12.4183
815.164796	12.4183
815.182369	8.16994
815.199943	7.51634
815.217516	11.1111
815.235090	10.1307
815.252664	10.1307
815.270238	8.82353
815.287813	9.47712
815.305387	8.16994
815.322962	11.1111
815.340537	12.4183
815.358112	14.7059
815.375687	21.8954
815.393263	18.9542
815.410839	19.6078
815.428414	28.1046
815.445991	28.7582
815.463567	21.2418
815.481143	21.5686
815.498720	24.5098
815.516297	19.6078
815.533874	16.3399
815.551451	16.3399
815.569028	13.7255
815.586606	14.0523
815.604184	13.0719
815.621762	8.16994
815.639340	8.82353
815.656918	8.82353
815.674497	13.7255
815.692076	15.0327
815.709655	10.1307
815.727234	10.1307
815.744813	9.80392
815.762393	17.6471
815.779972	17.9739
815.797552	18.9542
815.815132	18.9542
815.832712	16.9935
815.850293	11.1111
815.867873	11.1111
815.885454	15.0327
815.903035	12.7451
815.920617	15.6863
815.938198	18.9542
815.955779	13.3987
815.973361	12.0915
815.990943	9.15033
816.008525	9.15033
816.026108	10.1307
816.043690	16.0131
816.061273	12.7451
816.078856	9.80392
816.096439	12.0915
816.114022	10.1307
816.131606	12.0915
816.149189	8.16994
816.166773	5.22876
816.184357	5.22876
816.201942	14.3791
816.219526	20.915
816.237111	19.281
816.254695	10.4575
816.272280	8.16994
816.289866	9.80392
816.307451	10.1307
816.325036	8.82353
816.342622	14.0523
816.360208	16.6667
816.377794	17.3203
816.395381	24.5098
816.412967	24.183
816.430554	25.4902
816.448141	23.5294
816.465728	16.0131
816.483315	17.3203
816.500902	18.9542
816.518490	15.0327
816.536078	15.6863
816.553666	17.3203
816.571254	16.0131
816.588843	16.3399
816.606431	16.6667
816.624020	13.7255
816.641609	13.0719
816.659198	12.7451
816.676787	11.1111
816.694377	15.6863
816.711967	16.3399
816.729557	14.0523
816.747147	16.3399
816.764737	11.7647
816.782328	8.16994
816.799918	13.0719
816.817509	12.4183
816.835100	15.6863
816.852691	10.4575
816.870283	8.49673
816.887874	10.1307
816.905466	13.3987
816.923058	14.7059
816.940650	13.3987
816.958243	11.1111
816.975835	12.0915
816.993428	10.4575
817.011021	7.84314
817.028614	5.88235
817.046208	6.53595
817.063801	10.4575
817.081395	12.7451
817.098989	13.7255
817.116583	7.84314
817.134177	11.4379
817.151771	14.3791
817.169366	10.1307
817.186961	12.0915
817.204556	14.7059
817.222151	17.9739
817.239747	13.3987
817.257342	14.0523
817.274938	16.3399
817.292534	16.6667
817.310130	10.4575
817.327727	12.4183
817.345323	9.80392
817.362920	11.7647
817.380517	13.7255
817.398114	16.9935
817.415711	15.0327
817.433309	18.3007
817.450906	21.2418
817.468504	20.2614
817.486102	19.6078
817.503701	15.3595
817.521299	19.281
817.538898	17.6471
817.556496	17.6471
817.574095	14.0523
817.591695	15.0327
817.609294	10.1307
817.626894	9.47712
817.644493	11.1111
817.662093	14.7059
817.679693	14.7059
817.697294	11.4379
817.714894	19.6078
817.732495	20.915
817.750096	12.0915
817.767697	9.47712
817.785298	12.0915
817.802900	12.7451
817.820501	10.7843
817.838103	12.4183
817.855705	12.4183
817.873308	10.7843
817.890910	7.84314
817.908513	8.82353
817.926115	15.0327
817.943718	10.7843
817.961322	4.57516
817.978925	8.16994
817.996529	10.4575
818.014132	10.7843
818.031736	8.16994
818.049340	11.1111
818.066945	9.47712
818.084549	10.4575
818.102154	9.80392
818.119759	13.7255
818.137364	8.16994
818.154969	8.49673
818.172574	10.1307
818.190180	12.4183
818.207786	15.3595
818.225392	15.0327
818.242998	12.7451
818.260605	16.3399
818.278211	19.9346
818.295818	17.9739
818.313425	13.3987
818.331032	24.5098
818.348639	27.451
818.366247	22.549
818.383855	13.3987
818.401463	14.7059
818.419071	20.5882
818.436679	23.8562
818.454287	23.5294
818.471896	18.6275
818.489505	20.915
818.507114	19.9346
818.524723	14.7059
818.542333	20.915
818.559942	25.1634
818.577552	20.5882
818.595162	10.4575
818.612772	10.4575
818.630383	16.0131
818.647993	14.0523
818.665604	15.6863
818.683215	16.9935
818.700826	12.0915
818.718437	15.0327
818.736049	15.0327
818.753661	10.7843
818.771273	14.3791
818.788885	12.7451
818.806497	13.0719
818.824109	11.7647
818.841722	12.0915
818.859335	14.3791
818.876948	13.3987
818.894561	13.3987
818.912174	11.4379
818.929788	14.0523
818.947402	16.6667
818.965016	15.3595
818.982630	11.4379
819.000244	9.15033
819.017859	15.6863
819.035474	14.7059
819.053089	10.7843
819.070704	9.15033
819.088319	10.7843
819.105934	11.4379
819.123550	17.3203
819.141166	13.7255
819.158782	6.20915
819.176398	13.0719
819.194015	13.7255
819.211631	9.15033
819.229248	17.6471
819.246865	21.5686
819.264482	15.3595
819.282100	12.4183
819.299717	12.0915
819.317335	16.6667
819.334953	22.2222
819.352571	20.915
819.370190	18.9542
819.387808	20.915
819.405427	28.4314
819.423046	27.1242
819.440665	29.4118
819.458284	25.1634
819.475904	19.9346
819.493523	19.6078
819.511143	14.3791
819.528763	7.84314
819.546383	16.9935
819.564004	17.9739
819.581624	18.6275
819.599245	16.9935
819.616866	13.3987
819.634487	11.1111
819.652109	12.0915
819.669730	15.6863
819.687352	12.0915
819.704974	11.1111
819.722596	17.6471
819.740218	16.3399
819.757841	14.0523
819.775463	11.1111
819.793086	12.7451
819.810709	15.3595
819.828333	19.9346
819.845956	17.3203
819.863580	11.7647
819.881204	9.80392
819.898828	11.4379
819.916452	10.7843
819.934076	12.0915
819.951701	11.4379
819.969326	10.4575
819.986951	9.15033
820.004576	9.15033
820.022201	14.3791
820.039827	14.3791
820.057452	14.0523
820.075078	16.3399
820.092704	24.8366
820.110331	19.9346
820.127957	16.9935
820.145584	18.3007
820.163211	17.9739
820.180838	18.3007
820.198465	14.7059
820.216092	16.6667
820.233720	17.6471
820.251348	13.3987
820.268976	15.0327
820.286604	11.7647
820.304232	5.88235
820.321861	9.80392
820.339490	18.9542
820.357119	21.5686
820.374748	17.3203
820.392377	17.9739
820.410006	15.6863
820.427636	16.0131
820.445266	23.5294
820.462896	25.817
820.480526	17.6471
820.498157	15.0327
820.515788	16.3399
820.533418	13.3987
820.551049	12.0915
820.568681	11.4379
820.586312	12.4183
820.603944	11.1111
820.621575	10.4575
820.639207	11.7647
820.656839	14.3791
820.674472	13.3987
820.692104	13.3987
820.709737	12.7451
820.727370	16.6667
820.745003	18.9542
820.762636	17.6471
820.780270	14.0523
820.797904	18.6275
820.815537	23.2026
820.833172	20.915
820.850806	11.1111
820.868440	11.4379
820.886075	9.80392
820.903710	13.3987
820.921345	11.4379
820.938980	9.80392
820.956615	7.84314
820.974251	8.82353
820.991887	9.47712
821.009522	7.51634
821.027159	10.1307
821.044795	15.3595
821.062431	10.1307
821.080068	8.82353
821.097705	8.82353
821.115342	13.7255
821.132979	17.9739
821.150617	17.3203
821.168255	13.3987
821.185892	13.0719
821.203530	12.4183
821.221169	17.6471
821.238807	16.6667
821.256446	14.0523
821.274084	16.9935
821.291723	16.3399
821.309363	18.3007
821.327002	24.183
821.344642	22.2222
821.362281	12.7451
821.379921	15.0327
821.397561	21.8954
821.415202	32.6797
821.432842	31.6993
821.450483	28.4314
821.468124	24.5098
821.485765	26.7974
821.503406	23.5294
821.521047	28.4314
821.538689	28.1046
821.556331	20.915
821.573973	13.0719
821.591615	16.9935
821.609258	18.3007
821.626900	12.4183
821.644543	10.1307
821.662186	11.7647
821.679829	14.3791
821.697472	18.3007
821.715116	14.7059
821.732760	14.0523
821.750403	13.3987
821.768048	12.0915
821.785692	11.7647
821.803336	17.9739
821.820981	26.1438
821.838626	17.3203
821.856271	10.1307
821.873916	9.15033
821.891562	15.6863
821.909207	14.7059
821.926853	11.7647
821.944499	9.15033
821.962145	10.1307
821.979791	10.7843
821.997438	11.7647
822.015085	14.7059
822.032732	16.6667
822.050379	13.7255
822.068026	12.4183
822.085674	5.22876
822.103321	3.26797
822.120969	5.22876
822.138617	9.80392
822.156266	11.4379
822.173914	12.7451
822.191563	12.0915
822.209212	11.1111
822.226861	11.7647
822.244510	8.49673
822.262159	6.86275
822.279809	13.7255
822.297459	17.9739
822.315108	17.3203
822.332759	20.2614
822.350409	16.9935
822.368060	14.3791
822.385710	20.2614
822.403361	27.7778
822.421012	28.7582
822.438664	40.8497
822.456315	40.1961
822.473967	27.451
822.491619	24.183
822.509271	19.6078
822.526923	21.2418
822.544575	17.9739
822.562228	19.281
822.579881	16.6667
822.597534	20.915
822.615187	21.5686
822.632840	16.9935
822.650494	11.4379
822.668148	19.9346
822.685802	18.9542
822.703456	15.0327
822.721110	20.5882
822.738765	18.6275
822.756419	16.9935
822.774074	15.6863
822.791729	19.6078
822.809384	16.0131
822.827040	8.82353
822.844696	10.7843
822.862351	12.7451
822.880007	13.3987
822.897664	15.0327
822.915320	16.6667
822.932977	9.80392
822.950633	4.90196
822.968290	7.18954
822.985948	11.4379
823.003605	12.0915
823.021263	4.90196
823.038920	11.1111
823.056578	16.9935
823.074236	9.47712
823.091895	9.80392
823.109553	9.15033
823.127212	7.51634
823.144871	10.1307
823.162530	14.7059
823.180189	13.7255
823.197848	7.51634
823.215508	10.7843
823.233168	13.7255
823.250828	7.84314
823.268488	8.82353
823.286148	7.51634
823.303809	12.0915
823.321470	11.7647
823.339131	18.3007
823.356792	23.5294
823.374453	27.1242
823.392115	27.451
823.409776	28.4314
823.427438	40.8497
823.445100	51.9608
823.462763	41.8301
823.480425	33.3333
823.498088	37.9085
823.515751	45.4248
823.533414	45.7516
823.551077	34.9673
823.568740	30.0654
823.586404	37.9085
823.604068	28.4314
823.621732	19.9346
823.639396	27.1242
823.657060	25.1634
823.674725	16.3399
823.692390	18.3007
823.710055	15.3595
823.727720	14.0523
823.745385	11.7647
823.763051	9.47712
823.780716	14.7059
823.798382	14.3791
823.816048	12.0915
823.833714	7.18954
823.851381	8.82353
823.869047	9.47712
823.886714	9.15033
823.904381	11.4379
823.922049	12.0915
823.939716	12.4183
823.957384	13.0719
823.975051	17.3203
823.992719	16.6667
824.010387	13.3987
824.028056	10.7843
824.045724	15.6863
824.063393	13.7255
824.081062	8.82353
824.098731	12.0915
824.116400	14.0523
824.134070	10.1307
824.151739	12.7451
824.169409	16.3399
824.187079	16.6667
824.204750	13.7255
824.222420	13.7255
824.240091	14.0523
824.257761	21.5686
824.275432	28.4314
824.293104	20.5882
824.310775	9.80392
824.328447	15.3595
824.346118	19.281
824.363790	19.6078
824.381462	18.6275
824.399135	20.5882
824.416807	16.6667
824.434480	20.5882
824.452153	18.6275
824.469826	23.2026
824.487499	31.0458
824.505173	31.0458
824.522846	29.085
824.540520	25.1634
824.558194	16.6667
824.575868	13.0719
824.593543	16.6667
824.611217	19.6078
824.628892	15.6863
824.646567	14.0523
824.664242	14.0523
824.681918	20.2614
824.699593	15.0327
824.717269	15.0327
824.734945	19.6078
824.752621	10.7843
824.770297	8.16994
824.787974	10.7843
824.805650	11.7647
824.823327	11.4379
824.841004	11.1111
824.858682	9.47712
824.876359	11.7647
824.894037	14.7059
824.911714	13.0719
824.929392	8.49673
824.947071	8.82353
824.964749	11.1111
824.982428	7.18954
825.000106	6.20915
825.017785	11.1111
825.035464	15.6863
825.053144	16.9935
825.070823	14.0523
825.088503	12.4183
825.106183	9.15033
825.123863	8.16994
825.141543	9.80392
825.159224	4.90196
825.176904	11.1111
825.194585	11.4379
825.212266	6.20915
825.229948	10.1307
825.247629	8.82353
825.265311	5.55556
825.282992	8.16994
825.300674	10.1307
825.318356	17.6471
825.336039	19.9346
825.353721	18.6275
825.371404	17.3203
825.389087	14.0523
825.406770	18.6275
825.424454	26.4706
825.442137	30.719
825.459821	27.7778
825.477505	26.4706
825.495189	23.2026
825.512873	15.3595
825.530557	14.3791
825.548242	17.3203
825.565927	24.183
825.583612	13.7255
825.601297	5.88235
825.618982	10.1307
825.636668	15.0327
825.654354	19.6078
825.672040	22.8758
825.689726	16.9935
825.707412	12.7451
825.725099	12.4183
825.742785	15.6863
825.760472	15.3595
825.778159	16.6667
825.795847	12.4183
825.813534	12.4183
825.831222	15.6863
825.848910	14.0523
825.866598	7.51634
825.884286	5.88235
825.901974	13.7255
825.919663	23.2026
825.937352	15.3595
825.955041	10.7843
825.972730	6.86275
825.990419	10.4575
826.008109	12.4183
826.025799	11.1111
826.043489	9.80392
826.061179	8.82353
826.078869	5.88235
826.096560	7.18954
826.114250	10.4575
826.131941	12.4183
826.149632	14.0523
826.167324	15.6863
826.185015	13.0719
826.202707	11.1111
826.220398	13.0719
826.238090	12.0915
826.255783	10.4575
826.273475	13.7255
826.291168	9.47712
826.308860	11.7647
826.326553	20.915
826.344247	21.5686
826.361940	24.5098
826.379633	25.4902
826.397327	28.7582
826.415021	33.6601
826.432715	33.3333
826.450410	24.5098
826.468104	24.8366
826.485799	30.0654
826.503494	28.1046
826.521189	26.1438
826.538884	25.4902
826.556579	23.8562
826.574275	15.3595
826.591971	12.7451
826.609667	16.6667
826.627363	21.8954
826.645059	15.0327
826.662756	15.0327
826.680453	13.3987
826.698150	12.7451
826.715847	13.3987
826.733544	17.6471
826.751242	20.915
826.768939	17.9739
826.786637	17.9739
826.804335	22.2222
826.822034	17.9739
826.839732	10.7843
826.857431	9.47712
826.875129	15.3595
826.892829	16.0131
826.910528	15.0327
826.928227	13.0719
826.945927	16.3399
826.963627	21.8954
826.981327	16.3399
826.999027	9.80392
827.016727	9.80392
827.034428	8.82353
827.052128	6.86275
827.069829	14.7059
827.087530	18.6275
827.105232	18.9542
827.122933	12.4183
827.140635	5.55556
827.158337	11.4379
827.176039	14.7059
827.193741	11.1111
827.211443	11.1111
827.229146	9.80392
827.246849	9.47712
827.264552	13.0719
827.282255	18.6275
827.299959	12.4183
827.317662	12.4183
827.335366	15.6863
827.353070	15.0327
827.370774	19.6078
827.388478	21.5686
827.406183	23.2026
827.423888	25.1634
827.441592	25.817
827.459298	17.9739
827.477003	23.8562
827.494708	24.5098
827.512414	19.6078
827.530120	13.3987
827.547826	14.0523
827.565532	11.7647
827.583239	14.3791
827.600945	16.0131
827.618652	17.9739
827.636359	17.9739
827.654066	11.7647
827.671773	10.4575
827.689481	11.4379
827.707189	10.4575
827.724897	11.1111
827.742605	12.4183
827.760313	11.7647
827.778022	13.0719
827.795730	17.3203
827.813439	14.3791
827.831148	11.7647
827.848858	12.4183
827.866567	9.80392
827.884277	14.7059
827.901986	21.8954
827.919696	19.9346
827.937407	9.15033
827.955117	12.0915
827.972828	13.3987
827.990538	12.7451
828.008249	9.47712
828.025961	7.18954
828.043672	5.88235
828.061383	9.47712
828.079095	11.4379
828.096807	15.0327
828.114519	14.7059
828.132231	10.7843
828.149944	7.18954
828.167657	8.49673
828.185370	15.3595
828.203083	17.3203
828.220796	11.1111
828.238509	15.3595
828.256223	10.1307
828.273937	7.84314
828.291651	6.86275
828.309365	10.4575
828.327079	15.0327
828.344794	14.7059
828.362509	23.2026
828.380223	23.2026
828.397939	25.1634
828.415654	19.6078
828.433369	17.9739
828.451085	16.9935
828.468801	20.915
828.486517	22.549
828.504233	25.817
828.521950	22.2222
828.539667	17.3203
828.557383	16.3399
828.575100	18.6275
828.592818	15.6863
828.610535	12.4183
828.628253	16.9935
828.645970	15.6863
828.663688	11.7647
828.681407	9.80392
828.699125	10.1307
828.716843	7.84314
828.734562	10.1307
828.752281	14.7059
828.770000	23.8562
828.787719	20.915
828.805439	18.6275
828.823159	19.281
828.840879	17.6471
828.858599	15.6863
828.876319	12.7451
828.894039	10.1307
828.911760	13.7255
828.929481	16.0131
828.947202	14.3791
828.964923	11.1111
828.982644	12.0915
829.000366	13.0719
829.018088	15.3595
829.035810	14.7059
829.053532	9.80392
829.071254	11.1111
829.088977	11.7647
829.106699	11.7647
829.124422	11.1111
829.142145	11.4379
829.159869	16.3399
829.177592	12.7451
829.195316	12.4183
829.213040	12.0915
829.230764	12.7451
829.248488	13.0719
829.266212	13.7255
829.283937	17.6471
829.301662	17.3203
829.319387	16.6667
829.337112	18.3007
829.354837	14.0523
829.372563	18.3007
829.390288	23.8562
829.408014	23.5294
829.425741	20.915
829.443467	17.9739
829.461193	18.3007
829.478920	20.915
829.496647	20.915
829.514374	22.549
829.532101	21.2418
829.549829	12.4183
829.567556	11.1111
829.585284	11.4379
829.603012	15.3595
829.620740	20.5882
829.638469	17.9739
829.656197	20.5882
829.673926	16.0131
829.691655	13.0719
829.709384	13.3987
829.727114	12.4183
829.744843	10.1307
829.762573	11.1111
829.780303	10.1307
829.798033	10.7843
829.815763	9.15033
829.833494	6.86275
829.851224	10.1307
829.868955	14.0523
829.886686	14.7059
829.904417	12.4183
829.922149	13.0719
829.939880	8.49673
829.957612	9.15033
829.975344	8.16994
829.993076	9.80392
830.010809	11.1111
830.028541	12.4183
830.046274	8.49673
830.064007	13.3987
830.081740	17.3203
830.099473	13.3987
830.117207	9.80392
830.134941	12.0915
830.152675	9.15033
830.170409	9.15033
830.188143	12.4183
830.205877	18.6275
830.223612	14.3791
830.241347	16.9935
830.259082	22.549
830.276817	18.9542
830.294553	9.47712
830.312288	9.15033
830.330024	14.3791
830.347760	17.3203
830.365496	11.1111
830.383232	11.4379
830.400969	24.8366
830.418706	25.1634
830.436443	28.7582
830.454180	29.085
830.471917	20.5882
830.489654	15.3595
830.507392	16.3399
830.525130	26.1438
830.542868	21.2418
830.560606	22.549
830.578345	23.5294
830.596083	21.8954
830.613822	18.3007
830.631561	16.3399
830.649300	21.5686
830.667040	21.2418
830.684779	10.7843
830.702519	9.15033
830.720259	11.7647
830.737999	9.47712
830.755740	10.4575
830.773480	10.7843
830.791221	16.0131
830.808962	16.3399
830.826703	12.7451
830.844444	8.49673
830.862185	6.20915
830.879927	2.61438
830.897669	3.59477
830.915411	10.4575
830.933153	10.4575
830.950896	8.82353
830.968638	5.22876
830.986381	8.16994
831.004124	10.7843
831.021867	10.7843
831.039611	12.0915
831.057354	13.0719
831.075098	14.7059
831.092842	6.20915
831.110586	8.82353
831.128330	10.1307
831.146075	13.0719
831.163819	14.3791
831.181564	12.0915
831.199309	8.82353
831.217055	9.47712
831.234800	12.4183
831.252546	6.86275
831.270291	7.51634
831.288037	18.9542
831.305784	21.5686
831.323530	20.5882
831.341277	18.9542
831.359023	19.281
831.376770	17.3203
831.394518	20.5882
831.412265	16.6667
831.430012	18.3007
831.447760	25.1634
831.465508	20.2614
831.483256	17.9739
831.501004	20.915
831.518753	23.8562
831.536502	25.1634
831.554250	21.8954
831.571999	17.6471
831.589749	15.0327
831.607498	17.9739
831.625248	21.2418
831.642997	17.6471
831.660747	16.9935
831.678498	18.6275
831.696248	21.2418
831.713999	23.2026
831.731749	17.6471
831.749500	15.0327
831.767251	16.0131
831.785003	8.49673
831.802754	11.7647
831.820506	13.3987
831.838258	10.1307
831.856010	6.20915
831.873762	6.53595
831.891515	12.7451
831.909267	15.0327
831.927020	13.0719
831.944773	16.9935
831.962526	13.7255
831.980280	13.0719
831.998033	8.82353
832.015787	11.1111
832.033541	7.18954
832.051295	8.16994
832.069050	6.86275
832.086804	8.82353
832.104559	11.1111
832.122314	10.1307
832.140069	7.84314
832.157824	8.16994
832.175580	5.22876
832.193335	12.7451
832.211091	17.9739
832.228847	16.6667
832.246603	15.3595
832.264360	16.6667
832.282116	18.3007
832.299873	15.0327
832.317630	19.9346
832.335387	23.2026
832.353145	19.281
832.370902	16.9935
832.388660	15.0327
832.406418	14.3791
832.424176	13.7255
832.441935	18.6275
832.459693	20.5882
832.477452	22.549
832.495211	17.6471
832.512970	13.0719
832.530729	15.3595
832.548489	19.9346
832.566248	19.9346
832.584008	15.3595
832.601768	15.6863
832.619528	15.0327
832.637289	12.0915
832.655049	11.1111
832.672810	13.3987
832.690571	13.3987
832.708332	20.2614
832.726094	22.2222
832.743855	15.6863
832.761617	8.82353
832.779379	9.47712
832.797141	7.18954
832.814903	12.4183
832.832666	15.3595
832.850428	16.9935
832.868191	18.3007
832.885954	22.2222
832.903718	16.0131
832.921481	14.3791
832.939245	14.3791
832.957008	11.4379
832.974772	12.4183
832.992537	13.0719
833.010301	11.1111
833.028066	11.1111
833.045830	13.0719
833.063595	11.1111
833.081360	10.1307
833.099126	9.80392
833.116891	7.18954
833.134657	13.0719
833.152423	19.6078
833.170189	12.7451
833.187955	8.16994
833.205722	7.84314
833.223488	11.7647
833.241255	16.6667
833.259022	17.9739
833.276790	14.7059
833.294557	8.49673
833.312325	12.0915
833.330092	17.3203
833.347860	12.7451
833.365629	8.49673
833.383397	16.9935
833.401165	26.1438
833.418934	27.451
833.436703	22.8758
833.454472	20.915
833.472242	21.5686
833.490011	15.0327
833.507781	11.1111
833.525551	10.7843
833.543321	10.7843
833.561091	10.1307
833.578861	16.3399
833.596632	19.9346
833.614403	21.5686
833.632174	20.5882
833.649945	22.8758
833.667717	18.6275
833.685488	14.7059
833.703260	16.9935
833.721032	18.3007
833.738804	16.9935
833.756576	12.0915
833.774349	8.16994
833.792122	16.6667
833.809895	16.6667
833.827668	10.7843
833.845441	10.7843
833.863214	11.4379
833.880988	8.82353
833.898762	10.1307
833.916536	11.4379
833.934310	9.15033
833.952085	7.18954
833.969859	11.1111
833.987634	13.3987
834.005409	17.3203
834.023184	18.3007
834.040960	9.47712
834.058735	9.47712
834.076511	15.0327
834.094287	17.3203
834.112063	14.0523
834.129839	12.0915
834.147616	9.47712
834.165393	10.1307
834.183169	12.7451
834.200947	10.1307
834.218724	9.47712
834.236501	7.18954
834.254279	13.0719
834.272057	20.5882
834.289835	18.3007
834.307613	6.20915
834.325391	12.4183
834.343170	20.2614
834.360949	25.1634
834.378728	21.5686
834.396507	14.0523
834.414286	15.3595
834.432066	22.2222
834.449846	19.6078
834.467625	19.9346
834.485406	20.915
834.503186	16.0131
834.520966	12.4183
834.538747	14.7059
834.556528	14.7059
834.574309	18.3007
834.592090	27.1242
834.609872	24.8366
834.627653	10.7843
834.645435	10.7843
834.663217	13.7255
834.680999	19.281
834.698782	23.8562
834.716564	20.5882
834.734347	16.3399
834.752130	11.7647
834.769913	12.0915
834.787696	10.1307
834.805480	13.3987
834.823264	21.8954
834.841048	16.6667
834.858832	9.47712
834.876616	9.15033
834.894400	8.16994
834.912185	9.15033
834.929970	8.49673
834.947755	16.3399
834.965540	13.0719
834.983326	7.18954
835.001111	5.88235
835.018897	6.53595
835.036683	8.82353
835.054469	10.4575
835.072255	10.1307
835.090042	6.86275
835.107829	12.0915
835.125616	12.0915
835.143403	5.88235
[truncated: 111,928 more rows]
