# Supplementary material for: Identification and tentative removal of collagen glue in Palaeolithic worked bone objects: implications for ZooMS and radiocarbon dating
Source: Sci Rep. 2023 Dec 13;13:22119. doi: 10.1038/s41598-023-49242-7 (PMC10719399; doi:10.1038/s41598-023-49242-7)
Supplement: Supplementary file 2 — Supplementary Information 2. [file 41598_2023_49242_MOESM2_ESM.zip › maldi raw files/MUSE20026.48-49_ABA_rc clean_1.txt]

799.949321	5.88235
799.966730	5.88235
799.984138	11.1111
800.001547	9.47712
800.018956	9.47712
800.036365	9.47712
800.053774	12.7451
800.071183	16.0131
800.088593	10.7843
800.106003	9.47712
800.123413	11.7647
800.140823	8.82353
800.158233	5.55556
800.175644	11.1111
800.193055	12.0915
800.210465	16.0131
800.227877	15.0327
800.245288	14.0523
800.262699	15.0327
800.280111	16.3399
800.297523	16.0131
800.314935	15.0327
800.332347	17.9739
800.349760	16.9935
800.367172	13.7255
800.384585	11.7647
800.401998	13.7255
800.419411	16.9935
800.436825	18.9542
800.454238	23.8562
800.471652	25.1634
800.489066	20.2614
800.506480	17.6471
800.523895	8.49673
800.541309	11.4379
800.558724	22.8758
800.576139	19.9346
800.593554	16.3399
800.610969	15.0327
800.628385	18.6275
800.645800	13.3987
800.663216	12.7451
800.680632	13.0719
800.698048	14.3791
800.715465	17.9739
800.732882	17.3203
800.750298	21.5686
800.767715	15.0327
800.785133	10.1307
800.802550	14.0523
800.819967	14.0523
800.837385	14.3791
800.854803	11.7647
800.872221	14.7059
800.889640	15.3595
800.907058	12.7451
800.924477	8.82353
800.941896	7.51634
800.959315	13.3987
800.976734	13.0719
800.994153	8.49673
801.011573	10.1307
801.028993	12.0915
801.046413	18.3007
801.063833	15.0327
801.081254	12.7451
801.098674	12.0915
801.116095	11.4379
801.133516	15.6863
801.150937	18.9542
801.168358	14.0523
801.185780	8.16994
801.203202	8.16994
801.220624	9.80392
801.238046	8.82353
801.255468	12.4183
801.272891	16.0131
801.290313	9.80392
801.307736	8.82353
801.325159	16.0131
801.342582	18.6275
801.360006	13.3987
801.377429	8.49673
801.394853	15.3595
801.412277	20.2614
801.429701	17.3203
801.447126	19.9346
801.464550	18.6275
801.481975	12.4183
801.499400	11.7647
801.516825	19.6078
801.534251	23.5294
801.551676	18.3007
801.569102	17.9739
801.586528	22.549
801.603954	21.5686
801.621380	17.3203
801.638807	14.0523
801.656233	12.4183
801.673660	11.1111
801.691087	9.15033
801.708514	8.16994
801.725942	11.7647
801.743369	12.7451
801.760797	14.3791
801.778225	14.0523
801.795653	13.0719
801.813082	14.3791
801.830510	14.0523
801.847939	12.4183
801.865368	14.0523
801.882797	8.49673
801.900226	8.82353
801.917656	8.16994
801.935085	11.1111
801.952515	17.6471
801.969945	17.3203
801.987376	15.3595
802.004806	11.4379
802.022237	9.47712
802.039668	11.1111
802.057099	12.7451
802.074530	10.7843
802.091961	9.47712
802.109393	12.0915
802.126825	12.4183
802.144257	15.6863
802.161689	13.0719
802.179121	18.3007
802.196554	17.9739
802.213986	11.4379
802.231419	12.4183
802.248852	10.7843
802.266286	13.3987
802.283719	13.3987
802.301153	13.3987
802.318587	16.6667
802.336021	23.8562
802.353455	22.2222
802.370889	22.549
802.388324	27.7778
802.405759	21.2418
802.423194	16.0131
802.440629	17.3203
802.458064	14.3791
802.475500	12.4183
802.492935	10.7843
802.510371	11.4379
802.527808	11.7647
802.545244	13.7255
802.562680	15.6863
802.580117	16.3399
802.597554	12.7451
802.614991	11.4379
802.632428	11.1111
802.649866	11.7647
802.667303	14.3791
802.684741	17.9739
802.702179	22.549
802.719617	14.7059
802.737056	8.16994
802.754494	8.49673
802.771933	14.3791
802.789372	14.3791
802.806811	12.7451
802.824251	10.7843
802.841690	11.1111
802.859130	10.7843
802.876570	8.16994
802.894010	12.0915
802.911450	13.7255
802.928891	12.7451
802.946331	9.15033
802.963772	7.18954
802.981213	3.92157
802.998655	8.16994
803.016096	11.4379
803.033538	10.4575
803.050979	10.4575
803.068421	16.9935
803.085864	16.9935
803.103306	14.7059
803.120749	10.1307
803.138191	12.0915
803.155634	14.0523
803.173077	11.4379
803.190521	7.51634
803.207964	8.49673
803.225408	15.6863
803.242852	17.9739
803.260296	17.3203
803.277740	14.7059
803.295185	13.0719
803.312629	16.6667
803.330074	25.4902
803.347519	17.9739
803.364964	8.49673
803.382410	15.3595
803.399855	16.3399
803.417301	15.0327
803.434747	13.0719
803.452193	14.3791
803.469640	22.549
803.487086	18.3007
803.504533	15.0327
803.521980	18.3007
803.539427	22.8758
803.556874	25.817
803.574322	18.3007
803.591770	11.7647
803.609217	13.0719
803.626665	11.4379
803.644114	11.7647
803.661562	12.7451
803.679011	12.0915
803.696460	11.4379
803.713909	14.3791
803.731358	18.3007
803.748807	17.3203
803.766257	16.9935
803.783707	16.6667
803.801156	9.47712
803.818607	8.82353
803.836057	14.7059
803.853507	14.3791
803.870958	10.4575
803.888409	8.49673
803.905860	4.90196
803.923311	5.88235
803.940763	11.7647
803.958215	14.7059
803.975666	18.3007
803.993119	18.6275
804.010571	18.9542
804.028023	15.6863
804.045476	16.0131
804.062929	9.80392
804.080382	7.51634
804.097835	6.86275
804.115288	9.47712
804.132742	11.4379
804.150195	19.6078
804.167649	9.47712
804.185103	6.53595
804.202558	12.0915
804.220012	11.1111
804.237467	4.57516
804.254922	6.20915
804.272377	10.1307
804.289832	16.0131
804.307288	23.2026
804.324743	27.451
804.342199	25.817
804.359655	24.5098
804.377111	22.2222
804.394568	27.451
804.412024	26.1438
804.429481	19.6078
804.446938	13.7255
804.464395	14.3791
804.481853	14.3791
804.499310	11.1111
804.516768	14.3791
804.534226	15.3595
804.551684	16.3399
804.569142	14.3791
804.586601	11.7647
804.604059	14.7059
804.621518	16.0131
804.638977	12.4183
804.656436	9.15033
804.673896	9.80392
804.691355	11.1111
804.708815	7.51634
804.726275	6.20915
804.743735	6.86275
804.761196	7.18954
804.778656	5.55556
804.796117	6.53595
804.813578	9.47712
804.831039	12.7451
804.848500	15.6863
804.865962	14.7059
804.883424	13.7255
804.900886	13.0719
804.918348	13.3987
804.935810	13.3987
804.953272	7.18954
804.970735	7.51634
804.988198	8.82353
805.005661	12.0915
805.023124	11.1111
805.040588	10.4575
805.058051	8.49673
805.075515	8.82353
805.092979	13.7255
805.110443	16.3399
805.127907	15.6863
805.145372	8.16994
805.162837	3.92157
805.180302	9.15033
805.197767	19.281
805.215232	19.9346
805.232698	16.6667
805.250163	10.1307
805.267629	14.7059
805.285095	25.4902
805.302561	19.281
805.320028	16.6667
805.337494	24.183
805.354961	33.9869
805.372428	27.7778
805.389895	21.2418
805.407363	16.9935
805.424830	20.5882
805.442298	19.9346
805.459766	26.4706
805.477234	32.0261
805.494703	21.8954
805.512171	22.2222
805.529640	27.1242
805.547109	18.6275
805.564578	15.0327
805.582047	16.9935
805.599517	12.4183
805.616986	7.51634
805.634456	8.49673
805.651926	10.1307
805.669396	13.7255
805.686867	17.6471
805.704337	15.3595
805.721808	12.7451
805.739279	12.0915
805.756750	14.3791
805.774222	12.0915
805.791693	9.15033
805.809165	13.3987
805.826637	10.7843
805.844109	11.7647
805.861581	11.1111
805.879054	12.7451
805.896526	10.1307
805.913999	9.47712
805.931472	8.82353
805.948946	9.15033
805.966419	4.24837
805.983893	5.88235
806.001367	11.1111
806.018841	9.80392
806.036315	5.22876
806.053789	7.18954
806.071264	8.49673
806.088739	8.16994
806.106213	6.53595
806.123689	8.16994
806.141164	10.4575
806.158640	13.0719
806.176115	18.9542
806.193591	14.0523
806.211067	12.7451
806.228544	18.9542
806.246020	21.2418
806.263497	16.3399
806.280974	12.7451
806.298451	7.51634
806.315928	12.4183
806.333405	24.183
806.350883	22.2222
806.368361	21.2418
806.385839	24.183
806.403317	26.1438
806.420795	27.451
806.438274	26.4706
806.455752	22.549
806.473231	12.7451
806.490711	10.7843
806.508190	8.82353
806.525669	10.1307
806.543149	19.6078
806.560629	15.6863
806.578109	8.82353
806.595589	10.7843
806.613070	14.3791
806.630550	14.3791
806.648031	12.0915
806.665512	10.4575
806.682993	13.0719
806.700475	16.9935
806.717956	15.0327
806.735438	13.7255
806.752920	16.9935
806.770402	11.1111
806.787885	8.16994
806.805367	9.47712
806.822850	16.6667
806.840333	18.9542
806.857816	14.0523
806.875299	14.0523
806.892783	19.6078
806.910266	24.183
806.927750	21.2418
806.945234	16.3399
806.962719	10.7843
806.980203	6.86275
806.997688	6.86275
807.015172	9.47712
807.032657	14.0523
807.050143	15.6863
807.067628	12.4183
807.085114	14.7059
807.102599	10.4575
807.120085	5.55556
807.137571	7.51634
807.155058	8.82353
807.172544	13.0719
807.190031	16.0131
807.207518	13.0719
807.225005	11.1111
807.242492	11.7647
807.259980	8.49673
807.277467	9.15033
807.294955	15.3595
807.312443	15.6863
807.329931	13.7255
807.347420	25.1634
807.364908	34.3137
807.382397	39.8693
807.399886	41.8301
807.417375	30.3922
807.434865	19.281
807.452354	25.4902
807.469844	24.8366
807.487334	20.2614
807.504824	21.2418
807.522314	18.6275
807.539805	17.9739
807.557296	20.5882
807.574786	21.8954
807.592278	15.6863
807.609769	15.0327
807.627260	18.6275
807.644752	16.3399
807.662244	17.9739
807.679736	15.6863
807.697228	12.7451
807.714720	11.7647
807.732213	12.0915
807.749706	9.80392
807.767199	9.47712
807.784692	10.4575
807.802185	13.7255
807.819679	8.49673
807.837172	10.4575
807.854666	15.3595
807.872160	16.3399
807.889655	18.6275
807.907149	15.6863
807.924644	16.3399
807.942139	10.1307
807.959634	10.1307
807.977129	13.3987
807.994624	12.4183
808.012120	12.0915
808.029616	6.53595
808.047112	8.16994
808.064608	8.16994
808.082104	7.84314
808.099601	10.7843
808.117097	12.0915
808.134594	17.9739
808.152092	14.7059
808.169589	9.80392
808.187086	9.15033
808.204584	12.7451
808.222082	17.6471
808.239580	16.3399
808.257078	8.49673
808.274577	12.4183
808.292075	17.3203
808.309574	19.281
808.327073	16.0131
808.344572	11.1111
808.362072	16.3399
808.379571	18.9542
808.397071	16.0131
808.414571	19.6078
808.432071	10.7843
808.449572	13.3987
808.467072	23.8562
808.484573	27.7778
808.502074	18.6275
808.519575	21.8954
808.537076	29.7386
808.554578	24.5098
808.572079	18.3007
808.589581	18.6275
808.607083	18.9542
808.624585	17.3203
808.642088	13.0719
808.659591	16.3399
808.677093	16.6667
808.694596	15.0327
808.712100	20.915
808.729603	18.6275
808.747106	9.47712
808.764610	15.3595
808.782114	16.0131
808.799618	10.4575
808.817123	4.57516
808.834627	6.53595
808.852132	9.80392
808.869637	11.1111
808.887142	10.4575
808.904647	8.16994
808.922153	11.1111
808.939658	9.15033
808.957164	8.49673
808.974670	5.22876
808.992176	6.86275
809.009683	15.0327
809.027189	15.6863
809.044696	9.47712
809.062203	7.51634
809.079710	7.51634
809.097218	9.80392
809.114725	9.80392
809.132233	11.1111
809.149741	11.1111
809.167249	11.4379
809.184757	11.7647
809.202266	12.7451
809.219774	10.1307
809.237283	10.4575
809.254792	19.281
809.272301	15.3595
809.289811	7.18954
809.307321	7.84314
809.324830	16.9935
809.342340	20.2614
809.359851	19.281
809.377361	20.5882
809.394872	33.3333
809.412382	33.3333
809.429893	21.2418
809.447404	19.6078
809.464916	20.915
809.482427	21.2418
809.499939	17.6471
809.517451	18.3007
809.534963	17.6471
809.552475	10.4575
809.569988	11.1111
809.587500	12.0915
809.605013	11.1111
809.622526	12.7451
809.640039	11.1111
809.657553	11.4379
809.675066	12.7451
809.692580	9.15033
809.710094	6.86275
809.727608	6.53595
809.745123	7.18954
809.762637	8.49673
809.780152	10.4575
809.797667	11.7647
809.815182	12.0915
809.832697	10.7843
809.850213	10.7843
809.867729	10.1307
809.885245	9.47712
809.902761	4.24837
809.920277	6.20915
809.937793	17.3203
809.955310	20.915
809.972827	19.6078
809.990344	9.80392
810.007861	5.22876
810.025378	7.18954
810.042896	14.0523
810.060414	14.0523
810.077932	13.0719
810.095450	14.0523
810.112968	9.80392
810.130487	8.16994
810.148005	18.9542
810.165524	23.8562
810.183043	16.6667
810.200563	10.1307
810.218082	4.57516
810.235602	11.1111
810.253122	14.0523
810.270642	11.7647
810.288162	11.1111
810.305682	13.3987
810.323203	8.82353
810.340724	9.47712
810.358245	16.6667
810.375766	16.6667
810.393287	17.6471
810.410809	19.9346
810.428331	20.5882
810.445853	23.8562
810.463375	20.2614
810.480897	16.3399
810.498420	13.7255
810.515942	13.3987
810.533465	17.3203
810.550988	19.281
810.568511	19.6078
810.586035	18.3007
810.603559	19.6078
810.621082	15.6863
810.638606	15.3595
810.656131	16.3399
810.673655	15.6863
810.691180	13.7255
810.708704	17.6471
810.726229	15.3595
810.743755	12.4183
810.761280	4.57516
810.778805	3.59477
810.796331	6.20915
810.813857	5.88235
810.831383	13.0719
810.848910	16.9935
810.866436	10.1307
810.883963	9.47712
810.901490	9.80392
810.919017	11.4379
810.936544	12.7451
810.954071	8.49673
810.971599	7.51634
810.989127	7.51634
811.006655	11.4379
811.024183	10.1307
811.041711	9.80392
811.059240	7.84314
811.076769	9.15033
811.094298	12.4183
811.111827	13.7255
811.129356	16.6667
811.146886	11.1111
811.164415	11.7647
811.181945	9.15033
811.199475	11.7647
811.217005	14.3791
811.234536	8.16994
811.252067	5.88235
811.269597	14.0523
811.287128	23.5294
811.304660	21.2418
811.322191	15.3595
811.339723	18.6275
811.357255	19.9346
811.374786	18.9542
811.392319	26.4706
811.409851	27.1242
811.427384	20.915
811.444916	23.5294
811.462449	22.549
811.479982	16.9935
811.497516	18.6275
811.515049	20.5882
811.532583	16.0131
811.550117	9.47712
811.567651	8.49673
811.585185	5.22876
811.602719	14.0523
811.620254	15.3595
811.637789	10.7843
811.655324	12.0915
811.672859	16.3399
811.690395	13.7255
811.707930	7.84314
811.725466	6.86275
811.743002	10.1307
811.760538	10.4575
811.778074	7.18954
811.795611	9.47712
811.813148	7.84314
811.830684	7.18954
811.848222	9.15033
811.865759	9.80392
811.883296	14.3791
811.900834	13.7255
811.918372	8.82353
811.935910	10.7843
811.953448	9.80392
811.970987	9.15033
811.988525	14.0523
812.006064	11.1111
812.023603	4.90196
812.041142	5.55556
812.058681	12.7451
812.076221	12.0915
812.093761	6.86275
812.111301	8.16994
812.128841	13.3987
812.146381	18.9542
812.163922	13.3987
812.181462	12.4183
812.199003	10.4575
812.216544	9.80392
812.234086	5.88235
812.251627	5.55556
812.269169	5.22876
812.286710	5.22876
812.304252	6.53595
812.321795	11.1111
812.339337	16.3399
812.356880	19.6078
812.374422	22.8758
812.391965	27.451
812.409509	29.7386
812.427052	23.8562
812.444595	16.3399
812.462139	15.6863
812.479683	12.4183
812.497227	16.9935
812.514771	18.6275
812.532316	13.3987
812.549861	16.3399
812.567406	16.3399
812.584951	12.7451
812.602496	12.0915
812.620041	10.4575
812.637587	9.47712
812.655133	20.2614
812.672679	24.5098
812.690225	21.2418
812.707771	9.47712
812.725318	10.1307
812.742865	10.7843
812.760411	7.51634
812.777959	8.49673
812.795506	10.7843
812.813053	11.7647
812.830601	10.1307
812.848149	8.49673
812.865697	6.53595
812.883245	4.90196
812.900794	5.22876
812.918343	10.7843
812.935891	15.3595
812.953440	14.0523
812.970990	16.6667
812.988539	17.3203
813.006089	8.16994
813.023638	6.53595
813.041188	5.55556
813.058739	4.57516
813.076289	8.16994
813.093839	8.49673
813.111390	8.49673
813.128941	10.1307
813.146492	11.4379
813.164043	8.16994
813.181595	6.86275
813.199147	11.4379
813.216699	12.0915
813.234251	13.3987
813.251803	13.3987
813.269355	12.4183
813.286908	9.47712
813.304461	14.3791
813.322014	17.3203
813.339567	21.5686
813.357120	19.9346
813.374674	23.5294
813.392228	19.6078
813.409782	19.6078
813.427336	26.1438
813.444890	24.5098
813.462445	24.8366
813.479999	25.817
813.497554	17.3203
813.515109	18.3007
813.532665	21.8954
813.550220	19.6078
813.567776	18.6275
813.585332	18.3007
813.602888	15.0327
813.620444	10.4575
813.638000	9.80392
813.655557	13.7255
813.673114	10.1307
813.690671	11.1111
813.708228	9.47712
813.725785	10.7843
813.743343	11.4379
813.760900	7.84314
813.778458	10.7843
813.796017	11.1111
813.813575	13.0719
813.831133	12.0915
813.848692	10.7843
813.866251	10.1307
813.883810	12.0915
813.901369	13.0719
813.918929	13.7255
813.936488	10.4575
813.954048	6.53595
813.971608	9.80392
813.989168	12.7451
814.006729	13.3987
814.024289	14.3791
814.041850	13.7255
814.059411	10.1307
814.076972	12.4183
814.094534	9.80392
814.112095	6.53595
814.129657	9.47712
814.147219	9.80392
814.164781	9.80392
814.182343	9.15033
814.199906	12.0915
814.217468	10.7843
814.235031	8.82353
814.252594	7.51634
814.270157	12.0915
814.287721	15.6863
814.305284	10.7843
814.322848	15.3595
814.340412	21.5686
814.357976	16.9935
814.375541	16.3399
814.393105	15.3595
814.410670	15.0327
814.428235	20.2614
814.445800	30.719
814.463365	26.4706
814.480931	19.281
814.498497	19.281
814.516063	15.6863
814.533629	12.7451
814.551195	12.7451
814.568761	14.7059
814.586328	16.6667
814.603895	15.0327
814.621462	17.3203
814.639029	16.0131
814.656596	13.7255
814.674164	12.7451
814.691732	10.7843
814.709300	6.53595
814.726868	7.18954
814.744436	7.84314
814.762005	9.47712
814.779574	8.82353
814.797143	13.7255
814.814712	19.281
814.832281	16.0131
814.849850	10.4575
814.867420	9.15033
814.884990	9.15033
814.902560	9.15033
814.920130	8.16994
814.937701	8.82353
814.955271	11.4379
814.972842	11.1111
814.990413	9.80392
815.007984	13.7255
815.025556	12.4183
815.043127	8.49673
815.060699	9.15033
815.078271	6.53595
815.095843	4.24837
815.113415	7.84314
815.130988	6.86275
815.148561	8.82353
815.166134	8.82353
815.183707	10.1307
815.201280	10.1307
815.218853	9.47712
815.236427	6.20915
815.254001	1.96078
815.271575	4.90196
815.289149	12.4183
815.306724	14.7059
815.324298	13.3987
815.341873	11.4379
815.359448	12.0915
815.377023	16.6667
815.394598	21.8954
815.412174	17.9739
815.429750	16.3399
815.447326	11.7647
815.464902	10.1307
815.482478	9.47712
815.500055	18.6275
815.517631	20.2614
815.535208	12.7451
815.552785	7.18954
815.570363	4.90196
815.587940	7.18954
815.605518	10.1307
815.623095	9.15033
815.640673	11.7647
815.658252	14.0523
815.675830	11.4379
815.693409	8.49673
815.710987	9.15033
815.728566	12.4183
815.746145	13.7255
815.763725	15.0327
815.781304	12.7451
815.798884	11.1111
815.816464	7.51634
815.834044	9.80392
815.851624	9.80392
815.869205	10.4575
815.886785	16.9935
815.904366	17.3203
815.921947	12.0915
815.939529	9.80392
815.957110	9.15033
815.974692	10.7843
815.992273	10.7843
816.009855	16.0131
816.027438	19.6078
816.045020	14.7059
816.062603	7.84314
816.080185	5.22876
816.097768	7.18954
816.115351	11.4379
816.132935	12.7451
816.150518	9.15033
816.168102	11.7647
816.185686	20.5882
816.203270	18.9542
816.220854	12.4183
816.238439	9.15033
816.256023	14.7059
816.273608	15.0327
816.291193	14.7059
816.308778	12.4183
816.326364	6.86275
816.343949	8.82353
816.361535	9.47712
816.379121	13.0719
816.396707	18.6275
816.414293	18.9542
816.431880	12.4183
816.449467	15.6863
816.467054	12.4183
816.484641	15.6863
816.502228	17.6471
816.519816	16.6667
816.537403	19.6078
816.554991	10.1307
816.572579	8.49673
816.590167	13.0719
816.607756	17.6471
816.625344	14.7059
816.642933	14.3791
816.660522	18.3007
816.678111	14.3791
816.695701	14.3791
816.713290	15.6863
816.730880	12.4183
816.748470	11.4379
816.766060	11.4379
816.783650	15.0327
816.801241	16.6667
816.818832	18.6275
816.836423	13.7255
816.854014	7.84314
816.871605	7.84314
816.889196	11.4379
816.906788	9.80392
816.924380	9.80392
816.941972	12.7451
816.959564	6.20915
816.977157	3.92157
816.994749	6.86275
817.012342	7.84314
817.029935	7.84314
817.047528	10.1307
817.065121	10.1307
817.082715	10.1307
817.100309	11.1111
817.117903	13.7255
817.135497	13.3987
817.153091	9.15033
817.170686	10.7843
817.188280	14.0523
817.205875	12.7451
817.223470	11.4379
817.241065	9.15033
817.258661	8.82353
817.276256	12.7451
817.293852	12.7451
817.311448	14.0523
817.329045	16.6667
817.346641	19.9346
817.364237	19.281
817.381834	21.2418
817.399431	18.6275
817.417028	22.8758
817.434626	23.5294
817.452223	22.2222
817.469821	20.2614
817.487419	17.6471
817.505017	14.3791
817.522615	8.82353
817.540214	9.80392
817.557812	6.86275
817.575411	2.28758
817.593010	9.15033
817.610609	11.7647
817.628209	9.80392
817.645808	8.16994
817.663408	10.1307
817.681008	10.7843
817.698608	12.0915
817.716209	9.15033
817.733809	10.7843
817.751410	9.47712
817.769011	4.24837
817.786612	5.88235
817.804213	13.0719
817.821815	14.0523
817.839417	7.84314
817.857018	5.55556
817.874621	8.16994
817.892223	10.1307
817.909825	10.7843
817.927428	10.1307
817.945031	8.49673
817.962634	4.57516
817.980237	4.24837
817.997840	12.0915
818.015444	18.6275
818.033048	14.0523
818.050652	5.88235
818.068256	8.16994
818.085860	12.7451
818.103465	9.80392
818.121069	12.7451
818.138674	19.9346
818.156279	17.6471
818.173885	9.47712
818.191490	7.18954
818.209096	8.49673
818.226702	11.1111
818.244308	15.3595
818.261914	18.6275
818.279520	14.3791
818.297127	14.7059
818.314734	16.3399
818.332341	18.6275
818.349948	19.6078
818.367555	20.2614
818.385163	16.3399
818.402771	14.0523
818.420379	12.7451
818.437987	14.3791
818.455595	12.7451
818.473204	12.0915
818.490812	17.3203
818.508421	14.0523
818.526030	11.4379
818.543640	11.4379
818.561249	13.0719
818.578859	8.16994
818.596469	11.7647
818.614079	12.0915
818.631689	13.0719
818.649299	12.4183
818.666910	9.47712
818.684521	9.47712
818.702131	7.18954
818.719743	11.4379
818.737354	18.3007
818.754966	14.7059
818.772577	16.3399
818.790189	13.3987
818.807801	18.9542
818.825414	20.5882
818.843026	16.6667
818.860639	12.4183
818.878252	11.7647
818.895865	12.7451
818.913478	17.6471
818.931091	17.9739
818.948705	16.3399
818.966319	16.9935
818.983933	14.7059
819.001547	8.82353
819.019161	4.24837
819.036776	8.16994
819.054391	14.7059
819.072006	13.7255
819.089621	11.1111
819.107236	6.86275
819.124852	5.22876
819.142467	12.7451
819.160083	12.4183
819.177699	9.47712
819.195316	12.0915
819.212932	12.7451
819.230549	8.82353
819.248166	8.16994
819.265783	9.80392
819.283400	6.86275
819.301017	9.15033
819.318635	15.6863
819.336253	14.7059
819.353871	12.7451
819.371489	14.0523
819.389107	18.6275
819.406726	36.2745
819.424344	36.2745
819.441963	19.281
819.459583	18.9542
819.477202	23.5294
819.494821	19.281
819.512441	15.6863
819.530061	11.4379
819.547681	13.7255
819.565301	19.6078
819.582922	16.3399
819.600542	12.0915
819.618163	10.4575
819.635784	13.0719
819.653405	13.0719
819.671027	13.3987
819.688648	12.0915
819.706270	11.4379
819.723892	9.80392
819.741514	5.55556
819.759137	6.53595
819.776759	8.82353
819.794382	9.15033
819.812005	11.1111
819.829628	10.4575
819.847251	12.0915
819.864875	4.90196
819.882498	5.22876
819.900122	5.55556
819.917746	8.82353
819.935370	10.4575
819.952995	11.4379
819.970619	11.4379
819.988244	11.7647
820.005869	13.7255
820.023494	15.0327
820.041120	8.16994
820.058745	12.4183
820.076371	11.1111
820.093997	8.49673
820.111623	10.1307
820.129249	13.7255
820.146876	13.0719
820.164503	11.1111
820.182129	10.1307
820.199757	9.47712
820.217384	8.49673
820.235011	14.7059
820.252639	16.0131
820.270267	14.7059
820.287895	12.4183
820.305523	16.3399
820.323151	15.0327
820.340780	13.7255
820.358409	16.0131
820.376038	13.3987
820.393667	16.3399
820.411296	23.2026
820.428926	27.451
820.446555	23.5294
820.464185	20.5882
820.481815	20.5882
820.499446	18.3007
820.517076	14.3791
820.534707	14.3791
820.552338	20.2614
820.569969	19.281
820.587600	19.9346
820.605232	15.6863
820.622863	10.4575
820.640495	9.15033
820.658127	8.16994
820.675759	4.90196
820.693392	4.90196
820.711024	7.18954
820.728657	6.86275
820.746290	10.1307
820.763923	12.0915
820.781556	17.9739
820.799190	12.4183
820.816823	4.57516
820.834457	5.22876
820.852091	4.57516
820.869726	7.51634
820.887360	9.15033
820.904995	11.1111
820.922630	10.4575
820.940265	10.4575
820.957900	12.4183
820.975535	13.7255
820.993171	11.1111
821.010807	13.3987
821.028443	11.7647
821.046079	15.0327
821.063715	14.7059
821.081352	11.7647
821.098989	10.4575
821.116625	8.82353
821.134263	6.53595
821.151900	2.94118
821.169537	3.59477
821.187175	9.15033
821.204813	12.7451
821.222451	9.80392
821.240089	8.49673
821.257728	12.0915
821.275366	19.281
821.293005	20.915
821.310644	17.9739
821.328283	18.6275
821.345923	20.5882
821.363562	19.6078
821.381202	20.2614
821.398842	27.7778
821.416482	25.817
821.434122	17.3203
821.451763	16.0131
821.469404	22.8758
821.487045	21.5686
821.504686	13.3987
821.522327	9.80392
821.539968	10.4575
821.557610	17.6471
821.575252	16.0131
821.592894	12.4183
821.610536	8.49673
821.628179	6.53595
821.645821	7.51634
821.663464	8.16994
821.681107	14.0523
821.698750	13.3987
821.716394	11.4379
821.734037	13.3987
821.751681	18.3007
821.769325	12.7451
821.786969	10.1307
821.804613	12.7451
821.822258	11.7647
821.839902	10.7843
821.857547	10.4575
821.875192	10.4575
821.892838	15.6863
821.910483	17.3203
821.928129	12.4183
821.945775	15.6863
821.963421	16.9935
821.981067	12.7451
821.998713	9.15033
822.016360	7.84314
822.034007	9.80392
822.051654	8.16994
822.069301	7.51634
822.086948	15.0327
822.104596	11.7647
822.122243	9.15033
822.139891	8.49673
822.157539	10.7843
822.175188	11.7647
822.192836	12.4183
822.210485	11.4379
822.228134	11.1111
822.245783	14.0523
822.263432	17.9739
822.281081	15.0327
822.298731	13.3987
822.316381	8.49673
822.334031	12.7451
822.351681	23.2026
822.369331	21.5686
822.386982	15.6863
822.404633	26.7974
822.422284	25.1634
822.439935	21.8954
822.457586	19.9346
822.475237	24.5098
822.492889	24.8366
822.510541	19.6078
822.528193	16.0131
822.545845	11.4379
822.563498	15.6863
822.581151	15.3595
822.598803	15.6863
822.616456	11.1111
822.634110	13.3987
822.651763	20.915
822.669417	13.7255
822.687070	14.0523
822.704724	20.2614
822.722379	22.2222
822.740033	17.6471
822.757687	16.9935
822.775342	15.0327
822.792997	11.1111
822.810652	9.47712
822.828307	9.15033
822.845963	12.4183
822.863619	11.7647
822.881275	15.6863
822.898931	16.6667
822.916587	14.3791
822.934243	11.7647
822.951900	13.0719
822.969557	9.15033
822.987214	11.1111
823.004871	11.7647
823.022528	15.3595
823.040186	13.0719
823.057844	9.47712
823.075502	10.7843
823.093160	11.4379
823.110818	16.3399
823.128477	20.915
823.146135	14.7059
823.163794	10.1307
823.181453	11.7647
823.199113	10.4575
823.216772	6.53595
823.234432	7.18954
823.252092	7.18954
823.269752	15.3595
823.287412	18.6275
823.305072	16.0131
823.322733	18.9542
823.340394	20.2614
823.358055	21.5686
823.375716	22.8758
823.393377	26.4706
823.411039	25.817
823.428700	20.915
823.446362	18.3007
823.464024	19.281
823.481687	19.281
823.499349	18.9542
823.517012	18.9542
823.534675	18.9542
823.552338	28.1046
823.570001	15.3595
823.587665	16.0131
823.605328	17.3203
823.622992	15.0327
823.640656	14.7059
823.658320	18.6275
823.675985	14.7059
823.693649	15.0327
823.711314	12.4183
823.728979	13.7255
823.746644	18.6275
823.764309	24.183
823.781975	17.6471
823.799641	10.7843
823.817307	7.18954
823.834973	7.51634
823.852639	14.7059
823.870305	12.7451
823.887972	9.80392
823.905639	8.49673
823.923306	13.0719
823.940973	14.3791
823.958641	13.0719
823.976308	10.4575
823.993976	10.1307
824.011644	7.84314
824.029312	7.84314
824.046981	10.7843
824.064649	11.7647
824.082318	13.0719
824.099987	15.6863
824.117656	18.6275
824.135325	17.3203
824.152995	15.0327
824.170665	11.4379
824.188334	9.15033
824.206004	8.16994
824.223675	13.3987
824.241345	11.4379
824.259016	12.4183
824.276687	13.0719
824.294358	9.47712
824.312029	10.1307
824.329700	12.0915
824.347372	16.3399
824.365044	21.2418
824.382716	24.5098
824.400388	18.3007
824.418060	13.3987
824.435733	16.0131
824.453405	20.2614
824.471078	24.183
824.488751	26.1438
824.506425	23.5294
824.524098	20.2614
824.541772	15.0327
824.559446	14.0523
824.577120	15.0327
824.594794	17.9739
824.612469	19.9346
824.630143	16.3399
824.647818	14.0523
824.665493	16.6667
824.683168	17.6471
824.700844	16.6667
824.718519	10.1307
824.736195	13.0719
824.753871	12.0915
824.771547	13.0719
824.789223	12.7451
824.806900	14.0523
824.824576	17.9739
824.842253	15.6863
824.859930	16.3399
824.877608	8.49673
824.895285	4.24837
824.912963	6.20915
824.930641	16.0131
824.948319	16.0131
824.965997	9.47712
824.983675	8.16994
825.001354	10.1307
825.019033	12.0915
825.036712	7.84314
825.054391	10.7843
825.072070	17.3203
825.089750	12.7451
825.107430	16.6667
825.125109	14.3791
825.142790	14.3791
825.160470	12.0915
825.178150	15.0327
825.195831	15.6863
825.213512	16.0131
825.231193	11.7647
825.248874	10.4575
825.266556	7.18954
825.284237	11.7647
825.301919	12.4183
825.319601	11.4379
825.337283	19.6078
825.354966	25.817
825.372648	22.2222
825.390331	26.4706
825.408014	22.2222
825.425697	20.915
825.443381	17.6471
825.461064	18.3007
825.478748	17.9739
825.496432	10.7843
825.514116	12.7451
825.531800	16.6667
825.549484	20.2614
825.567169	18.9542
825.584854	20.915
825.602539	16.9935
825.620224	16.3399
825.637910	21.8954
825.655595	18.3007
825.673281	16.6667
825.690967	18.9542
825.708653	18.3007
825.726340	11.4379
825.744026	9.80392
825.761713	13.0719
825.779400	16.3399
825.797087	15.3595
825.814774	12.7451
825.832462	9.47712
825.850150	4.24837
825.867837	5.55556
825.885525	7.84314
825.903214	11.1111
825.920902	7.84314
825.938591	6.86275
825.956280	13.7255
825.973969	11.1111
825.991658	7.18954
826.009347	4.57516
826.027037	10.7843
826.044727	11.4379
826.062417	10.4575
826.080107	10.1307
826.097797	17.3203
826.115488	18.6275
826.133178	15.6863
826.150869	11.1111
826.168560	12.0915
826.186252	11.7647
826.203943	10.7843
826.221635	8.82353
826.239327	6.86275
826.257019	5.88235
826.274711	2.28758
826.292403	7.84314
826.310096	19.9346
826.327789	21.8954
826.345482	16.9935
826.363175	12.7451
826.380868	17.3203
826.398562	24.8366
826.416256	31.0458
826.433950	27.451
826.451644	24.5098
826.469338	18.3007
826.487033	22.8758
826.504727	24.183
826.522422	17.9739
826.540117	17.3203
826.557813	18.6275
826.575508	13.7255
826.593204	14.0523
826.610899	13.7255
826.628596	15.3595
826.646292	16.0131
826.663988	20.5882
826.681685	19.6078
826.699382	14.0523
826.717078	11.4379
826.734776	14.0523
826.752473	15.0327
826.770171	11.4379
826.787868	12.0915
826.805566	14.0523
826.823264	13.3987
826.840963	18.3007
826.858661	14.0523
826.876360	12.0915
826.894059	11.4379
826.911758	7.51634
826.929457	4.90196
826.947156	5.88235
826.964856	8.49673
826.982556	9.15033
827.000256	8.82353
827.017956	10.1307
827.035656	16.3399
827.053357	11.4379
827.071058	9.80392
827.088759	8.82353
827.106460	9.80392
827.124161	11.1111
827.141863	11.7647
827.159564	11.4379
827.177266	17.6471
827.194968	18.3007
827.212671	14.0523
827.230373	14.0523
827.248076	15.6863
827.265779	14.7059
827.283482	10.1307
827.301185	12.4183
827.318888	16.3399
827.336592	20.5882
827.354296	20.2614
827.372000	21.8954
827.389704	23.8562
827.407408	19.9346
827.425113	14.3791
827.442818	15.6863
827.460522	22.549
827.478228	25.4902
827.495933	21.5686
827.513638	12.7451
827.531344	15.6863
827.549050	19.6078
827.566756	18.6275
827.584462	19.9346
827.602169	17.3203
827.619875	16.3399
827.637582	11.4379
827.655289	11.1111
827.672996	9.47712
827.690704	8.49673
827.708411	4.90196
827.726119	5.88235
827.743827	6.86275
827.761535	9.47712
827.779244	13.3987
827.796952	11.7647
827.814661	6.53595
827.832370	3.92157
827.850079	6.53595
827.867788	12.7451
827.885498	13.3987
827.903207	5.88235
827.920917	7.84314
827.938627	8.49673
827.956337	5.55556
827.974048	6.53595
827.991758	9.47712
828.009469	9.15033
828.027180	9.47712
828.044891	9.47712
828.062603	6.86275
828.080314	5.55556
828.098026	7.18954
828.115738	10.4575
828.133450	14.7059
828.151163	15.0327
828.168875	13.0719
828.186588	10.1307
828.204301	7.84314
828.222014	6.20915
828.239727	6.86275
828.257440	10.4575
828.275154	12.0915
828.292868	14.0523
828.310582	11.1111
828.328296	18.9542
828.346011	26.7974
828.363725	28.7582
828.381440	26.7974
828.399155	22.2222
828.416870	22.549
828.434585	18.9542
828.452301	20.2614
828.470017	23.2026
828.487733	20.2614
828.505449	17.6471
828.523165	20.915
828.540881	19.9346
828.558598	14.3791
828.576315	9.80392
828.594032	11.7647
828.611749	14.3791
828.629467	13.0719
828.647184	11.1111
828.664902	8.16994
828.682620	10.4575
828.700338	12.4183
828.718057	12.0915
828.735775	9.47712
828.753494	8.49673
828.771213	20.5882
828.788932	24.5098
828.806651	13.0719
828.824371	7.51634
828.842091	8.16994
828.859811	11.4379
828.877531	12.7451
828.895251	14.0523
828.912971	13.0719
828.930692	13.0719
828.948413	8.49673
828.966134	6.20915
828.983855	6.86275
829.001577	9.80392
829.019298	8.82353
829.037020	11.1111
829.054742	17.9739
829.072464	16.0131
829.090186	11.1111
829.107909	12.4183
829.125632	12.4183
829.143355	15.3595
829.161078	14.7059
829.178801	15.3595
829.196525	10.7843
829.214248	9.47712
829.231972	11.4379
829.249696	12.0915
829.267420	14.7059
829.285145	14.7059
829.302870	15.0327
829.320594	20.915
829.338319	21.8954
829.356045	22.8758
829.373770	19.281
829.391496	22.549
829.409221	22.2222
829.426947	22.2222
829.444673	25.4902
829.462400	21.8954
829.480126	16.6667
829.497853	18.6275
829.515580	20.2614
829.533307	23.8562
829.551034	21.5686
829.568762	22.8758
829.586489	18.9542
829.604217	16.3399
829.621945	12.7451
829.639674	10.7843
829.657402	7.84314
829.675131	9.47712
829.692859	6.86275
829.710588	9.15033
829.728318	7.51634
829.746047	5.88235
829.763776	7.84314
829.781506	7.51634
829.799236	10.4575
829.816966	6.86275
829.834697	7.18954
829.852427	9.47712
829.870158	8.82353
829.887889	12.4183
829.905620	14.7059
829.923351	19.9346
829.941082	16.3399
829.958814	11.1111
829.976546	11.7647
829.994278	9.47712
830.012010	4.57516
830.029743	7.18954
830.047475	9.15033
830.065208	6.53595
830.082941	6.53595
830.100674	10.4575
830.118407	7.51634
830.136141	8.82353
830.153875	6.53595
830.171609	4.24837
830.189343	7.51634
830.207077	12.7451
830.224811	14.3791
830.242546	10.1307
830.260281	16.3399
830.278016	16.0131
830.295751	12.7451
830.313487	19.9346
830.331222	30.3922
830.348958	28.4314
830.366694	15.0327
830.384430	16.6667
830.402167	21.8954
830.419903	23.5294
830.437640	27.451
830.455377	28.7582
830.473114	25.4902
830.490851	26.7974
830.508589	24.5098
830.526327	16.9935
830.544065	16.0131
830.561803	19.9346
830.579541	14.3791
830.597279	12.4183
830.615018	10.4575
830.632757	14.7059
830.650496	15.6863
830.668235	16.9935
830.685974	15.0327
830.703714	18.3007
830.721454	12.7451
830.739194	8.49673
830.756934	11.4379
830.774674	19.6078
830.792415	17.3203
830.810156	9.47712
830.827897	8.49673
830.845638	9.47712
830.863379	10.4575
830.881120	12.7451
830.898862	13.3987
830.916604	12.0915
830.934346	11.4379
830.952088	8.82353
830.969831	7.51634
830.987573	9.15033
831.005316	10.7843
831.023059	9.80392
831.040802	6.86275
831.058546	11.4379
831.076289	14.3791
831.094033	10.1307
831.111777	5.22876
831.129521	11.4379
831.147266	14.3791
831.165010	10.4575
831.182755	4.57516
831.200500	9.80392
831.218245	13.3987
831.235990	11.1111
831.253736	12.4183
831.271481	16.9935
831.289227	12.0915
831.306973	9.47712
831.324719	11.7647
831.342466	13.7255
831.360212	13.0719
831.377959	15.0327
831.395706	11.4379
831.413453	8.82353
831.431201	17.9739
831.448948	22.8758
831.466696	18.3007
831.484444	14.0523
831.502192	7.51634
831.519940	10.4575
831.537689	14.3791
831.555437	16.9935
831.573186	12.4183
831.590935	9.15033
831.608685	12.7451
831.626434	15.3595
831.644184	17.9739
831.661934	16.6667
831.679684	13.3987
831.697434	15.3595
831.715184	11.1111
831.732935	10.4575
831.750686	13.0719
831.768437	8.49673
831.786188	5.55556
831.803939	10.1307
831.821691	9.15033
831.839442	8.82353
831.857194	7.18954
831.874946	8.49673
831.892699	13.3987
831.910451	7.18954
831.928204	4.24837
831.945957	9.80392
831.963710	13.7255
831.981463	11.7647
831.999216	12.4183
832.016970	15.0327
832.034724	13.0719
832.052478	12.0915
832.070232	13.3987
832.087986	13.7255
832.105741	16.0131
832.123496	17.9739
832.141251	13.7255
832.159006	11.4379
832.176761	14.0523
832.194516	14.0523
832.212272	12.4183
832.230028	12.0915
832.247784	8.82353
832.265540	10.4575
832.283297	11.7647
832.301054	9.80392
832.318810	10.1307
832.336567	12.4183
832.354325	17.9739
832.372082	21.8954
832.389840	26.4706
832.407597	16.0131
832.425355	14.7059
832.443113	17.9739
832.460872	15.6863
832.478630	18.6275
832.496389	16.0131
832.514148	10.4575
832.531907	9.80392
832.549666	14.7059
832.567426	10.1307
832.585186	6.86275
832.602945	14.0523
832.620706	18.6275
832.638466	15.0327
832.656226	14.0523
832.673987	12.4183
832.691748	11.4379
832.709509	18.3007
832.727270	16.9935
832.745031	12.7451
832.762793	8.82353
832.780555	9.15033
832.798316	16.0131
832.816079	15.6863
832.833841	14.0523
832.851603	11.7647
832.869366	8.16994
832.887129	4.24837
832.904892	6.20915
832.922655	7.84314
832.940419	7.84314
832.958183	7.51634
832.975946	4.57516
832.993710	4.57516
833.011475	11.7647
833.029239	9.80392
833.047004	7.84314
833.064768	9.15033
833.082533	11.7647
833.100299	11.7647
833.118064	14.3791
833.135830	18.3007
833.153595	17.6471
833.171361	14.7059
833.189127	15.3595
833.206894	18.9542
833.224660	7.84314
833.242427	8.16994
833.260194	15.3595
833.277961	21.2418
833.295728	18.6275
833.313495	18.9542
833.331263	19.9346
833.349031	11.1111
833.366799	9.80392
833.384567	17.9739
833.402335	21.2418
833.420104	17.6471
833.437873	12.7451
833.455642	12.4183
833.473411	14.0523
833.491180	14.3791
833.508950	11.4379
833.526720	13.0719
833.544489	12.4183
833.562260	6.20915
833.580030	7.18954
833.597800	5.88235
833.615571	8.16994
833.633342	13.3987
833.651113	14.0523
833.668884	16.3399
833.686656	17.3203
833.704427	18.6275
833.722199	13.7255
833.739971	9.15033
833.757743	8.16994
833.775515	5.88235
833.793288	6.53595
833.811061	10.4575
833.828834	11.1111
833.846607	9.80392
833.864380	6.86275
833.882154	9.47712
833.899927	14.0523
833.917701	13.3987
833.935475	10.4575
833.953250	9.47712
833.971024	10.1307
833.988799	7.84314
834.006573	10.4575
834.024349	10.1307
834.042124	8.16994
834.059899	7.84314
834.077675	10.7843
834.095450	11.4379
834.113226	11.4379
834.131003	11.4379
834.148779	13.0719
834.166555	15.6863
834.184332	11.4379
834.202109	4.57516
834.219886	3.26797
834.237664	4.90196
834.255441	4.24837
834.273219	10.1307
834.290997	13.0719
834.308775	11.1111
834.326553	7.18954
834.344331	10.1307
834.362110	13.7255
834.379889	14.0523
834.397668	13.3987
834.415447	13.3987
834.433226	15.6863
834.451006	19.9346
834.468786	20.5882
834.486566	21.8954
834.504346	25.4902
834.522126	21.2418
834.539907	19.281
834.557687	19.281
834.575468	15.0327
834.593249	15.0327
834.611030	13.3987
834.628812	9.15033
834.646594	7.18954
834.664375	10.1307
834.682157	15.3595
834.699940	12.0915
834.717722	8.16994
834.735505	4.24837
834.753287	7.51634
834.771070	9.47712
834.788854	7.51634
834.806637	13.0719
834.824420	9.47712
834.842204	10.4575
834.859988	12.0915
834.877772	10.4575
834.895557	7.51634
834.913341	5.55556
834.931126	7.18954
834.948911	9.80392
834.966696	9.47712
834.984481	7.51634
835.002266	10.7843
835.020052	13.7255
835.037838	16.3399
835.055624	10.1307
835.073410	11.7647
835.091196	13.0719
835.108983	12.4183
835.126770	7.84314
[truncated: 111,929 more rows]
