# Supplementary material for: Identification and tentative removal of collagen glue in Palaeolithic worked bone objects: implications for ZooMS and radiocarbon dating
Source: Sci Rep. 2023 Dec 13;13:22119. doi: 10.1038/s41598-023-49242-7 (PMC10719399; doi:10.1038/s41598-023-49242-7)
Supplement: Supplementary file 2 — Supplementary Information 2. [file 41598_2023_49242_MOESM2_ESM.zip › maldi raw files/MUSE20026.48-49_ABA_rc clean_2.txt]

799.948503	8.82353
799.965911	11.1111
799.983319	8.16994
800.000728	6.86275
800.018137	12.0915
800.035546	10.1307
800.052955	10.7843
800.070365	11.1111
800.087774	13.3987
800.105184	14.3791
800.122594	9.15033
800.140004	9.80392
800.157414	13.0719
800.174825	13.0719
800.192236	13.3987
800.209647	19.6078
800.227058	21.5686
800.244469	14.7059
800.261880	11.7647
800.279292	11.1111
800.296704	12.7451
800.314116	13.7255
800.331528	12.7451
800.348941	21.5686
800.366353	26.4706
800.383766	21.5686
800.401179	17.6471
800.418592	19.281
800.436006	17.3203
800.453419	19.9346
800.470833	19.9346
800.488247	15.6863
800.505661	16.9935
800.523075	17.6471
800.540490	12.7451
800.557905	8.49673
800.575319	11.1111
800.592735	10.4575
800.610150	10.4575
800.627565	18.6275
800.644981	19.9346
800.662397	14.7059
800.679813	13.0719
800.697229	16.3399
800.714645	17.6471
800.732062	16.0131
800.749479	15.6863
800.766896	7.18954
800.784313	6.53595
800.801730	13.3987
800.819148	16.9935
800.836566	18.6275
800.853984	14.0523
800.871402	13.7255
800.888820	12.4183
800.906238	10.1307
800.923657	11.4379
800.941076	10.1307
800.958495	11.4379
800.975914	14.3791
800.993334	19.281
801.010753	17.6471
801.028173	14.3791
801.045593	11.4379
801.063013	15.3595
801.080434	18.3007
801.097854	14.0523
801.115275	9.15033
801.132696	12.0915
801.150117	14.3791
801.167539	8.82353
801.184960	7.18954
801.202382	13.0719
801.219804	19.6078
801.237226	16.9935
801.254648	13.7255
801.272071	13.7255
801.289493	18.9542
801.306916	23.5294
801.324339	17.3203
801.341762	11.4379
801.359186	12.7451
801.376609	14.7059
801.394033	16.0131
801.411457	16.6667
801.428881	12.0915
801.446306	20.915
801.463730	20.5882
801.481155	13.0719
801.498580	14.7059
801.516005	22.2222
801.533430	28.1046
801.550856	29.7386
801.568282	20.5882
801.585707	15.3595
801.603133	17.3203
801.620560	19.281
801.637986	16.6667
801.655413	13.7255
801.672840	15.3595
801.690267	19.281
801.707694	16.0131
801.725121	10.1307
801.742549	10.4575
801.759977	10.7843
801.777405	12.4183
801.794833	10.4575
801.812261	8.16994
801.829690	8.82353
801.847118	11.4379
801.864547	12.4183
801.881976	10.4575
801.899406	10.4575
801.916835	13.7255
801.934265	17.3203
801.951695	12.7451
801.969125	16.6667
801.986555	12.7451
802.003985	9.47712
802.021416	10.7843
802.038847	7.51634
802.056278	3.59477
802.073709	10.7843
802.091140	10.4575
802.108572	10.1307
802.126004	12.4183
802.143436	12.7451
802.160868	10.4575
802.178300	10.1307
802.195733	10.1307
802.213165	9.80392
802.230598	11.1111
802.248031	18.9542
802.265464	19.6078
802.282898	16.3399
802.300332	14.3791
802.317765	17.6471
802.335199	10.7843
802.352634	10.4575
802.370068	13.7255
802.387503	13.0719
802.404937	12.4183
802.422372	9.80392
802.439808	16.9935
802.457243	24.5098
802.474678	21.8954
802.492114	22.2222
802.509550	16.9935
802.526986	13.3987
802.544423	14.7059
802.561859	13.3987
802.579296	12.7451
802.596733	22.549
802.614170	25.1634
802.631607	19.281
802.649044	10.1307
802.666482	13.0719
802.683920	19.6078
802.701358	14.3791
802.718796	9.80392
802.736234	17.3203
802.753673	15.6863
802.771112	9.15033
802.788551	9.15033
802.805990	14.0523
802.823429	15.3595
802.840869	20.2614
802.858308	16.0131
802.875748	15.3595
802.893188	15.6863
802.910629	17.3203
802.928069	10.1307
802.945510	4.90196
802.962951	6.86275
802.980392	6.53595
802.997833	5.55556
803.015274	5.55556
803.032716	11.4379
803.050158	17.9739
803.067600	13.3987
803.085042	5.88235
803.102484	5.88235
803.119927	10.7843
803.137369	11.1111
803.154812	7.51634
803.172255	6.86275
803.189699	8.49673
803.207142	13.3987
803.224586	12.4183
803.242030	12.0915
803.259474	16.0131
803.276918	18.6275
803.294363	19.6078
803.311807	19.281
803.329252	17.3203
803.346697	16.9935
803.364142	14.0523
803.381588	8.16994
803.399033	8.49673
803.416479	12.7451
803.433925	14.0523
803.451371	23.2026
803.468817	17.6471
803.486264	14.7059
803.503711	15.3595
803.521158	15.3595
803.538605	18.3007
803.556052	17.6471
803.573499	15.0327
803.590947	10.4575
803.608395	9.47712
803.625843	13.0719
803.643291	8.49673
803.660740	9.80392
803.678188	12.7451
803.695637	17.3203
803.713086	14.3791
803.730535	9.15033
803.747985	8.16994
803.765434	11.1111
803.782884	15.3595
803.800334	16.9935
803.817784	15.6863
803.835234	10.1307
803.852685	13.3987
803.870136	17.3203
803.887586	17.6471
803.905037	14.7059
803.922489	9.15033
803.939940	11.7647
803.957392	16.6667
803.974844	16.0131
803.992296	11.1111
804.009748	8.16994
804.027200	7.84314
804.044653	9.80392
804.062106	18.3007
804.079559	16.6667
804.097012	12.7451
804.114465	18.9542
804.131919	17.6471
804.149372	15.3595
804.166826	11.1111
804.184280	7.18954
804.201735	10.4575
804.219189	10.1307
804.236644	13.0719
804.254099	16.0131
804.271554	18.6275
804.289009	16.0131
804.306464	15.3595
804.323920	16.3399
804.341376	18.6275
804.358832	30.0654
804.376288	35.2941
804.393744	35.6209
804.411201	25.817
804.428658	20.2614
804.446115	19.9346
804.463572	18.3007
804.481029	17.3203
804.498487	10.1307
804.515944	10.7843
804.533402	6.53595
804.550860	12.7451
804.568319	13.7255
804.585777	13.7255
804.603236	15.0327
804.620695	17.9739
804.638154	16.6667
804.655613	14.3791
804.673072	15.3595
804.690532	16.3399
804.707992	13.0719
804.725452	14.3791
804.742912	16.6667
804.760372	13.7255
804.777833	10.7843
804.795293	14.0523
804.812754	15.6863
804.830216	10.1307
804.847677	7.18954
804.865138	6.86275
804.882600	15.6863
804.900062	12.4183
804.917524	9.15033
804.934986	9.15033
804.952449	10.1307
804.969911	8.16994
804.987374	7.18954
805.004837	3.26797
805.022300	6.20915
805.039764	11.1111
805.057227	12.7451
805.074691	10.1307
805.092155	7.84314
805.109619	6.20915
805.127083	8.49673
805.144548	6.53595
805.162013	8.49673
805.179478	10.4575
805.196943	9.80392
805.214408	12.7451
805.231873	12.7451
805.249339	11.7647
805.266805	9.15033
805.284271	9.80392
805.301737	17.3203
805.319204	27.1242
805.336670	26.7974
805.354137	19.281
805.371604	15.3595
805.389071	20.915
805.406539	24.183
805.424006	21.5686
805.441474	22.2222
805.458942	19.281
805.476410	15.0327
805.493878	19.281
805.511347	27.1242
805.528815	20.5882
805.546284	12.4183
805.563753	16.9935
805.581223	12.4183
805.598692	14.0523
805.616162	12.4183
805.633632	8.82353
805.651102	5.88235
805.668572	6.53595
805.686042	8.49673
805.703513	13.3987
805.720984	14.7059
805.738455	17.3203
805.755926	18.3007
805.773397	15.3595
805.790869	13.7255
805.808340	15.3595
805.825812	10.4575
805.843284	7.18954
805.860757	7.84314
805.878229	7.51634
805.895702	5.88235
805.913175	7.84314
805.930648	13.7255
805.948121	14.7059
805.965594	13.7255
805.983068	14.7059
806.000542	11.7647
806.018016	11.7647
806.035490	10.1307
806.052964	10.1307
806.070439	8.82353
806.087914	9.47712
806.105389	15.3595
806.122864	15.6863
806.140339	11.1111
806.157814	16.0131
806.175290	17.9739
806.192766	8.49673
806.210242	3.26797
806.227718	9.15033
806.245195	11.4379
806.262672	8.82353
806.280148	12.4183
806.297625	9.47712
806.315103	13.3987
806.332580	13.7255
806.350058	17.9739
806.367535	23.2026
806.385013	26.1438
806.402492	22.549
806.419970	27.7778
806.437448	24.8366
806.454927	22.549
806.472406	21.2418
806.489885	21.8954
806.507364	20.915
806.524844	21.5686
806.542324	24.8366
806.559804	25.817
806.577284	20.915
806.594764	17.9739
806.612244	17.6471
806.629725	16.9935
806.647206	18.6275
806.664687	16.6667
806.682168	15.0327
806.699649	13.7255
806.717131	12.7451
806.734613	12.0915
806.752095	13.0719
806.769577	13.3987
806.787059	12.7451
806.804542	14.3791
806.822024	13.3987
806.839507	12.4183
806.856990	13.0719
806.874474	11.4379
806.891957	12.4183
806.909441	12.4183
806.926925	15.0327
806.944409	14.3791
806.961893	13.0719
806.979377	14.7059
806.996862	15.0327
807.014347	17.3203
807.031832	11.4379
807.049317	9.47712
807.066802	14.7059
807.084288	9.80392
807.101773	10.1307
807.119259	4.57516
807.136745	8.82353
807.154232	9.15033
807.171718	12.4183
807.189205	7.84314
807.206692	8.49673
807.224179	18.9542
807.241666	18.6275
807.259154	16.9935
807.276641	13.7255
807.294129	18.9542
807.311617	21.2418
807.329105	22.8758
807.346594	23.2026
807.364082	18.6275
807.381571	17.9739
807.399060	16.0131
807.416549	25.817
807.434038	31.0458
807.451528	31.6993
807.469018	29.7386
807.486508	27.451
807.503998	29.085
807.521488	35.2941
807.538978	28.1046
807.556469	18.9542
807.573960	15.0327
807.591451	16.6667
807.608942	22.8758
807.626434	19.281
807.643925	20.915
807.661417	17.6471
807.678909	12.4183
807.696401	15.3595
807.713894	17.6471
807.731386	12.0915
807.748879	14.3791
807.766372	11.4379
807.783865	12.4183
807.801358	12.7451
807.818852	10.7843
807.836346	10.7843
807.853839	14.3791
807.871334	15.3595
807.888828	20.915
807.906322	17.6471
807.923817	18.9542
807.941312	19.9346
807.958807	19.9346
807.976302	15.3595
807.993797	12.0915
808.011293	10.4575
808.028789	8.16994
808.046285	12.4183
808.063781	13.0719
808.081277	9.80392
808.098774	10.7843
808.116270	18.6275
808.133767	28.4314
808.151264	19.6078
808.168762	8.16994
808.186259	2.28758
808.203757	4.90196
808.221255	7.84314
808.238753	12.0915
808.256251	11.1111
808.273750	13.7255
808.291248	17.6471
808.308747	13.7255
808.326246	18.9542
808.343745	29.4118
808.361245	25.817
808.378744	24.5098
808.396244	19.6078
808.413744	18.9542
808.431244	15.0327
808.448744	12.0915
808.466245	18.3007
808.483745	18.6275
808.501246	18.3007
808.518747	15.6863
808.536249	9.80392
808.553750	8.82353
808.571252	13.3987
808.588754	16.6667
808.606256	15.3595
808.623758	20.5882
808.641260	21.5686
808.658763	10.1307
808.676266	8.49673
808.693769	11.1111
808.711272	12.0915
808.728775	15.0327
808.746279	17.6471
808.763783	17.9739
808.781286	13.7255
808.798791	9.80392
808.816295	10.7843
808.833799	10.1307
808.851304	15.0327
808.868809	10.4575
808.886314	6.20915
808.903819	7.84314
808.921325	13.0719
808.938830	13.0719
808.956336	9.15033
808.973842	9.80392
808.991348	10.1307
809.008855	8.16994
809.026361	8.49673
809.043868	9.80392
809.061375	11.7647
809.078882	12.0915
809.096390	9.15033
809.113897	14.7059
809.131405	12.4183
809.148913	12.0915
809.166421	12.7451
809.183929	16.6667
809.201438	14.0523
809.218946	10.1307
809.236455	12.0915
809.253964	12.7451
809.271473	16.0131
809.288983	20.5882
809.306492	23.5294
809.324002	11.4379
809.341512	7.84314
809.359022	9.15033
809.376533	9.80392
809.394043	12.4183
809.411554	13.0719
809.429065	11.4379
809.446576	17.3203
809.464087	20.5882
809.481599	14.0523
809.499111	24.5098
809.516622	22.8758
809.534134	18.3007
809.551647	22.2222
809.569159	25.1634
809.586672	24.183
809.604185	20.915
809.621698	15.0327
809.639211	16.3399
809.656724	16.9935
809.674238	12.7451
809.691752	16.0131
809.709266	17.3203
809.726780	16.9935
809.744294	16.3399
809.761809	20.5882
809.779323	14.0523
809.796838	8.16994
809.814353	8.82353
809.831869	11.1111
809.849384	16.3399
809.866900	14.7059
809.884416	15.6863
809.901932	18.9542
809.919448	13.0719
809.936964	13.7255
809.954481	12.0915
809.971998	13.7255
809.989515	13.0719
810.007032	14.3791
810.024549	19.281
810.042067	23.5294
810.059585	17.3203
810.077103	10.7843
810.094621	14.3791
810.112139	10.4575
810.129658	9.15033
810.147176	11.4379
810.164695	13.7255
810.182214	11.1111
810.199734	9.47712
810.217253	14.3791
810.234773	13.0719
810.252292	9.80392
810.269813	15.3595
810.287333	25.4902
810.304853	25.4902
810.322374	18.3007
810.339895	20.915
810.357415	25.4902
810.374937	24.5098
810.392458	23.2026
810.409980	24.8366
810.427501	20.5882
810.445023	19.9346
810.462545	16.0131
810.480068	16.3399
810.497590	23.2026
810.515113	25.817
810.532636	19.6078
810.550159	28.4314
810.567682	28.7582
810.585205	20.2614
810.602729	16.3399
810.620253	8.49673
810.637777	8.16994
810.655301	15.3595
810.672825	16.9935
810.690350	11.4379
810.707875	8.82353
810.725400	13.0719
810.742925	9.80392
810.760450	7.84314
810.777976	12.4183
810.795501	11.1111
810.813027	10.7843
810.830553	9.80392
810.848080	8.82353
810.865606	8.49673
810.883133	6.86275
810.900660	3.92157
810.918187	9.80392
810.935714	11.1111
810.953241	7.84314
810.970769	6.53595
810.988297	11.7647
811.005825	12.7451
811.023353	9.15033
811.040881	8.16994
811.058410	8.49673
811.075939	15.0327
811.093467	15.6863
811.110997	10.7843
811.128526	4.57516
811.146055	4.90196
811.163585	10.1307
811.181115	20.2614
811.198645	16.6667
811.216175	10.7843
811.233706	13.7255
811.251236	13.3987
811.268767	15.6863
811.286298	16.9935
811.303829	16.6667
811.321361	11.1111
811.338892	12.0915
811.356424	20.2614
811.373956	18.6275
811.391488	16.9935
811.409021	16.0131
811.426553	21.2418
811.444086	20.5882
811.461619	18.9542
811.479152	23.2026
811.496685	21.5686
811.514219	11.4379
811.531752	12.0915
811.549286	16.0131
811.566820	16.6667
811.584354	22.2222
811.601889	15.6863
811.619423	16.0131
811.636958	15.3595
811.654493	8.82353
811.672028	9.80392
811.689564	10.1307
811.707099	10.1307
811.724635	11.4379
811.742171	10.1307
811.759707	8.49673
811.777244	5.22876
811.794780	7.84314
811.812317	8.82353
811.829854	12.4183
811.847391	11.4379
811.864928	13.7255
811.882465	10.4575
811.900003	8.16994
811.917541	7.84314
811.935079	10.4575
811.952617	8.82353
811.970156	9.47712
811.987694	9.47712
812.005233	9.80392
812.022772	6.86275
812.040311	9.15033
812.057850	14.0523
812.075390	14.7059
812.092930	12.7451
812.110470	10.7843
812.128010	8.16994
812.145550	7.84314
812.163090	10.1307
812.180631	14.7059
812.198172	17.3203
812.215713	12.7451
812.233254	9.47712
812.250796	10.4575
812.268337	12.0915
812.285879	11.4379
812.303421	10.7843
812.320963	9.47712
812.338506	15.6863
812.356048	18.9542
812.373591	24.5098
812.391134	27.451
812.408677	20.2614
812.426220	13.7255
812.443764	21.2418
812.461308	23.2026
812.478852	18.9542
812.496396	17.9739
812.513940	20.915
812.531484	19.6078
812.549029	14.0523
812.566574	11.1111
812.584119	14.0523
812.601664	15.6863
812.619210	15.3595
812.636755	16.6667
812.654301	13.0719
812.671847	9.15033
812.689393	10.7843
812.706940	13.0719
812.724486	13.0719
812.742033	11.7647
812.759580	16.0131
812.777127	16.0131
812.794674	14.7059
812.812222	16.0131
812.829769	17.6471
812.847317	21.5686
812.864865	16.6667
812.882414	12.7451
812.899962	14.0523
812.917511	10.7843
812.935059	6.53595
812.952608	11.4379
812.970158	21.5686
812.987707	18.9542
813.005257	12.4183
813.022806	12.7451
813.040356	14.7059
813.057906	9.15033
813.075457	11.1111
813.093007	7.84314
813.110558	7.18954
813.128109	15.0327
813.145660	13.7255
813.163211	10.4575
813.180763	9.15033
813.198314	13.3987
813.215866	21.2418
813.233418	22.2222
813.250971	14.7059
813.268523	14.3791
813.286076	15.3595
813.303628	11.7647
813.321181	12.7451
813.338735	17.6471
813.356288	21.8954
813.373841	20.5882
813.391395	22.549
813.408949	20.5882
813.426503	21.8954
813.444058	24.183
813.461612	16.0131
813.479167	14.0523
813.496722	15.3595
813.514277	12.7451
813.531832	11.4379
813.549387	14.0523
813.566943	17.6471
813.584499	13.3987
813.602055	9.80392
813.619611	12.0915
813.637168	13.3987
813.654724	19.9346
813.672281	24.183
813.689838	16.6667
813.707395	15.3595
813.724952	14.7059
813.742510	13.7255
813.760068	10.4575
813.777626	3.92157
813.795184	8.49673
813.812742	16.9935
813.830300	17.9739
813.847859	17.9739
813.865418	20.2614
813.882977	9.15033
813.900536	8.82353
813.918096	11.7647
813.935655	6.53595
813.953215	6.53595
813.970775	11.1111
813.988335	9.15033
814.005896	8.16994
814.023456	5.88235
814.041017	10.4575
814.058578	14.0523
814.076139	15.6863
814.093700	11.1111
814.111262	7.51634
814.128824	8.82353
814.146386	10.7843
814.163948	13.0719
814.181510	10.1307
814.199072	9.15033
814.216635	5.22876
814.234198	8.16994
814.251761	12.0915
814.269324	13.3987
814.286887	19.281
814.304451	19.9346
814.322015	13.7255
814.339579	13.7255
814.357143	17.6471
814.374707	24.183
814.392272	18.6275
814.409837	10.4575
814.427402	12.7451
814.444967	21.5686
814.462532	26.7974
814.480097	18.9542
814.497663	17.6471
814.515229	17.3203
814.532795	12.0915
814.550361	12.0915
814.567928	12.4183
814.585494	13.3987
814.603061	14.7059
814.620628	9.80392
814.638195	13.0719
814.655763	19.9346
814.673330	17.3203
814.690898	17.9739
814.708466	13.7255
814.726034	11.4379
814.743603	12.7451
814.761171	12.4183
814.778740	17.3203
814.796309	17.9739
814.813878	10.7843
814.831447	5.55556
814.849017	9.15033
814.866586	4.90196
814.884156	4.90196
814.901726	5.22876
814.919296	9.15033
814.936867	12.4183
814.954437	16.9935
814.972008	18.6275
814.989579	13.7255
815.007150	9.47712
815.024722	15.3595
815.042293	12.4183
815.059865	7.51634
815.077437	10.1307
815.095009	16.3399
815.112581	14.7059
815.130154	12.0915
815.147726	13.7255
815.165299	11.4379
815.182872	8.49673
815.200446	6.53595
815.218019	7.51634
815.235593	14.0523
815.253167	18.3007
815.270741	16.6667
815.288315	11.4379
815.305889	12.7451
815.323464	13.7255
815.341039	14.3791
815.358614	18.6275
815.376189	16.9935
815.393764	10.7843
815.411340	11.7647
815.428915	16.3399
815.446491	19.281
815.464067	26.4706
815.481644	22.2222
815.499220	16.0131
815.516797	15.0327
815.534374	16.6667
815.551951	15.0327
815.569528	12.0915
815.587105	15.3595
815.604683	16.6667
815.622261	15.0327
815.639839	14.0523
815.657417	14.0523
815.674995	13.7255
815.692574	20.915
815.710153	19.9346
815.727732	19.281
815.745311	22.2222
815.762890	19.281
815.780469	12.7451
815.798049	11.7647
815.815629	12.0915
815.833209	9.47712
815.850789	12.4183
815.868370	11.4379
815.885950	13.3987
815.903531	12.4183
815.921112	11.7647
815.938694	10.1307
815.956275	8.82353
815.973857	14.0523
815.991438	18.9542
816.009020	16.3399
816.026602	12.7451
816.044185	9.80392
816.061767	12.0915
816.079350	9.47712
816.096933	13.0719
816.114516	13.0719
816.132099	13.7255
816.149683	11.1111
816.167267	9.15033
816.184850	8.49673
816.202435	5.55556
816.220019	7.18954
816.237603	8.16994
816.255188	7.51634
816.272773	8.16994
816.290358	10.4575
816.307943	12.0915
816.325528	12.4183
816.343114	16.0131
816.360700	21.8954
816.378285	17.3203
816.395872	20.2614
816.413458	19.281
816.431044	27.7778
816.448631	26.4706
816.466218	21.5686
816.483805	16.9935
816.501392	12.7451
816.518980	11.7647
816.536568	13.7255
816.554155	13.0719
816.571743	12.4183
816.589332	9.47712
816.606920	11.7647
816.624509	11.7647
816.642097	9.15033
816.659686	8.49673
816.677276	9.80392
816.694865	11.1111
816.712455	9.80392
816.730044	8.49673
816.747634	11.1111
816.765224	13.0719
816.782815	16.3399
816.800405	12.0915
816.817996	11.1111
816.835587	8.16994
816.853178	6.53595
816.870769	6.86275
816.888360	8.49673
816.905952	6.86275
816.923544	7.84314
816.941136	7.51634
816.958728	12.4183
816.976320	14.7059
816.993913	16.0131
817.011506	11.1111
817.029099	7.51634
817.046692	7.84314
817.064285	9.15033
817.081879	11.1111
817.099473	9.47712
817.117066	12.7451
817.134661	11.4379
817.152255	4.57516
817.169849	3.26797
817.187444	3.59477
817.205039	4.24837
817.222634	9.47712
817.240229	9.47712
817.257824	7.18954
817.275420	10.4575
817.293016	16.0131
817.310612	16.9935
817.328208	15.6863
817.345804	12.7451
817.363401	10.7843
817.380998	15.6863
817.398595	16.6667
817.416192	16.3399
817.433789	16.3399
817.451387	14.0523
817.468984	10.7843
817.486582	10.7843
817.504180	13.7255
817.521779	15.6863
817.539377	16.0131
817.556976	16.9935
817.574574	10.7843
817.592173	16.3399
817.609773	22.549
817.627372	17.6471
817.644972	13.3987
817.662571	13.3987
817.680171	12.4183
817.697772	12.4183
817.715372	19.9346
817.732972	23.5294
817.750573	15.3595
817.768174	9.47712
817.785775	6.86275
817.803376	9.15033
817.820978	11.4379
817.838580	9.80392
817.856182	11.4379
817.873784	10.1307
817.891386	4.90196
817.908988	2.94118
817.926591	7.84314
817.944194	12.7451
817.961797	18.6275
817.979400	13.3987
817.997003	10.7843
818.014607	18.6275
818.032211	21.8954
818.049814	15.0327
818.067419	14.7059
818.085023	17.6471
818.102627	17.3203
818.120232	13.3987
818.137837	9.80392
818.155442	9.15033
818.173047	10.7843
818.190653	12.7451
818.208259	8.82353
818.225864	8.16994
818.243470	15.3595
818.261077	18.3007
818.278683	14.7059
818.296290	12.0915
818.313896	12.0915
818.331503	19.6078
818.349111	16.0131
818.366718	19.281
818.384325	27.1242
818.401933	24.5098
818.419541	19.9346
818.437149	16.6667
818.454758	16.3399
818.472366	23.2026
818.489975	21.8954
818.507584	17.6471
818.525193	15.6863
818.542802	17.9739
818.560411	16.0131
818.578021	14.0523
818.595631	12.4183
818.613241	11.4379
818.630851	8.49673
818.648461	8.82353
818.666072	7.84314
818.683683	7.51634
818.701294	11.4379
818.718905	12.0915
818.736516	9.80392
818.754128	10.1307
818.771739	12.7451
818.789351	10.4575
818.806963	7.18954
818.824576	8.49673
818.842188	10.1307
818.859801	8.49673
818.877414	11.4379
818.895027	11.4379
818.912640	8.16994
818.930253	11.1111
818.947867	12.4183
818.965481	7.51634
818.983095	8.82353
819.000709	9.15033
819.018323	6.20915
819.035938	5.55556
819.053553	11.7647
819.071167	16.3399
819.088783	16.9935
819.106398	15.0327
819.124013	16.3399
819.141629	13.3987
819.159245	9.80392
819.176861	5.88235
819.194477	6.20915
819.212094	6.86275
819.229710	9.80392
819.247327	11.7647
819.264944	11.4379
819.282561	12.0915
819.300179	10.7843
819.317796	8.82353
819.335414	11.4379
819.353032	12.4183
819.370650	12.7451
819.388269	15.6863
819.405887	21.5686
819.423506	20.5882
819.441125	19.6078
819.458744	18.6275
819.476363	14.7059
819.493983	10.1307
819.511602	6.53595
819.529222	12.0915
819.546842	13.3987
819.564462	12.0915
819.582083	6.86275
819.599704	5.55556
819.617324	9.47712
819.634945	13.0719
819.652566	15.3595
819.670188	13.0719
819.687809	14.0523
819.705431	16.0131
819.723053	15.3595
819.740675	10.1307
819.758298	7.84314
819.775920	7.84314
819.793543	6.20915
819.811166	8.16994
819.828789	11.1111
819.846412	14.7059
819.864035	12.0915
819.881659	11.1111
819.899283	12.7451
819.916907	14.7059
819.934531	13.3987
819.952156	14.3791
819.969780	11.7647
819.987405	10.1307
820.005030	9.80392
820.022655	7.84314
820.040280	6.86275
820.057906	10.4575
820.075532	12.4183
820.093158	8.49673
820.110784	9.80392
820.128410	11.4379
820.146037	10.7843
820.163663	9.80392
820.181290	13.7255
820.198917	14.7059
820.216544	14.7059
820.234172	15.0327
820.251799	14.3791
820.269427	15.6863
820.287055	17.3203
820.304683	15.3595
820.322312	15.6863
820.339940	17.6471
820.357569	23.5294
820.375198	21.5686
820.392827	15.6863
820.410457	23.5294
820.428086	26.1438
820.445716	22.8758
820.463346	24.8366
820.480976	19.9346
820.498606	15.6863
820.516237	17.3203
820.533867	17.3203
820.551498	19.281
820.569129	18.3007
820.586760	12.7451
820.604392	12.0915
820.622023	12.7451
820.639655	14.7059
820.657287	13.0719
820.674919	12.7451
820.692552	15.6863
820.710184	13.7255
820.727817	10.7843
820.745450	14.7059
820.763083	16.9935
820.780716	15.0327
820.798350	14.0523
820.815983	11.1111
820.833617	10.7843
820.851251	6.53595
820.868886	6.20915
820.886520	10.4575
820.904155	9.47712
820.921790	10.1307
820.939425	6.20915
820.957060	9.47712
820.974695	14.0523
820.992331	14.0523
821.009967	10.1307
821.027602	8.16994
821.045239	10.1307
821.062875	8.82353
821.080511	7.84314
821.098148	9.47712
821.115785	11.1111
821.133422	8.16994
821.151059	6.20915
821.168697	7.84314
821.186335	9.15033
821.203972	11.4379
821.221611	10.7843
821.239249	6.20915
821.256887	10.4575
821.274526	21.5686
821.292165	21.8954
821.309804	20.5882
821.327443	16.0131
821.345082	14.3791
821.362722	20.915
821.380361	18.3007
821.398001	17.6471
821.415642	13.7255
821.433282	16.0131
821.450922	16.9935
821.468563	25.4902
821.486204	26.7974
821.503845	23.8562
821.521486	13.7255
821.539128	17.9739
821.556769	19.6078
821.574411	12.4183
821.592053	11.4379
821.609695	16.6667
821.627338	16.9935
821.644980	15.3595
821.662623	12.0915
821.680266	14.0523
821.697909	16.9935
821.715553	9.15033
821.733196	6.53595
821.750840	9.15033
821.768484	10.4575
821.786128	14.3791
821.803772	12.4183
821.821417	8.49673
821.839061	7.18954
821.856706	9.15033
821.874351	11.7647
821.891997	6.53595
821.909642	1.63399
821.927288	3.26797
821.944933	8.49673
821.962579	13.7255
821.980226	10.7843
821.997872	10.7843
822.015519	10.7843
822.033165	6.86275
822.050812	10.4575
822.068459	17.3203
822.086107	19.9346
822.103754	13.7255
822.121402	11.4379
822.139050	8.82353
822.156698	3.92157
822.174346	8.49673
822.191995	17.3203
822.209643	12.4183
822.227292	7.84314
822.244941	6.53595
822.262590	11.7647
822.280240	16.9935
822.297889	16.0131
822.315539	17.9739
822.333189	19.6078
822.350839	25.1634
822.368490	17.6471
822.386140	20.2614
822.403791	21.5686
822.421442	24.183
822.439093	19.9346
822.456744	31.3726
822.474396	34.3137
822.492047	33.6601
822.509699	27.1242
822.527351	19.9346
822.545004	20.2614
822.562656	18.9542
822.580309	14.3791
822.597962	13.7255
822.615615	13.7255
822.633268	15.3595
822.650921	14.7059
822.668575	9.80392
822.686228	10.1307
822.703882	15.0327
822.721537	17.6471
822.739191	21.8954
822.756845	19.9346
822.774500	18.9542
822.792155	13.0719
822.809810	13.0719
822.827465	14.7059
822.845121	15.0327
822.862777	15.3595
822.880432	18.3007
822.898088	13.0719
822.915745	9.80392
822.933401	9.15033
822.951058	8.49673
822.968714	9.80392
822.986371	8.82353
823.004029	10.7843
823.021686	14.0523
823.039344	14.0523
823.057001	13.3987
823.074659	14.0523
823.092317	13.3987
823.109976	17.9739
823.127634	15.6863
823.145293	11.4379
823.162952	11.1111
823.180611	10.1307
823.198270	6.86275
823.215930	11.4379
823.233589	8.16994
823.251249	10.1307
823.268909	18.9542
823.286569	18.6275
823.304230	15.0327
823.321890	12.7451
823.339551	23.8562
823.357212	21.8954
823.374873	15.3595
823.392534	25.817
823.410196	27.1242
823.427858	22.549
823.445520	21.2418
823.463182	24.8366
823.480844	27.1242
823.498506	26.1438
823.516169	23.2026
823.533832	29.4118
823.551495	27.451
823.569158	24.8366
823.586822	25.817
823.604485	23.2026
823.622149	11.4379
823.639813	10.7843
823.657477	10.4575
823.675142	7.18954
823.692806	10.7843
823.710471	13.3987
823.728136	13.7255
823.745801	14.3791
823.763466	18.3007
823.781132	21.5686
823.798798	17.9739
823.816464	14.0523
823.834130	13.0719
823.851796	12.0915
823.869462	11.1111
823.887129	10.4575
823.904796	4.90196
823.922463	8.49673
823.940130	9.80392
823.957797	16.0131
823.975465	14.7059
823.993133	12.7451
824.010801	13.3987
824.028469	14.0523
824.046137	11.1111
824.063806	12.4183
824.081475	18.6275
824.099144	12.0915
824.116813	6.86275
824.134482	8.82353
824.152151	12.4183
824.169821	13.0719
824.187491	15.0327
824.205161	15.6863
824.222831	20.915
824.240502	19.9346
824.258172	17.3203
824.275843	15.6863
824.293514	10.7843
824.311185	10.7843
824.328857	14.0523
824.346528	13.0719
824.364200	16.0131
824.381872	21.5686
824.399544	23.8562
824.417216	29.085
824.434889	33.3333
824.452562	25.1634
824.470235	14.3791
824.487908	22.8758
824.505581	31.6993
824.523254	28.1046
824.540928	21.8954
824.558602	15.0327
824.576276	18.9542
824.593950	23.2026
824.611625	16.9935
824.629299	15.0327
824.646974	15.3595
824.664649	20.2614
824.682324	22.549
824.700000	12.7451
824.717675	5.88235
824.735351	7.51634
824.753027	10.7843
824.770703	11.1111
824.788379	13.3987
824.806056	17.3203
824.823732	16.9935
824.841409	19.9346
824.859086	14.3791
824.876764	9.15033
824.894441	11.1111
824.912119	8.16994
824.929796	7.51634
824.947474	7.51634
824.965153	8.82353
824.982831	15.0327
825.000510	13.0719
825.018188	10.1307
825.035867	11.1111
825.053547	13.3987
825.071226	10.4575
825.088905	11.7647
825.106585	14.7059
825.124265	14.3791
825.141945	16.9935
825.159625	16.6667
825.177306	17.3203
825.194987	16.0131
825.212667	13.3987
825.230348	9.15033
825.248030	7.84314
825.265711	11.7647
825.283393	14.7059
825.301075	16.3399
825.318757	23.5294
825.336439	24.5098
825.354121	32.6797
825.371804	36.2745
825.389486	30.0654
825.407169	20.5882
825.424852	18.9542
825.442536	19.281
825.460219	16.6667
825.477903	12.4183
825.495587	14.3791
825.513271	14.3791
825.530955	15.6863
825.548640	16.3399
825.566324	16.6667
825.584009	15.0327
825.601694	9.15033
825.619379	13.3987
825.637065	22.2222
825.654750	22.549
825.672436	22.2222
825.690122	14.7059
825.707808	11.4379
825.725495	20.2614
825.743181	16.3399
825.760868	3.92157
825.778555	7.18954
825.796242	13.3987
825.813929	12.7451
825.831617	7.51634
825.849304	11.1111
825.866992	15.6863
825.884680	16.6667
825.902368	13.0719
825.920057	8.49673
825.937746	8.16994
825.955434	8.49673
825.973123	11.7647
825.990813	12.7451
826.008502	14.3791
826.026191	13.0719
826.043881	15.6863
826.061571	16.3399
826.079261	17.9739
826.096952	17.3203
826.114642	12.0915
826.132333	11.4379
826.150024	9.15033
826.167715	5.22876
826.185406	4.57516
826.203098	8.16994
826.220789	9.47712
826.238481	9.47712
826.256173	12.0915
826.273865	13.7255
826.291558	19.6078
826.309250	20.915
826.326943	15.6863
826.344636	17.3203
826.362329	22.549
826.380023	28.7582
826.397716	26.4706
826.415410	22.8758
826.433104	17.3203
826.450798	18.9542
826.468492	24.183
826.486187	17.9739
826.503881	17.3203
826.521576	18.6275
826.539271	17.9739
826.556967	15.0327
826.574662	12.4183
826.592358	22.2222
826.610054	22.8758
826.627750	18.6275
826.645446	11.7647
826.663142	16.3399
826.680839	14.3791
826.698535	11.7647
826.716232	14.0523
826.733930	13.7255
826.751627	10.7843
826.769324	10.4575
826.787022	15.3595
826.804720	12.4183
826.822418	10.1307
826.840116	10.7843
826.857815	8.16994
826.875514	5.88235
826.893212	11.4379
826.910911	10.4575
826.928611	7.18954
826.946310	12.0915
826.964010	14.3791
826.981710	15.3595
826.999409	10.4575
827.017110	6.53595
827.034810	7.84314
827.052511	8.49673
827.070211	11.7647
827.087912	16.3399
827.105613	16.0131
827.123315	14.0523
827.141016	15.3595
827.158718	19.6078
827.176420	15.0327
827.194122	12.0915
827.211824	15.3595
827.229527	19.6078
827.247229	17.9739
827.264932	10.1307
827.282635	8.49673
827.300338	9.15033
827.318042	10.1307
827.335745	11.4379
827.353449	16.3399
827.371153	16.3399
827.388857	17.3203
827.406561	29.7386
827.424266	30.3922
827.441971	17.3203
827.459676	18.6275
827.477381	17.6471
827.495086	10.4575
827.512792	12.7451
827.530497	16.9935
827.548203	16.3399
827.565909	13.7255
827.583615	17.6471
827.601322	17.6471
827.619028	13.3987
827.636735	13.3987
827.654442	16.3399
827.672149	21.8954
827.689857	18.3007
827.707564	17.3203
827.725272	14.7059
827.742980	11.1111
827.760688	11.4379
827.778396	15.0327
827.796105	18.3007
827.813814	14.7059
827.831523	11.4379
827.849232	10.4575
827.866941	10.4575
827.884650	10.1307
827.902360	11.1111
827.920070	10.4575
827.937780	11.1111
827.955490	12.4183
827.973201	11.4379
827.990911	13.3987
828.008622	15.0327
828.026333	14.7059
828.044044	13.7255
828.061755	13.7255
828.079467	11.4379
828.097179	9.15033
828.114891	11.1111
828.132603	11.4379
828.150315	19.9346
828.168027	15.3595
828.185740	7.84314
828.203453	11.4379
828.221166	14.0523
828.238879	12.4183
828.256593	14.0523
828.274306	13.7255
828.292020	11.7647
828.309734	8.49673
828.327448	11.4379
828.345163	16.6667
828.362877	24.5098
828.380592	31.0458
828.398307	24.8366
828.416022	22.2222
828.433738	25.817
828.451453	21.2418
828.469169	17.3203
828.486885	25.4902
828.504601	32.0261
828.522317	26.7974
828.540034	22.8758
828.557750	21.8954
828.575467	13.7255
828.593184	10.1307
828.610901	10.4575
828.628619	12.4183
828.646336	16.9935
828.664054	20.2614
828.681772	17.6471
828.699490	16.9935
828.717209	11.4379
828.734927	10.4575
828.752646	12.0915
828.770365	10.4575
828.788084	7.84314
828.805803	12.4183
828.823523	8.82353
828.841242	12.7451
828.858962	10.4575
828.876682	8.49673
828.894403	10.1307
828.912123	15.3595
828.929844	13.7255
828.947565	8.82353
828.965286	7.51634
828.983007	9.80392
829.000728	10.4575
829.018450	13.3987
829.036172	20.5882
829.053894	16.3399
829.071616	12.0915
829.089338	11.1111
829.107061	12.0915
829.124783	10.7843
829.142506	10.1307
829.160229	13.3987
829.177953	14.0523
829.195676	8.49673
829.213400	7.51634
829.231124	10.1307
829.248848	8.82353
829.266572	9.15033
829.284296	9.15033
829.302021	13.3987
829.319746	17.9739
829.337471	19.9346
829.355196	21.2418
829.372921	21.2418
829.390647	21.2418
829.408373	14.3791
829.426098	16.6667
829.443825	15.0327
829.461551	10.1307
829.479277	8.82353
829.497004	8.49673
829.514731	15.0327
829.532458	18.9542
829.550185	11.1111
829.567913	16.3399
829.585640	22.8758
829.603368	23.5294
829.621096	15.3595
829.638825	7.84314
829.656553	7.18954
829.674282	11.1111
829.692010	11.7647
829.709739	11.7647
829.727468	11.7647
829.745198	9.47712
829.762927	7.84314
829.780657	8.82353
829.798387	10.1307
829.816117	10.1307
829.833847	8.16994
829.851578	8.82353
829.869309	12.7451
829.887039	11.4379
829.904770	9.15033
829.922502	8.82353
829.940233	11.1111
829.957965	9.47712
829.975697	7.18954
829.993429	6.20915
830.011161	7.51634
830.028893	16.3399
830.046626	22.2222
830.064358	11.7647
830.082091	4.57516
830.099825	4.57516
830.117558	8.16994
830.135291	9.47712
830.153025	15.3595
830.170759	13.0719
830.188493	8.16994
830.206227	7.84314
830.223962	8.82353
830.241696	16.3399
830.259431	14.7059
830.277166	13.0719
830.294902	8.49673
830.312637	8.16994
830.330373	7.84314
830.348108	14.7059
830.365844	23.2026
830.383581	24.8366
830.401317	16.3399
830.419053	20.915
830.436790	24.5098
830.454527	31.0458
830.472264	26.4706
830.490001	16.0131
830.507739	21.8954
830.525477	24.183
830.543215	18.3007
830.560953	18.3007
830.578691	16.6667
830.596429	17.3203
830.614168	16.9935
830.631907	14.3791
830.649646	11.1111
830.667385	11.7647
830.685124	11.4379
830.702864	9.15033
830.720604	7.84314
830.738344	11.7647
830.756084	12.0915
830.773824	13.0719
830.791565	9.80392
830.809305	12.4183
830.827046	11.1111
830.844787	10.1307
830.862529	8.16994
830.880270	10.7843
830.898012	13.3987
830.915754	11.4379
830.933496	8.16994
830.951238	9.47712
830.968980	10.4575
830.986723	7.84314
831.004466	5.22876
831.022209	6.20915
831.039952	9.80392
831.057695	10.1307
831.075439	10.7843
831.093183	9.47712
831.110927	10.7843
831.128671	12.7451
831.146415	17.9739
831.164159	17.6471
831.181904	11.1111
831.199649	9.47712
831.217394	12.4183
831.235139	11.4379
831.252885	12.4183
831.270630	11.1111
831.288376	10.7843
831.306122	14.3791
831.323869	15.6863
831.341615	13.7255
831.359362	18.6275
831.377108	29.085
831.394855	29.4118
831.412602	19.9346
831.430350	12.7451
831.448097	25.817
831.465845	24.8366
831.483593	27.7778
831.501341	25.817
831.519089	18.9542
831.536838	16.0131
831.554586	16.6667
831.572335	19.6078
831.590084	16.3399
831.607834	14.0523
831.625583	14.0523
831.643333	10.7843
831.661082	15.6863
831.678832	16.0131
831.696583	15.0327
831.714333	12.4183
831.732084	10.4575
831.749834	8.82353
831.767585	11.1111
831.785336	9.47712
831.803088	9.15033
831.820839	12.0915
831.838591	12.4183
831.856343	10.7843
831.874095	11.4379
831.891847	10.7843
831.909600	8.49673
831.927352	12.0915
831.945105	13.0719
831.962858	12.4183
831.980611	9.15033
831.998365	8.16994
832.016118	7.18954
832.033872	9.80392
832.051626	8.16994
832.069380	10.7843
832.087135	10.4575
832.104889	10.7843
832.122644	10.1307
832.140399	9.80392
832.158154	10.1307
832.175909	9.47712
832.193665	8.49673
832.211420	12.7451
832.229176	15.3595
832.246932	9.80392
832.264689	5.55556
832.282445	7.18954
832.300202	15.3595
832.317959	14.7059
832.335716	9.15033
832.353473	15.3595
832.371230	17.6471
832.388988	16.3399
832.406745	21.2418
832.424503	22.2222
832.442262	19.9346
832.460020	18.3007
832.477778	22.8758
832.495537	24.8366
832.513296	15.6863
832.531055	15.6863
832.548814	14.0523
832.566574	21.5686
832.584334	19.9346
832.602093	17.6471
832.619853	15.6863
832.637614	20.915
832.655374	20.915
832.673135	12.0915
832.690895	6.86275
832.708656	10.4575
832.726418	15.3595
832.744179	19.9346
832.761941	16.3399
832.779702	11.1111
832.797464	14.0523
832.815226	12.4183
832.832989	6.86275
832.850751	11.7647
832.868514	12.0915
832.886277	8.49673
832.904040	9.47712
832.921803	9.15033
832.939566	7.84314
832.957330	9.47712
832.975094	10.4575
832.992858	9.15033
833.010622	8.16994
833.028387	5.88235
833.046151	7.18954
833.063916	7.51634
833.081681	8.49673
833.099446	10.4575
833.117211	13.3987
833.134977	16.6667
833.152743	15.6863
833.170509	13.3987
833.188275	15.3595
833.206041	13.3987
833.223807	9.15033
833.241574	8.49673
833.259341	17.6471
833.277108	18.9542
833.294875	13.3987
833.312643	10.1307
833.330410	11.7647
833.348178	15.3595
833.365946	15.6863
833.383714	13.7255
833.401483	15.0327
833.419251	18.3007
833.437020	14.7059
833.454789	15.0327
833.472558	12.7451
833.490327	17.6471
833.508097	19.281
833.525867	19.6078
833.543636	16.6667
833.561406	14.0523
833.579177	12.4183
833.596947	9.80392
833.614718	6.53595
833.632489	6.20915
833.650260	4.57516
833.668031	6.86275
833.685802	8.16994
833.703574	8.49673
833.721346	13.3987
833.739118	13.3987
833.756890	14.3791
833.774662	10.1307
833.792435	10.7843
833.810207	11.1111
833.827980	16.0131
833.845753	13.0719
833.863527	9.15033
833.881300	6.20915
833.899074	7.84314
833.916848	11.1111
833.934622	15.0327
833.952396	10.7843
833.970171	8.82353
833.987945	15.0327
834.005720	17.9739
834.023495	16.0131
834.041270	11.1111
834.059046	11.7647
834.076821	11.7647
834.094597	12.7451
834.112373	9.80392
834.130149	8.49673
834.147925	7.51634
834.165702	8.49673
834.183479	7.84314
834.201255	6.20915
834.219033	6.86275
834.236810	7.84314
834.254587	12.7451
834.272365	11.7647
834.290143	13.0719
834.307921	19.281
834.325699	19.281
834.343477	16.3399
834.361256	17.9739
834.379035	18.3007
834.396814	10.4575
834.414593	14.7059
834.432372	29.085
834.450152	26.1438
834.467932	24.8366
834.485712	18.9542
834.503492	15.6863
834.521272	16.0131
834.539052	14.7059
834.556833	9.80392
834.574614	8.16994
834.592395	15.0327
834.610176	12.7451
834.627958	15.3595
834.645739	16.6667
834.663521	21.5686
834.681303	19.281
834.699085	14.7059
834.716868	12.0915
834.734650	6.86275
834.752433	6.53595
834.770216	6.20915
834.787999	10.7843
834.805783	16.0131
834.823566	15.6863
834.841350	10.7843
834.859134	13.3987
834.876918	14.3791
834.894702	17.6471
834.912487	17.3203
834.930271	13.7255
834.948056	10.1307
834.965841	7.51634
834.983626	14.0523
835.001412	14.7059
835.019197	10.4575
835.036983	9.47712
835.054769	13.3987
835.072555	14.7059
835.090342	12.7451
835.108128	14.0523
835.125915	17.6471
[truncated: 111,929 more rows]
