# Supplementary material for: Identification and tentative removal of collagen glue in Palaeolithic worked bone objects: implications for ZooMS and radiocarbon dating
Source: Sci Rep. 2023 Dec 13;13:22119. doi: 10.1038/s41598-023-49242-7 (PMC10719399; doi:10.1038/s41598-023-49242-7)
Supplement: Supplementary file 2 — Supplementary Information 2. [file 41598_2023_49242_MOESM2_ESM.zip › maldi raw files/MUSE20026.48-49_ABA_rc clean_3.txt]

799.947841	8.16994
799.965249	7.84314
799.982657	7.84314
800.000066	10.1307
800.017475	8.49673
800.034884	13.3987
800.052293	14.3791
800.069702	16.6667
800.087112	11.4379
800.104522	8.82353
800.121932	4.24837
800.139342	3.92157
800.156752	5.55556
800.174163	5.22876
800.191573	5.55556
800.208984	7.84314
800.226395	11.1111
800.243806	11.7647
800.261218	9.80392
800.278630	10.4575
800.296041	11.4379
800.313454	14.3791
800.330866	17.6471
800.348278	14.7059
800.365691	17.6471
800.383104	16.6667
800.400517	12.4183
800.417930	13.7255
800.435343	10.4575
800.452757	11.1111
800.470170	15.0327
800.487584	14.7059
800.504998	12.4183
800.522413	9.47712
800.539827	7.84314
800.557242	9.15033
800.574657	10.4575
800.592072	6.53595
800.609487	5.55556
800.626903	11.7647
800.644318	9.15033
800.661734	8.16994
800.679150	13.0719
800.696566	11.1111
800.713983	10.1307
800.731399	14.3791
800.748816	15.3595
800.766233	12.4183
800.783650	12.0915
800.801067	9.47712
800.818485	8.82353
800.835903	9.47712
800.853321	9.47712
800.870739	12.0915
800.888157	13.3987
800.905575	10.1307
800.922994	7.51634
800.940413	7.51634
800.957832	7.51634
800.975251	4.57516
800.992671	3.59477
801.010090	7.84314
801.027510	7.51634
801.044930	5.88235
801.062350	7.51634
801.079771	7.84314
801.097191	6.20915
801.114612	6.86275
801.132033	7.84314
801.149454	11.1111
801.166875	13.3987
801.184297	10.4575
801.201719	8.16994
801.219140	7.18954
801.236563	5.88235
801.253985	7.18954
801.271407	16.0131
801.288830	15.0327
801.306253	17.6471
801.323676	23.2026
801.341099	21.5686
801.358522	18.3007
801.375946	16.3399
801.393370	14.3791
801.410794	11.7647
801.428218	10.1307
801.445642	9.80392
801.463067	12.0915
801.480492	15.3595
801.497916	12.0915
801.515342	13.0719
801.532767	13.0719
801.550192	16.3399
801.567618	15.6863
801.585044	15.6863
801.602470	9.80392
801.619896	6.86275
801.637323	15.6863
801.654749	14.3791
801.672176	11.7647
801.689603	12.7451
801.707030	7.84314
801.724458	10.1307
801.741885	9.15033
801.759313	8.82353
801.776741	8.82353
801.794169	10.1307
801.811597	7.18954
801.829026	4.57516
801.846455	8.82353
801.863883	12.7451
801.881313	9.80392
801.898742	11.4379
801.916171	11.7647
801.933601	13.0719
801.951031	10.1307
801.968461	4.24837
801.985891	6.20915
802.003321	8.82353
802.020752	10.4575
802.038183	9.47712
802.055614	5.22876
802.073045	0.980392
802.090476	4.90196
802.107908	8.49673
802.125340	8.82353
802.142772	4.24837
802.160204	9.15033
802.177636	9.80392
802.195069	8.16994
802.212501	6.20915
802.229934	7.84314
802.247367	10.7843
802.264800	6.86275
802.282234	7.51634
802.299667	11.4379
802.317101	10.4575
802.334535	10.4575
802.351970	9.80392
802.369404	17.9739
802.386838	22.2222
802.404273	23.2026
802.421708	17.6471
802.439143	13.7255
802.456579	12.7451
802.474014	13.7255
802.491450	14.7059
802.508886	17.3203
802.526322	12.4183
802.543758	8.82353
802.561195	5.88235
802.578631	14.0523
802.596068	17.6471
802.613505	7.18954
802.630942	9.47712
802.648380	10.1307
802.665818	10.4575
802.683255	12.4183
802.700693	11.7647
802.718131	10.4575
802.735570	10.7843
802.753008	9.47712
802.770447	4.24837
802.787886	4.57516
802.805325	6.86275
802.822765	6.53595
802.840204	6.20915
802.857644	8.49673
802.875084	2.61438
802.892524	5.55556
802.909964	7.51634
802.927404	12.7451
802.944845	9.47712
802.962286	7.18954
802.979727	5.22876
802.997168	7.51634
803.014610	10.4575
803.032051	12.7451
803.049493	10.7843
803.066935	7.84314
803.084377	9.80392
803.101819	8.82353
803.119262	10.7843
803.136705	13.3987
803.154148	10.4575
803.171591	9.47712
803.189034	9.15033
803.206477	13.3987
803.223921	10.7843
803.241365	4.24837
803.258809	11.4379
803.276253	12.7451
803.293698	8.82353
803.311142	7.84314
803.328587	12.0915
803.346032	8.16994
803.363477	8.16994
803.380923	10.1307
803.398368	12.7451
803.415814	19.281
803.433260	23.2026
803.450706	20.915
803.468152	18.9542
803.485599	21.8954
803.503046	22.2222
803.520492	18.9542
803.537940	17.3203
803.555387	15.6863
803.572834	17.6471
803.590282	15.3595
803.607730	14.0523
803.625178	13.3987
803.642626	11.7647
803.660074	8.16994
803.677523	8.49673
803.694972	9.15033
803.712421	8.16994
803.729870	9.80392
803.747319	7.51634
803.764769	12.4183
803.782219	16.0131
803.799669	16.0131
803.817119	8.82353
803.834569	6.53595
803.852019	8.16994
803.869470	7.84314
803.886921	6.20915
803.904372	4.24837
803.921823	4.90196
803.939275	5.88235
803.956726	5.55556
803.974178	12.0915
803.991630	22.2222
804.009082	15.0327
804.026535	8.49673
804.043987	5.88235
804.061440	5.88235
804.078893	6.20915
804.096346	6.86275
804.113800	6.53595
804.131253	9.15033
804.148707	9.47712
804.166161	7.18954
804.183615	8.82353
804.201069	9.47712
804.218524	12.4183
804.235978	13.0719
804.253433	8.82353
804.270888	11.1111
804.288343	20.5882
804.305799	19.281
804.323254	15.0327
804.340710	20.2614
804.358166	27.1242
804.375622	26.4706
804.393079	19.9346
804.410535	16.0131
804.427992	18.3007
804.445449	15.3595
804.462906	6.53595
804.480363	7.84314
804.497821	11.7647
804.515278	9.80392
804.532736	16.9935
804.550194	19.281
804.567653	11.7647
804.585111	7.51634
804.602570	6.86275
804.620029	5.88235
804.637488	11.4379
804.654947	9.15033
804.672406	9.80392
804.689866	7.18954
804.707326	11.4379
804.724786	8.49673
804.742246	4.90196
804.759706	8.16994
804.777167	10.4575
804.794627	10.7843
804.812088	10.1307
804.829549	10.1307
804.847011	8.16994
804.864472	10.1307
804.881934	11.7647
804.899396	7.51634
804.916858	10.1307
804.934320	6.53595
804.951782	8.49673
804.969245	8.49673
804.986708	11.7647
805.004171	12.7451
805.021634	11.4379
805.039097	8.82353
805.056561	11.7647
805.074025	12.0915
805.091489	15.3595
805.108953	11.4379
805.126417	9.15033
805.143881	7.18954
805.161346	7.51634
805.178811	14.0523
805.196276	15.6863
805.213741	6.20915
805.231207	4.90196
805.248673	10.1307
805.266138	12.7451
805.283604	12.4183
805.301071	12.4183
805.318537	7.84314
805.336004	13.0719
805.353470	21.8954
805.370937	27.1242
805.388405	26.4706
805.405872	14.7059
805.423339	15.3595
805.440807	22.8758
805.458275	18.6275
805.475743	17.3203
805.493211	16.9935
805.510680	14.7059
805.528149	15.0327
805.545617	11.1111
805.563087	8.16994
805.580556	8.49673
805.598025	12.7451
805.615495	15.6863
805.632965	16.9935
805.650435	15.0327
805.667905	16.0131
805.685375	12.7451
805.702846	12.0915
805.720317	8.49673
805.737788	4.24837
805.755259	5.88235
805.772730	6.53595
805.790202	6.86275
805.807673	7.51634
805.825145	11.7647
805.842617	12.4183
805.860089	10.4575
805.877562	12.0915
805.895035	8.16994
805.912507	6.53595
805.929980	9.80392
805.947454	7.18954
805.964927	3.92157
805.982401	0.980392
805.999875	6.86275
806.017348	12.4183
806.034823	14.7059
806.052297	12.7451
806.069772	13.7255
806.087246	11.4379
806.104721	9.47712
806.122196	6.86275
806.139672	6.20915
806.157147	5.88235
806.174623	8.16994
806.192099	10.1307
806.209575	6.53595
806.227051	6.86275
806.244527	6.86275
806.262004	6.20915
806.279481	10.4575
806.296958	14.0523
806.314435	15.3595
806.331913	20.915
806.349390	28.7582
806.366868	27.1242
806.384346	22.8758
806.401824	21.2418
806.419302	11.4379
806.436781	10.1307
806.454260	13.7255
806.471739	19.281
806.489218	25.1634
806.506697	22.8758
806.524176	15.3595
806.541656	12.4183
806.559136	18.6275
806.576616	14.3791
806.594096	12.4183
806.611577	21.8954
806.629057	22.549
806.646538	14.0523
806.664019	14.7059
806.681500	14.3791
806.698982	8.82353
806.716463	11.1111
806.733945	11.4379
806.751427	7.18954
806.768909	7.51634
806.786391	5.88235
806.803874	7.84314
806.821356	14.7059
806.838839	15.3595
806.856322	14.7059
806.873806	10.7843
806.891289	10.7843
806.908773	10.1307
806.926257	6.53595
806.943741	3.92157
806.961225	6.86275
806.978709	7.51634
806.996194	12.4183
807.013679	14.3791
807.031164	14.7059
807.048649	11.1111
807.066134	7.51634
807.083620	5.55556
807.101105	6.53595
807.118591	8.82353
807.136077	9.15033
807.153564	9.15033
807.171050	12.7451
807.188537	14.0523
807.206024	14.0523
807.223511	11.7647
807.240998	7.18954
807.258485	8.16994
807.275973	8.16994
807.293461	14.7059
807.310949	15.0327
807.328437	15.6863
807.345925	10.4575
807.363414	12.7451
807.380903	17.9739
807.398392	20.915
807.415881	19.9346
807.433370	17.9739
807.450860	17.6471
807.468349	20.2614
807.485839	17.6471
807.503329	11.4379
807.520820	13.0719
807.538310	11.7647
807.555801	10.4575
807.573291	9.15033
807.590783	15.0327
807.608274	17.9739
807.625765	15.3595
807.643257	14.0523
807.660749	9.80392
807.678241	10.4575
807.695733	10.7843
807.713225	14.0523
807.730718	15.6863
807.748210	16.9935
807.765703	17.9739
807.783196	17.6471
807.800690	15.6863
807.818183	13.7255
807.835677	11.4379
807.853171	12.0915
807.870665	10.1307
807.888159	5.22876
807.905653	5.55556
807.923148	7.18954
807.940643	4.90196
807.958138	5.22876
807.975633	4.57516
807.993128	4.90196
808.010624	4.24837
808.028120	6.86275
808.045616	4.57516
808.063112	3.26797
808.080608	6.20915
808.098105	5.55556
808.115602	6.20915
808.133098	3.92157
808.150596	9.80392
808.168093	8.49673
808.185590	8.82353
808.203088	11.7647
808.220586	11.1111
808.238084	9.47712
808.255582	9.47712
808.273080	10.4575
808.290579	11.7647
808.308078	13.0719
808.325577	12.7451
808.343076	16.3399
808.360575	22.2222
808.378075	19.281
808.395575	15.6863
808.413075	15.0327
808.430575	14.3791
808.448075	17.6471
808.465576	15.0327
808.483076	10.7843
808.500577	8.49673
808.518078	9.15033
808.535579	7.51634
808.553081	10.1307
808.570583	12.7451
808.588084	16.3399
808.605586	13.0719
808.623089	10.7843
808.640591	5.88235
808.658094	6.20915
808.675596	11.1111
808.693099	8.16994
808.710602	6.20915
808.728106	6.86275
808.745609	10.1307
808.763113	12.4183
808.780617	7.84314
808.798121	8.49673
808.815625	11.4379
808.833130	8.49673
808.850635	6.53595
808.868139	5.88235
808.885644	6.20915
808.903150	9.47712
808.920655	16.0131
808.938161	10.7843
808.955667	4.24837
808.973172	4.90196
808.990679	10.4575
809.008185	10.4575
809.025692	7.84314
809.043198	8.82353
809.060705	14.7059
809.078212	13.0719
809.095720	10.1307
809.113227	11.7647
809.130735	14.0523
809.148243	17.3203
809.165751	17.3203
809.183259	8.82353
809.200768	4.57516
809.218276	7.51634
809.235785	13.3987
809.253294	11.1111
809.270803	6.20915
809.288313	15.6863
809.305822	13.3987
809.323332	8.49673
809.340842	10.1307
809.358352	10.4575
809.375863	11.4379
809.393373	12.0915
809.410884	15.6863
809.428395	17.6471
809.445906	15.0327
809.463417	16.6667
809.480929	16.3399
809.498440	12.0915
809.515952	9.47712
809.533464	10.1307
809.550977	10.4575
809.568489	5.22876
809.586002	3.92157
809.603514	4.57516
809.621027	5.55556
809.638541	4.90196
809.656054	8.82353
809.673568	11.4379
809.691081	14.3791
809.708595	12.7451
809.726109	7.84314
809.743624	12.7451
809.761138	13.7255
809.778653	9.15033
809.796168	8.16994
809.813683	6.86275
809.831198	6.53595
809.848714	4.90196
809.866229	8.49673
809.883745	9.15033
809.901261	5.88235
809.918778	5.55556
809.936294	9.80392
809.953811	10.1307
809.971327	6.53595
809.988844	3.92157
810.006361	6.53595
810.023879	8.49673
810.041396	8.49673
810.058914	7.18954
810.076432	5.22876
810.093950	3.92157
810.111469	2.94118
810.128987	10.4575
810.146506	13.3987
810.164025	10.7843
810.181544	13.0719
810.199063	12.4183
810.216582	7.18954
810.234102	10.7843
810.251622	14.0523
810.269142	14.0523
810.286662	9.80392
810.304182	13.3987
810.321703	11.4379
810.339224	12.7451
810.356745	11.7647
810.374266	12.4183
810.391787	15.6863
810.409309	15.6863
810.426830	16.6667
810.444352	18.3007
810.461874	20.2614
810.479397	10.1307
810.496919	6.86275
810.514442	15.0327
810.531965	17.9739
810.549488	15.3595
810.567011	9.47712
810.584534	8.16994
810.602058	9.47712
810.619582	13.0719
810.637106	14.3791
810.654630	10.7843
810.672154	8.16994
810.689679	9.47712
810.707204	8.49673
810.724729	9.47712
810.742254	8.82353
810.759779	10.7843
810.777305	9.47712
810.794830	11.1111
810.812356	12.0915
810.829882	16.6667
810.847408	8.49673
810.864935	9.80392
810.882462	5.88235
810.899988	7.51634
810.917515	4.24837
810.935043	2.61438
810.952570	7.84314
810.970098	12.4183
810.987625	11.7647
811.005153	11.4379
811.022682	11.7647
811.040210	11.4379
811.057738	9.80392
811.075267	8.16994
811.092796	5.22876
811.110325	6.86275
811.127854	5.88235
811.145384	5.55556
811.162914	5.55556
811.180444	7.84314
811.197974	10.1307
811.215504	7.84314
811.233034	8.49673
811.250565	10.7843
811.268096	11.4379
811.285627	12.7451
811.303158	12.7451
811.320689	14.3791
811.338221	12.4183
811.355753	9.80392
811.373285	17.3203
811.390817	16.6667
811.408349	20.915
811.425881	21.8954
811.443414	14.7059
811.460947	14.0523
811.478480	16.9935
811.496013	12.0915
811.513547	9.15033
811.531081	9.47712
811.548614	12.0915
811.566148	10.1307
811.583683	7.51634
811.601217	7.18954
811.618752	6.53595
811.636286	8.82353
811.653821	11.4379
811.671357	9.47712
811.688892	9.47712
811.706427	8.82353
811.723963	11.1111
811.741499	11.7647
811.759035	10.4575
811.776572	8.16994
811.794108	9.80392
811.811645	10.7843
811.829182	11.4379
811.846719	10.4575
811.864256	8.16994
811.881793	7.51634
811.899331	6.86275
811.916869	7.51634
811.934407	5.22876
811.951945	3.92157
811.969483	5.88235
811.987022	6.20915
812.004561	5.88235
812.022100	5.22876
812.039639	5.55556
812.057178	7.84314
812.074718	8.49673
812.092257	10.7843
812.109797	12.7451
812.127337	8.82353
812.144878	9.15033
812.162418	12.0915
812.179959	10.7843
812.197500	10.1307
812.215041	7.51634
812.232582	6.53595
812.250123	4.90196
812.267665	4.90196
812.285207	9.80392
812.302749	12.7451
812.320291	15.3595
812.337833	19.6078
812.355376	18.6275
812.372919	14.7059
812.390462	16.0131
812.408005	15.6863
812.425548	17.9739
812.443091	17.3203
812.460635	11.4379
812.478179	18.9542
812.495723	25.1634
812.513267	13.3987
812.530812	9.80392
812.548356	11.1111
812.565901	8.82353
812.583446	9.47712
812.600992	12.7451
812.618537	13.7255
812.636083	11.1111
812.653628	6.86275
812.671174	9.15033
812.688720	7.51634
812.706267	8.82353
812.723813	6.53595
812.741360	7.51634
812.758907	10.4575
812.776454	14.0523
812.794001	10.4575
812.811549	14.0523
812.829096	14.0523
812.846644	7.84314
812.864192	8.16994
812.881741	9.47712
812.899289	10.4575
812.916838	8.82353
812.934386	10.4575
812.951935	14.0523
812.969485	15.0327
812.987034	9.15033
813.004584	5.22876
813.022133	6.20915
813.039683	5.22876
813.057233	3.26797
813.074784	5.55556
813.092334	13.7255
813.109885	13.0719
813.127436	5.22876
813.144987	8.16994
813.162538	9.47712
813.180090	8.82353
813.197641	6.86275
813.215193	6.53595
813.232745	5.55556
813.250297	9.47712
813.267850	9.47712
813.285402	8.82353
813.302955	10.4575
813.320508	12.7451
813.338061	8.82353
813.355615	13.0719
813.373168	21.5686
813.390722	23.8562
813.408276	18.9542
813.425830	13.0719
813.443384	17.6471
813.460939	21.2418
813.478493	24.5098
813.496048	21.8954
813.513603	17.3203
813.531159	14.0523
813.548714	9.47712
813.566270	7.18954
813.583825	7.84314
813.601381	9.80392
813.618938	7.84314
813.636494	6.20915
813.654051	5.22876
813.671607	3.92157
813.689164	1.63399
813.706721	6.86275
813.724279	7.18954
813.741836	6.86275
813.759394	10.1307
813.776952	8.49673
813.794510	7.18954
813.812068	6.86275
813.829627	4.90196
813.847185	9.80392
813.864744	9.47712
813.882303	9.15033
813.899863	15.0327
813.917422	13.3987
813.934982	3.92157
813.952541	5.55556
813.970101	8.49673
813.987662	9.15033
814.005222	11.7647
814.022782	16.9935
814.040343	16.3399
814.057904	12.4183
814.075465	10.4575
814.093027	7.51634
814.110588	5.88235
814.128150	6.86275
814.145712	11.4379
814.163274	14.3791
814.180836	14.0523
814.198398	11.1111
814.215961	9.15033
814.233524	8.16994
814.251087	10.4575
814.268650	14.3791
814.286213	15.6863
814.303777	11.7647
814.321341	17.9739
814.338905	20.5882
814.356469	18.9542
814.374033	18.3007
814.391598	15.0327
814.409162	19.6078
814.426727	13.7255
814.444292	10.4575
814.461858	15.0327
814.479423	16.0131
814.496989	21.8954
814.514555	22.8758
814.532121	14.3791
814.549687	11.7647
814.567253	5.22876
814.584820	5.88235
814.602387	10.1307
814.619954	11.4379
814.637521	13.0719
814.655088	12.7451
814.672656	11.4379
814.690224	11.1111
814.707792	11.1111
814.725360	6.53595
814.742928	7.18954
814.760497	10.4575
814.778065	10.7843
814.795634	5.88235
814.813203	6.53595
814.830773	7.84314
814.848342	8.82353
814.865912	11.7647
814.883481	12.0915
814.901052	7.84314
814.918622	8.49673
814.936192	8.16994
814.953763	10.7843
814.971333	14.0523
814.988904	15.0327
815.006476	12.0915
815.024047	13.7255
815.041619	11.1111
815.059190	8.82353
815.076762	13.3987
815.094334	15.6863
815.111907	8.82353
815.129479	7.84314
815.147052	7.84314
815.164625	7.51634
815.182198	6.20915
815.199771	5.22876
815.217344	8.16994
815.234918	7.84314
815.252492	11.1111
815.270066	11.4379
815.287640	8.16994
815.305214	8.16994
815.322789	8.49673
815.340364	9.15033
815.357939	10.1307
815.375514	13.0719
815.393089	16.0131
815.410665	12.0915
815.428240	16.6667
815.445816	19.281
815.463392	13.3987
815.480969	16.3399
815.498545	16.3399
815.516122	11.7647
815.533698	5.55556
815.551276	5.88235
815.568853	7.18954
815.586430	12.0915
815.604008	9.80392
815.621586	8.82353
815.639164	7.84314
815.656742	7.51634
815.674320	10.7843
815.691899	11.7647
815.709477	10.7843
815.727056	11.7647
815.744635	15.6863
815.762215	13.7255
815.779794	10.1307
815.797374	14.7059
815.814954	12.4183
815.832534	10.1307
815.850114	10.4575
815.867694	12.4183
815.885275	7.18954
815.902856	1.96078
815.920437	3.59477
815.938018	8.82353
815.955600	10.4575
815.973181	9.47712
815.990763	10.4575
816.008345	10.1307
816.025927	6.20915
816.043509	2.94118
816.061092	5.22876
816.078675	6.86275
816.096257	8.49673
816.113841	7.84314
816.131424	8.16994
816.149007	7.18954
816.166591	8.49673
816.184175	13.0719
816.201759	11.1111
816.219343	5.88235
816.236928	9.47712
816.254512	10.4575
816.272097	8.49673
816.289682	14.0523
816.307267	14.3791
816.324852	14.7059
816.342438	10.7843
816.360024	7.18954
816.377610	12.0915
816.395196	16.0131
816.412782	15.0327
816.430369	19.6078
816.447955	13.7255
816.465542	13.7255
816.483129	10.7843
816.500717	15.0327
816.518304	18.6275
816.535892	13.0719
816.553479	8.49673
816.571067	3.92157
816.588656	8.49673
816.606244	12.4183
816.623833	14.7059
816.641421	13.7255
816.659010	11.4379
816.676600	12.0915
816.694189	16.9935
816.711778	19.6078
816.729368	12.0915
816.746958	7.18954
816.764548	5.22876
816.782138	5.22876
816.799729	5.55556
816.817320	7.84314
816.834910	7.51634
816.852502	12.0915
816.870093	12.0915
816.887684	7.18954
816.905276	5.88235
816.922868	6.53595
816.940460	6.20915
816.958052	8.49673
816.975644	9.80392
816.993237	10.1307
817.010830	9.80392
817.028422	11.4379
817.046016	4.90196
817.063609	6.53595
817.081202	6.86275
817.098796	8.16994
817.116390	8.82353
817.133984	6.20915
817.151578	5.55556
817.169173	8.16994
817.186767	11.4379
817.204362	11.1111
817.221957	12.0915
817.239553	11.1111
817.257148	6.20915
817.274744	8.16994
817.292339	8.16994
817.309935	7.18954
817.327531	9.47712
817.345128	16.9935
817.362724	13.3987
817.380321	13.3987
817.397918	14.3791
817.415515	14.3791
817.433112	14.3791
817.450710	11.4379
817.468308	12.0915
817.485905	13.3987
817.503504	13.0719
817.521102	9.80392
817.538700	13.0719
817.556299	18.9542
817.573898	15.3595
817.591497	9.80392
817.609096	10.1307
817.626695	8.82353
817.644295	10.4575
817.661895	7.51634
817.679495	5.22876
817.697095	5.55556
817.714695	8.16994
817.732296	14.3791
817.749896	12.4183
817.767497	7.51634
817.785098	9.15033
817.802700	11.4379
817.820301	10.7843
817.837903	13.7255
817.855505	8.82353
817.873107	5.88235
817.890709	7.84314
817.908311	10.1307
817.925914	10.4575
817.943517	9.80392
817.961120	6.20915
817.978723	8.49673
817.996326	4.57516
818.013930	8.49673
818.031533	6.86275
818.049137	4.24837
818.066741	3.26797
818.084346	5.55556
818.101950	9.15033
818.119555	8.49673
818.137160	11.1111
818.154765	9.80392
818.172370	6.86275
818.189976	8.16994
818.207581	8.49673
818.225187	8.49673
818.242793	5.88235
818.260399	9.15033
818.278006	9.80392
818.295612	9.47712
818.313219	9.15033
818.330826	9.15033
818.348433	9.47712
818.366040	7.84314
818.383648	10.7843
818.401256	13.3987
818.418864	15.3595
818.436472	17.6471
818.454080	13.7255
818.471688	10.1307
818.489297	12.4183
818.506906	8.49673
818.524515	6.53595
818.542124	7.18954
818.559734	5.88235
818.577343	10.1307
818.594953	12.4183
818.612563	8.16994
818.630173	6.53595
818.647784	4.57516
818.665394	9.80392
818.683005	10.7843
818.700616	8.82353
818.718227	10.7843
818.735838	12.7451
818.753450	14.0523
818.771062	14.3791
818.788673	10.1307
818.806286	9.15033
818.823898	6.86275
818.841510	6.53595
818.859123	6.20915
818.876736	6.53595
818.894349	5.55556
818.911962	5.88235
818.929575	6.86275
818.947189	7.18954
818.964803	13.0719
818.982417	15.3595
819.000031	11.4379
819.017645	9.47712
819.035260	8.49673
819.052875	14.7059
819.070489	9.47712
819.088105	4.24837
819.105720	8.82353
819.123335	8.82353
819.140951	7.51634
819.158567	8.82353
819.176183	8.49673
819.193799	7.51634
819.211416	11.1111
819.229032	8.49673
819.246649	9.15033
819.264266	12.7451
819.281883	10.1307
819.299501	9.15033
819.317118	13.3987
819.334736	12.0915
819.352354	12.7451
819.369972	15.3595
819.387590	17.3203
819.405209	15.0327
819.422828	16.0131
819.440446	16.3399
819.458066	11.7647
819.475685	9.80392
819.493304	12.0915
819.510924	11.7647
819.528544	10.1307
819.546164	10.7843
819.563784	11.4379
819.581404	7.18954
819.599025	7.51634
819.616646	8.16994
819.634267	6.53595
819.651888	9.15033
819.669509	11.4379
819.687131	13.7255
819.704753	8.82353
819.722375	6.20915
819.739997	7.84314
819.757619	9.15033
819.775241	10.1307
819.792864	12.4183
819.810487	11.1111
819.828110	5.22876
819.845733	2.28758
819.863357	4.90196
819.880980	8.16994
819.898604	9.47712
819.916228	11.1111
819.933852	14.3791
819.951477	20.915
819.969101	17.6471
819.986726	6.53595
820.004351	3.92157
820.021976	4.24837
820.039602	7.18954
820.057227	8.49673
820.074853	7.18954
820.092479	8.49673
820.110105	7.51634
820.127731	6.53595
820.145358	6.86275
820.162984	6.20915
820.180611	4.90196
820.198238	8.49673
820.215865	7.18954
820.233493	4.57516
820.251120	6.86275
820.268748	7.84314
820.286376	8.82353
820.304004	13.7255
820.321633	19.6078
820.339261	22.8758
820.356890	23.2026
820.374519	21.2418
820.392148	16.6667
820.409777	12.4183
820.427407	11.7647
820.445037	9.15033
820.462667	14.7059
820.480297	14.7059
820.497927	11.7647
820.515557	11.1111
820.533188	11.1111
820.550819	9.15033
820.568450	11.7647
820.586081	13.0719
820.603712	9.15033
820.621344	4.57516
820.638976	5.55556
820.656608	8.49673
820.674240	4.57516
820.691872	6.53595
820.709505	10.7843
820.727138	9.80392
820.744770	9.15033
820.762404	12.0915
820.780037	9.80392
820.797670	7.18954
820.815304	7.84314
820.832938	10.1307
820.850572	14.0523
820.868206	13.3987
820.885841	12.4183
820.903475	11.1111
820.921110	8.16994
820.938745	6.53595
820.956380	5.88235
820.974016	5.22876
820.991651	6.86275
821.009287	7.84314
821.026923	5.88235
821.044559	8.82353
821.062195	9.80392
821.079832	11.1111
821.097469	17.6471
821.115105	19.9346
821.132742	14.0523
821.150380	9.80392
821.168017	10.4575
821.185655	9.80392
821.203293	7.84314
821.220931	9.15033
821.238569	15.3595
821.256207	18.6275
821.273846	17.9739
821.291485	11.7647
821.309124	11.4379
821.326763	14.3791
821.344402	15.6863
821.362042	17.3203
821.379682	13.7255
821.397321	16.9935
821.414962	21.2418
821.432602	19.6078
821.450242	13.7255
821.467883	8.49673
821.485524	16.9935
821.503165	27.1242
821.520806	12.0915
821.538448	4.90196
821.556089	6.53595
821.573731	8.82353
821.591373	12.0915
821.609015	14.3791
821.626658	13.3987
821.644300	11.4379
821.661943	9.80392
821.679586	6.53595
821.697229	9.47712
821.714872	13.7255
821.732516	11.7647
821.750160	8.16994
821.767804	6.53595
821.785448	6.53595
821.803092	3.92157
821.820736	6.86275
821.838381	13.3987
821.856026	14.3791
821.873671	9.80392
821.891316	14.0523
821.908962	19.9346
821.926607	14.0523
821.944253	12.4183
821.961899	10.1307
821.979545	6.86275
821.997192	8.82353
822.014838	12.7451
822.032485	14.0523
822.050132	11.7647
822.067779	9.15033
822.085426	6.86275
822.103074	7.18954
822.120721	13.3987
822.138369	12.4183
822.156017	11.1111
822.173666	11.4379
822.191314	8.49673
822.208963	8.16994
822.226611	7.84314
822.244261	12.4183
822.261910	13.0719
822.279559	7.51634
822.297209	9.15033
822.314858	12.7451
822.332508	14.7059
822.350159	14.7059
822.367809	20.5882
822.385459	23.5294
822.403110	25.817
822.420761	26.4706
822.438412	30.3922
822.456063	29.4118
822.473715	22.8758
822.491367	22.2222
822.509018	12.4183
822.526671	6.86275
822.544323	7.84314
822.561975	14.3791
822.579628	21.2418
822.597281	13.3987
822.614934	9.47712
822.632587	10.7843
822.650240	11.4379
822.667894	10.4575
822.685547	8.82353
822.703201	11.1111
822.720856	8.82353
822.738510	12.4183
822.756164	12.0915
822.773819	12.0915
822.791474	15.0327
822.809129	12.7451
822.826784	8.16994
822.844440	6.53595
822.862095	12.0915
822.879751	11.7647
822.897407	8.16994
822.915063	4.24837
822.932720	8.49673
822.950376	10.4575
822.968033	7.84314
822.985690	10.7843
823.003347	10.1307
823.021005	5.88235
823.038662	6.53595
823.056320	9.80392
823.073978	9.15033
823.091636	7.51634
823.109294	6.86275
823.126953	7.84314
823.144611	7.84314
823.162270	5.88235
823.179929	13.7255
823.197589	13.3987
823.215248	10.7843
823.232908	9.47712
823.250568	5.55556
823.268228	8.82353
823.285888	11.4379
823.303548	18.3007
823.321209	17.6471
823.338869	13.0719
823.356530	18.3007
823.374192	25.1634
823.391853	20.5882
823.409514	22.2222
823.427176	23.5294
823.444838	19.6078
823.462500	19.9346
823.480162	12.7451
823.497825	9.47712
823.515487	17.9739
823.533150	16.3399
823.550813	12.0915
823.568477	10.4575
823.586140	10.7843
823.603804	16.0131
823.621467	17.3203
823.639131	13.3987
823.656796	15.3595
823.674460	12.7451
823.692124	12.4183
823.709789	14.7059
823.727454	12.4183
823.745119	12.7451
823.762785	14.0523
823.780450	10.4575
823.798116	9.47712
823.815782	7.84314
823.833448	13.3987
823.851114	11.7647
823.868780	8.16994
823.886447	3.92157
823.904114	3.26797
823.921781	4.57516
823.939448	8.16994
823.957115	11.1111
823.974783	8.82353
823.992451	7.18954
824.010119	8.16994
824.027787	11.4379
824.045455	9.15033
824.063124	9.80392
824.080792	9.47712
824.098461	8.49673
824.116130	9.15033
824.133800	10.7843
824.151469	10.4575
824.169139	6.20915
824.186809	4.57516
824.204479	5.88235
824.222149	4.57516
824.239819	8.49673
824.257490	6.20915
824.275161	7.18954
824.292832	10.4575
824.310503	14.7059
824.328174	9.47712
824.345846	12.4183
824.363518	16.0131
824.381190	19.281
824.398862	18.9542
824.416534	22.2222
824.434207	23.5294
824.451879	19.6078
824.469552	16.9935
824.487225	22.2222
824.504898	15.0327
824.522572	9.80392
824.540246	13.3987
824.557919	15.0327
824.575593	16.0131
824.593268	17.6471
824.610942	16.6667
824.628617	16.0131
824.646291	12.7451
824.663966	5.88235
824.681642	9.47712
824.699317	12.0915
824.716992	16.0131
824.734668	11.1111
824.752344	6.20915
824.770020	9.15033
824.787696	10.7843
824.805373	12.4183
824.823050	14.7059
824.840726	12.0915
824.858404	19.281
824.876081	11.7647
824.893758	5.22876
824.911436	9.80392
824.929114	11.1111
824.946792	13.0719
824.964470	10.4575
824.982148	11.1111
824.999827	9.80392
825.017505	11.7647
825.035184	8.49673
825.052864	5.88235
825.070543	7.18954
825.088222	7.51634
825.105902	8.16994
825.123582	8.82353
825.141262	9.80392
825.158942	11.1111
825.176623	11.4379
825.194303	8.82353
825.211984	5.88235
825.229665	7.18954
825.247347	9.15033
825.265028	8.49673
825.282710	11.7647
825.300391	13.0719
825.318073	10.1307
825.335755	8.82353
825.353438	13.0719
825.371120	16.0131
825.388803	20.5882
825.406486	16.9935
825.424169	13.3987
825.441852	16.0131
825.459536	17.3203
825.477220	13.3987
825.494904	11.4379
825.512588	13.3987
825.530272	14.7059
825.547956	19.6078
825.565641	18.3007
825.583326	17.6471
825.601011	16.0131
825.618696	14.0523
825.636381	14.0523
825.654067	12.4183
825.671753	10.4575
825.689439	15.0327
825.707125	14.7059
825.724811	11.4379
825.742498	9.15033
825.760184	9.80392
825.777871	13.7255
825.795558	11.1111
825.813246	6.20915
825.830933	9.15033
825.848621	8.82353
825.866309	6.20915
825.883997	6.53595
825.901685	8.82353
825.919373	6.53595
825.937062	7.84314
825.954751	7.18954
825.972440	7.84314
825.990129	11.1111
826.007818	10.1307
826.025508	8.82353
826.043197	5.22876
826.060887	6.86275
826.078578	8.82353
826.096268	10.4575
826.113958	13.3987
826.131649	11.1111
826.149340	17.6471
826.167031	16.9935
826.184722	13.0719
826.202414	8.16994
826.220105	10.4575
826.237797	12.4183
826.255489	10.4575
826.273181	9.47712
826.290874	12.4183
826.308566	8.16994
826.326259	9.47712
826.343952	14.3791
826.361645	16.6667
826.379339	15.3595
826.397032	17.3203
826.414726	18.6275
826.432420	19.6078
826.450114	16.0131
826.467808	10.4575
826.485503	8.82353
826.503197	10.4575
826.520892	10.1307
826.538587	9.80392
826.556282	12.7451
826.573978	16.9935
826.591673	17.3203
826.609369	16.6667
826.627065	14.0523
826.644761	10.1307
826.662458	6.86275
826.680154	10.4575
826.697851	11.4379
826.715548	8.49673
826.733245	13.7255
826.750943	9.80392
826.768640	7.18954
826.786338	6.20915
826.804036	5.22876
826.821734	5.55556
826.839432	11.4379
826.857130	10.4575
826.874829	11.4379
826.892528	13.7255
826.910227	10.1307
826.927926	9.80392
826.945626	11.7647
826.963325	6.20915
826.981025	7.84314
826.998725	12.0915
827.016425	15.3595
827.034125	14.0523
827.051826	11.1111
827.069527	16.3399
827.087228	14.0523
827.104929	7.84314
827.122630	5.22876
827.140332	5.88235
827.158033	7.84314
827.175735	10.1307
827.193437	9.80392
827.211139	7.51634
827.228842	9.80392
827.246544	13.0719
827.264247	17.6471
827.281950	13.0719
827.299653	10.4575
827.317357	12.7451
827.335060	19.9346
827.352764	16.0131
827.370468	12.0915
827.388172	15.3595
827.405877	9.15033
827.423581	14.0523
827.441286	23.5294
827.458991	16.9935
827.476696	12.7451
827.494401	8.82353
827.512107	6.53595
827.529812	16.3399
827.547518	16.9935
827.565224	10.7843
827.582930	16.0131
827.600637	11.7647
827.618343	12.0915
827.636050	9.47712
827.653757	11.1111
827.671464	12.0915
827.689172	10.4575
827.706879	6.53595
827.724587	7.84314
827.742295	11.4379
827.760003	11.7647
827.777711	16.6667
827.795420	15.6863
827.813128	16.9935
827.830837	19.9346
827.848546	15.3595
827.866256	8.49673
827.883965	10.4575
827.901675	11.4379
827.919385	9.15033
827.937095	10.4575
827.954805	9.15033
827.972515	8.16994
827.990226	8.82353
828.007937	7.51634
828.025647	4.90196
828.043359	6.53595
828.061070	10.7843
828.078781	7.18954
828.096493	5.22876
828.114205	9.80392
828.131917	10.1307
828.149629	7.84314
828.167342	10.4575
828.185055	11.1111
828.202767	10.7843
828.220481	9.15033
828.238194	9.80392
828.255907	10.4575
828.273621	9.15033
828.291335	7.51634
828.309049	12.0915
828.326763	16.0131
828.344477	13.7255
828.362192	15.0327
828.379906	15.3595
828.397621	23.8562
828.415337	31.0458
828.433052	20.2614
828.450767	17.6471
828.468483	18.6275
828.486199	23.8562
828.503915	26.1438
828.521631	20.915
828.539348	19.281
828.557064	16.6667
828.574781	11.7647
828.592498	10.1307
828.610215	12.4183
828.627933	12.7451
828.645650	5.55556
828.663368	7.18954
828.681086	13.3987
828.698804	14.3791
828.716523	12.7451
828.734241	15.0327
828.751960	15.0327
828.769679	10.7843
828.787398	5.88235
828.805117	6.20915
828.822837	7.51634
828.840556	6.86275
828.858276	7.51634
828.875996	8.16994
828.893717	6.53595
828.911437	10.7843
828.929158	11.1111
828.946878	6.53595
828.964599	5.22876
828.982321	6.20915
829.000042	7.84314
829.017764	7.51634
829.035485	6.53595
829.053207	9.15033
829.070929	6.53595
829.088652	6.86275
829.106374	7.18954
829.124097	5.88235
829.141820	7.18954
829.159543	9.47712
829.177266	5.88235
829.194990	4.90196
829.212713	8.16994
829.230437	9.80392
829.248161	9.15033
829.265885	9.47712
829.283610	10.1307
829.301334	11.7647
829.319059	13.3987
829.336784	13.3987
829.354509	13.3987
829.372235	10.1307
829.389960	8.49673
829.407686	10.1307
829.425412	10.7843
829.443138	16.6667
829.460864	13.7255
829.478591	15.3595
829.496317	9.15033
829.514044	9.15033
829.531771	6.53595
829.549499	6.86275
829.567226	11.4379
829.584954	13.3987
829.602682	13.7255
829.620410	13.0719
829.638138	11.4379
829.655866	9.80392
829.673595	8.16994
829.691323	10.1307
829.709052	5.88235
829.726782	2.94118
829.744511	2.94118
829.762240	9.15033
829.779970	7.84314
829.797700	8.16994
829.815430	6.53595
829.833160	7.84314
829.850891	8.82353
829.868622	3.59477
829.886352	3.59477
829.904083	5.55556
829.921815	6.20915
829.939546	6.86275
829.957278	6.20915
829.975010	4.24837
829.992741	3.92157
830.010474	5.55556
830.028206	10.1307
830.045939	10.7843
830.063671	9.47712
830.081404	7.51634
830.099137	7.84314
830.116871	7.51634
830.134604	5.22876
830.152338	4.57516
830.170072	4.24837
830.187806	6.20915
830.205540	8.82353
830.223275	6.53595
830.241009	8.16994
830.258744	8.16994
830.276479	6.20915
830.294214	3.92157
830.311950	6.20915
830.329685	9.80392
830.347421	13.3987
830.365157	21.8954
830.382893	27.1242
830.400629	25.1634
830.418366	22.2222
830.436103	17.3203
830.453840	28.7582
830.471577	22.8758
830.489314	16.6667
830.507052	8.82353
830.524789	10.7843
830.542527	8.82353
830.560265	6.53595
830.578003	8.82353
830.595742	14.7059
830.613480	12.0915
830.631219	6.53595
830.648958	8.16994
830.666697	8.16994
830.684437	5.88235
830.702176	7.84314
830.719916	8.49673
830.737656	7.84314
830.755396	8.16994
830.773136	7.84314
830.790877	10.1307
830.808618	6.53595
830.826359	3.92157
830.844100	6.53595
830.861841	7.51634
830.879582	8.49673
830.897324	7.18954
830.915066	11.1111
830.932808	14.7059
830.950550	11.1111
830.968292	12.7451
830.986035	11.4379
831.003778	7.18954
831.021521	6.20915
831.039264	8.16994
831.057007	10.4575
831.074751	8.49673
831.092495	7.51634
831.110239	7.51634
831.127983	6.20915
831.145727	7.51634
831.163471	5.55556
831.181216	3.92157
831.198961	4.57516
831.216706	5.88235
831.234451	9.80392
831.252197	8.49673
831.269942	11.1111
831.287688	11.1111
831.305434	12.0915
831.323180	12.0915
831.340927	13.3987
831.358673	13.7255
831.376420	16.6667
831.394167	17.3203
831.411914	21.8954
831.429662	27.451
831.447409	22.2222
831.465157	13.7255
831.482905	12.7451
831.500653	15.0327
831.518401	14.7059
831.536149	16.0131
831.553898	15.3595
831.571647	13.7255
831.589396	9.47712
831.607145	8.82353
831.624895	10.7843
831.642644	7.18954
831.660394	10.7843
831.678144	14.3791
831.695894	11.7647
831.713645	10.7843
831.731395	9.47712
831.749146	12.0915
831.766897	16.3399
831.784648	8.82353
831.802399	8.49673
831.820151	9.15033
831.837902	6.86275
831.855654	8.49673
831.873406	7.84314
831.891159	4.90196
831.908911	6.86275
831.926664	8.16994
831.944417	12.0915
831.962170	13.0719
831.979923	12.0915
831.997676	10.1307
832.015430	9.47712
832.033183	8.49673
832.050937	10.4575
832.068692	12.7451
832.086446	8.16994
832.104200	5.55556
832.121955	14.0523
832.139710	14.3791
832.157465	6.86275
832.175220	4.57516
832.192976	3.92157
832.210732	3.59477
832.228487	4.24837
832.246244	10.4575
832.264000	12.4183
832.281756	5.88235
832.299513	7.51634
832.317270	11.4379
832.335027	9.47712
832.352784	9.15033
832.370541	16.6667
832.388299	15.6863
832.406056	12.7451
832.423814	11.1111
832.441573	11.7647
832.459331	15.0327
832.477089	14.3791
832.494848	11.7647
832.512607	12.4183
832.530366	11.4379
832.548125	12.4183
832.565885	13.3987
832.583644	8.49673
832.601404	5.55556
832.619164	9.80392
832.636924	13.3987
832.654685	6.86275
832.672445	7.18954
832.690206	7.18954
832.707967	7.84314
832.725728	8.49673
832.743490	9.80392
832.761251	10.7843
832.779013	8.49673
832.796775	7.18954
832.814537	4.90196
832.832299	5.22876
832.850062	7.51634
832.867824	9.47712
832.885587	6.53595
832.903350	6.20915
832.921114	13.0719
832.938877	12.0915
832.956641	10.1307
832.974404	10.7843
832.992168	9.15033
833.009933	4.57516
833.027697	5.88235
833.045462	4.90196
833.063226	4.24837
833.080991	4.90196
833.098756	8.49673
833.116522	6.20915
833.134287	6.86275
833.152053	9.15033
833.169819	6.86275
833.187585	8.49673
833.205351	9.47712
833.223118	5.88235
833.240884	7.84314
833.258651	14.0523
833.276418	13.7255
833.294185	11.1111
833.311953	7.84314
833.329720	9.15033
833.347488	13.7255
833.365256	16.0131
833.383024	12.0915
833.400793	15.3595
833.418561	15.0327
833.436330	9.47712
833.454099	10.1307
833.471868	10.7843
833.489637	17.9739
833.507407	15.0327
833.525177	8.82353
833.542946	11.7647
833.560716	16.3399
833.578487	13.7255
833.596257	15.0327
833.614028	16.6667
833.631799	12.0915
833.649570	9.47712
833.667341	8.49673
833.685112	13.7255
833.702884	16.0131
833.720656	10.4575
833.738428	11.7647
833.756200	8.16994
833.773972	4.90196
833.791745	5.55556
833.809517	5.55556
833.827290	3.26797
833.845063	4.90196
833.862837	4.57516
833.880610	5.22876
833.898384	8.16994
833.916158	12.4183
833.933932	8.82353
833.951706	1.30719
833.969480	6.53595
833.987255	9.47712
834.005030	8.16994
834.022805	8.16994
834.040580	7.84314
834.058355	4.90196
834.076131	5.88235
834.093906	5.55556
834.111682	11.7647
834.129458	11.7647
834.147235	8.16994
834.165011	6.86275
834.182788	9.80392
834.200565	11.1111
834.218342	5.22876
834.236119	5.55556
834.253897	7.84314
834.271674	8.49673
834.289452	11.4379
834.307230	9.80392
834.325008	10.4575
834.342787	12.7451
834.360565	8.16994
834.378344	6.53595
834.396123	9.47712
834.413902	13.0719
834.431682	11.1111
834.449461	7.84314
834.467241	10.4575
834.485021	12.0915
834.502801	15.6863
834.520581	15.3595
834.538362	7.51634
834.556142	7.51634
834.573923	11.1111
834.591704	9.47712
834.609485	11.1111
834.627267	10.7843
834.645049	9.47712
834.662830	9.15033
834.680612	10.1307
834.698394	8.49673
834.716177	6.86275
834.733959	9.47712
834.751742	6.20915
834.769525	6.86275
834.787308	8.49673
834.805092	9.15033
834.822875	14.7059
834.840659	14.7059
834.858443	5.55556
834.876227	4.57516
834.894011	9.15033
834.911795	16.6667
834.929580	14.7059
834.947365	9.47712
834.965150	10.4575
834.982935	13.3987
835.000721	11.1111
835.018506	12.4183
835.036292	14.0523
835.054078	9.15033
835.071864	6.53595
835.089651	9.15033
835.107437	9.47712
835.125224	7.84314
[truncated: 111,929 more rows]
