# Supplementary material for: Identification and tentative removal of collagen glue in Palaeolithic worked bone objects: implications for ZooMS and radiocarbon dating
Source: Sci Rep. 2023 Dec 13;13:22119. doi: 10.1038/s41598-023-49242-7 (PMC10719399; doi:10.1038/s41598-023-49242-7)
Supplement: Supplementary file 2 — Supplementary Information 2. [file 41598_2023_49242_MOESM2_ESM.zip › maldi raw files/MUSE20026.49_rc clean_1.txt]

799.952721	11.7647
799.970130	10.7843
799.987538	13.0719
800.004947	10.7843
800.022356	11.4379
800.039765	14.3791
800.057174	14.7059
800.074584	9.80392
800.091993	10.7843
800.109403	11.4379
800.126813	9.80392
800.144224	9.15033
800.161634	13.0719
800.179045	14.3791
800.196455	14.3791
800.213866	13.0719
800.231278	14.0523
800.248689	17.3203
800.266101	21.2418
800.283512	24.8366
800.300924	17.9739
800.318336	17.9739
800.335749	19.281
800.353161	23.5294
800.370574	31.3726
800.387987	37.5817
800.405400	35.2941
800.422813	33.6601
800.440227	31.6993
800.457640	28.7582
800.475054	26.1438
800.492468	21.8954
800.509883	19.6078
800.527297	19.9346
800.544712	24.183
800.562126	32.6797
800.579541	28.7582
800.596957	23.2026
800.614372	18.6275
800.631787	16.6667
800.649203	11.4379
800.666619	16.0131
800.684035	22.549
800.701452	21.2418
800.718868	19.6078
800.736285	21.5686
800.753702	27.1242
800.771119	28.4314
800.788536	22.8758
800.805953	21.2418
800.823371	17.6471
800.840789	15.3595
800.858207	15.0327
800.875625	15.0327
800.893043	9.80392
800.910462	9.80392
800.927881	12.7451
800.945300	15.3595
800.962719	20.5882
800.980138	16.9935
800.997558	9.15033
801.014978	7.84314
801.032397	17.3203
801.049818	16.6667
801.067238	16.0131
801.084658	18.3007
801.102079	19.6078
801.119500	16.6667
801.136921	16.6667
801.154342	26.7974
801.171764	24.8366
801.189185	22.2222
801.206607	16.9935
801.224029	16.3399
801.241451	12.7451
801.258874	12.7451
801.276296	16.3399
801.293719	26.4706
801.311142	29.7386
801.328565	26.7974
801.345988	22.2222
801.363412	23.2026
801.380835	27.1242
801.398259	26.7974
801.415683	31.0458
801.433108	29.4118
801.450532	22.549
801.467957	17.3203
801.485382	16.0131
801.502807	17.3203
801.520232	16.0131
801.537657	21.8954
801.555083	23.8562
801.572509	15.0327
801.589935	14.7059
801.607361	15.3595
801.624787	17.9739
801.642214	21.5686
801.659640	26.1438
801.677067	25.1634
801.694494	23.8562
801.711922	20.915
801.729349	12.4183
801.746777	15.6863
801.764205	19.281
801.781633	25.4902
801.799061	19.9346
801.816489	16.6667
801.833918	16.9935
801.851347	23.5294
801.868776	28.1046
801.886205	21.5686
801.903634	20.915
801.921064	14.3791
801.938494	8.49673
801.955924	9.47712
801.973354	13.7255
801.990784	15.3595
802.008215	13.7255
802.025645	14.3791
802.043076	7.84314
802.060507	12.0915
802.077939	10.7843
802.095370	9.80392
802.112802	14.7059
802.130234	18.3007
802.147666	13.3987
802.165098	17.3203
802.182530	18.9542
802.199963	18.6275
802.217396	17.6471
802.234829	19.9346
802.252262	21.8954
802.269695	20.5882
802.287129	16.0131
802.304563	14.0523
802.321996	17.9739
802.339431	17.3203
802.356865	27.451
802.374299	33.6601
802.391734	22.549
802.409169	20.2614
802.426604	26.7974
802.444039	31.6993
802.461475	35.6209
802.478910	35.6209
802.496346	26.1438
802.513782	22.8758
802.531218	27.7778
802.548655	19.9346
802.566091	14.0523
802.583528	15.3595
802.600965	17.3203
802.618402	16.3399
802.635840	12.7451
802.653277	16.3399
802.670715	18.3007
802.688153	18.9542
802.705591	16.3399
802.723029	9.80392
802.740468	14.7059
802.757906	14.3791
802.775345	15.0327
802.792784	16.0131
802.810223	17.9739
802.827663	16.9935
802.845102	15.0327
802.862542	20.2614
802.879982	16.9935
802.897422	14.0523
802.914863	13.7255
802.932303	12.4183
802.949744	16.3399
802.967185	22.549
802.984626	21.8954
803.002067	16.3399
803.019509	14.0523
803.036951	9.15033
803.054393	2.94118
803.071835	11.1111
803.089277	15.6863
803.106719	18.6275
803.124162	15.0327
803.141605	9.80392
803.159048	12.0915
803.176491	15.6863
803.193934	16.0131
803.211378	20.5882
803.228822	18.9542
803.246266	16.0131
803.263710	14.7059
803.281154	18.3007
803.298599	18.9542
803.316044	18.6275
803.333488	16.0131
803.350934	21.8954
803.368379	24.183
803.385824	21.5686
803.403270	23.8562
803.420716	19.6078
803.438162	15.0327
803.455608	16.6667
803.473055	19.6078
803.490501	20.915
803.507948	18.6275
803.525395	26.4706
803.542842	25.4902
803.560290	15.3595
803.577737	19.6078
803.595185	21.2418
803.612633	18.3007
803.630081	16.9935
803.647529	14.3791
803.664978	17.9739
803.682427	19.9346
803.699875	19.281
803.717324	23.5294
803.734774	15.0327
803.752223	13.7255
803.769673	15.6863
803.787123	20.2614
803.804573	19.6078
803.822023	18.9542
803.839473	13.3987
803.856924	12.7451
803.874375	16.6667
803.891826	16.0131
803.909277	12.7451
803.926728	15.3595
803.944180	14.7059
803.961632	17.3203
803.979083	16.3399
803.996536	13.0719
804.013988	16.3399
804.031440	23.2026
804.048893	16.6667
804.066346	18.9542
804.083799	16.0131
804.101252	14.3791
804.118706	18.9542
804.136159	18.3007
804.153613	14.0523
804.171067	14.3791
804.188521	11.4379
804.205976	12.7451
804.223430	8.49673
804.240885	8.49673
804.258340	11.4379
804.275795	16.3399
804.293250	22.2222
804.310706	23.8562
804.328162	26.7974
804.345618	24.8366
804.363074	28.7582
804.380530	27.7778
804.397986	27.451
804.415443	31.3726
804.432900	27.451
804.450357	23.5294
804.467814	30.0654
804.485272	29.4118
804.502729	31.3726
804.520187	23.8562
804.537645	16.0131
804.555103	13.3987
804.572562	13.3987
804.590020	18.6275
804.607479	16.6667
804.624938	21.5686
804.642397	16.3399
804.659856	10.7843
804.677316	13.0719
804.694775	12.4183
804.712235	17.3203
804.729695	16.0131
804.747156	16.9935
804.764616	18.3007
804.782077	14.7059
804.799538	15.6863
804.816999	18.3007
804.834460	21.5686
804.851921	19.281
804.869383	16.3399
804.886845	16.0131
804.904307	18.6275
804.921769	11.7647
804.939231	9.15033
804.956694	7.51634
804.974156	5.22876
804.991619	6.86275
805.009082	10.1307
805.026546	11.1111
805.044009	16.6667
805.061473	16.3399
805.078937	12.4183
805.096401	10.1307
805.113865	10.4575
805.131329	14.7059
805.148794	14.7059
805.166259	13.7255
805.183724	11.4379
805.201189	19.6078
805.218654	14.7059
805.236120	13.3987
805.253586	16.0131
805.271052	16.6667
805.288518	21.5686
805.305984	15.3595
805.323450	16.0131
805.340917	22.549
805.358384	26.1438
805.375851	23.5294
805.393318	23.5294
805.410786	28.4314
805.428254	27.1242
805.445721	24.5098
805.463189	21.8954
805.480658	26.4706
805.498126	30.719
805.515595	25.817
805.533063	25.1634
805.550532	25.1634
805.568002	21.8954
805.585471	16.3399
805.602940	20.915
805.620410	22.549
805.637880	19.6078
805.655350	14.7059
805.672820	17.9739
805.690291	29.4118
805.707762	24.183
805.725233	16.9935
805.742704	17.9739
805.760175	21.5686
805.777646	16.3399
805.795118	12.0915
805.812590	10.7843
805.830062	16.3399
805.847534	19.281
805.865006	19.9346
805.882479	17.9739
805.899952	16.9935
805.917425	14.3791
805.934898	18.9542
805.952371	17.6471
805.969845	12.0915
805.987318	9.80392
806.004792	11.1111
806.022266	15.3595
806.039741	15.3595
806.057215	11.7647
806.074690	13.0719
806.092164	13.7255
806.109640	18.9542
806.127115	19.9346
806.144590	17.6471
806.162066	22.8758
806.179542	27.7778
806.197018	23.5294
806.214494	23.5294
806.231970	23.8562
806.249447	20.915
806.266923	12.4183
806.284400	20.2614
806.301877	19.9346
806.319355	19.9346
806.336832	27.451
806.354310	31.6993
806.371788	33.3333
806.389266	32.6797
806.406744	36.9281
806.424223	36.6013
806.441701	30.719
806.459180	32.3529
806.476659	38.2353
806.494138	44.4444
806.511618	39.5425
806.529097	30.0654
806.546577	21.8954
806.564057	22.8758
806.581537	31.0458
806.599017	28.7582
806.616498	22.8758
806.633979	19.281
806.651460	26.1438
806.668941	23.5294
806.686422	29.085
806.703903	24.8366
806.721385	17.6471
806.738867	19.281
806.756349	20.2614
806.773831	23.2026
806.791314	20.915
806.808796	16.3399
806.826279	23.8562
806.843762	19.281
806.861245	16.9935
806.878729	14.0523
806.896212	8.49673
806.913696	11.1111
806.931180	15.3595
806.948664	9.47712
806.966148	4.90196
806.983633	8.82353
807.001117	10.1307
807.018602	11.4379
807.036087	15.6863
807.053573	9.15033
807.071058	12.0915
807.088544	16.3399
807.106030	13.0719
807.123516	12.0915
807.141002	13.7255
807.158488	15.6863
807.175975	16.6667
807.193462	18.3007
807.210949	19.9346
807.228436	20.915
807.245923	20.5882
807.263411	23.5294
807.280898	21.2418
807.298386	18.9542
807.315874	25.817
807.333363	29.085
807.350851	24.183
807.368340	18.9542
807.385829	26.1438
807.403318	35.6209
807.420807	26.1438
807.438296	24.183
807.455786	26.1438
807.473276	34.6405
807.490766	33.0065
807.508256	25.1634
807.525746	23.8562
807.543237	34.9673
807.560728	32.0261
807.578219	25.1634
807.595710	21.8954
807.613201	17.6471
807.630693	19.9346
807.648184	21.5686
807.665676	22.2222
807.683168	21.5686
807.700661	20.915
807.718153	24.5098
807.735646	19.6078
807.753139	16.0131
807.770632	18.6275
807.788125	22.549
807.805618	28.1046
807.823112	21.2418
807.840606	15.0327
807.858100	11.1111
807.875594	14.7059
807.893088	13.0719
807.910583	12.0915
807.928077	14.3791
807.945572	14.3791
807.963067	15.6863
807.980563	11.7647
807.998058	6.86275
808.015554	12.4183
808.033050	15.3595
808.050546	17.3203
808.068042	21.2418
808.085539	23.2026
808.103035	17.6471
808.120532	15.3595
808.138029	13.3987
808.155526	11.7647
808.173024	15.3595
808.190521	12.7451
808.208019	13.0719
808.225517	21.8954
808.243015	21.8954
808.260513	25.1634
808.278012	21.2418
808.295511	15.6863
808.313010	19.6078
808.330509	22.8758
808.348008	20.5882
808.365507	16.6667
808.383007	22.549
808.400507	25.817
808.418007	24.5098
808.435507	23.5294
808.453008	26.1438
808.470508	18.9542
808.488009	17.6471
808.505510	23.8562
808.523011	28.1046
808.540513	26.4706
808.558014	26.4706
808.575516	22.549
808.593018	14.3791
808.610520	8.82353
808.628022	17.9739
808.645525	23.5294
808.663027	23.5294
808.680530	17.3203
808.698033	19.9346
808.715537	19.9346
808.733040	25.817
808.750544	23.5294
808.768048	13.0719
808.785552	14.0523
808.803056	12.7451
808.820560	14.3791
808.838065	15.6863
808.855570	20.2614
808.873075	21.8954
808.890580	21.2418
808.908085	21.2418
808.925591	21.2418
808.943096	18.3007
808.960602	18.9542
808.978108	13.0719
808.995615	15.0327
809.013121	19.9346
809.030628	11.4379
809.048135	6.20915
809.065642	7.51634
809.083149	6.86275
809.100656	13.3987
809.118164	18.6275
809.135672	16.6667
809.153180	15.6863
809.170688	18.3007
809.188196	18.3007
809.205705	16.6667
809.223214	9.47712
809.240723	9.80392
809.258232	10.1307
809.275741	11.4379
809.293251	14.0523
809.310760	21.2418
809.328270	24.5098
809.345780	21.8954
809.363290	21.2418
809.380801	26.7974
809.398312	38.2353
809.415822	27.1242
809.433333	20.2614
809.450845	23.2026
809.468356	26.7974
809.485868	22.549
809.503379	26.4706
809.520891	20.2614
809.538404	20.2614
809.555916	24.5098
809.573428	25.4902
809.590941	14.3791
809.608454	16.6667
809.625967	19.281
809.643481	16.9935
809.660994	17.3203
809.678508	21.8954
809.696022	17.6471
809.713536	17.3203
809.731050	15.0327
809.748564	15.0327
809.766079	12.0915
809.783594	16.3399
809.801109	24.183
809.818624	21.8954
809.836139	15.0327
809.853655	14.7059
809.871171	16.9935
809.888687	14.0523
809.906203	15.3595
809.923719	20.2614
809.941236	21.5686
809.958752	19.9346
809.976269	19.281
809.993786	19.6078
810.011304	17.3203
810.028821	15.3595
810.046339	10.7843
810.063857	12.0915
810.081375	16.3399
810.098893	20.2614
810.116411	18.9542
810.133930	21.8954
810.151449	21.2418
810.168968	20.2614
810.186487	18.3007
810.204006	17.6471
810.221526	17.9739
810.239045	22.2222
810.256565	20.2614
810.274085	20.915
810.291606	28.4314
810.309126	28.1046
810.326647	28.7582
810.344168	35.2941
810.361689	29.085
810.379210	30.0654
810.396732	28.4314
810.414253	32.0261
810.431775	33.3333
810.449297	31.6993
810.466819	29.4118
810.484342	32.6797
810.501864	25.817
810.519387	31.6993
810.536910	37.9085
810.554433	37.9085
810.571957	28.4314
810.589480	17.9739
810.607004	14.7059
810.624528	18.3007
810.642052	21.5686
810.659576	16.9935
810.677101	17.3203
810.694625	28.1046
810.712150	22.8758
810.729675	17.3203
810.747200	13.7255
810.764726	10.7843
810.782251	14.3791
810.799777	26.4706
810.817303	24.183
810.834829	24.183
810.852356	20.915
810.869882	20.2614
810.887409	11.7647
810.904936	16.6667
810.922463	17.3203
810.939990	16.0131
810.957518	15.0327
810.975046	21.5686
810.992573	19.281
811.010102	19.6078
811.027630	15.3595
811.045158	12.7451
811.062687	14.3791
811.080216	14.0523
811.097745	9.80392
811.115274	11.4379
811.132803	12.0915
811.150333	14.3791
811.167863	7.18954
811.185393	8.82353
811.202923	5.55556
811.220453	12.0915
811.237984	17.6471
811.255515	24.8366
811.273045	25.1634
811.290577	22.549
811.308108	19.9346
811.325639	19.281
811.343171	19.9346
811.360703	19.9346
811.378235	24.8366
811.395767	30.0654
811.413300	38.5621
811.430832	42.1569
811.448365	35.6209
811.465898	27.7778
811.483431	23.5294
811.500965	23.2026
811.518498	22.8758
811.536032	25.1634
811.553566	25.1634
811.571100	20.915
811.588634	17.3203
811.606169	15.6863
811.623704	14.3791
811.641238	13.7255
811.658774	18.3007
811.676309	13.3987
811.693844	10.7843
811.711380	13.0719
811.728916	19.9346
811.746452	27.451
811.763988	24.183
811.781524	13.3987
811.799061	14.3791
811.816598	17.9739
811.834135	15.6863
811.851672	12.0915
811.869209	9.15033
811.886747	9.47712
811.904285	12.0915
811.921823	8.82353
811.939361	7.51634
811.956899	11.7647
811.974437	16.6667
811.991976	18.3007
812.009515	14.0523
812.027054	14.7059
812.044593	19.6078
812.062133	17.9739
812.079672	19.9346
812.097212	18.6275
812.114752	15.3595
812.132292	15.3595
812.149833	23.5294
812.167373	23.8562
812.184914	15.6863
812.202455	16.6667
812.219996	14.0523
812.237538	16.3399
812.255079	19.9346
812.272621	23.5294
812.290163	20.915
812.307705	31.3726
812.325247	30.3922
812.342790	26.7974
812.360332	30.0654
812.377875	32.3529
812.395418	32.0261
812.412961	30.719
812.430505	32.0261
812.448048	26.7974
812.465592	23.2026
812.483136	24.183
812.500680	23.8562
812.518225	25.817
812.535769	24.8366
812.553314	21.8954
812.570859	21.5686
812.588404	16.9935
812.605949	13.7255
812.623495	15.0327
812.641041	14.0523
812.658587	17.9739
812.676133	11.1111
812.693679	9.47712
812.711225	14.3791
812.728772	16.9935
812.746319	20.2614
812.763866	19.9346
812.781413	20.2614
812.798960	22.549
812.816508	18.3007
812.834056	15.3595
812.851604	18.9542
812.869152	21.5686
812.886700	22.549
812.904249	20.5882
812.921798	12.0915
812.939346	11.1111
812.956896	14.7059
812.974445	15.0327
812.991994	16.6667
813.009544	21.5686
813.027094	17.6471
813.044644	16.6667
813.062194	18.6275
813.079745	16.0131
813.097295	17.3203
813.114846	16.0131
813.132397	15.3595
813.149948	13.3987
813.167500	10.1307
813.185051	12.7451
813.202603	16.6667
813.220155	15.6863
813.237707	16.6667
813.255259	20.5882
813.272812	13.7255
813.290364	11.4379
813.307917	12.4183
813.325470	21.8954
813.343024	28.7582
813.360577	34.6405
813.378131	32.6797
813.395685	29.085
813.413239	32.6797
813.430793	37.2549
813.448347	33.3333
813.465902	32.0261
813.483457	32.3529
813.501012	19.9346
813.518567	31.3726
813.536122	30.0654
813.553678	17.3203
813.571233	15.3595
813.588789	24.8366
813.606346	26.4706
813.623902	21.2418
813.641458	13.3987
813.659015	12.7451
813.676572	17.6471
813.694129	21.8954
813.711686	19.9346
813.729244	17.6471
813.746801	12.4183
813.764359	16.0131
813.781917	21.8954
813.799475	16.9935
813.817034	16.6667
813.834592	13.3987
813.852151	11.4379
813.869710	10.1307
813.887269	8.16994
813.904828	8.82353
813.922388	17.6471
813.939948	27.451
813.957508	19.9346
813.975068	13.0719
813.992628	14.3791
814.010188	16.9935
814.027749	18.3007
814.045310	19.6078
814.062871	20.2614
814.080432	17.6471
814.097994	19.6078
814.115555	17.9739
814.133117	17.3203
814.150679	15.3595
814.168241	17.3203
814.185803	16.3399
814.203366	13.7255
814.220929	18.3007
814.238492	19.6078
814.256055	17.6471
814.273618	18.3007
814.291182	26.7974
814.308745	23.5294
814.326309	18.9542
814.343873	18.3007
814.361438	23.5294
814.379002	27.7778
814.396567	28.1046
814.414131	22.2222
814.431696	24.183
814.449262	25.1634
814.466827	29.085
814.484393	22.2222
814.501958	20.5882
814.519524	29.085
814.537091	26.4706
814.554657	20.5882
814.572223	21.5686
814.589790	18.3007
814.607357	17.9739
814.624924	17.3203
814.642491	18.9542
814.660059	20.915
814.677627	23.5294
814.695194	24.8366
814.712762	19.6078
814.730331	16.9935
814.747899	19.281
814.765468	19.6078
814.783037	19.281
814.800606	12.0915
814.818175	13.7255
814.835744	14.7059
814.853314	17.9739
814.870883	23.2026
814.888453	28.7582
814.906023	19.6078
814.923594	17.6471
814.941164	21.8954
814.958735	27.451
814.976306	23.2026
814.993877	15.0327
815.011448	15.3595
815.029020	15.0327
815.046591	12.7451
815.064163	9.80392
815.081735	10.7843
815.099307	13.7255
815.116880	9.47712
815.134452	5.88235
815.152025	13.3987
815.169598	15.3595
815.187171	13.0719
815.204745	11.7647
815.222318	13.3987
815.239892	9.80392
815.257466	10.1307
815.275040	13.0719
815.292614	15.6863
815.310189	21.8954
815.327763	23.8562
815.345338	27.7778
815.362913	25.1634
815.380489	15.3595
815.398064	24.5098
815.415640	24.8366
815.433215	20.2614
815.450791	24.8366
815.468368	27.7778
815.485944	25.1634
815.503521	26.4706
815.521097	25.1634
815.538674	24.183
815.556251	23.5294
815.573829	23.5294
815.591406	17.9739
815.608984	20.2614
815.626562	17.9739
815.644140	15.3595
815.661718	17.6471
815.679297	14.0523
815.696875	12.7451
815.714454	13.0719
815.732033	14.0523
815.749612	9.80392
815.767192	14.0523
815.784771	14.7059
815.802351	15.3595
815.819931	11.7647
815.837511	10.1307
815.855092	14.0523
815.872672	15.0327
815.890253	17.6471
815.907834	16.9935
815.925415	18.3007
815.942996	23.8562
815.960578	21.2418
815.978160	14.7059
815.995741	16.3399
816.013324	19.9346
816.030906	21.2418
816.048488	16.3399
816.066071	16.6667
816.083654	10.1307
816.101237	14.3791
816.118820	15.3595
816.136403	11.7647
816.153987	12.0915
816.171571	9.80392
816.189155	9.80392
816.206739	13.0719
816.224323	15.3595
816.241908	10.4575
816.259492	11.7647
816.277077	19.281
816.294662	19.281
816.312248	15.6863
816.329833	18.6275
816.347419	16.6667
816.365005	22.8758
816.382591	21.2418
816.400177	19.9346
816.417763	24.8366
816.435350	25.817
816.452937	27.451
816.470524	23.2026
816.488111	28.4314
816.505698	25.4902
816.523286	19.9346
816.540874	15.6863
816.558461	14.0523
816.576050	11.4379
816.593638	11.7647
816.611226	10.7843
816.628815	8.16994
816.646404	10.4575
816.663993	15.0327
816.681582	16.6667
816.699172	15.0327
816.716761	14.0523
816.734351	12.0915
816.751941	13.7255
816.769532	17.9739
816.787122	23.2026
816.804712	18.9542
816.822303	13.7255
816.839894	11.1111
816.857485	13.7255
816.875077	16.0131
816.892668	13.3987
816.910260	11.7647
816.927852	14.7059
816.945444	13.3987
816.963036	10.1307
816.980629	14.7059
816.998221	18.6275
817.015814	24.5098
817.033407	18.9542
817.051001	16.6667
817.068594	15.3595
817.086188	12.4183
817.103781	12.7451
817.121375	10.7843
817.138970	11.7647
817.156564	13.3987
817.174159	15.3595
817.191753	14.0523
817.209348	19.6078
817.226943	23.5294
817.244539	13.3987
817.262134	10.1307
817.279730	7.18954
817.297326	10.7843
817.314922	17.3203
817.332518	17.9739
817.350115	15.3595
817.367711	15.6863
817.385308	13.0719
817.402905	16.0131
817.420502	30.0654
817.438100	36.6013
817.455697	26.1438
817.473295	21.5686
817.490893	20.915
817.508491	16.9935
817.526090	17.6471
817.543688	22.8758
817.561287	22.549
817.578886	20.2614
817.596485	14.0523
817.614084	12.0915
817.631684	14.7059
817.649284	15.6863
817.666883	14.0523
817.684483	9.15033
817.702084	8.49673
817.719684	13.7255
817.737285	14.3791
817.754886	16.0131
817.772487	14.3791
817.790088	15.0327
817.807689	15.0327
817.825291	15.3595
817.842893	7.84314
817.860494	9.80392
817.878097	17.9739
817.895699	19.281
817.913301	14.0523
817.930904	16.0131
817.948507	14.7059
817.966110	12.7451
817.983713	12.0915
818.001317	10.1307
818.018921	8.49673
818.036524	12.0915
818.054128	9.80392
818.071733	12.4183
818.089337	15.0327
818.106942	18.6275
818.124547	12.0915
818.142152	4.90196
818.159757	2.28758
818.177362	9.47712
818.194968	13.7255
818.212573	14.7059
818.230179	16.0131
818.247785	18.6275
818.265392	17.3203
818.282998	17.3203
818.300605	27.1242
818.318212	29.085
818.335819	25.1634
818.353426	22.2222
818.371034	22.2222
818.388641	17.6471
818.406249	10.4575
818.423857	11.1111
818.441465	13.3987
818.459074	18.3007
818.476682	28.7582
818.494291	36.9281
818.511900	35.2941
818.529509	26.4706
818.547118	16.9935
818.564728	14.0523
818.582338	20.5882
818.599948	21.8954
818.617558	17.3203
818.635168	12.4183
818.652778	13.7255
818.670389	16.9935
818.688000	13.7255
818.705611	10.7843
818.723222	12.0915
818.740834	11.1111
818.758445	13.0719
818.776057	14.3791
818.793669	16.9935
818.811281	15.3595
818.828894	16.0131
818.846506	15.6863
818.864119	15.3595
818.881732	17.3203
818.899345	19.281
818.916958	15.6863
818.934572	12.4183
818.952186	18.6275
818.969800	15.3595
818.987414	16.3399
819.005028	22.2222
819.022642	16.3399
819.040257	9.47712
819.057872	6.53595
819.075487	5.88235
819.093102	7.51634
819.110717	16.0131
819.128333	15.3595
819.145949	17.6471
819.163565	16.6667
819.181181	19.281
819.198797	18.9542
819.216414	15.6863
819.234031	13.0719
819.251647	13.3987
819.269265	15.3595
819.286882	12.0915
819.304499	16.6667
819.322117	27.451
819.339735	36.9281
819.357353	38.2353
819.374971	22.549
819.392590	21.5686
819.410208	22.8758
819.427827	21.2418
819.445446	18.9542
819.463065	23.2026
819.480685	25.817
819.498304	19.9346
819.515924	17.9739
819.533544	19.6078
819.551164	20.915
819.568784	16.9935
819.586405	11.7647
819.604026	10.4575
819.621647	19.6078
819.639268	18.9542
819.656889	14.3791
819.674510	19.281
819.692132	16.9935
819.709754	14.3791
819.727376	19.6078
819.744998	20.5882
819.762621	16.6667
819.780243	19.281
819.797866	19.6078
819.815489	14.0523
819.833112	12.7451
819.850735	12.0915
819.868359	9.80392
819.885983	14.0523
819.903607	15.0327
819.921231	12.7451
819.938855	16.6667
819.956480	17.9739
819.974104	17.6471
819.991729	11.1111
820.009354	6.86275
820.026980	9.15033
820.044605	17.9739
820.062231	22.2222
820.079856	21.2418
820.097482	16.3399
820.115109	16.6667
820.132735	19.6078
820.150362	16.9935
820.167988	13.7255
820.185615	13.7255
820.203242	15.6863
820.220870	15.6863
820.238497	17.9739
820.256125	19.281
820.273753	18.3007
820.291381	21.2418
820.309009	19.9346
820.326638	25.4902
820.344266	36.9281
820.361895	35.2941
820.379524	30.719
820.397154	33.0065
820.414783	31.0458
820.432413	28.1046
820.450042	22.8758
820.467672	17.9739
820.485303	26.7974
820.502933	31.0458
820.520564	18.3007
820.538194	15.3595
820.555825	21.5686
820.573456	19.6078
820.591088	24.5098
820.608719	25.4902
820.626351	21.5686
820.643983	22.549
820.661615	23.5294
820.679247	21.8954
820.696880	23.5294
820.714512	23.5294
820.732145	16.9935
820.749778	13.7255
820.767411	15.6863
820.785045	24.8366
820.802678	21.8954
820.820312	16.6667
820.837946	14.3791
820.855580	13.3987
820.873215	16.3399
820.890849	19.9346
820.908484	14.3791
820.926119	12.7451
820.943754	12.4183
820.961389	19.9346
820.979025	18.3007
820.996660	16.6667
821.014296	18.6275
821.031932	14.0523
821.049568	11.7647
821.067205	12.7451
821.084841	15.3595
821.102478	12.7451
821.120115	14.7059
821.137752	22.2222
821.155390	20.915
821.173027	18.6275
821.190665	9.80392
821.208303	11.4379
821.225941	16.0131
821.243580	15.3595
821.261218	11.4379
821.278857	14.7059
821.296496	20.2614
821.314135	25.817
821.331774	25.817
821.349414	28.4314
821.367053	30.3922
821.384693	39.8693
821.402333	46.732
821.419973	41.8301
821.437614	30.3922
821.455254	31.6993
821.472895	26.4706
821.490536	22.549
821.508177	19.6078
821.525819	21.5686
821.543460	26.1438
821.561102	33.0065
821.578744	22.549
821.596386	13.7255
821.614028	16.3399
821.631671	17.9739
821.649313	19.281
821.666956	20.5882
821.684599	19.6078
821.702243	19.6078
821.719886	16.9935
821.737530	10.7843
821.755173	12.7451
821.772817	13.3987
821.790462	19.281
821.808106	19.6078
821.825751	11.4379
821.843395	13.7255
821.861040	17.6471
821.878685	16.9935
821.896331	14.7059
821.913976	10.7843
821.931622	16.6667
821.949268	20.2614
821.966914	15.6863
821.984560	10.4575
822.002207	9.47712
822.019853	12.4183
822.037500	12.7451
822.055147	12.4183
822.072795	17.9739
822.090442	15.6863
822.108090	10.4575
822.125737	10.4575
822.143385	14.0523
822.161034	14.3791
822.178682	17.3203
822.196330	16.3399
822.213979	8.49673
822.231628	10.4575
822.249277	14.0523
822.266927	16.6667
822.284576	20.5882
822.302226	23.8562
822.319876	24.183
822.337526	22.8758
822.355176	27.1242
822.372826	21.2418
822.390477	24.183
822.408128	33.0065
822.425779	33.3333
822.443430	32.0261
822.461082	36.9281
822.478733	32.3529
822.496385	27.7778
822.514037	26.1438
822.531689	31.3726
822.549341	31.0458
822.566994	21.8954
822.584647	17.6471
822.602300	13.7255
822.619953	16.0131
822.637606	18.9542
822.655259	19.9346
822.672913	21.8954
822.690567	23.5294
822.708221	18.6275
822.725875	19.281
822.743530	14.3791
822.761184	14.0523
822.778839	12.0915
822.796494	11.7647
822.814149	15.0327
822.831805	18.6275
822.849460	22.549
822.867116	19.281
822.884772	18.9542
822.902428	18.9542
822.920084	15.6863
822.937741	15.6863
822.955398	14.7059
822.973054	16.3399
822.990712	15.6863
823.008369	18.6275
823.026026	22.8758
823.043684	16.9935
823.061342	13.0719
823.079000	12.4183
823.096658	11.4379
823.114316	16.9935
823.131975	20.915
823.149634	22.8758
823.167293	17.3203
823.184952	16.9935
823.202611	14.7059
823.220271	19.281
823.237931	19.9346
823.255590	27.451
823.273251	37.5817
823.290911	34.9673
823.308571	24.183
823.326232	20.2614
823.343893	26.4706
823.361554	28.7582
823.379215	31.6993
823.396877	33.0065
823.414538	31.6993
823.432200	32.0261
823.449862	33.6601
823.467524	50.6536
823.485187	56.5359
823.502849	54.902
823.520512	42.1569
823.538175	38.2353
823.555838	31.0458
823.573501	24.183
823.591165	27.7778
823.608829	21.8954
823.626493	19.9346
823.644157	19.281
823.661821	20.2614
823.679485	22.549
823.697150	23.2026
823.714815	19.9346
823.732480	12.4183
823.750145	16.3399
823.767811	22.2222
823.785476	24.8366
823.803142	26.1438
823.820808	21.5686
823.838474	10.4575
823.856140	12.7451
823.873807	17.9739
823.891474	20.915
823.909141	22.2222
823.926808	22.2222
823.944475	16.6667
823.962143	16.0131
823.979810	13.7255
823.997478	14.7059
824.015146	14.7059
824.032814	15.6863
824.050483	17.9739
824.068152	21.8954
824.085820	20.5882
824.103489	22.2222
824.121159	23.8562
824.138828	15.3595
824.156498	16.6667
824.174167	17.9739
824.191837	17.9739
824.209507	16.6667
824.227178	11.4379
824.244848	13.7255
824.262519	17.3203
824.280190	17.3203
824.297861	18.3007
824.315532	18.3007
824.333204	22.549
824.350875	33.0065
824.368547	33.6601
824.386219	32.3529
824.403892	24.5098
824.421564	23.5294
824.439237	22.2222
824.456909	22.8758
824.474582	29.4118
824.492256	34.3137
824.509929	28.7582
824.527603	29.085
824.545276	25.817
824.562950	21.2418
824.580624	22.8758
824.598299	27.1242
824.615973	20.2614
824.633648	24.183
824.651323	25.817
824.668998	19.9346
824.686673	18.3007
824.704349	21.2418
824.722024	19.281
824.739700	22.8758
824.757376	23.8562
824.775052	15.0327
824.792729	13.0719
824.810405	17.6471
824.828082	16.3399
824.845759	12.7451
824.863436	22.2222
824.881114	19.6078
824.898791	14.0523
824.916469	16.9935
824.934147	16.0131
824.951825	20.915
824.969503	21.8954
824.987182	22.2222
825.004860	18.3007
825.022539	17.9739
825.040218	19.9346
825.057897	21.8954
825.075577	19.9346
825.093257	15.0327
825.110936	15.3595
825.128616	15.3595
825.146297	14.3791
825.163977	10.7843
825.181657	12.4183
825.199338	15.3595
825.217019	16.0131
825.234700	16.3399
825.252382	17.3203
825.270063	17.9739
825.287745	10.7843
825.305427	11.7647
825.323109	19.281
825.340791	20.2614
825.358474	17.6471
825.376156	19.6078
825.393839	24.5098
825.411522	32.0261
825.429205	29.4118
825.446889	24.8366
825.464572	30.3922
825.482256	29.4118
825.499940	27.451
825.517624	29.4118
825.535309	22.2222
825.552993	20.915
825.570678	23.8562
825.588363	21.5686
825.606048	25.1634
825.623733	20.915
825.641419	22.8758
825.659104	22.2222
825.676790	13.0719
825.694476	14.7059
825.712163	17.3203
825.729849	15.6863
825.747536	17.9739
825.765223	16.6667
825.782910	15.3595
825.800597	19.6078
825.818284	18.6275
825.835972	15.6863
825.853659	16.9935
825.871347	16.0131
825.889036	19.6078
825.906724	21.2418
825.924412	16.9935
825.942101	11.1111
825.959790	12.7451
825.977479	15.6863
825.995168	17.3203
826.012858	15.6863
826.030548	13.0719
826.048237	14.7059
826.065927	11.7647
826.083618	18.3007
826.101308	19.6078
826.118999	13.3987
826.136690	14.7059
826.154380	14.7059
826.172072	14.0523
826.189763	16.3399
826.207455	24.183
826.225146	20.2614
826.242838	11.4379
826.260530	13.7255
826.278223	14.7059
826.295915	19.6078
826.313608	17.6471
826.331301	24.8366
826.348994	27.1242
826.366687	28.7582
826.384381	30.3922
826.402074	23.5294
826.419768	27.451
826.437462	35.2941
826.455156	44.4444
826.472851	47.0588
826.490545	33.3333
826.508240	30.0654
826.525935	26.4706
826.543630	30.719
826.561325	34.3137
826.579021	29.7386
826.596717	19.9346
826.614413	24.5098
826.632109	25.4902
826.649805	18.9542
826.667502	15.0327
826.685198	18.3007
826.702895	23.2026
826.720592	23.5294
826.738289	13.3987
826.755987	8.82353
826.773684	11.4379
826.791382	17.9739
826.809080	19.9346
826.826778	19.281
826.844477	17.3203
826.862175	14.3791
826.879874	9.80392
826.897573	9.15033
826.915272	12.7451
826.932971	14.3791
826.950671	14.0523
826.968371	13.7255
826.986071	19.6078
827.003771	25.4902
827.021471	22.549
827.039171	17.6471
827.056872	11.1111
827.074573	16.6667
827.092274	15.6863
827.109975	11.7647
827.127677	18.6275
827.145378	25.1634
827.163080	19.281
827.180782	16.3399
827.198484	16.0131
827.216186	17.9739
827.233889	23.2026
827.251592	19.6078
827.269295	19.281
827.286998	22.549
827.304701	20.915
827.322405	25.4902
827.340108	30.0654
827.357812	29.085
827.375516	29.4118
827.393220	30.719
827.410925	30.3922
827.428629	29.4118
827.446334	36.6013
827.464039	27.7778
827.481744	28.1046
827.499450	27.7778
827.517155	19.6078
827.534861	10.1307
827.552567	15.0327
827.570273	21.5686
827.587980	19.6078
827.605686	18.9542
827.623393	25.4902
827.641100	26.7974
827.658807	16.0131
827.676514	16.6667
827.694222	22.2222
827.711929	19.281
827.729637	20.5882
827.747345	13.3987
827.765053	9.80392
827.782762	15.6863
827.800470	17.3203
827.818179	17.3203
827.835888	16.6667
827.853597	14.0523
827.871307	9.47712
827.889016	14.7059
827.906726	15.6863
827.924436	16.0131
827.942146	18.9542
827.959856	16.9935
827.977567	12.4183
827.995278	13.0719
828.012988	14.0523
828.030699	16.6667
828.048411	18.9542
828.066122	16.0131
828.083834	13.0719
828.101546	11.4379
828.119258	10.4575
828.136970	10.4575
828.154682	6.86275
828.172395	10.7843
828.190108	17.3203
828.207821	24.5098
828.225534	28.1046
828.243247	20.2614
828.260961	17.9739
828.278674	12.7451
828.296388	16.3399
828.314102	14.0523
828.331817	21.5686
828.349531	25.4902
828.367246	24.5098
828.384961	28.4314
828.402676	28.4314
828.420391	31.0458
828.438106	28.4314
828.455822	25.817
828.473538	28.1046
828.491254	28.7582
828.508970	23.5294
828.526686	28.7582
828.544403	28.1046
828.562120	28.1046
828.579837	26.7974
828.597554	27.451
828.615271	21.5686
828.632989	16.6667
828.650706	18.3007
828.668424	18.9542
828.686142	22.8758
828.703860	18.6275
828.721579	15.6863
828.739298	17.3203
828.757016	13.7255
828.774735	12.4183
828.792455	16.9935
828.810174	20.2614
828.827894	20.915
828.845613	17.9739
828.863333	14.7059
828.881054	15.6863
828.898774	14.0523
828.916494	12.0915
828.934215	13.7255
828.951936	15.0327
828.969657	16.3399
828.987378	15.6863
829.005100	9.47712
829.022822	13.7255
829.040543	15.0327
829.058266	12.4183
829.075988	12.7451
829.093710	12.4183
829.111433	11.7647
829.129156	14.3791
829.146879	20.2614
829.164602	18.6275
829.182325	19.281
829.200049	16.6667
829.217773	25.1634
829.235497	21.8954
829.253221	14.7059
829.270945	16.0131
829.288669	20.2614
829.306394	19.281
829.324119	19.9346
829.341844	19.9346
829.359569	23.2026
829.377295	26.1438
829.395021	27.7778
829.412746	32.6797
829.430472	30.0654
829.448199	23.5294
829.465925	24.183
829.483652	19.9346
829.501378	15.6863
829.519105	20.2614
829.536833	18.3007
829.554560	12.0915
829.572288	14.3791
829.590015	19.6078
829.607743	27.1242
829.625471	26.1438
829.643200	23.5294
829.660928	20.915
829.678657	20.5882
829.696386	20.2614
829.714115	19.6078
829.731844	14.0523
829.749573	18.9542
829.767303	18.6275
829.785033	16.9935
829.802763	16.9935
829.820493	19.281
829.838223	19.281
829.855954	14.3791
829.873685	11.4379
829.891416	14.3791
829.909147	14.7059
829.926878	11.1111
829.944610	7.18954
829.962342	10.4575
829.980073	16.0131
829.997806	24.8366
830.015538	24.183
830.033270	22.549
830.051003	24.183
830.068736	17.9739
830.086469	14.7059
830.104202	13.0719
830.121935	14.7059
830.139669	12.0915
830.157403	14.7059
830.175137	16.6667
830.192871	12.4183
830.210605	17.3203
830.228340	15.0327
830.246075	14.7059
830.263810	17.3203
830.281545	15.3595
830.299280	13.3987
830.317016	12.7451
830.334751	15.6863
830.352487	14.3791
830.370223	17.6471
830.387960	30.0654
830.405696	34.9673
830.423433	30.3922
830.441169	33.9869
830.458906	29.4118
830.476644	29.7386
830.494381	25.4902
830.512119	24.5098
830.529856	28.1046
830.547594	27.7778
830.565333	23.2026
830.583071	23.2026
830.600809	19.6078
830.618548	16.9935
830.636287	11.4379
830.654026	15.3595
830.671766	20.2614
830.689505	20.2614
830.707245	21.2418
830.724985	19.6078
830.742725	14.0523
830.760465	10.1307
830.778205	10.1307
830.795946	14.7059
830.813687	15.3595
830.831428	15.6863
830.849169	15.0327
830.866910	22.549
830.884652	21.5686
830.902394	18.9542
830.920135	15.0327
830.937878	17.9739
830.955620	18.9542
830.973362	18.3007
830.991105	11.4379
831.008848	6.20915
831.026591	9.80392
831.044334	11.1111
831.062078	11.1111
831.079822	12.0915
831.097565	14.3791
831.115309	13.0719
831.133054	16.0131
831.150798	18.6275
831.168543	20.5882
831.186287	22.8758
831.204032	23.8562
831.221778	23.2026
831.239523	21.2418
831.257268	12.4183
831.275014	11.7647
831.292760	14.0523
831.310506	8.82353
831.328253	12.4183
831.345999	19.6078
831.363746	25.4902
831.381493	27.7778
831.399240	21.2418
831.416987	21.5686
831.434734	25.1634
831.452482	28.7582
831.470230	24.183
831.487978	16.6667
831.505726	16.3399
831.523474	13.7255
831.541223	11.1111
831.558972	12.4183
831.576721	16.9935
831.594470	23.8562
831.612219	19.281
831.629969	15.0327
831.647718	12.4183
831.665468	10.1307
831.683218	15.6863
831.700969	12.7451
831.718719	10.7843
831.736470	13.7255
831.754221	16.9935
831.771972	19.9346
831.789723	17.3203
831.807474	17.3203
831.825226	17.6471
831.842978	17.9739
831.860730	13.0719
831.878482	12.0915
831.896234	16.3399
831.913987	15.6863
831.931740	11.7647
831.949492	12.4183
831.967246	15.6863
831.984999	18.9542
832.002752	20.5882
832.020506	19.281
832.038260	14.0523
832.056014	17.3203
832.073768	24.8366
832.091523	16.0131
832.109277	12.7451
832.127032	11.4379
832.144787	6.53595
832.162542	9.80392
832.180298	16.9935
832.198053	22.2222
832.215809	21.5686
832.233565	17.9739
832.251321	14.0523
832.269078	9.15033
832.286834	14.3791
832.304591	11.4379
832.322348	12.4183
832.340105	13.0719
832.357862	16.0131
832.375620	21.8954
832.393377	14.7059
832.411135	17.6471
832.428893	28.7582
832.446651	28.4314
832.464410	22.2222
832.482169	19.281
832.499927	13.0719
832.517686	12.7451
832.535445	15.3595
832.553205	17.9739
832.570964	26.1438
832.588724	21.2418
832.606484	15.6863
832.624244	13.7255
832.642005	12.0915
832.659765	9.80392
832.677526	14.3791
832.695287	21.2418
832.713048	17.3203
832.730809	16.6667
832.748570	15.0327
832.766332	12.0915
832.784094	11.4379
832.801856	10.4575
832.819618	11.4379
832.837381	10.7843
832.855143	12.7451
832.872906	16.9935
832.890669	15.3595
832.908432	12.0915
832.926195	12.0915
832.943959	16.3399
832.961723	17.9739
832.979487	14.0523
832.997251	9.15033
833.015015	9.80392
833.032780	12.0915
833.050544	13.0719
833.068309	18.3007
833.086074	13.3987
833.103839	11.7647
833.121605	7.51634
833.139370	9.15033
833.157136	16.3399
833.174902	15.3595
833.192668	10.1307
833.210435	10.7843
833.228201	10.7843
833.245968	14.0523
833.263735	17.6471
833.281502	20.915
833.299270	19.9346
833.317037	15.3595
833.334805	21.5686
833.352573	24.8366
833.370341	24.183
833.388109	22.8758
833.405878	27.451
833.423646	23.8562
833.441415	18.6275
833.459184	17.3203
833.476953	26.7974
833.494723	33.6601
833.512492	23.8562
833.530262	19.6078
833.548032	21.5686
833.565802	24.183
833.583573	28.1046
833.601343	25.1634
833.619114	19.6078
833.636885	14.7059
833.654656	17.6471
833.672427	14.0523
833.690199	14.0523
833.707970	16.0131
833.725742	13.0719
833.743514	13.3987
833.761287	19.281
833.779059	19.9346
833.796832	16.6667
833.814605	14.7059
833.832378	19.6078
833.850151	17.3203
833.867924	16.0131
833.885698	15.6863
833.903472	14.3791
833.921245	17.3203
833.939020	20.2614
833.956794	19.6078
833.974568	13.0719
833.992343	15.3595
834.010118	17.9739
834.027893	15.0327
834.045668	17.9739
834.063444	19.9346
834.081220	18.3007
834.098995	14.0523
834.116772	9.47712
834.134548	16.0131
834.152324	16.3399
834.170101	11.4379
834.187878	13.0719
834.205655	13.7255
834.223432	16.9935
834.241209	15.3595
834.258987	16.3399
834.276764	13.7255
834.294542	12.4183
834.312321	14.3791
834.330099	15.6863
834.347877	10.7843
834.365656	10.4575
834.383435	14.3791
834.401214	19.9346
834.418993	26.1438
834.436773	25.4902
834.454552	26.7974
834.472332	29.085
834.490112	19.9346
834.507892	16.6667
834.525673	23.5294
834.543453	21.2418
834.561234	20.915
834.579015	20.915
834.596796	14.7059
834.614578	15.6863
834.632359	19.281
834.650141	12.7451
834.667923	10.4575
834.685705	13.3987
834.703487	14.3791
834.721270	14.7059
834.739052	17.3203
834.756835	16.9935
834.774618	15.3595
834.792402	11.4379
834.810185	13.7255
834.827969	14.0523
834.845752	11.7647
834.863536	9.80392
834.881321	3.59477
834.899105	7.18954
834.916890	12.4183
834.934674	16.3399
834.952459	13.3987
834.970244	11.7647
834.988030	12.0915
835.005815	12.0915
835.023601	10.4575
835.041387	7.84314
835.059173	5.22876
835.076959	9.80392
835.094746	20.915
835.112532	17.3203
835.130319	17.3203
[truncated: 111,929 more rows]
