# Supplementary material for: Identification and tentative removal of collagen glue in Palaeolithic worked bone objects: implications for ZooMS and radiocarbon dating
Source: Sci Rep. 2023 Dec 13;13:22119. doi: 10.1038/s41598-023-49242-7 (PMC10719399; doi:10.1038/s41598-023-49242-7)
Supplement: Supplementary file 2 — Supplementary Information 2. [file 41598_2023_49242_MOESM2_ESM.zip › maldi raw files/MUSE20026.49_rc clean_2.txt]

799.951431	6.53595
799.968839	11.1111
799.986248	10.1307
800.003657	9.80392
800.021066	6.86275
800.038475	4.24837
800.055884	3.92157
800.073293	11.7647
800.090703	16.0131
800.108113	10.7843
800.125523	10.7843
800.142933	14.7059
800.160344	13.0719
800.177754	10.7843
800.195165	7.84314
800.212576	11.7647
800.229987	12.0915
800.247398	10.4575
800.264810	9.15033
800.282222	9.15033
800.299634	14.7059
800.317046	16.9935
800.334458	12.0915
800.351871	11.4379
800.369283	7.84314
800.386696	13.3987
800.404109	18.6275
800.421522	18.9542
800.438936	15.3595
800.456349	18.6275
800.473763	14.3791
800.491177	10.7843
800.508592	12.7451
800.526006	16.3399
800.543420	14.3791
800.560835	10.4575
800.578250	6.20915
800.595665	8.49673
800.613081	11.1111
800.630496	16.9935
800.647912	14.7059
800.665328	11.4379
800.682744	8.16994
800.700160	10.7843
800.717577	10.4575
800.734993	12.0915
800.752410	16.3399
800.769827	16.9935
800.787244	11.7647
800.804662	8.49673
800.822080	11.4379
800.839497	9.80392
800.856915	7.51634
800.874333	7.84314
800.891752	13.0719
800.909170	15.3595
800.926589	14.7059
800.944008	11.1111
800.961427	9.15033
800.978847	10.7843
800.996266	10.1307
801.013686	13.3987
801.031106	19.6078
801.048526	12.4183
801.065946	4.90196
801.083366	5.88235
801.100787	9.80392
801.118208	8.49673
801.135629	12.0915
801.153050	14.0523
801.170471	13.3987
801.187893	11.7647
801.205315	8.49673
801.222737	7.51634
801.240159	8.16994
801.257581	3.92157
801.275004	5.88235
801.292427	9.15033
801.309849	9.47712
801.327273	15.0327
801.344696	14.0523
801.362119	14.7059
801.379543	17.3203
801.396967	22.2222
801.414391	18.9542
801.431815	15.0327
801.449240	15.3595
801.466664	20.2614
801.484089	26.4706
801.501514	27.1242
801.518939	15.3595
801.536365	8.82353
801.553790	8.49673
801.571216	14.3791
801.588642	11.1111
801.606068	10.4575
801.623494	9.80392
801.640921	11.7647
801.658348	12.0915
801.675774	15.6863
801.693201	16.3399
801.710629	11.1111
801.728056	6.86275
801.745484	4.57516
801.762912	8.82353
801.780340	13.3987
801.797768	13.0719
801.815196	11.7647
801.832625	13.3987
801.850054	14.0523
801.867483	11.7647
801.884912	6.53595
801.902341	5.22876
801.919771	10.7843
801.937200	13.3987
801.954630	5.88235
801.972061	3.26797
801.989491	4.90196
802.006921	6.86275
802.024352	8.16994
802.041783	7.84314
802.059214	9.47712
802.076645	12.0915
802.094077	8.82353
802.111508	3.92157
802.128940	4.90196
802.146372	6.86275
802.163804	11.4379
802.181237	9.47712
802.198669	10.7843
802.216102	5.88235
802.233535	5.88235
802.250968	7.84314
802.268401	11.1111
802.285835	12.7451
802.303269	13.3987
802.320703	7.18954
802.338137	9.15033
802.355571	14.7059
802.373005	23.5294
802.390440	19.9346
802.407875	15.6863
802.425310	19.9346
802.442745	21.5686
802.460181	18.3007
802.477616	15.6863
802.495052	10.4575
802.512488	9.15033
802.529924	13.7255
802.547360	13.3987
802.564797	13.0719
802.582234	13.0719
802.599671	12.0915
802.617108	10.7843
802.634545	6.86275
802.651983	7.51634
802.669420	11.4379
802.686858	16.9935
802.704296	13.3987
802.721735	9.15033
802.739173	8.49673
802.756612	12.7451
802.774050	12.7451
802.791489	10.1307
802.808929	10.7843
802.826368	10.1307
802.843808	11.1111
802.861247	6.20915
802.878687	4.24837
802.896128	7.51634
802.913568	11.1111
802.931008	12.7451
802.948449	8.49673
802.965890	14.0523
802.983331	11.7647
803.000772	11.7647
803.018214	12.4183
803.035656	8.82353
803.053097	5.55556
803.070539	8.82353
803.087982	14.3791
803.105424	12.4183
803.122867	8.82353
803.140310	8.16994
803.157753	7.18954
803.175196	5.55556
803.192639	8.49673
803.210083	10.1307
803.227526	13.3987
803.244970	20.2614
803.262414	19.6078
803.279859	14.3791
803.297303	10.1307
803.314748	11.4379
803.332193	11.1111
803.349638	9.80392
803.367083	12.7451
803.384529	18.3007
803.401974	21.5686
803.419420	16.9935
803.436866	10.7843
803.454312	16.9935
803.471759	23.5294
803.489205	28.1046
803.506652	23.2026
803.524099	16.3399
803.541546	11.4379
803.558994	13.3987
803.576441	17.6471
803.593889	15.6863
803.611337	18.9542
803.628785	23.8562
803.646233	14.3791
803.663682	14.0523
803.681130	13.0719
803.698579	7.84314
803.716028	6.20915
803.733478	6.20915
803.750927	6.20915
803.768377	6.53595
803.785826	11.1111
803.803276	10.1307
803.820727	8.82353
803.838177	8.16994
803.855628	9.15033
803.873078	10.1307
803.890529	11.1111
803.907980	12.7451
803.925432	11.4379
803.942883	14.0523
803.960335	14.3791
803.977787	12.7451
803.995239	10.7843
804.012691	11.4379
804.030144	9.47712
804.047596	9.80392
804.065049	9.47712
804.082502	7.84314
804.099955	10.7843
804.117409	7.84314
804.134862	6.86275
804.152316	6.86275
804.169770	5.22876
804.187224	5.22876
804.204679	4.57516
804.222133	7.51634
804.239588	12.4183
804.257043	12.7451
804.274498	7.84314
804.291953	10.4575
804.309409	16.9935
804.326865	20.5882
804.344320	27.451
804.361776	29.7386
804.379233	21.8954
804.396689	16.0131
804.414146	15.0327
804.431603	16.0131
804.449060	17.3203
804.466517	14.7059
804.483974	8.49673
804.501432	7.84314
804.518890	12.7451
804.536348	15.0327
804.553806	10.7843
804.571264	9.47712
804.588723	11.1111
804.606181	8.82353
804.623640	7.51634
804.641099	10.4575
804.658559	12.4183
804.676018	10.7843
804.693478	8.49673
804.710938	9.15033
804.728398	8.49673
804.745858	6.53595
804.763318	7.18954
804.780779	6.20915
804.798240	8.16994
804.815701	7.84314
804.833162	8.16994
804.850623	11.4379
804.868085	13.3987
804.885546	14.0523
804.903008	17.6471
804.920471	18.9542
804.937933	12.0915
804.955395	12.7451
804.972858	11.7647
804.990321	13.3987
805.007784	17.3203
805.025247	11.7647
805.042711	8.16994
805.060174	8.82353
805.077638	8.82353
805.095102	8.16994
805.112566	4.90196
805.130031	9.80392
805.147495	12.4183
805.164960	11.1111
805.182425	10.4575
805.199890	9.80392
805.217356	7.84314
805.234821	9.80392
805.252287	9.15033
805.269753	12.0915
805.287219	12.0915
805.304685	12.4183
805.322152	14.0523
805.339618	10.7843
805.357085	13.0719
805.374552	14.0523
805.392020	17.6471
805.409487	20.2614
805.426955	24.5098
805.444422	16.3399
805.461890	15.6863
805.479359	25.1634
805.496827	27.1242
805.514296	26.4706
805.531764	20.2614
805.549233	7.51634
805.566702	13.3987
805.584172	16.0131
805.601641	14.3791
805.619111	13.0719
805.636581	12.4183
805.654051	16.9935
805.671521	20.915
805.688992	16.0131
805.706462	10.7843
805.723933	10.1307
805.741404	15.0327
805.758875	15.6863
805.776347	11.4379
805.793818	12.7451
805.811290	19.281
805.828762	14.3791
805.846234	11.1111
805.863707	14.3791
805.881179	12.7451
805.898652	9.47712
805.916125	11.7647
805.933598	10.7843
805.951071	10.1307
805.968545	11.4379
805.986018	6.86275
806.003492	9.15033
806.020966	11.1111
806.038441	10.1307
806.055915	7.84314
806.073390	10.1307
806.090864	7.51634
806.108339	5.88235
806.125815	6.20915
806.143290	6.20915
806.160766	5.55556
806.178241	4.57516
806.195717	3.59477
806.213194	5.22876
806.230670	6.86275
806.248146	4.24837
806.265623	7.18954
806.283100	9.15033
806.300577	7.18954
806.318054	5.88235
806.335532	15.3595
806.353009	22.2222
806.370487	24.183
806.387965	21.8954
806.405444	17.6471
806.422922	10.1307
806.440401	15.0327
806.457879	17.3203
806.475358	15.6863
806.492838	17.3203
806.510317	17.6471
806.527796	18.9542
806.545276	16.6667
806.562756	17.9739
806.580236	13.7255
806.597717	15.6863
806.615197	11.7647
806.632678	15.6863
806.650159	17.9739
806.667640	12.0915
806.685121	3.92157
806.702602	12.0915
806.720084	13.7255
806.737566	12.4183
806.755048	15.3595
806.772530	17.6471
806.790013	19.9346
806.807495	16.6667
806.824978	14.0523
806.842461	11.1111
806.859944	12.4183
806.877427	10.4575
806.894911	10.4575
806.912395	10.1307
806.929878	8.49673
806.947363	9.15033
806.964847	13.7255
806.982331	13.3987
806.999816	7.84314
807.017301	5.22876
807.034786	6.20915
807.052271	11.4379
807.069757	12.0915
807.087242	9.47712
807.104728	3.26797
807.122214	6.86275
807.139700	8.16994
807.157187	15.0327
807.174673	17.6471
807.192160	7.51634
807.209647	4.57516
807.227134	10.7843
807.244621	10.7843
807.262109	6.20915
807.279596	8.16994
807.297084	12.0915
807.314572	13.3987
807.332061	14.0523
807.349549	22.8758
807.367038	23.8562
807.384527	16.9935
807.402016	18.9542
807.419505	22.549
807.436994	19.6078
807.454484	20.5882
807.471974	15.0327
807.489464	13.0719
807.506954	14.0523
807.524444	15.0327
807.541935	17.3203
807.559425	16.9935
807.576916	17.3203
807.594407	9.15033
807.611899	11.4379
807.629390	15.0327
807.646882	15.0327
807.664374	11.4379
807.681866	10.4575
807.699358	15.0327
807.716850	14.7059
807.734343	15.6863
807.751836	17.9739
807.769329	19.9346
807.786822	14.3791
807.804316	7.51634
807.821809	5.88235
807.839303	5.22876
807.856797	2.94118
807.874291	3.26797
807.891785	9.47712
807.909280	13.3987
807.926774	13.0719
807.944269	13.7255
807.961764	16.0131
807.979260	10.1307
807.996755	6.20915
808.014251	11.4379
808.031747	13.0719
808.049243	11.4379
808.066739	15.3595
808.084235	10.4575
808.101732	4.24837
808.119229	5.88235
808.136726	15.3595
808.154223	16.9935
808.171720	15.0327
808.189218	10.7843
808.206716	13.7255
808.224214	19.281
808.241712	18.6275
808.259210	18.3007
808.276708	15.6863
808.294207	11.4379
808.311706	12.0915
808.329205	13.0719
808.346704	15.0327
808.364204	17.6471
808.381703	21.5686
808.399203	29.7386
808.416703	25.817
808.434203	19.281
808.451704	17.3203
808.469204	20.915
808.486705	19.9346
808.504206	19.6078
808.521707	16.6667
808.539209	16.6667
808.556710	12.7451
808.574212	13.3987
808.591714	18.3007
808.609216	17.3203
808.626718	11.4379
808.644221	7.51634
808.661723	10.7843
808.679226	8.16994
808.696729	7.84314
808.714232	10.7843
808.731736	8.82353
808.749239	4.57516
808.766743	7.84314
808.784247	12.7451
808.801751	8.82353
808.819256	9.15033
808.836760	14.7059
808.854265	13.3987
808.871770	13.3987
808.889275	11.1111
808.906780	5.88235
808.924286	4.90196
808.941792	6.86275
808.959298	10.4575
808.976804	9.80392
808.994310	6.86275
809.011816	6.20915
809.029323	7.18954
809.046830	8.82353
809.064337	9.15033
809.081844	6.86275
809.099351	7.51634
809.116859	10.4575
809.134367	11.7647
809.151875	10.4575
809.169383	11.7647
809.186891	12.0915
809.204400	11.1111
809.221909	9.47712
809.239417	3.26797
809.256927	5.88235
809.274436	6.86275
809.291945	6.86275
809.309455	7.18954
809.326965	10.1307
809.344475	13.7255
809.361985	13.0719
809.379496	8.82353
809.397006	10.7843
809.414517	18.9542
809.432028	20.915
809.449539	19.9346
809.467051	14.0523
809.484562	11.7647
809.502074	16.3399
809.519586	13.3987
809.537098	7.51634
809.554610	8.16994
809.572123	17.3203
809.589636	15.3595
809.607148	8.82353
809.624662	8.49673
809.642175	8.82353
809.659688	11.7647
809.677202	14.0523
809.694716	11.1111
809.712230	9.15033
809.729744	6.20915
809.747258	8.49673
809.764773	9.47712
809.782288	8.82353
809.799803	11.7647
809.817318	10.7843
809.834833	9.15033
809.852349	8.16994
809.869865	7.18954
809.887380	5.55556
809.904897	5.22876
809.922413	5.55556
809.939929	8.16994
809.957446	10.4575
809.974963	10.7843
809.992480	8.49673
810.009997	8.82353
810.027515	9.80392
810.045032	7.84314
810.062550	7.51634
810.080068	5.88235
810.097586	6.86275
810.115105	13.3987
810.132623	15.0327
810.150142	11.1111
810.167661	10.4575
810.185180	13.3987
810.202700	14.3791
810.220219	13.3987
810.237739	14.3791
810.255259	13.0719
810.272779	12.0915
810.290299	11.1111
810.307819	9.80392
810.325340	15.6863
810.342861	17.6471
810.360382	17.9739
810.377903	17.3203
810.395425	13.7255
810.412946	10.7843
810.430468	17.9739
810.447990	23.5294
810.465512	20.2614
810.483035	19.9346
810.500557	15.0327
810.518080	9.15033
810.535603	10.7843
810.553126	12.7451
810.570649	13.7255
810.588173	16.9935
810.605696	16.6667
810.623220	11.7647
810.640744	8.16994
810.658269	8.49673
810.675793	4.24837
810.693318	6.53595
810.710843	8.49673
810.728368	17.9739
810.745893	19.6078
810.763418	11.4379
810.780944	8.82353
810.798470	12.7451
810.815996	9.47712
810.833522	5.88235
810.851048	5.88235
810.868575	8.49673
810.886101	10.1307
810.903628	6.20915
810.921155	7.84314
810.938683	8.49673
810.956210	7.18954
810.973738	6.86275
810.991266	6.86275
811.008794	6.20915
811.026322	6.20915
811.043850	7.84314
811.061379	6.53595
811.078908	7.51634
811.096437	15.0327
811.113966	15.3595
811.131495	16.3399
811.149025	15.6863
811.166555	10.7843
811.184085	9.47712
811.201615	7.84314
811.219145	7.18954
811.236675	7.18954
811.254206	5.88235
811.271737	7.84314
811.289268	8.16994
811.306799	17.6471
811.324331	22.8758
811.341863	20.2614
811.359394	16.3399
811.376926	10.4575
811.394459	10.7843
811.411991	22.8758
811.429524	23.5294
811.447056	19.281
811.464589	28.7582
811.482123	26.1438
811.499656	28.1046
811.517189	24.183
811.534723	17.3203
811.552257	14.7059
811.569791	12.4183
811.587325	11.1111
811.604860	16.3399
811.622395	14.7059
811.639930	10.7843
811.657465	11.1111
811.675000	13.0719
811.692535	18.6275
811.710071	12.0915
811.727607	3.26797
811.745143	4.24837
811.762679	8.16994
811.780215	10.4575
811.797752	7.51634
811.815289	11.4379
811.832826	16.0131
811.850363	13.3987
811.867900	8.49673
811.885438	5.22876
811.902975	5.55556
811.920513	5.55556
811.938051	10.4575
811.955590	8.82353
811.973128	5.22876
811.990667	5.88235
812.008205	6.86275
812.025745	8.16994
812.043284	13.0719
812.060823	11.7647
812.078363	8.82353
812.095903	7.84314
812.113443	10.1307
812.130983	7.51634
812.148523	6.53595
812.166064	11.7647
812.183604	12.4183
812.201145	14.3791
812.218686	11.7647
812.236228	9.80392
812.253769	6.20915
812.271311	6.53595
812.288853	13.7255
812.306395	16.6667
812.323937	14.7059
812.341480	19.281
812.359022	25.1634
812.376565	16.0131
812.394108	15.6863
812.411651	15.3595
812.429195	16.3399
812.446738	18.3007
812.464282	12.4183
812.481826	12.0915
812.499370	11.4379
812.516914	8.16994
812.534459	11.7647
812.552004	14.3791
812.569549	15.3595
812.587094	15.3595
812.604639	12.4183
812.622184	17.3203
812.639730	17.3203
812.657276	15.6863
812.674822	8.49673
812.692368	4.57516
812.709915	5.88235
812.727461	9.15033
812.745008	7.18954
812.762555	7.18954
812.780102	8.16994
812.797650	10.1307
812.815197	10.4575
812.832745	10.1307
812.850293	5.88235
812.867841	5.22876
812.885389	6.86275
812.902938	5.55556
812.920486	3.92157
812.938035	11.1111
812.955584	13.7255
812.973134	7.18954
812.990683	5.55556
813.008233	4.90196
813.025783	4.57516
813.043333	6.86275
813.060883	8.16994
813.078433	6.53595
813.095984	11.4379
813.113535	13.3987
813.131086	6.86275
813.148637	8.82353
813.166188	12.4183
813.183740	9.47712
813.201291	8.82353
813.218843	10.1307
813.236395	13.0719
813.253948	13.7255
813.271500	9.15033
813.289053	6.86275
813.306606	10.4575
813.324159	13.0719
813.341712	15.0327
813.359265	23.8562
813.376819	24.183
813.394373	20.915
813.411927	22.549
813.429481	24.8366
813.447035	17.6471
813.464590	17.9739
813.482145	21.8954
813.499700	23.2026
813.517255	20.5882
813.534810	16.6667
813.552366	12.0915
813.569921	13.7255
813.587477	11.1111
813.605033	9.80392
813.622590	10.1307
813.640146	6.86275
813.657703	8.49673
813.675260	13.3987
813.692817	9.80392
813.710374	4.90196
813.727931	8.49673
813.745489	14.0523
813.763047	14.7059
813.780605	9.80392
813.798163	6.86275
813.815721	9.80392
813.833280	10.4575
813.850838	9.47712
813.868397	9.15033
813.885956	11.4379
813.903516	8.82353
813.921075	4.57516
813.938635	9.80392
813.956195	9.47712
813.973755	7.84314
813.991315	5.22876
814.008876	7.18954
814.026436	10.1307
814.043997	15.6863
814.061558	9.47712
814.079119	7.84314
814.096681	8.49673
814.114242	10.1307
814.131804	9.15033
814.149366	6.53595
814.166928	7.51634
814.184490	6.86275
814.202053	8.49673
814.219616	9.15033
814.237179	12.0915
814.254742	15.0327
814.272305	10.1307
814.289868	10.7843
814.307432	13.7255
814.324996	13.3987
814.342560	16.6667
814.360124	19.6078
814.377689	16.3399
814.395253	15.3595
814.412818	20.2614
814.430383	21.8954
814.447948	17.9739
814.465514	16.3399
814.483079	14.0523
814.500645	15.0327
814.518211	12.7451
814.535777	7.18954
814.553343	8.16994
814.570910	12.0915
814.588476	11.7647
814.606043	9.80392
814.623610	9.80392
814.641178	6.86275
814.658745	3.26797
814.676313	11.7647
814.693881	17.6471
814.711449	15.0327
814.729017	11.4379
814.746585	8.82353
814.764154	8.49673
814.781723	11.7647
814.799291	11.1111
814.816861	8.49673
814.834430	6.53595
814.852000	10.7843
814.869569	10.1307
814.887139	5.88235
814.904709	7.18954
814.922280	9.15033
814.939850	8.82353
814.957421	5.22876
814.974992	5.55556
814.992563	7.18954
815.010134	8.82353
815.027705	9.47712
815.045277	9.47712
815.062849	8.16994
815.080421	8.16994
815.097993	9.15033
815.115565	10.1307
815.133138	10.4575
815.150711	14.0523
815.168283	16.3399
815.185857	14.7059
815.203430	10.7843
815.221003	11.7647
815.238577	10.7843
815.256151	13.0719
815.273725	10.4575
815.291299	12.7451
815.308874	12.7451
815.326449	15.0327
815.344023	18.9542
815.361598	28.4314
815.379174	24.183
815.396749	16.6667
815.414325	14.0523
815.431900	16.9935
815.449476	20.2614
815.467053	17.9739
815.484629	16.6667
815.502205	13.0719
815.519782	13.3987
815.537359	15.0327
815.554936	14.0523
815.572513	8.49673
815.590091	7.84314
815.607669	6.20915
815.625247	6.20915
815.642825	5.22876
815.660403	4.57516
815.677981	6.53595
815.695560	6.20915
815.713139	5.22876
815.730718	6.53595
815.748297	7.84314
815.765876	9.80392
815.783456	9.80392
815.801036	8.49673
815.818616	4.57516
815.836196	5.88235
815.853776	10.1307
815.871357	16.6667
815.888937	16.9935
815.906518	11.4379
815.924099	6.86275
815.941681	9.15033
815.959262	8.49673
815.976844	6.53595
815.994425	4.24837
816.012008	5.88235
816.029590	8.82353
816.047172	10.1307
816.064755	18.6275
816.082338	19.6078
816.099921	17.3203
816.117504	12.7451
816.135087	8.82353
816.152671	5.55556
816.170254	7.84314
816.187838	10.4575
816.205422	6.86275
816.223007	4.57516
816.240591	8.82353
816.258176	11.1111
816.275761	8.82353
816.293346	10.1307
816.310931	11.1111
816.328517	9.80392
816.346102	10.1307
816.363688	12.4183
816.381274	12.7451
816.398860	10.7843
816.416447	18.9542
816.434033	16.6667
816.451620	13.3987
816.469207	15.6863
816.486794	20.915
816.504381	16.9935
816.521969	14.3791
816.539557	15.0327
816.557145	13.3987
816.574733	12.7451
816.592321	9.80392
816.609909	11.1111
816.627498	6.53595
816.645087	5.88235
816.662676	12.0915
816.680265	14.3791
816.697855	12.4183
816.715444	15.6863
816.733034	14.7059
816.750624	7.18954
816.768214	6.86275
816.785805	12.4183
816.803395	13.3987
816.820986	7.84314
816.838577	5.55556
816.856168	8.82353
816.873759	10.4575
816.891351	8.82353
816.908943	6.53595
816.926534	7.51634
816.944127	7.51634
816.961719	4.90196
816.979311	3.59477
816.996904	5.88235
817.014497	5.22876
817.032090	6.86275
817.049683	7.84314
817.067276	6.53595
817.084870	6.86275
817.102464	8.16994
817.120058	9.80392
817.137652	6.86275
817.155246	4.24837
817.172841	4.57516
817.190435	7.84314
817.208030	13.7255
817.225625	16.6667
817.243221	8.82353
817.260816	6.53595
817.278412	9.47712
817.296008	9.80392
817.313604	9.47712
817.331200	13.3987
817.348797	13.0719
817.366393	11.1111
817.383990	15.3595
817.401587	16.0131
817.419184	15.0327
817.436782	19.9346
817.454379	17.3203
817.471977	14.0523
817.489575	19.281
817.507173	14.3791
817.524771	10.7843
817.542370	10.1307
817.559969	13.7255
817.577567	13.3987
817.595166	15.0327
817.612766	13.3987
817.630365	10.7843
817.647965	6.20915
817.665565	8.16994
817.683165	15.3595
817.700765	13.3987
817.718365	10.7843
817.735966	11.1111
817.753567	8.82353
817.771168	8.82353
817.788769	16.9935
817.806370	14.3791
817.823972	10.1307
817.841574	8.49673
817.859175	7.18954
817.876778	9.80392
817.894380	12.4183
817.911982	10.7843
817.929585	15.0327
817.947188	12.0915
817.964791	7.84314
817.982394	7.84314
817.999998	6.53595
818.017601	8.49673
818.035205	10.7843
818.052809	11.4379
818.070413	12.4183
818.088018	15.3595
818.105622	12.7451
818.123227	6.86275
818.140832	7.84314
818.158437	5.55556
818.176043	6.53595
818.193648	10.1307
818.211254	5.22876
818.228860	6.86275
818.246466	13.0719
818.264072	10.1307
818.281679	11.4379
818.299285	8.16994
818.316892	7.51634
818.334499	12.0915
818.352106	14.3791
818.369714	9.47712
818.387321	13.3987
818.404929	12.4183
818.422537	14.3791
818.440145	18.9542
818.457754	17.3203
818.475362	8.49673
818.492971	7.51634
818.510580	12.4183
818.528189	16.9935
818.545798	18.6275
818.563408	15.0327
818.581018	11.4379
818.598627	11.7647
818.616238	9.47712
818.633848	12.4183
818.651458	16.0131
818.669069	11.7647
818.686680	7.18954
818.704291	13.0719
818.721902	15.0327
818.739513	12.0915
818.757125	6.53595
818.774737	5.88235
818.792349	5.22876
818.809961	3.59477
818.827573	1.96078
818.845186	5.55556
818.862798	6.20915
818.880411	7.18954
818.898024	9.47712
818.915638	10.1307
818.933251	5.88235
818.950865	3.92157
818.968479	8.16994
818.986093	11.4379
819.003707	6.86275
819.021321	6.86275
819.038936	6.86275
819.056551	8.16994
819.074166	7.51634
819.091781	5.55556
819.109396	9.15033
819.127012	11.4379
819.144628	5.22876
819.162244	3.92157
819.179860	7.18954
819.197476	4.90196
819.215093	4.57516
819.232709	5.22876
819.250326	7.84314
819.267943	6.53595
819.285561	10.1307
819.303178	11.1111
819.320796	10.4575
819.338414	6.53595
819.356032	5.55556
819.373650	13.0719
819.391268	21.5686
819.408887	21.5686
819.426506	16.6667
819.444125	13.0719
819.461744	13.0719
819.479363	12.7451
819.496983	10.7843
819.514602	11.1111
819.532222	11.4379
819.549842	15.6863
819.567463	13.3987
819.585083	12.4183
819.602704	9.47712
819.620325	17.3203
819.637946	22.8758
819.655567	14.3791
819.673188	10.7843
819.690810	9.47712
819.708432	7.51634
819.726054	9.80392
819.743676	9.47712
819.761299	10.7843
819.778921	8.49673
819.796544	9.15033
819.814167	6.53595
819.831790	12.7451
819.849413	17.6471
819.867037	9.80392
819.884661	6.20915
819.902284	11.4379
819.919909	13.3987
819.937533	15.0327
819.955157	11.4379
819.972782	4.57516
819.990407	7.18954
820.008032	7.84314
820.025657	6.86275
820.043282	8.16994
820.060908	7.84314
820.078534	6.20915
820.096160	6.86275
820.113786	9.47712
820.131412	11.1111
820.149039	5.55556
820.166666	6.53595
820.184293	9.15033
820.201920	10.7843
820.219547	14.3791
820.237175	14.7059
820.254802	15.3595
820.272430	13.7255
820.290058	12.7451
820.307686	12.4183
820.325315	10.1307
820.342943	10.1307
820.360572	17.6471
820.378201	18.6275
820.395831	22.2222
820.413460	20.2614
820.431090	22.2222
820.448719	27.1242
820.466349	23.8562
820.483979	20.915
820.501610	20.5882
820.519240	12.4183
820.536871	9.15033
820.554502	18.6275
820.572133	20.2614
820.589764	14.0523
820.607396	9.80392
820.625027	7.51634
820.642659	8.16994
820.660291	6.86275
820.677924	10.7843
820.695556	13.3987
820.713189	12.7451
820.730821	12.7451
820.748454	13.7255
820.766088	12.4183
820.783721	10.7843
820.801355	11.1111
820.818988	13.0719
820.836622	13.3987
820.854256	12.4183
820.871891	7.18954
820.889525	4.57516
820.907160	7.18954
820.924795	11.4379
820.942430	10.7843
820.960065	11.4379
820.977701	14.3791
820.995336	10.4575
821.012972	10.4575
821.030608	16.0131
821.048244	11.4379
821.065881	6.20915
821.083517	7.18954
821.101154	8.49673
821.118791	10.7843
821.136428	7.18954
821.154066	6.53595
821.171703	13.7255
821.189341	16.6667
821.206979	15.6863
821.224617	14.7059
821.242255	11.7647
821.259894	11.1111
821.277532	13.0719
821.295171	11.4379
821.312810	17.3203
821.330449	18.6275
821.348089	16.6667
821.365729	11.1111
821.383368	14.0523
821.401008	16.6667
821.418649	23.8562
821.436289	27.7778
821.453929	19.6078
821.471570	21.8954
821.489211	23.8562
821.506852	18.6275
821.524494	23.5294
821.542135	18.9542
821.559777	12.4183
821.577419	13.7255
821.595061	13.7255
821.612703	9.80392
821.630346	11.7647
821.647988	15.6863
821.665631	16.6667
821.683274	15.6863
821.700917	16.6667
821.718561	9.80392
821.736204	7.51634
821.753848	10.7843
821.771492	11.4379
821.789136	15.0327
821.806781	12.4183
821.824425	8.82353
821.842070	8.49673
821.859715	7.84314
821.877360	13.3987
821.895005	8.49673
821.912651	5.22876
821.930296	5.55556
821.947942	9.80392
821.965588	11.1111
821.983235	8.82353
822.000881	5.88235
822.018528	9.80392
822.036175	13.3987
822.053822	9.80392
822.071469	12.4183
822.089116	11.7647
822.106764	8.49673
822.124412	9.15033
822.142059	3.59477
822.159708	1.30719
822.177356	6.20915
822.195004	7.18954
822.212653	7.18954
822.230302	5.88235
822.247951	8.16994
822.265600	12.0915
822.283250	9.47712
822.300900	7.84314
822.318549	10.1307
822.336200	13.0719
822.353850	14.0523
822.371500	21.8954
822.389151	26.1438
822.406802	24.183
822.424453	22.549
822.442104	22.8758
822.459755	23.2026
822.477407	20.5882
822.495058	18.6275
822.512710	16.0131
822.530362	12.4183
822.548015	9.80392
822.565667	13.7255
822.583320	15.3595
822.600973	20.915
822.618626	22.2222
822.636279	21.2418
822.653933	14.3791
822.671586	10.4575
822.689240	10.4575
822.706894	18.3007
822.724548	12.4183
822.742203	4.24837
822.759857	5.88235
822.777512	4.90196
822.795167	8.82353
822.812822	20.2614
822.830478	20.5882
822.848133	12.7451
822.865789	8.16994
822.883445	11.7647
822.901101	11.7647
822.918757	8.82353
822.936414	1.96078
822.954070	6.86275
822.971727	9.80392
822.989384	9.47712
823.007041	10.7843
823.024699	9.80392
823.042357	8.16994
823.060014	4.57516
823.077672	8.49673
823.095331	11.4379
823.112989	11.4379
823.130647	11.7647
823.148306	11.4379
823.165965	11.4379
823.183624	12.4183
823.201284	6.20915
823.218943	8.49673
823.236603	14.7059
823.254263	18.9542
823.271923	16.3399
823.289583	12.0915
823.307244	11.7647
823.324904	12.7451
823.342565	13.0719
823.360226	11.1111
823.377887	14.7059
823.395549	17.3203
823.413210	22.8758
823.430872	25.4902
823.448534	41.1765
823.466196	47.7124
823.483859	44.1176
823.501521	32.3529
823.519184	22.8758
823.536847	20.2614
823.554510	18.6275
823.572173	17.9739
823.589837	19.6078
823.607500	22.549
823.625164	20.2614
823.642828	16.6667
823.660493	17.9739
823.678157	16.0131
823.695822	16.6667
823.713486	17.9739
823.731151	12.4183
823.748817	12.0915
823.766482	12.7451
823.784148	9.15033
823.801813	9.80392
823.819479	10.4575
823.837145	11.1111
823.854812	10.4575
823.872478	8.49673
823.890145	9.15033
823.907812	10.4575
823.925479	11.4379
823.943146	10.1307
823.960814	8.16994
823.978481	6.20915
823.996149	7.51634
824.013817	11.4379
824.031486	16.6667
824.049154	14.7059
824.066823	10.1307
824.084491	8.49673
824.102160	11.4379
824.119830	13.0719
824.137499	16.9935
824.155168	16.9935
824.172838	15.3595
824.190508	17.3203
824.208178	14.3791
824.225849	9.15033
824.243519	9.47712
824.261190	10.4575
824.278861	13.0719
824.296532	7.18954
824.314203	5.22876
824.331874	11.7647
824.349546	16.0131
824.367218	21.2418
824.384890	17.6471
824.402562	13.3987
824.420234	13.3987
824.437907	15.6863
824.455580	22.2222
824.473253	24.8366
824.490926	23.2026
824.508599	18.6275
824.526273	17.6471
824.543947	19.9346
824.561620	16.6667
824.579295	16.3399
824.596969	15.6863
824.614643	14.3791
824.632318	10.4575
824.649993	7.18954
824.667668	8.49673
824.685343	9.80392
824.703019	6.53595
824.720694	8.16994
824.738370	11.7647
824.756046	12.4183
824.773722	10.4575
824.791399	9.80392
824.809075	13.7255
824.826752	11.4379
824.844429	7.84314
824.862106	8.82353
824.879783	9.15033
824.897461	8.82353
824.915138	12.7451
824.932816	9.15033
824.950494	8.49673
824.968173	16.6667
824.985851	17.9739
825.003530	11.4379
825.021209	8.49673
825.038888	7.18954
825.056567	6.86275
825.074246	7.18954
825.091926	6.86275
825.109606	10.4575
825.127286	10.4575
825.144966	9.80392
825.162646	6.86275
825.180327	8.49673
825.198007	8.82353
825.215688	7.84314
825.233369	7.51634
825.251051	4.57516
825.268732	8.49673
825.286414	9.15033
825.304096	6.53595
825.321778	9.15033
825.339460	12.7451
825.357142	16.0131
825.374825	19.9346
825.392508	21.8954
825.410191	17.9739
825.427874	8.16994
825.445558	10.1307
825.463241	19.281
825.480925	23.5294
825.498609	17.9739
825.516293	17.3203
825.533977	14.3791
825.551662	17.3203
825.569346	16.0131
825.587031	18.3007
825.604716	15.3595
825.622402	7.51634
825.640087	6.53595
825.657773	9.15033
825.675459	13.7255
825.693145	14.7059
825.710831	10.4575
825.728517	13.3987
825.746204	15.0327
825.763891	15.0327
825.781578	14.3791
825.799265	10.7843
825.816952	13.0719
825.834640	9.15033
825.852328	11.7647
825.870016	10.7843
825.887704	16.0131
825.905392	11.1111
825.923080	8.16994
825.940769	10.4575
825.958458	8.49673
825.976147	5.88235
825.993836	7.18954
826.011526	8.82353
826.029215	9.80392
826.046905	8.49673
826.064595	12.7451
826.082285	14.3791
826.099976	16.9935
826.117666	16.0131
826.135357	17.3203
826.153048	15.6863
826.170739	9.47712
826.188431	8.49673
826.206122	11.7647
826.223814	14.7059
826.241506	14.3791
826.259198	10.1307
826.276890	9.80392
826.294583	9.15033
826.312275	9.15033
826.329968	12.7451
826.347661	14.7059
826.365354	11.1111
826.383048	12.0915
826.400741	11.4379
826.418435	16.9935
826.436129	18.6275
826.453823	14.3791
826.471518	13.7255
826.489212	20.2614
826.506907	23.2026
826.524602	16.9935
826.542297	19.281
826.559992	16.0131
826.577688	11.7647
826.595384	7.84314
826.613080	11.4379
826.630776	5.55556
826.648472	7.18954
826.666168	9.47712
826.683865	15.0327
826.701562	16.0131
826.719259	15.0327
826.736956	11.1111
826.754653	7.84314
826.772351	10.1307
826.790049	12.7451
826.807747	9.47712
826.825445	7.51634
826.843143	12.4183
826.860842	10.7843
826.878541	7.84314
826.896239	7.51634
826.913939	8.82353
826.931638	10.1307
826.949337	11.1111
826.967037	11.4379
826.984737	12.4183
827.002437	12.7451
827.020137	11.4379
827.037838	9.80392
827.055538	7.18954
827.073239	5.88235
827.090940	5.88235
827.108641	12.7451
827.126343	16.3399
827.144044	18.9542
827.161746	15.3595
827.179448	16.6667
827.197150	11.4379
827.214852	11.4379
827.232555	17.9739
827.250258	14.0523
827.267960	10.1307
827.285664	10.4575
827.303367	8.49673
827.321070	8.82353
827.338774	14.7059
827.356478	15.3595
827.374182	17.6471
827.391886	27.1242
827.409590	29.7386
827.427295	22.2222
827.445000	18.3007
827.462705	19.6078
827.480410	17.3203
827.498115	17.3203
827.515821	17.9739
827.533527	15.0327
827.551233	7.84314
827.568939	13.0719
827.586645	17.6471
827.604351	8.16994
827.622058	11.1111
827.639765	13.0719
827.657472	10.7843
827.675179	4.57516
827.692887	7.84314
827.710594	13.7255
827.728302	10.7843
827.746010	11.1111
827.763718	9.47712
827.781427	6.20915
827.799135	10.4575
827.816844	14.7059
827.834553	15.0327
827.852262	10.7843
827.869972	7.18954
827.887681	7.84314
827.905391	9.80392
827.923101	11.7647
827.940811	14.7059
827.958521	15.0327
827.976232	14.3791
827.993942	13.7255
828.011653	17.3203
828.029364	12.7451
828.047075	4.24837
828.064787	5.22876
828.082498	6.20915
828.100210	12.0915
828.117922	11.7647
828.135634	12.4183
828.153347	12.7451
828.171059	10.1307
828.188772	11.7647
828.206485	8.16994
828.224198	5.88235
828.241911	11.4379
828.259625	11.4379
828.277339	10.7843
828.295052	10.7843
828.312766	11.1111
828.330481	10.4575
828.348195	12.7451
828.365910	16.9935
828.383625	18.9542
828.401340	16.9935
828.419055	12.7451
828.436770	16.0131
828.454486	17.6471
828.472202	18.6275
828.489918	16.9935
828.507634	16.9935
828.525350	17.6471
828.543067	10.7843
828.560783	14.0523
828.578500	13.0719
828.596217	10.1307
828.613935	10.7843
828.631652	15.3595
828.649370	14.3791
828.667088	8.16994
828.684806	10.7843
828.702524	11.4379
828.720242	9.15033
828.737961	9.47712
828.755680	7.51634
828.773399	11.4379
828.791118	8.82353
828.808837	6.53595
828.826557	5.55556
828.844277	9.47712
828.861997	11.1111
828.879717	8.49673
828.897437	13.0719
828.915158	19.281
828.932878	13.0719
828.950599	11.7647
828.968320	8.49673
828.986042	7.84314
829.003763	10.4575
829.021485	6.53595
829.039206	7.84314
829.056928	12.4183
829.074651	8.49673
829.092373	5.22876
829.110096	10.4575
829.127818	7.51634
829.145541	4.57516
829.163265	8.16994
829.180988	10.7843
829.198712	9.80392
829.216435	13.3987
829.234159	11.7647
829.251883	7.51634
829.269608	4.90196
829.287332	9.15033
829.305057	10.7843
829.322782	9.15033
829.340507	9.15033
829.358232	11.1111
829.375957	17.9739
829.393683	19.9346
829.411409	19.281
829.429135	14.3791
829.446861	17.9739
829.464587	17.3203
829.482314	20.5882
829.500041	16.3399
829.517768	12.7451
829.535495	15.0327
829.553222	18.6275
829.570950	15.0327
829.588677	18.9542
829.606405	16.6667
829.624133	10.7843
829.641862	8.82353
829.659590	7.18954
829.677319	11.7647
829.695048	9.15033
829.712777	7.51634
829.730506	7.84314
829.748235	8.82353
829.765965	9.47712
829.783695	11.4379
829.801425	12.4183
829.819155	7.51634
829.836885	6.53595
829.854616	7.51634
829.872346	8.49673
829.890077	10.7843
829.907809	9.15033
829.925540	8.16994
829.943271	8.82353
829.961003	11.4379
829.978735	11.1111
829.996467	5.88235
830.014199	3.59477
830.031932	5.22876
830.049664	8.82353
830.067397	9.47712
830.085130	5.22876
830.102863	9.47712
830.120597	13.0719
830.138330	12.0915
830.156064	7.84314
830.173798	11.1111
830.191532	8.16994
830.209267	6.53595
830.227001	8.49673
830.244736	10.1307
830.262471	8.82353
830.280206	7.18954
830.297941	10.4575
830.315677	11.1111
830.333412	17.9739
830.351148	22.8758
830.368884	25.1634
830.386620	21.8954
830.404357	17.9739
830.422093	21.5686
830.439830	24.183
830.457567	20.5882
830.475304	11.4379
830.493042	12.0915
830.510779	17.6471
830.528517	18.6275
830.546255	16.3399
830.563993	11.7647
830.581731	14.0523
830.599470	11.1111
830.617209	9.47712
830.634948	9.47712
830.652687	10.7843
830.670426	11.1111
830.688165	11.4379
830.705905	15.6863
830.723645	16.3399
830.741385	13.0719
830.759125	13.7255
830.776865	11.1111
830.794606	14.7059
830.812347	11.4379
830.830088	9.80392
830.847829	7.51634
830.865570	12.7451
830.883312	17.6471
830.901054	12.7451
830.918795	6.20915
830.936538	10.4575
830.954280	10.7843
830.972022	8.82353
830.989765	5.22876
831.007508	7.84314
831.025251	14.0523
831.042994	10.1307
831.060738	2.28758
831.078481	3.26797
831.096225	9.47712
831.113969	12.4183
831.131713	8.82353
831.149458	15.3595
831.167202	12.0915
831.184947	7.51634
831.202692	6.53595
831.220437	5.88235
831.238182	3.59477
831.255928	9.15033
831.273674	9.47712
831.291419	11.1111
831.309166	10.4575
831.326912	7.18954
831.344658	10.7843
831.362405	16.6667
831.380152	22.8758
831.397899	25.1634
831.415646	19.9346
831.433393	13.3987
831.451141	11.1111
831.468889	12.0915
831.486637	17.6471
831.504385	22.8758
831.522133	26.7974
831.539882	15.0327
831.557631	15.3595
831.575380	18.6275
831.593129	16.0131
831.610878	17.3203
831.628627	15.0327
831.646377	21.8954
831.664127	20.2614
831.681877	10.7843
831.699627	10.7843
831.717378	11.4379
831.735128	13.0719
831.752879	11.1111
831.770630	10.4575
831.788381	7.84314
831.806133	7.51634
831.823884	12.7451
831.841636	11.7647
831.859388	7.18954
831.877140	2.61438
831.894893	2.28758
831.912645	3.59477
831.930398	7.18954
831.948151	14.3791
831.965904	11.7647
831.983657	9.15033
832.001411	4.90196
832.019164	4.90196
832.036918	6.20915
832.054672	4.90196
832.072426	3.92157
832.090181	7.18954
832.107935	8.82353
832.125690	11.7647
832.143445	11.7647
832.161200	8.49673
832.178956	7.18954
832.196711	7.51634
832.214467	7.51634
832.232223	11.4379
832.249979	14.3791
832.267735	12.0915
832.285492	10.7843
832.303249	12.0915
832.321005	12.7451
832.338763	15.6863
832.356520	14.3791
832.374277	15.3595
832.392035	17.6471
832.409793	19.6078
832.427551	13.0719
832.445309	16.9935
832.463067	14.3791
832.480826	8.49673
832.498585	7.18954
832.516344	9.15033
832.534103	9.47712
832.551862	7.18954
832.569622	6.53595
832.587381	9.80392
832.605141	13.3987
832.622901	12.4183
832.640662	12.4183
832.658422	14.0523
832.676183	17.6471
832.693944	14.0523
832.711705	8.82353
832.729466	11.7647
832.747227	11.7647
832.764989	10.7843
832.782751	3.59477
832.800513	5.22876
832.818275	6.53595
832.836037	9.15033
832.853800	14.7059
832.871563	16.0131
832.889326	11.7647
832.907089	8.16994
832.924852	8.16994
832.942616	13.7255
832.960379	14.3791
832.978143	7.84314
832.995907	10.1307
833.013672	12.4183
833.031436	6.53595
833.049201	5.55556
833.066966	5.22876
833.084731	6.20915
833.102496	14.0523
833.120261	15.3595
833.138027	13.3987
833.155793	6.53595
833.173559	3.92157
833.191325	10.4575
833.209091	16.6667
833.226858	11.1111
833.244624	6.53595
833.262391	10.4575
833.280158	8.82353
833.297926	9.47712
833.315693	16.6667
833.333461	11.7647
833.351229	9.15033
833.368997	14.7059
833.386765	14.0523
833.404533	15.0327
833.422302	12.0915
833.440071	15.3595
833.457840	12.7451
833.475609	16.9935
833.493379	13.0719
833.511148	9.15033
833.528918	10.1307
833.546688	9.47712
833.564458	9.80392
833.582228	10.4575
833.599999	8.82353
833.617770	4.57516
833.635540	8.82353
833.653312	15.6863
833.671083	13.3987
833.688854	12.4183
833.706626	7.84314
833.724398	9.47712
833.742170	11.7647
833.759942	12.0915
833.777714	7.51634
833.795487	8.82353
833.813260	9.15033
833.831033	10.4575
833.848806	8.49673
833.866579	8.82353
833.884353	11.1111
833.902127	8.82353
833.919901	7.18954
833.937675	9.47712
833.955449	12.0915
833.973224	13.7255
833.990998	8.82353
834.008773	10.4575
834.026548	10.7843
834.044323	11.7647
834.062099	13.3987
834.079874	14.0523
834.097650	12.7451
834.115426	6.53595
834.133203	4.90196
834.150979	8.82353
834.168756	6.86275
834.186532	8.49673
834.204309	9.15033
834.222086	10.4575
834.239864	12.4183
834.257641	9.15033
834.275419	3.59477
834.293197	10.1307
834.310975	16.6667
834.328753	14.7059
834.346532	12.0915
834.364310	17.3203
834.382089	12.0915
834.399868	11.4379
834.417648	8.16994
834.435427	9.80392
834.453207	10.1307
834.470986	11.4379
834.488766	10.7843
834.506547	9.80392
834.524327	10.1307
834.542108	9.47712
834.559888	8.82353
834.577669	11.7647
834.595450	16.3399
834.613232	20.5882
834.631013	18.3007
834.648795	13.7255
834.666577	13.7255
834.684359	18.6275
834.702141	16.3399
834.719924	7.51634
834.737706	3.59477
834.755489	9.15033
834.773272	8.82353
834.791055	11.4379
834.808839	16.0131
834.826622	12.4183
834.844406	12.4183
834.862190	10.4575
834.879974	4.57516
834.897759	3.59477
834.915543	6.20915
834.933328	10.4575
834.951113	12.4183
834.968898	10.4575
834.986683	8.49673
835.004469	5.88235
835.022254	5.22876
835.040040	6.53595
835.057826	6.20915
835.075612	5.88235
835.093399	10.7843
835.111185	14.3791
835.128972	11.1111
[truncated: 111,929 more rows]
