# Supplementary material for: Identification and tentative removal of collagen glue in Palaeolithic worked bone objects: implications for ZooMS and radiocarbon dating
Source: Sci Rep. 2023 Dec 13;13:22119. doi: 10.1038/s41598-023-49242-7 (PMC10719399; doi:10.1038/s41598-023-49242-7)
Supplement: Supplementary file 2 — Supplementary Information 2. [file 41598_2023_49242_MOESM2_ESM.zip › maldi raw files/MUSE20026.49_rc clean_3.txt]

799.950297	10.1307
799.967706	7.84314
799.985114	8.16994
800.002523	7.51634
800.019932	9.47712
800.037341	14.3791
800.054750	9.80392
800.072159	7.18954
800.089569	8.16994
800.106979	7.84314
800.124389	11.4379
800.141799	17.3203
800.159210	11.1111
800.176620	6.20915
800.194031	9.47712
800.211442	14.0523
800.228853	20.915
800.246264	23.5294
800.263676	15.0327
800.281088	15.0327
800.298499	15.0327
800.315912	21.2418
800.333324	17.9739
800.350736	18.9542
800.368149	17.9739
800.385562	16.0131
800.402975	17.9739
800.420388	18.3007
800.437801	24.183
800.455215	28.7582
800.472629	26.7974
800.490043	20.915
800.507457	16.3399
800.524871	13.0719
800.542286	13.7255
800.559701	14.3791
800.577116	11.7647
800.594531	8.82353
800.611946	14.0523
800.629362	14.3791
800.646777	14.3791
800.664193	16.3399
800.681609	23.2026
800.699025	21.2418
800.716442	18.9542
800.733859	11.4379
800.751275	5.55556
800.768692	9.47712
800.786110	11.1111
800.803527	9.47712
800.820945	11.1111
800.838362	14.0523
800.855780	10.1307
800.873198	7.18954
800.890617	6.86275
800.908035	10.1307
800.925454	15.3595
800.942873	10.7843
800.960292	9.80392
800.977711	12.4183
800.995131	14.3791
801.012550	13.7255
801.029970	9.80392
801.047390	3.59477
801.064811	5.55556
801.082231	9.47712
801.099652	16.3399
801.117072	12.0915
801.134493	7.51634
801.151915	15.0327
801.169336	16.3399
801.186758	16.0131
801.204179	13.3987
801.221601	14.0523
801.239023	13.7255
801.256446	16.9935
801.273868	15.6863
801.291291	8.49673
801.308714	13.0719
801.326137	18.9542
801.343560	19.281
801.360984	21.5686
801.378407	16.0131
801.395831	14.0523
801.413255	20.5882
801.430679	19.9346
801.448104	14.0523
801.465528	15.0327
801.482953	13.0719
801.500378	10.1307
801.517803	15.6863
801.535229	19.281
801.552654	14.7059
801.570080	13.3987
801.587506	14.0523
801.604932	12.4183
801.622358	11.4379
801.639785	13.3987
801.657211	9.80392
801.674638	7.18954
801.692065	9.47712
801.709493	11.1111
801.726920	8.49673
801.744348	6.20915
801.761775	6.20915
801.779203	10.1307
801.796632	10.1307
801.814060	9.80392
801.831489	7.18954
801.848917	9.47712
801.866346	10.7843
801.883775	9.47712
801.901205	9.47712
801.918634	9.15033
801.936064	11.7647
801.953494	7.51634
801.970924	1.63399
801.988354	2.28758
802.005785	4.90196
802.023215	10.4575
802.040646	11.7647
802.058077	15.0327
802.075508	16.3399
802.092940	14.7059
802.110371	11.4379
802.127803	14.0523
802.145235	12.0915
802.162667	11.1111
802.180100	3.59477
802.197532	2.28758
802.214965	2.94118
802.232398	6.53595
802.249831	9.80392
802.267264	6.20915
802.284698	6.86275
802.302132	10.7843
802.319565	9.80392
802.337000	14.0523
802.354434	17.3203
802.371868	15.6863
802.389303	24.5098
802.406738	31.0458
802.424173	31.0458
802.441608	22.8758
802.459043	24.8366
802.476479	22.549
802.493915	14.7059
802.511351	13.3987
802.528787	16.3399
802.546223	17.6471
802.563660	9.80392
802.581096	3.92157
802.598533	6.53595
802.615970	9.47712
802.633408	10.7843
802.650845	11.4379
802.668283	7.84314
802.685721	4.57516
802.703159	8.49673
802.720597	7.84314
802.738035	6.20915
802.755474	8.49673
802.772913	12.0915
802.790352	13.3987
802.807791	14.0523
802.825230	14.3791
802.842670	12.0915
802.860110	11.1111
802.877550	14.3791
802.894990	13.0719
802.912430	6.86275
802.929870	7.51634
802.947311	14.0523
802.964752	18.6275
802.982193	19.6078
802.999634	14.7059
803.017076	10.1307
803.034517	8.16994
803.051959	9.15033
803.069401	7.51634
803.086844	7.18954
803.104286	9.15033
803.121729	9.80392
803.139171	11.7647
803.156614	9.47712
803.174057	16.9935
803.191501	16.9935
803.208944	9.47712
803.226388	6.20915
803.243832	8.49673
803.261276	9.15033
803.278720	14.0523
803.296165	17.6471
803.313609	18.3007
803.331054	15.3595
803.348499	12.7451
803.365945	14.3791
803.383390	16.9935
803.400836	15.3595
803.418282	16.0131
803.435728	19.281
803.453174	21.5686
803.470620	21.5686
803.488067	25.4902
803.505513	25.4902
803.522960	21.5686
803.540407	17.3203
803.557855	19.6078
803.575302	18.6275
803.592750	9.15033
803.610198	7.51634
803.627646	10.7843
803.645094	11.4379
803.662543	8.16994
803.679991	6.53595
803.697440	9.15033
803.714889	7.18954
803.732338	9.47712
803.749788	10.4575
803.767237	8.16994
803.784687	7.84314
803.802137	8.49673
803.819587	7.51634
803.837038	5.55556
803.854488	9.47712
803.871939	13.0719
803.889390	17.6471
803.906841	16.3399
803.924292	5.22876
803.941744	4.90196
803.959196	5.88235
803.976647	13.7255
803.994099	13.3987
804.011552	16.3399
804.029004	20.5882
804.046457	22.549
804.063910	18.6275
804.081363	16.6667
804.098816	14.7059
804.116269	14.7059
804.133723	10.1307
804.151177	2.94118
804.168631	5.22876
804.186085	5.88235
804.203539	7.84314
804.220994	12.0915
804.238448	14.0523
804.255903	6.20915
804.273358	10.1307
804.290814	14.0523
804.308269	19.281
804.325725	19.9346
804.343180	16.0131
804.360637	18.9542
804.378093	17.9739
804.395549	15.0327
804.413006	10.7843
804.430463	17.9739
804.447920	21.8954
804.465377	22.8758
804.482834	14.0523
804.500292	15.0327
804.517749	16.6667
804.535207	16.6667
804.552665	8.82353
804.570124	4.90196
804.587582	9.80392
804.605041	23.5294
804.622500	22.549
804.639959	14.3791
804.657418	11.4379
804.674878	12.0915
804.692337	13.7255
804.709797	12.7451
804.727257	13.7255
804.744717	8.82353
804.762178	9.47712
804.779638	6.53595
804.797099	11.4379
804.814560	14.7059
804.832021	14.7059
804.849483	13.0719
804.866944	10.7843
804.884406	10.7843
804.901868	6.53595
804.919330	6.53595
804.936792	8.82353
804.954255	8.82353
804.971717	6.53595
804.989180	5.55556
805.006643	9.80392
805.024106	10.7843
805.041570	5.22876
805.059033	9.47712
805.076497	10.1307
805.093961	10.4575
805.111425	14.0523
805.128890	11.4379
805.146354	14.0523
805.163819	9.47712
805.181284	6.53595
805.198749	4.57516
805.216214	6.53595
805.233680	12.7451
805.251146	14.3791
805.268612	11.7647
805.286078	12.7451
805.303544	9.15033
805.321010	11.4379
805.338477	11.7647
805.355944	9.80392
805.373411	15.3595
805.390878	13.0719
805.408346	16.0131
805.425813	26.7974
805.443281	32.6797
805.460749	28.4314
805.478217	29.085
805.495685	27.7778
805.513154	18.3007
805.530623	23.8562
805.548092	23.5294
805.565561	17.3203
805.583030	17.6471
805.600499	13.7255
805.617969	10.1307
805.635439	9.80392
805.652909	10.4575
805.670379	12.0915
805.687850	16.0131
805.705320	14.3791
805.722791	13.0719
805.740262	9.15033
805.757733	9.47712
805.775205	13.3987
805.792676	15.6863
805.810148	11.7647
805.827620	8.82353
805.845092	10.4575
805.862565	9.47712
805.880037	10.4575
805.897510	16.6667
805.914983	12.4183
805.932456	7.84314
805.949929	11.4379
805.967402	13.7255
805.984876	9.80392
806.002350	8.49673
806.019824	5.22876
806.037298	14.0523
806.054773	18.3007
806.072247	14.0523
806.089722	11.7647
806.107197	6.86275
806.124672	12.7451
806.142148	11.1111
806.159623	10.7843
806.177099	16.6667
806.194575	17.6471
806.212051	14.7059
806.229527	11.4379
806.247004	9.15033
806.264480	11.4379
806.281957	13.3987
806.299434	13.0719
806.316912	14.0523
806.334389	13.3987
806.351867	15.6863
806.369345	19.9346
806.386823	18.3007
806.404301	12.4183
806.421779	16.0131
806.439258	23.2026
806.456736	28.7582
806.474215	28.7582
806.491695	22.549
806.509174	19.9346
806.526653	19.6078
806.544133	19.281
806.561613	23.8562
806.579093	21.8954
806.596573	20.915
806.614054	16.3399
806.631535	15.3595
806.649015	11.7647
806.666496	9.80392
806.683978	15.0327
806.701459	15.3595
806.718941	9.80392
806.736423	7.84314
806.753905	10.7843
806.771387	18.3007
806.788869	12.4183
806.806352	8.16994
806.823834	7.84314
806.841317	7.18954
806.858800	5.55556
806.876284	9.15033
806.893767	7.18954
806.911251	5.88235
806.928735	8.16994
806.946219	11.7647
806.963703	12.0915
806.981188	10.7843
806.998672	10.4575
807.016157	12.7451
807.033642	18.9542
807.051127	17.9739
807.068613	12.7451
807.086098	13.0719
807.103584	17.6471
807.121070	17.3203
807.138556	14.7059
807.156043	12.7451
807.173529	10.1307
807.191016	8.16994
807.208503	12.0915
807.225990	21.5686
807.243477	23.5294
807.260965	24.8366
807.278452	19.281
807.295940	12.4183
807.313428	17.9739
807.330917	21.5686
807.348405	18.9542
807.365894	17.6471
807.383382	17.9739
807.400871	21.5686
807.418361	26.1438
807.435850	24.8366
807.453340	22.8758
807.470829	17.9739
807.488319	15.3595
807.505809	15.3595
807.523300	16.6667
807.540790	18.9542
807.558281	15.0327
807.575772	17.6471
807.593263	14.0523
807.610754	13.0719
807.628246	11.1111
807.645737	14.7059
807.663229	16.3399
807.680721	13.0719
807.698213	13.0719
807.715706	13.0719
807.733198	9.47712
807.750691	3.26797
807.768184	5.22876
807.785677	9.47712
807.803171	9.15033
807.820664	10.4575
807.838158	8.82353
807.855652	7.18954
807.873146	6.86275
807.890640	11.7647
807.908135	15.0327
807.925629	14.3791
807.943124	11.7647
807.960619	7.84314
807.978115	7.84314
807.995610	6.86275
808.013106	9.80392
808.030602	9.15033
808.048098	8.49673
808.065594	5.22876
808.083090	4.24837
808.100587	9.47712
808.118083	13.7255
808.135580	13.7255
808.153078	11.4379
808.170575	8.82353
808.188072	4.24837
808.205570	7.84314
808.223068	11.7647
808.240566	18.6275
808.258064	16.9935
808.275563	18.6275
808.293062	19.9346
808.310560	20.2614
808.328059	18.9542
808.345559	25.4902
808.363058	27.7778
808.380558	24.183
808.398058	25.1634
808.415558	23.2026
808.433058	14.3791
808.450558	11.1111
808.468059	16.3399
808.485559	22.8758
808.503060	18.9542
808.520561	15.0327
808.538063	12.7451
808.555564	10.4575
808.573066	14.0523
808.590568	13.7255
808.608070	10.7843
808.625572	11.4379
808.643075	12.7451
808.660577	14.3791
808.678080	8.82353
808.695583	7.51634
808.713086	10.4575
808.730590	10.1307
808.748093	7.18954
808.765597	9.47712
808.783101	4.90196
808.800605	3.59477
808.818109	4.57516
808.835614	5.88235
808.853119	6.86275
808.870624	10.7843
808.888129	10.4575
808.905634	9.15033
808.923140	7.84314
808.940645	6.86275
808.958151	8.82353
808.975657	6.86275
808.993163	3.59477
809.010670	7.84314
809.028176	7.51634
809.045683	9.80392
809.063190	12.0915
809.080697	10.4575
809.098205	13.0719
809.115712	15.0327
809.133220	11.7647
809.150728	13.3987
809.168236	9.15033
809.185744	11.1111
809.203253	12.4183
809.220762	19.6078
809.238271	19.281
809.255780	14.0523
809.273289	7.51634
809.290798	13.7255
809.308308	19.6078
809.325818	16.0131
809.343328	16.3399
809.360838	20.2614
809.378349	22.8758
809.395859	17.9739
809.413370	17.3203
809.430881	16.3399
809.448392	15.0327
809.465903	18.9542
809.483415	24.183
809.500927	27.1242
809.518439	23.2026
809.535951	16.6667
809.553463	16.3399
809.570975	14.0523
809.588488	13.0719
809.606001	19.6078
809.623514	20.915
809.641027	18.3007
809.658541	14.7059
809.676054	13.0719
809.693568	9.15033
809.711082	7.51634
809.728596	11.7647
809.746111	12.4183
809.763625	12.7451
809.781140	10.7843
809.798655	9.15033
809.816170	7.84314
809.833686	8.16994
809.851201	14.0523
809.868717	20.5882
809.886233	19.9346
809.903749	12.4183
809.921265	12.0915
809.938782	13.3987
809.956298	12.4183
809.973815	9.15033
809.991332	9.15033
810.008849	14.3791
810.026367	16.3399
810.043884	10.7843
810.061402	4.57516
810.078920	8.49673
810.096438	10.4575
810.113957	6.86275
810.131475	9.47712
810.148994	8.16994
810.166513	13.0719
810.184032	14.0523
810.201551	13.3987
810.219071	13.3987
810.236590	14.0523
810.254110	11.1111
810.271630	8.16994
810.289151	8.49673
810.306671	8.16994
810.324192	9.47712
810.341713	16.3399
810.359234	17.6471
810.376755	21.5686
810.394276	22.8758
810.411798	21.8954
810.429320	21.5686
810.446841	19.9346
810.464364	17.3203
810.481886	18.9542
810.499408	22.2222
810.516931	20.2614
810.534454	15.3595
810.551977	19.9346
810.569501	21.2418
810.587024	15.3595
810.604548	10.4575
810.622072	11.1111
810.639596	10.4575
810.657120	12.7451
810.674644	11.4379
810.692169	16.3399
810.709694	18.9542
810.727219	16.0131
810.744744	11.4379
810.762269	9.15033
810.779795	10.1307
810.797320	11.4379
810.814846	10.1307
810.832373	8.49673
810.849899	5.22876
810.867425	7.84314
810.884952	7.51634
810.902479	8.16994
810.920006	7.84314
810.937533	12.0915
810.955061	12.0915
810.972588	7.51634
810.990116	6.86275
811.007644	12.4183
811.025172	11.4379
811.042701	7.51634
811.060229	6.53595
811.077758	6.86275
811.095287	11.1111
811.112816	15.3595
811.130346	16.3399
811.147875	8.16994
811.165405	7.18954
811.182935	6.86275
811.200465	8.49673
811.217995	11.1111
811.235526	9.80392
811.253056	10.1307
811.270587	10.4575
811.288118	13.0719
811.305650	10.7843
811.323181	9.80392
811.340713	9.15033
811.358244	11.4379
811.375776	17.6471
811.393309	22.549
811.410841	18.9542
811.428374	21.2418
811.445906	21.5686
811.463439	18.3007
811.480972	20.2614
811.498506	24.8366
811.516039	19.281
811.533573	22.8758
811.551107	28.4314
811.568641	26.4706
811.586175	15.6863
811.603710	12.7451
811.621244	8.16994
811.638779	7.84314
811.656314	12.0915
811.673849	13.7255
811.691385	14.7059
811.708921	12.7451
811.726456	15.3595
811.743992	15.3595
811.761528	18.3007
811.779065	13.3987
811.796601	12.4183
811.814138	15.6863
811.831675	17.3203
811.849212	13.3987
811.866749	13.7255
811.884287	12.4183
811.901825	7.84314
811.919362	9.47712
811.936901	13.7255
811.954439	10.1307
811.971977	13.3987
811.989516	14.0523
812.007055	11.1111
812.024594	11.4379
812.042133	8.49673
812.059672	3.92157
812.077212	9.80392
812.094752	15.6863
812.112292	20.2614
812.129832	16.9935
812.147372	14.7059
812.164913	9.15033
812.182453	9.47712
812.199994	15.6863
812.217535	16.6667
812.235077	17.3203
812.252618	23.8562
812.270160	15.6863
812.287702	8.16994
812.305244	12.7451
812.322786	20.2614
812.340328	19.9346
812.357871	16.6667
812.375414	17.3203
812.392957	20.915
812.410500	26.1438
812.428043	23.5294
812.445587	25.4902
812.463131	22.549
812.480674	11.1111
812.498219	16.0131
812.515763	14.7059
812.533307	12.7451
812.550852	13.7255
812.568397	12.7451
812.585942	18.3007
812.603487	22.2222
812.621033	20.2614
812.638578	11.7647
812.656124	7.18954
812.673670	8.16994
812.691216	10.1307
812.708763	8.82353
812.726309	6.20915
812.743856	7.18954
812.761403	6.53595
812.778950	5.88235
812.796498	10.7843
812.814045	9.47712
812.831593	9.15033
812.849141	11.7647
812.866689	12.4183
812.884237	10.1307
812.901786	10.7843
812.919334	10.7843
812.936883	4.90196
812.954432	7.51634
812.971982	8.82353
812.989531	5.55556
813.007081	5.22876
813.024630	7.18954
813.042180	8.49673
813.059731	8.49673
813.077281	11.1111
813.094832	14.7059
813.112382	11.4379
813.129933	8.82353
813.147484	12.0915
813.165036	16.3399
813.182587	12.4183
813.200139	9.15033
813.217691	13.7255
813.235243	17.3203
813.252795	14.7059
813.270348	12.7451
813.287900	15.6863
813.305453	15.3595
813.323006	17.6471
813.340559	17.6471
813.358113	19.281
813.375666	23.8562
813.393220	26.1438
813.410774	24.183
813.428328	23.5294
813.445883	19.9346
813.463437	16.3399
813.480992	16.3399
813.498547	26.1438
813.516102	27.451
813.533657	22.2222
813.551213	16.6667
813.568768	16.0131
813.586324	14.3791
813.603880	8.16994
813.621437	9.47712
813.638993	12.0915
813.656550	13.7255
813.674106	9.47712
813.691663	9.47712
813.709221	11.4379
813.726778	5.55556
813.744336	5.55556
813.761893	8.16994
813.779451	10.1307
813.797009	7.51634
813.814568	6.86275
813.832126	4.57516
813.849685	6.86275
813.867244	9.80392
813.884803	13.3987
813.902362	17.3203
813.919922	14.3791
813.937481	12.0915
813.955041	12.7451
813.972601	13.3987
813.990162	14.7059
814.007722	11.4379
814.025283	13.0719
814.042843	17.3203
814.060404	16.0131
814.077966	9.47712
814.095527	8.82353
814.113088	10.4575
814.130650	10.7843
814.148212	13.0719
814.165774	9.15033
814.183337	7.18954
814.200899	12.7451
814.218462	16.6667
814.236025	12.7451
814.253588	11.1111
814.271151	10.4575
814.288714	10.7843
814.306278	10.1307
814.323842	12.7451
814.341406	21.8954
814.358970	26.7974
814.376534	27.7778
814.394099	23.8562
814.411664	23.2026
814.429229	20.2614
814.446794	12.0915
814.464359	13.0719
814.481925	17.6471
814.499490	19.281
814.517056	13.7255
814.534623	13.0719
814.552189	12.7451
814.569755	10.7843
814.587322	12.0915
814.604889	9.80392
814.622456	6.86275
814.640023	11.4379
814.657590	14.0523
814.675158	14.3791
814.692726	14.7059
814.710294	12.0915
814.727862	11.1111
814.745430	15.6863
814.762999	22.8758
814.780568	17.3203
814.798137	9.15033
814.815706	8.49673
814.833275	5.88235
814.850845	6.86275
814.868414	12.4183
814.885984	14.0523
814.903554	8.49673
814.921125	8.82353
814.938695	14.3791
814.956266	12.4183
814.973837	6.86275
814.991408	11.4379
815.008979	13.3987
815.026550	7.84314
815.044122	8.16994
815.061694	13.0719
815.079266	14.3791
815.096838	8.16994
815.114410	6.53595
815.131983	8.49673
815.149555	11.1111
815.167128	14.0523
815.184701	19.281
815.202275	16.9935
815.219848	9.80392
815.237422	10.4575
815.254996	12.4183
815.272570	12.7451
815.290144	11.4379
815.307718	7.18954
815.325293	10.7843
815.342868	19.6078
815.360443	20.915
815.378018	22.8758
815.395593	16.3399
815.413169	13.0719
815.430745	19.9346
815.448321	20.2614
815.465897	15.3595
815.483473	20.915
815.501050	25.817
815.518626	19.6078
815.536203	10.1307
815.553780	14.3791
815.571358	12.4183
815.588935	12.0915
815.606513	16.3399
815.624091	17.3203
815.641669	16.0131
815.659247	13.3987
815.676825	8.82353
815.694404	8.16994
815.711983	11.1111
815.729562	14.7059
815.747141	10.4575
815.764720	5.55556
815.782300	5.88235
815.799879	10.1307
815.817459	15.6863
815.835039	13.0719
815.852620	12.0915
815.870200	13.3987
815.887781	9.80392
815.905362	12.7451
815.922943	16.3399
815.940524	16.0131
815.958106	12.7451
815.975687	12.0915
815.993269	6.86275
816.010851	7.84314
816.028433	9.47712
816.046016	9.15033
816.063598	10.4575
816.081181	7.84314
816.098764	4.90196
816.116347	9.80392
816.133930	12.4183
816.151514	11.4379
816.169098	12.4183
816.186682	9.47712
816.204266	11.7647
816.221850	9.47712
816.239434	5.22876
816.257019	8.49673
816.274604	14.0523
816.292189	14.0523
816.309774	12.0915
816.327360	9.80392
816.344945	15.0327
816.362531	16.6667
816.380117	17.6471
816.397703	17.6471
816.415290	22.8758
816.432876	30.0654
816.450463	28.7582
816.468050	18.9542
816.485637	15.0327
816.503224	20.5882
816.520812	18.3007
816.538399	13.0719
816.555987	10.7843
816.573575	9.80392
816.591164	9.15033
816.608752	4.90196
816.626341	9.80392
816.643930	13.3987
816.661519	11.1111
816.679108	12.0915
816.696697	16.3399
816.714287	16.3399
816.731877	15.0327
816.749467	13.3987
816.767057	10.4575
816.784647	13.3987
816.802238	19.281
816.819828	16.3399
816.837419	14.0523
816.855010	10.1307
816.872602	8.49673
816.890193	14.0523
816.907785	13.3987
816.925377	9.47712
816.942969	8.16994
816.960561	9.15033
816.978153	13.0719
816.995746	13.3987
817.013339	7.18954
817.030932	8.16994
817.048525	11.1111
817.066118	9.15033
817.083712	10.1307
817.101306	14.3791
817.118900	16.0131
817.136494	11.7647
817.154088	8.16994
817.171683	10.4575
817.189277	8.16994
817.206872	9.80392
817.224467	8.82353
817.242063	10.4575
817.259658	16.3399
817.277254	15.6863
817.294850	10.4575
817.312446	11.4379
817.330042	14.7059
817.347638	12.0915
817.365235	9.80392
817.382832	11.4379
817.400429	19.6078
817.418026	19.6078
817.435623	13.3987
817.453221	10.1307
817.470818	12.4183
817.488416	14.3791
817.506014	14.0523
817.523613	12.7451
817.541211	12.0915
817.558810	15.6863
817.576409	16.9935
817.594008	18.6275
817.611607	16.0131
817.629206	9.47712
817.646806	11.1111
817.664406	12.4183
817.682006	11.1111
817.699606	6.20915
817.717206	5.55556
817.734807	6.86275
817.752408	8.16994
817.770009	11.4379
817.787610	13.0719
817.805211	15.6863
817.822813	10.7843
817.840414	4.90196
817.858016	8.16994
817.875618	10.4575
817.893221	9.47712
817.910823	7.51634
817.928426	4.90196
817.946029	5.88235
817.963632	6.53595
817.981235	6.20915
817.998838	4.90196
818.016442	5.55556
818.034046	9.15033
818.051650	9.80392
818.069254	13.0719
818.086858	12.0915
818.104463	15.6863
818.122068	16.3399
818.139673	13.0719
818.157278	7.18954
818.174883	6.86275
818.192489	6.86275
818.210094	9.80392
818.227700	7.18954
818.245306	5.88235
818.262912	6.86275
818.280519	10.1307
818.298125	7.18954
818.315732	10.1307
818.333339	12.0915
818.350947	16.0131
818.368554	17.9739
818.386162	13.0719
818.403769	12.7451
818.421377	17.6471
818.438985	16.6667
818.456594	14.3791
818.474202	15.0327
818.491811	12.4183
818.509420	14.0523
818.527029	16.6667
818.544638	14.0523
818.562248	11.7647
818.579857	14.7059
818.597467	15.6863
818.615077	14.7059
818.632688	9.47712
818.650298	9.47712
818.667909	9.15033
818.685519	11.1111
818.703130	8.49673
818.720742	5.88235
818.738353	5.55556
818.755965	7.18954
818.773576	6.86275
818.791188	4.90196
818.808800	8.16994
818.826413	12.4183
818.844025	10.1307
818.861638	8.16994
818.879251	8.82353
818.896864	7.18954
818.914477	5.88235
818.932091	7.84314
818.949704	10.7843
818.967318	9.15033
818.984932	17.3203
819.002546	17.9739
819.020161	9.80392
819.037775	8.82353
819.055390	9.47712
819.073005	10.1307
819.090620	10.1307
819.108236	7.51634
819.125851	7.84314
819.143467	5.55556
819.161083	9.47712
819.178699	12.7451
819.196315	12.7451
819.213932	10.1307
819.231548	8.16994
819.249165	9.15033
819.266782	12.7451
819.284400	9.47712
819.302017	12.4183
819.319635	14.7059
819.337252	10.4575
819.354870	7.18954
819.372489	8.82353
819.390107	15.0327
819.407726	16.0131
819.425344	19.281
819.442963	22.2222
819.460582	21.2418
819.478202	22.2222
819.495821	19.6078
819.513441	12.7451
819.531061	8.82353
819.548681	10.7843
819.566301	11.1111
819.583922	19.281
819.601542	16.6667
819.619163	15.0327
819.636784	14.7059
819.654405	12.4183
819.672027	7.84314
819.689648	6.86275
819.707270	8.82353
819.724892	8.49673
819.742514	10.1307
819.760137	12.7451
819.777759	11.7647
819.795382	13.7255
819.813005	10.7843
819.830628	10.4575
819.848251	11.4379
819.865875	9.80392
819.883499	6.86275
819.901122	4.90196
819.918746	4.90196
819.936371	6.86275
819.953995	5.88235
819.971620	6.53595
819.989245	9.80392
820.006870	6.53595
820.024495	3.59477
820.042120	8.82353
820.059746	17.6471
820.077372	13.7255
820.094998	6.20915
820.112624	6.20915
820.130250	6.20915
820.147877	5.22876
820.165503	6.53595
820.183130	10.7843
820.200757	11.1111
820.218385	7.51634
820.236012	10.1307
820.253640	10.1307
820.271268	8.49673
820.288896	10.1307
820.306524	7.18954
820.324152	9.47712
820.341781	11.1111
820.359410	11.1111
820.377039	11.4379
820.394668	12.7451
820.412297	18.3007
820.429927	16.9935
820.447557	12.7451
820.465186	14.7059
820.482817	17.3203
820.500447	21.8954
820.518077	13.3987
820.535708	12.0915
820.553339	12.0915
820.570970	15.3595
820.588601	15.3595
820.606233	21.5686
820.623864	23.5294
820.641496	16.3399
820.659128	6.86275
820.676760	6.20915
820.694393	8.49673
820.712025	12.7451
820.729658	12.4183
820.747291	13.0719
820.764924	5.88235
820.782558	6.86275
820.800191	8.49673
820.817825	7.51634
820.835459	7.84314
820.853093	14.7059
820.870727	16.9935
820.888362	14.0523
820.905996	13.3987
820.923631	16.9935
820.941266	15.3595
820.958902	14.3791
820.976537	9.80392
820.994173	10.7843
821.011808	10.7843
821.029444	8.49673
821.047081	5.88235
821.064717	4.24837
821.082354	6.20915
821.099990	8.82353
821.117627	10.4575
821.135264	7.18954
821.152902	6.53595
821.170539	9.47712
821.188177	5.88235
821.205815	4.24837
821.223453	5.55556
821.241091	7.51634
821.258730	9.15033
821.276368	13.0719
821.294007	16.0131
821.311646	13.0719
821.329285	9.80392
821.346925	10.4575
821.364564	14.7059
821.382204	21.8954
821.399844	17.9739
821.417484	17.6471
821.435125	18.9542
821.452765	18.6275
821.470406	18.6275
821.488047	17.9739
821.505688	15.0327
821.523329	16.3399
821.540971	18.3007
821.558613	11.4379
821.576254	7.18954
821.593896	9.15033
821.611539	15.6863
821.629181	16.3399
821.646824	12.7451
821.664467	10.1307
821.682110	16.3399
821.699753	18.9542
821.717396	12.4183
821.735040	8.49673
821.752684	9.47712
821.770327	12.0915
821.787972	11.7647
821.805616	12.4183
821.823260	16.6667
821.840905	21.5686
821.858550	16.3399
821.876195	10.7843
821.893840	11.4379
821.911486	11.4379
821.929132	8.16994
821.946777	5.22876
821.964424	7.84314
821.982070	12.7451
821.999716	14.3791
822.017363	8.49673
822.035010	8.49673
822.052657	10.1307
822.070304	8.49673
822.087951	7.18954
822.105599	9.80392
822.123246	21.2418
822.140894	17.3203
822.158542	8.49673
822.176191	6.20915
822.193839	6.53595
822.211488	8.16994
822.229137	6.20915
822.246786	5.55556
822.264435	4.57516
822.282085	7.51634
822.299734	5.22876
822.317384	5.88235
822.335034	12.4183
822.352684	16.3399
822.370335	16.6667
822.387985	22.549
822.405636	24.5098
822.423287	16.9935
822.440938	16.6667
822.458590	26.4706
822.476241	31.3726
822.493893	22.2222
822.511545	16.9935
822.529197	15.0327
822.546849	18.6275
822.564502	16.6667
822.582154	15.3595
822.599807	11.1111
822.617460	9.15033
822.635113	14.7059
822.652767	16.0131
822.670420	16.9935
822.688074	15.6863
822.705728	14.0523
822.723382	17.6471
822.741037	15.0327
822.758691	11.4379
822.776346	7.51634
822.794001	4.90196
822.811656	8.82353
822.829311	7.84314
822.846967	8.16994
822.864623	8.49673
822.882279	3.26797
822.899935	7.18954
822.917591	11.4379
822.935247	12.7451
822.952904	9.80392
822.970561	11.4379
822.988218	11.4379
823.005875	6.86275
823.023532	6.20915
823.041190	6.20915
823.058848	9.47712
823.076506	12.0915
823.094164	11.7647
823.111822	7.18954
823.129481	9.80392
823.147140	11.7647
823.164799	12.4183
823.182458	9.47712
823.200117	6.86275
823.217776	7.51634
823.235436	8.49673
823.253096	9.47712
823.270756	10.7843
823.288416	13.3987
823.306077	16.6667
823.323737	15.0327
823.341398	12.7451
823.359059	16.6667
823.376720	22.549
823.394382	21.8954
823.412043	24.5098
823.429705	29.7386
823.447367	27.7778
823.465029	32.3529
823.482692	34.9673
823.500354	33.6601
823.518017	31.0458
823.535680	32.6797
823.553343	26.4706
823.571006	22.2222
823.588669	20.2614
823.606333	16.6667
823.623997	17.9739
823.641661	14.7059
823.659325	11.1111
823.676990	11.4379
823.694654	14.0523
823.712319	14.3791
823.729984	15.0327
823.747649	11.7647
823.765315	10.7843
823.782980	12.0915
823.800646	9.47712
823.818312	8.82353
823.835978	8.16994
823.853644	14.7059
823.871311	12.7451
823.888977	12.0915
823.906644	8.82353
823.924311	8.49673
823.941979	9.15033
823.959646	10.7843
823.977314	10.4575
823.994981	13.3987
824.012650	11.1111
824.030318	8.16994
824.047986	4.24837
824.065655	5.22876
824.083323	8.16994
824.100992	6.20915
824.118662	8.49673
824.136331	9.80392
824.154000	8.49673
824.171670	8.49673
824.189340	8.16994
824.207010	14.3791
824.224680	13.7255
824.242351	19.6078
824.260022	20.915
824.277692	22.549
824.295363	20.2614
824.313035	21.2418
824.330706	18.6275
824.348378	15.0327
824.366050	15.6863
824.383722	15.0327
824.401394	17.3203
824.419066	15.6863
824.436739	20.2614
824.454411	26.4706
824.472084	32.6797
824.489757	35.9477
824.507431	29.7386
824.525104	26.1438
824.542778	25.4902
824.560452	25.4902
824.578126	21.8954
824.595800	17.3203
824.613475	15.0327
824.631149	16.0131
824.648824	15.0327
824.666499	16.9935
824.684174	13.7255
824.701850	14.3791
824.719525	14.7059
824.737201	15.0327
824.754877	17.3203
824.772553	11.7647
824.790230	10.1307
824.807906	14.0523
824.825583	6.53595
824.843260	6.53595
824.860937	9.47712
824.878614	7.18954
824.896292	5.22876
824.913969	7.18954
824.931647	8.82353
824.949325	9.80392
824.967004	11.1111
824.984682	11.4379
825.002361	12.4183
825.020039	12.7451
825.037718	10.4575
825.055398	8.49673
825.073077	11.1111
825.090757	9.80392
825.108436	10.1307
825.126116	5.55556
825.143796	5.55556
825.161477	11.4379
825.179157	12.4183
825.196838	10.7843
825.214519	14.0523
825.232200	16.6667
825.249881	10.7843
825.267563	8.82353
825.285244	10.4575
825.302926	11.7647
825.320608	9.47712
825.338290	5.88235
825.355973	9.47712
825.373655	18.3007
825.391338	15.6863
825.409021	15.3595
825.426704	24.8366
825.444388	27.1242
825.462071	21.8954
825.479755	19.9346
825.497439	18.3007
825.515123	14.7059
825.532807	10.7843
825.550492	6.86275
825.568176	10.7843
825.585861	16.9935
825.603546	13.3987
825.621232	14.0523
825.638917	16.6667
825.656603	14.7059
825.674289	12.4183
825.691975	11.4379
825.709661	9.47712
825.727347	12.7451
825.745034	17.6471
825.762720	11.4379
825.780407	9.15033
825.798095	7.84314
825.815782	7.51634
825.833469	5.55556
825.851157	11.7647
825.868845	9.47712
825.886533	7.84314
825.904221	5.88235
825.921910	7.84314
825.939599	10.1307
825.957287	7.51634
825.974976	10.4575
825.992666	8.82353
826.010355	9.47712
826.028045	11.4379
826.045735	11.7647
826.063425	10.7843
826.081115	7.51634
826.098805	14.3791
826.116496	17.3203
826.134186	11.4379
826.151877	4.90196
826.169568	7.84314
826.187260	12.0915
826.204951	14.0523
826.222643	11.7647
826.240335	13.3987
826.258027	12.0915
826.275719	14.3791
826.293412	14.0523
826.311104	13.3987
826.328797	19.9346
826.346490	24.183
826.364183	22.549
826.381877	17.3203
826.399570	17.9739
826.417264	19.9346
826.434958	19.6078
826.452652	11.4379
826.470346	13.0719
826.488041	21.8954
826.505736	20.5882
826.523431	12.7451
826.541126	11.4379
826.558821	11.1111
826.576517	11.7647
826.594212	12.0915
826.611908	12.7451
826.629604	13.3987
826.647300	9.47712
826.664997	9.47712
826.682693	12.0915
826.700390	10.7843
826.718087	9.47712
826.735784	14.0523
826.753482	14.0523
826.771179	12.0915
826.788877	14.7059
826.806575	11.1111
826.824273	9.47712
826.841971	16.6667
826.859670	22.2222
826.877369	10.1307
826.895068	12.7451
826.912767	11.7647
826.930466	10.7843
826.948165	11.4379
826.965865	8.82353
826.983565	10.1307
827.001265	11.4379
827.018965	6.20915
827.036666	8.49673
827.054366	9.47712
827.072067	10.7843
827.089768	11.7647
827.107469	12.0915
827.125170	10.7843
827.142872	11.1111
827.160574	11.7647
827.178276	9.80392
827.195978	8.49673
827.213680	9.47712
827.231382	14.0523
827.249085	14.7059
827.266788	10.7843
827.284491	8.49673
827.302194	10.4575
827.319898	16.6667
827.337601	17.9739
827.355305	12.0915
827.373009	9.47712
827.390713	16.9935
827.408418	16.3399
827.426122	12.7451
827.443827	16.3399
827.461532	15.6863
827.479237	16.6667
827.496943	25.817
827.514648	21.5686
827.532354	17.9739
827.550060	20.5882
827.567766	15.6863
827.585472	7.84314
827.603179	11.4379
827.620885	11.1111
827.638592	12.7451
827.656299	15.0327
827.674006	12.7451
827.691714	6.53595
827.709421	11.4379
827.727129	7.84314
827.744837	10.1307
827.762545	8.16994
827.780254	8.49673
827.797962	10.4575
827.815671	12.0915
827.833380	9.15033
827.851089	9.47712
827.868798	13.0719
827.886508	15.0327
827.904217	10.7843
827.921927	11.7647
827.939637	11.4379
827.957348	12.0915
827.975058	10.1307
827.992769	7.84314
828.010480	5.22876
828.028191	7.84314
828.045902	7.18954
828.063613	11.1111
828.081325	10.1307
828.099037	6.53595
828.116749	9.80392
828.134461	7.84314
828.152173	7.84314
828.169886	9.15033
828.187598	8.82353
828.205311	8.82353
828.223024	11.1111
828.240738	11.1111
828.258451	11.1111
828.276165	11.7647
828.293879	15.3595
828.311593	12.0915
828.329307	7.51634
828.347021	14.0523
828.364736	12.7451
828.382451	11.1111
828.400166	15.6863
828.417881	21.8954
828.435596	17.6471
828.453312	18.9542
828.471028	20.5882
828.488743	17.9739
828.506460	21.5686
828.524176	15.3595
828.541892	12.4183
828.559609	19.6078
828.577326	16.6667
828.595043	9.47712
828.612760	9.15033
828.630478	14.0523
828.648195	13.0719
828.665913	18.3007
828.683631	18.6275
828.701349	16.0131
828.719068	12.7451
828.736786	9.47712
828.754505	9.80392
828.772224	13.3987
828.789943	14.0523
828.807663	18.3007
828.825382	12.0915
828.843102	8.16994
828.860822	8.82353
828.878542	7.84314
828.896262	7.18954
828.913983	8.16994
828.931703	8.16994
828.949424	5.88235
828.967145	5.22876
828.984867	8.16994
829.002588	9.47712
829.020310	12.0915
829.038032	8.16994
829.055754	4.24837
829.073476	9.15033
829.091198	12.0915
829.108921	11.4379
829.126643	8.82353
829.144366	11.7647
829.162090	12.4183
829.179813	8.82353
829.197536	8.16994
829.215260	11.4379
829.232984	11.4379
829.250708	13.7255
829.268432	13.3987
829.286157	11.1111
829.303881	10.1307
829.321606	12.7451
829.339331	14.7059
829.357057	11.1111
829.374782	10.4575
829.392508	13.0719
829.410233	13.0719
829.427959	13.3987
829.445685	15.0327
829.463412	14.7059
829.481138	12.4183
829.498865	14.3791
829.516592	14.0523
829.534319	15.3595
829.552046	18.9542
829.569774	22.549
829.587502	21.8954
829.605230	12.7451
829.622958	8.49673
829.640686	11.4379
829.658414	17.3203
829.676143	15.0327
829.693872	10.4575
829.711601	11.7647
829.729330	13.0719
829.747059	10.1307
829.764789	9.47712
829.782519	18.6275
829.800249	14.7059
829.817979	6.86275
829.835709	9.15033
829.853440	12.4183
829.871170	14.3791
829.888901	11.7647
829.906632	12.4183
829.924364	9.15033
829.942095	7.51634
829.959827	5.22876
829.977559	5.22876
829.995291	7.84314
830.013023	8.82353
830.030755	4.57516
830.048488	8.82353
830.066221	9.15033
830.083954	9.80392
830.101687	10.7843
830.119420	8.82353
830.137154	7.51634
830.154888	12.4183
830.172622	12.4183
830.190356	10.1307
830.208090	5.88235
830.225824	6.53595
830.243559	10.4575
830.261294	17.3203
830.279029	13.7255
830.296764	12.4183
830.314500	18.6275
830.332235	14.0523
830.349971	6.86275
830.367707	6.86275
830.385444	13.7255
830.403180	16.0131
830.420916	14.3791
830.438653	16.9935
830.456390	16.9935
830.474127	21.2418
830.491865	16.3399
830.509602	14.3791
830.527340	12.7451
830.545078	13.0719
830.562816	11.4379
830.580554	11.4379
830.598293	11.7647
830.616031	9.15033
830.633770	9.15033
830.651509	11.1111
830.669249	10.7843
830.686988	8.82353
830.704728	9.47712
830.722467	6.53595
830.740207	1.96078
830.757948	7.84314
830.775688	17.9739
830.793429	13.0719
830.811169	10.4575
830.828910	15.0327
830.846651	11.1111
830.864393	7.84314
830.882134	6.86275
830.899876	7.84314
830.917618	5.55556
830.935360	5.22876
830.953102	7.84314
830.970845	14.7059
830.988587	16.0131
831.006330	13.7255
831.024073	12.7451
831.041816	11.4379
831.059560	7.84314
831.077303	7.84314
831.095047	11.1111
831.112791	9.15033
831.130535	4.90196
831.148280	6.20915
831.166024	8.16994
831.183769	7.51634
831.201514	9.80392
831.219259	16.6667
831.237004	17.9739
831.254750	16.0131
831.272495	18.6275
831.290241	15.3595
831.307987	8.82353
831.325734	8.82353
831.343480	13.0719
831.361227	15.0327
831.378974	15.3595
831.396721	21.5686
831.414468	22.2222
831.432215	18.9542
831.449963	15.6863
831.467710	20.5882
831.485458	14.7059
831.503207	14.7059
831.520955	14.7059
831.538703	13.3987
831.556452	12.7451
831.574201	14.3791
831.591950	19.6078
831.609699	20.2614
831.627449	16.6667
831.645199	12.7451
831.662948	10.1307
831.680698	7.51634
831.698449	9.15033
831.716199	7.51634
831.733950	7.51634
831.751700	6.86275
831.769451	6.86275
831.787203	6.53595
831.804954	6.53595
831.822706	6.86275
831.840457	8.82353
831.858209	12.0915
831.875961	11.7647
831.893714	11.7647
831.911466	8.16994
831.929219	15.3595
831.946972	18.9542
831.964725	13.3987
831.982478	7.51634
832.000231	11.7647
832.017985	12.0915
832.035739	13.3987
832.053493	12.7451
832.071247	8.82353
832.089002	5.55556
832.106756	7.84314
832.124511	7.51634
832.142266	7.84314
832.160021	8.49673
832.177776	9.47712
832.195532	7.18954
832.213288	12.4183
832.231044	13.0719
832.248800	12.0915
832.266556	9.15033
832.284312	10.1307
832.302069	10.4575
832.319826	10.7843
832.337583	13.3987
832.355340	15.6863
832.373098	14.3791
832.390855	15.0327
832.408613	16.3399
832.426371	17.6471
832.444129	16.3399
832.461888	18.6275
832.479646	22.8758
832.497405	17.9739
832.515164	13.3987
832.532923	13.7255
832.550682	8.16994
832.568442	7.51634
832.586201	10.7843
832.603961	7.51634
832.621721	8.49673
832.639482	15.0327
832.657242	9.47712
832.675003	7.51634
832.692764	10.7843
832.710525	15.3595
832.728286	11.4379
832.746047	12.4183
832.763809	6.86275
832.781571	2.61438
832.799333	7.51634
832.817095	8.49673
832.834857	5.88235
832.852620	9.47712
832.870382	11.4379
832.888145	12.7451
832.905908	8.82353
832.923672	5.22876
832.941435	8.49673
832.959199	15.0327
832.976963	10.4575
832.994727	9.47712
833.012491	14.7059
833.030255	16.0131
833.048020	8.16994
833.065785	4.57516
833.083550	5.22876
833.101315	7.84314
833.119081	11.7647
833.136846	15.0327
833.154612	12.7451
833.172378	7.18954
833.190144	6.20915
833.207910	7.51634
833.225677	12.0915
833.243443	16.3399
833.261210	14.3791
833.278977	12.4183
833.296745	12.0915
833.314512	9.47712
833.332280	10.4575
833.350048	14.7059
833.367816	12.4183
833.385584	13.0719
833.403352	18.3007
833.421121	23.8562
833.438890	24.8366
833.456659	25.817
833.474428	25.817
833.492197	30.3922
833.509967	29.085
833.527737	19.9346
833.545506	12.7451
833.563277	11.7647
833.581047	16.6667
833.598817	15.0327
833.616588	12.4183
833.634359	12.7451
833.652130	12.4183
833.669901	8.16994
833.687673	8.49673
833.705444	15.3595
833.723216	12.4183
833.740988	10.4575
833.758760	9.80392
833.776533	8.49673
833.794305	9.47712
833.812078	10.1307
833.829851	10.7843
833.847624	10.4575
833.865398	6.53595
833.883171	7.18954
833.900945	6.86275
833.918719	10.7843
833.936493	13.7255
833.954267	9.80392
833.972042	6.86275
833.989816	7.51634
834.007591	5.22876
834.025366	6.53595
834.043141	5.22876
834.060917	6.86275
834.078692	11.1111
834.096468	11.4379
834.114244	9.80392
834.132020	11.1111
834.149797	6.53595
834.167573	5.55556
834.185350	4.90196
834.203127	9.15033
834.220904	9.47712
834.238681	12.0915
834.256459	12.4183
834.274237	12.7451
834.292015	11.4379
834.309793	10.1307
834.327571	13.0719
834.345349	12.0915
834.363128	12.7451
834.380907	12.0915
834.398686	16.6667
834.416465	15.6863
834.434244	15.0327
834.452024	16.6667
834.469804	19.6078
834.487584	17.6471
834.505364	12.7451
834.523144	7.18954
834.540925	8.49673
834.558705	18.6275
834.576486	19.9346
834.594268	15.6863
834.612049	16.0131
834.629830	16.6667
834.647612	6.86275
834.665394	7.51634
834.683176	9.47712
834.700958	8.82353
834.718741	7.84314
834.736523	10.1307
834.754306	16.3399
834.772089	11.4379
834.789872	10.4575
834.807656	11.1111
834.825439	10.1307
834.843223	11.4379
834.861007	11.4379
834.878791	14.7059
834.896575	8.16994
834.914360	10.4575
834.932144	16.6667
834.949929	14.3791
834.967714	11.7647
834.985500	12.7451
835.003285	12.0915
835.021071	8.16994
835.038857	7.18954
835.056643	9.80392
835.074429	8.16994
835.092215	9.15033
835.110002	14.7059
835.127789	11.4379
[truncated: 111,929 more rows]
